# Supplementary material for: Transcriptome alterations in myotonic dystrophy frontal cortex
Source: Cell Rep. Author manuscript; Available in PMC 2022 Jul 11. (PMC9272850; doi:10.1016/j.celrep.2020.108634)
Supplement: Table S1 [file NIHMS1821080-supplement-Table_S1.xls]

Patient	Status	Age	Sex	RQN	Total Reads	Splicing Dysregulation Score	Gene Expression Dysregulation Score	50th Percentile CTG length	75th Percentile CTG length	90th Percentile CTG length
DM1_1	DM1	48	Female	7.9	131378934	0.22218269230769236	1.61078973448	140.193	385.383	2557.92
DM1_2	DM1	41	Male	9.1	107321864	0.26602884615384614	2.20415154393	n/a	n/a	n/a
DM1_3	DM1	56	Male	7	93361550	0.2868749999999999	2.33108815135	43.6033	1886.24	3330.64
DM1_4	DM1	66	Female	7.6	192649084	0.26818269230769237	2.14403340903	n/a	n/a	n/a
DM1_5	DM1	77	Female	6.1	106002504	0.1494903846153846	2.6067292522	133.86	407.673	822.267
DM1_6	DM1	70	Male	6.6	113457402	0.27733653846153844	2.47719022786	n/a	n/a	n/a
DM1_7	DM1	39	Male	6	96361080	0.29164423076923074	2.82252156856	129.048	3600.72	4661.35
DM1_8	DM1	59	Female	6.6	88576940	0.24110576923076932	2.60807982915	n/a	n/a	n/a
DM1_9	DM1	51	Female	5.1	120403314	0.2378750000000001	2.01188805705	n/a	n/a	n/a
DM1_10	DM1	59	Female	5.8	131506962	0.26272115384615385	0.750312279541	n/a	n/a	n/a
DM1_11	DM1	65	Female	5.6	139482722	0.29933653846153824	2.7381093352	84.4683	2306.04	3910.92
DM1_12	DM1	50	Male	5.6	101921020	0.23564423076923072	2.05993855649	n/a	n/a	n/a
DM1_13	DM1	41	Female	5.6	120410040	0.2637211538461538	3.15164173752	n/a	n/a	n/a
DM1_14	DM1	65	Male	5.5	122724164	0.2767211538461538	2.77988008721	n/a	n/a	n/a
DM1_15	DM1	60	Male	5.6	103005862	0.26102884615384625	2.08431725252	28.7433	125.333	2605.47
DM1_16	DM1	44	Female	6.4	113680592	0.24225961538461535	2.21822476481	17.5983	695.586	2627.01
DM1_17	DM1	50	Female	5.5	115016148	0.2812596153846152	2.4683800341	n/a	n/a	n/a
DM1_18	DM1	73	Female	8.6	126299446	0.24364423076923078	1.50840789444	n/a	n/a	n/a
DM1_19	DM1	58	Female	8.5	201214318	0.2852596153846155	3.51204203478	n/a	n/a	n/a
DM1_20	DM1	41	Male	7.7	292702860	0.2724903846153846	2.62315031586	n/a	n/a	n/a
DM1_21	DM1	47	Male	6.7	105487386	0.3011057692307691	3.04069270427	n/a	n/a	n/a
DM2_1	DM2	76	Female	4.9	98322530	n/a	n/a	n/a	n/a	n/a
DM2_2	DM2	66	Male	4.6	130270702	n/a	n/a	n/a	n/a	n/a
DM2_3	DM2	83	Male	4.9	123252746	n/a	n/a	n/a	n/a	n/a
DM2_4	DM2	58	Male	5.4	132858640	n/a	n/a	n/a	n/a	n/a
Unaff_1	Unaff	48	Male	6.9	135321566	-0.00027884615384616543	0.00111840982425	n/a	n/a	n/a
Unaff_2	Unaff	60	Male	9.4	111480694	0.011874999999999997	1.3846059126	n/a	n/a	n/a
Unaff_3	Unaff	52	Female	8.6	123777142	-0.01035576923076923	-0.897856906126	n/a	n/a	n/a
Unaff_4	Unaff	60	Female	5.2	114324458	0.002567307692307685	-0.882155840124	n/a	n/a	n/a
Unaff_5	Unaff	65	Male	4	159570116	0.01387499999999999	-0.799590428321	n/a	n/a	n/a
Unaff_6	Unaff	67	Male	10	99583164	-0.018048076923076944	-0.369939911713	n/a	n/a	n/a
Unaff_7	Unaff	65	Female	7.5	103208386	-0.03150961538461538	-0.625135168926	n/a	n/a	n/a
Unaff_8	Unaff	71	Female	10	94861070	0.031874999999999994	0.799589611127	n/a	n/a	n/a
