# Supplementary material for: Transcriptome alterations in myotonic dystrophy frontal cortex
Source: Cell Rep. Author manuscript; Available in PMC 2022 Jul 11. (PMC9272850; doi:10.1016/j.celrep.2020.108634)
Supplement: Table S2 [file NIHMS1821080-supplement-Table_S2.xls]

#Event	Symb	Unaff_mean	DM1_mean	Unaff_1	Unaff_6	Unaff_7	Unaff_8	Unaff_2	Unaff_3	Unaff_4	Unaff_5	DM1_12	DM1_13	DM1_1	DM1_8	DM1_6	DM1_2	DM1_10	DM1_3	DM1_11	DM1_7	DM1_9	DM1_5	DM1_15	DM1_16	DM1_17	DM1_14	DM1_19	DM1_4	DM1_18	DM1_21	DM1_20	Top130	Sig In FC and TA	Sig in FC and Heart	Sig in DM1 and DM2
chr3:53274267:53274364:-@chr3:53271813:53271836:-@chr3:53268999:53269190:-	TKT	0.0325	0.03714285714285716	0.03	0.04	0.03	0.03	0.02	0.03	0.04	0.04	0.03	0.03	0.03	0.03	0.04	0.03	0.04	0.05	0.02	0.03	0.05	0.03	0.06	0.04	0.03	0.05	0.04	0.04	0.03	0.05	0.03	No	No	No	No
chr2:9002720:9002852:-@chr2:9002401:9002452:-@chr2:9000743:9000894:-	MBOAT2	0.11500000000000002	0.14285714285714285	0.13	0.08	0.12	0.24	0.05	0.17	0.04	0.09	0.15	0.1	0.16	0.12	0.18	0.15	0.06	0.08	0.68	0.15	0.16	0.08	0.06	0.13	0.07	0.05	0.18	0.14	0.14	0.09	0.07	No	No	No	No
chr1:160192441:160192571:-@chr1:160190249:160190481:-@chr1:160188639:160188758:-	DCAF8	0.18125	0.18761904761904763	0.17	0.15	0.18	0.19	0.21	0.18	0.18	0.19	0.19	0.21	0.15	0.16	0.25	0.13	0.15	0.15	0.26	0.13	0.19	0.18	0.28	0.21	0.21	0.29	0.13	0.21	0.18	0.18	0.1	No	No	No	No
chr7:100473194:100473333:+@chr7:100478317:100478390:+@chr7:100478906:100479034:+	SRRT	0.14250000000000002	0.12047619047619047	0.14	0.09	0.13	0.17	0.12	0.21	0.14	0.14	0.1	0.15	0.05	0.07	0.12	0.17	0.14	0.23	0.1	0.08	0.12	0.11	0.16	0.12	0.19	0.12	0.11	0.09	0.17	0.08	0.05	No	No	No	No
chr4:55124924:55124984:+@chr4:55127262:55127579:+@chr4:55129834:55130094:+	PDGFRA	0.94125	0.9566666666666664	0.95	0.9	0.92	0.98	0.94	0.93	0.94	0.97	0.94	0.97	0.97	0.96	0.93	0.96	0.97	0.94	0.98	0.97	0.96	0.95	0.96	0.93	0.97	0.94	0.97	0.95	0.93	0.95	0.99	No	No	No	No
chr14:21731470:21731495:-@chr14:21722706:21722752:-@chr14:21704532:21704619:-@chr14:21702112:21702388:-	HNRNPC	0.955	0.9676190476190475	0.97	0.94	0.96	0.98	0.96	0.96	0.93	0.94	0.96	0.96	0.97	0.97	0.93	0.97	0.98	0.97	0.98	0.97	0.96	0.96	0.95	0.97	0.95	0.98	0.99	0.95	0.98	0.99	0.98	No	No	No	No
chr2:74617710:74617855:-@chr2:74610870:74610933:-@chr2:74605127:74605372:-	DCTN1	0.03375	0.03142857142857144	0.03	0.04	0.02	0.05	0.05	0.02	0.03	0.03	0.03	0.03	0.02	0.05	0.03	0.04	0.02	0.03	0.03	0.03	0.03	0.03	0.05	0.03	0.03	0.04	0.02	0.03	0.03	0.05	0.01	No	No	No	No
chr11:77916888:77917081|77917085:+@chr11:77918576:77918669:+	USP35	0.895	0.9114285714285715	0.9	0.94	0.91	0.84	0.88	0.94	0.88	0.87	0.9	0.95	0.95	0.88	0.89	0.9	0.89	0.93	0.9	0.92	0.91	0.88	0.9	0.93	0.92	0.78	0.96	0.95	0.92	0.91	0.97	No	No	No	No
chr8:91017676:91017959:+@chr8:91018264:91018505:+@chr8:91029352:91029554:+	DECR1	0.38	0.2595238095238095	0.35	0.34	0.48	0.55	0.17	0.42	0.26	0.47	0.18	0.38	0.41	0.49	0.39	0.32	0.29	0.22	0.2	0.47	0.22	0.26	0.23	0.33	0.34	0.12	0.18	0.2	0.12	0.04	0.06	No	No	No	No
chr11:111625223:111625293:-@chr11:111624167:111624301:-@chr11:111622883:111623056:-	PPP2R1B	0.8674999999999999	0.8638095238095238	0.82	0.81	0.86	0.93	0.9	0.88	0.91	0.83	0.81	0.89	0.9	0.7	0.89	0.95	0.92	0.76	0.83	0.83	0.88	0.81	0.77	0.87	0.83	0.88	0.89	0.9	0.94	0.96	0.93	No	No	No	No
chr2:183800103:183799993|183800021:-@chr2:183799480:183799560:-	NCKAP1	0.04125	0.050952380952380964	0.03	0.03	0.04	0.03	0.07	0.05	0.06	0.02	0.05	0.09	0.04	0.06	0.06	0.03	0.06	0.06	0.05	0.07	0.04	0.07	0.01	0.05	0.03	0.07	0.04	0.06	0.04	0.05	0.04	No	No	No	No
chr10:84498333:84498406:+@chr10:84618890:84618980:+@chr10:84625170:84625193:+	NRG3	0.16875	0.14904761904761904	0.19	0.16	0.15	0.26	0.09	0.04	0.24	0.22	0.1	0.12	0.12	0.08	0.11	0.09	0.13	0.19	0.21	0.11	0.18	0.3	0.07	0.15	0.15	0.13	0.11	0.29	0.13	0.19	0.17	No	No	No	No
chr11:65635332:65635527:-@chr11:65634492:65634550:-@chr11:65634316:65634405:-@chr11:65633912:65634183:-	EFEMP2	0.63625	0.6395238095238095	0.69	0.78	0.75	0.32	0.56	0.68	0.72	0.59	0.65	0.52	0.65	0.72	0.5	0.6	0.61	0.57	0.71	0.59	0.64	0.59	0.59	0.52	0.53	0.68	0.65	0.79	0.83	0.72	0.77	No	No	No	No
chr7:38254629:38254706:+@chr7:38256789:38256906:+	STARD3NL	0.18875	0.1619047619047619	0.2	0.12	0.12	0.19	0.23	0.21	0.24	0.2	0.15	0.14	0.17	0.16	0.27	0.14	0.18	0.23	0.2	0.15	0.12	0.32	0.22	0.13	0.25	0.12	0.12	0.13	0.09	0.07	0.04	No	No	No	No
chr8:134292475:134292510:-@chr8:134276790:134276895:-@chr8:134274290:134274410:-	NDRG1	0.9612499999999999	0.9700000000000001	0.93	0.97	0.95	0.99	0.98	0.95	0.96	0.96	0.96	0.97	0.96	0.96	0.95	0.96	0.98	0.96	0.98	0.96	0.94	0.97	0.98	0.98	0.96	0.97	0.99	0.98	0.98	0.98	1.0	No	No	No	No
chr11:95523625:95523907:+@chr11:95532396:95532552:+@chr11:95546096:95546275:+	CEP57	0.8987499999999999	0.9309523809523812	0.94	0.93	0.9	0.83	0.9	0.96	0.91	0.82	0.92	0.96	0.89	0.93	0.93	0.94	0.93	0.91	0.9	0.91	0.86	0.93	0.93	0.91	0.91	0.94	0.98	0.97	0.96	0.96	0.98	No	No	No	No
chr2:55764619:55764721:+@chr2:55771074|55771161:55771210:+	CCDC104	0.9737499999999999	0.9709523809523807	0.98	0.98	0.96	0.98	0.96	0.98	0.96	0.99	0.96	0.97	0.98	0.96	0.98	0.97	0.96	0.96	0.98	0.97	0.98	0.97	0.94	0.97	0.97	0.97	0.98	0.99	0.97	0.97	0.99	No	No	No	No
chr2:219561250:219561324:+@chr2:219561762|219561765:219561936:+	STK36	0.84875	0.8023809523809524	0.85	0.87	0.82	0.84	0.89	0.88	0.81	0.83	0.79	0.8	0.9	0.68	0.66	0.76	0.92	0.75	0.9	0.89	0.83	0.83	0.81	0.9	0.78	0.76	0.82	0.85	0.79	0.5	0.93	No	No	No	No
chrX:38160500:38160624:-@chrX:38158209:38158394:-@chrX:38156537:38156705:-	RPGR	0.7825	0.8676190476190477	0.88	0.9	0.81	0.55	0.85	0.9	0.74	0.63	0.9	0.86	0.87	0.75	0.81	0.92	0.79	0.9	0.91	0.83	0.86	0.85	0.9	0.85	0.9	0.85	0.92	0.9	0.87	0.89	0.89	No	No	No	No
chr13:61057909:61057980:+@chr13:61059933|61059936:61060082:+	TDRD3	0.94125	0.9342857142857144	0.93	0.93	0.96	0.91	0.93	0.95	0.95	0.97	0.95	0.95	0.94	0.89	0.94	0.92	0.93	0.85	0.95	0.93	0.91	0.93	0.89	0.96	0.97	0.91	0.97	0.95	0.95	0.95	0.98	No	No	No	No
chr3:160821215:160821305:-@chr3:160807748:160807850:-@chr3:160801671:160804576:-	B3GALNT1	0.27625	0.23476190476190478	0.17	0.18	0.29	0.35	0.18	0.1	0.46	0.48	0.22	0.31	0.22	0.19	0.37	0.3	0.21	0.43	0.56	0.28	0.12	0.22	0.14	0.17	0.3	0.17	0.19	0.12	0.19	0.06	0.16	No	No	No	No
chr10:21971154:21971186:+@chr10:21977420:21977467:+@chr10:22002701:22002879:+	MLLT10	0.105	0.12238095238095237	0.13	0.11	0.12	0.14	0.1	0.07	0.09	0.08	0.11	0.1	0.13	0.11	0.13	0.24	0.08	0.08	0.16	0.21	0.1	0.19	0.14	0.14	0.17	0.07	0.11	0.08	0.04	0.09	0.09	No	No	No	No
chr12:51450133:51450285:+@chr12:51451789:51451911:+@chr12:51453144:51454207:+	LETMD1	0.8525	0.8376190476190476	0.85	0.82	0.88	0.97	0.81	0.92	0.87	0.7	0.82	0.93	0.92	0.87	0.87	0.77	0.88	0.87	0.93	0.9	0.82	0.68	0.71	0.87	0.85	0.79	0.8	0.85	0.81	0.88	0.77	No	No	No	No
chr11:62529267:62529376:+@chr11:62530014:62530214:+@chr11:62530339:62530498:+	POLR2G	0.11625	0.10333333333333333	0.16	0.14	0.1	0.12	0.12	0.1	0.13	0.06	0.12	0.14	0.07	0.14	0.15	0.06	0.13	0.08	0.21	0.13	0.08	0.15	0.08	0.11	0.06	0.04	0.09	0.13	0.12	0.03	0.05	No	No	No	No
chr12:123459778:123459930:+@chr12:123460358:123460414:+@chr12:123461201:123461314:+@chr12:123461418:123461517:+	ARL6IP4,OGFOD2	0.1925	0.21333333333333335	0.2	0.13	0.34	0.23	0.17	0.18	0.12	0.17	0.16	0.23	0.18	0.21	0.28	0.38	0.14	0.15	0.34	0.19	0.12	0.25	0.3	0.15	0.12	0.32	0.19	0.16	0.26	0.17	0.18	No	No	No	No
chr15:25338981:25339121:+@chr15:25340774:25340975:+@chr15:25342468:25342586:+	IPW,SNURF-SNRPN	0.96375	0.9557142857142858	0.97	0.97	0.97	0.89	0.98	0.98	0.98	0.97	0.96	0.93	0.89	0.94	0.93	0.97	0.99	0.96	0.98	0.96	0.96	0.98	0.97	0.96	0.97	0.97	0.98	0.89	0.98	0.94	0.96	No	No	No	No
chr11:6584212:6584361|6584485:+@chr11:6584612:6584794:+	DNHD1	0.42000000000000004	0.47000000000000003	0.54	0.36	0.38	0.61	0.59	0.37	0.24	0.27	0.54	0.5	0.56	0.31	0.52	0.27	0.49	0.63	0.36	0.32	0.59	0.52	0.37	0.68	0.43	0.36	0.52	0.25	0.65	0.26	0.74	No	No	No	No
chr1:228296656:228296722:-@chr1:228296138:228296209:-@chr1:228295936:228296022:-	MRPL55	0.32375	0.3666666666666667	0.3	0.23	0.5	0.42	0.24	0.3	0.38	0.22	0.31	0.37	0.19	0.28	0.55	0.34	0.24	0.63	0.39	0.66	0.44	0.19	0.44	0.29	0.52	0.31	0.39	0.44	0.29	0.31	0.12	No	No	No	No
chrX:37208583:37208648|37208722:+@chrX:37265462:37265512:+	PRRG1	0.6775	0.6423809523809525	0.81	0.65	0.51	0.71	0.69	0.72	0.69	0.64	0.6	0.79	0.45	0.65	0.63	0.25	0.74	0.68	0.42	0.62	0.5	0.65	0.55	0.77	0.65	0.46	0.72	0.82	0.79	0.82	0.93	No	No	No	No
chr4:95376398:95376535:+@chr4:95376970|95377395:95378340:+	PDLIM5	0.47124999999999995	0.5552380952380953	0.59	0.52	0.48	0.32	0.48	0.63	0.22	0.53	0.65	0.88	0.62	0.72	0.77	0.66	0.56	0.52	0.36	0.27	0.76	0.24	0.69	0.5	0.67	0.48	0.64	0.64	0.25	0.55	0.23	No	No	No	No
chr14:35078844:35078948:-@chr14:35077236:35077346:-@chr14:35074802:35074923:-	SNX6	0.9275	0.9395238095238095	0.91	0.92	0.95	0.9	0.94	0.98	0.97	0.85	0.89	0.93	0.91	0.86	0.93	0.95	0.91	0.93	0.9	0.91	0.96	0.96	0.97	0.97	0.96	0.95	0.97	0.97	0.97	0.95	0.98	No	No	No	No
chr9:34647086:34647255:+@chr9:34647386|34647472|34647489|34647538:34647564:+	GALT	0.1575	0.1376190476190476	0.15	0.07	0.24	0.12	0.17	0.13	0.21	0.17	0.14	0.15	0.09	0.18	0.2	0.2	0.14	0.16	0.12	0.14	0.23	0.12	0.16	0.16	0.17	0.1	0.12	0.13	0.09	0.08	0.01	No	No	No	No
chr16:80577173:80577248:+@chr16:80583381:80583548:+@chr16:80584412:80584541:+	DYNLRB2	0.7475	0.7619047619047619	0.66	0.7	0.74	0.81	0.83	0.69	0.83	0.72	0.78	0.64	0.83	0.45	0.77	0.75	0.71	0.62	0.89	0.64	0.75	0.9	0.73	0.58	0.77	0.87	0.9	0.88	0.79	0.83	0.92	No	No	No	No
chr4:186317175:186317578:+@chr4:186317986:186318104:+@chr4:186318304:186318456:+	ANKRD37	0.8500000000000001	0.8114285714285714	0.89	0.82	0.84	0.8	0.83	0.87	0.91	0.84	0.9	0.81	0.92	0.6	0.61	0.82	0.84	0.84	0.8	0.66	0.92	0.81	0.48	0.74	0.91	0.95	0.85	0.92	0.82	0.9	0.94	No	No	No	No
chr11:232983:233215:-@chr11:230452:230552:-@chr11:224078:224239:-	SIRT3	0.955	0.9433333333333335	0.94	0.95	0.94	0.97	0.97	0.95	0.96	0.96	0.95	0.94	0.97	0.91	0.9	0.97	0.96	0.97	0.96	0.93	0.94	0.95	0.91	0.92	0.94	0.91	0.98	0.95	0.96	0.92	0.97	No	No	No	No
chr22:21832079:21832204:-@chr22:21830449|21831053:21830291:-	PI4KAP2	0.57625	0.5504761904761905	0.63	0.56	0.58	0.65	0.53	0.63	0.59	0.44	0.55	0.52	0.54	0.53	0.57	0.55	0.48	0.54	0.51	0.54	0.56	0.49	0.49	0.59	0.52	0.58	0.6	0.53	0.58	0.7	0.59	No	No	No	No
chr16:87782279:87782415:-@chr16:87764158:87764250:-@chr16:87760371:87760530:-	KLHDC4	0.8325	0.8461904761904764	0.76	0.87	0.94	0.89	0.77	0.89	0.84	0.7	0.81	0.79	0.91	0.8	0.94	0.71	0.87	0.87	0.91	0.93	0.81	0.89	0.68	0.83	0.91	0.91	0.88	0.54	0.88	0.93	0.97	No	No	No	No
chr5:153417948:153417994:-@chr5:153414506|153414527:153414304:-	FAM114A2	0.39875	0.2957142857142857	0.36	0.52	0.42	0.43	0.33	0.47	0.25	0.41	0.38	0.17	0.41	0.42	0.3	0.31	0.22	0.37	0.21	0.39	0.19	0.4	0.4	0.42	0.23	0.28	0.22	0.31	0.23	0.24	0.11	No	No	No	No
chr3:118864997:118866434:+@chr3:118870074:118870217:+@chr3:118878740:118878889:+	C3orf30	0.54125	0.5309523809523808	0.56	0.45	0.54	0.62	0.71	0.51	0.49	0.45	0.63	0.49	0.53	0.51	0.39	0.42	0.64	0.35	0.56	0.5	0.62	0.52	0.5	0.69	0.35	0.57	0.64	0.51	0.68	0.53	0.52	No	No	No	No
chr2:108921628:108921722:+@chr2:108921871:108922051:+@chr2:108924808:108926371:+	SULT1C2	0.515	0.7295238095238095	0.5	0.52	0.38	0.8	0.55	0.44	0.49	0.44	0.78	0.8	0.65	0.45	0.48	0.8	0.84	0.61	0.9	0.77	0.53	0.65	0.64	0.73	0.86	0.88	0.77	0.78	0.62	0.86	0.92	No	No	No	No
chr9:98660131:98660253:+@chr9:98668870:98668992:+@chr9:98669360:98669553:+	C9orf102	0.037500000000000006	0.04	0.02	0.03	0.03	0.02	0.06	0.02	0.04	0.08	0.04	0.13	0.03	0.04	0.04	0.05	0.05	0.05	0.04	0.08	0.04	0.03	0.04	0.03	0.04	0.02	0.02	0.02	0.02	0.02	0.01	No	No	No	No
chr11:118436505:118436791:-@chr11:118435776|118435806:118435680:-	IFT46	0.8125	0.8261904761904763	0.87	0.76	0.84	0.73	0.79	0.9	0.74	0.87	0.85	0.81	0.92	0.81	0.68	0.73	0.82	0.79	0.9	0.84	0.89	0.86	0.75	0.89	0.76	0.77	0.92	0.82	0.79	0.82	0.93	No	No	No	No
chr3:179754367:179754841:-@chr3:179689382:179689453:-@chr3:179615930:179616034:-@chr3:179605461:179605572:-	PEX5L	0.14625000000000002	0.13476190476190475	0.16	0.13	0.13	0.18	0.09	0.11	0.1	0.27	0.18	0.1	0.15	0.1	0.19	0.12	0.12	0.09	0.16	0.14	0.15	0.18	0.19	0.17	0.09	0.16	0.07	0.15	0.11	0.07	0.14	No	No	No	No
chr9:139327408:139327527:-@chr9:139327035|139327038:139326931:-	INPP5E	0.19624999999999998	0.24333333333333332	0.15	0.15	0.18	0.18	0.34	0.2	0.14	0.23	0.26	0.23	0.23	0.27	0.2	0.23	0.36	0.12	0.46	0.28	0.22	0.15	0.29	0.33	0.15	0.22	0.27	0.19	0.14	0.29	0.22	No	No	No	No
chr3:167747090:167747008|167747011:-@chr3:167745516:167745625:-	GOLIM4	0.27749999999999997	0.35095238095238096	0.32	0.13	0.34	0.24	0.18	0.37	0.44	0.2	0.45	0.26	0.31	0.25	0.4	0.49	0.29	0.27	0.34	0.33	0.5	0.46	0.24	0.21	0.42	0.47	0.24	0.31	0.46	0.49	0.18	No	No	No	No
chr10:48792687:48792799:-@chr10:48791407:48791521:-@chr10:48784159:48784266:-@chr10:48774225:48774376:-	PTPN20B	0.655	0.6947619047619047	0.25	0.51	0.8	0.64	0.73	0.74	0.83	0.74	0.64	0.75	0.78	0.64	0.76	0.48	0.82	0.45	0.69	0.41	0.78	0.7	0.7	0.82	0.66	0.83	0.61	0.69	0.84	0.67	0.87	No	No	No	No
chr18:14179096:14179596:+@chr18:14183651:14183765:+@chr18:14183928:14184101:+	ANKRD20A5P	0.6812499999999999	0.6952380952380953	0.67	0.61	0.83	0.78	0.69	0.56	0.56	0.75	0.81	0.84	0.79	0.78	0.66	0.58	0.84	0.45	0.8	0.66	0.85	0.47	0.6	0.45	0.41	0.63	0.82	0.86	0.93	0.58	0.79	No	No	No	No
chr4:52917593:52917957:+@chr4:52935987:52936082:+@chr4:52938083:52938322:+	SPATA18	0.43625	0.3776190476190477	0.48	0.46	0.37	0.58	0.42	0.37	0.49	0.32	0.52	0.32	0.44	0.36	0.38	0.38	0.39	0.32	0.16	0.28	0.43	0.21	0.46	0.59	0.35	0.38	0.25	0.41	0.4	0.5	0.4	No	No	No	No
chr7:99810756:99810576|99810646|99810670:-@chr7:99809017:99809617:-	GATS	0.50625	0.42333333333333334	0.61	0.58	0.42	0.35	0.6	0.49	0.54	0.46	0.34	0.21	0.5	0.47	0.45	0.43	0.61	0.54	0.68	0.58	0.47	0.52	0.4	0.46	0.59	0.41	0.34	0.32	0.27	0.23	0.07	No	No	No	No
chr6:30181082:30181271:-@chr6:30168812:30168915:-@chr6:30166443:30166930:-	TRIM26	0.66125	0.6804761904761905	0.67	0.55	0.71	0.61	0.8	0.73	0.84	0.38	0.69	0.67	0.62	0.63	0.53	0.69	0.72	0.74	0.46	0.68	0.59	0.79	0.61	0.76	0.86	0.66	0.79	0.57	0.65	0.85	0.73	No	No	No	No
chrX:21887616:21887796:+@chrX:21896160:21896254:+@chrX:21896615:21896810:+	MBTPS2	0.87625	0.8971428571428571	0.93	0.94	0.92	0.82	0.88	0.94	0.78	0.8	0.89	0.91	0.92	0.88	0.89	0.92	0.92	0.87	0.88	0.85	0.82	0.85	0.9	0.92	0.79	0.81	0.97	0.97	0.95	0.95	0.98	No	No	No	No
chr10:104404252:104404944:+@chr10:104414410|104414413:104414505:+	TRIM8	0.97875	0.9785714285714284	0.97	0.98	0.98	0.99	0.97	0.98	0.98	0.98	0.98	0.98	0.98	0.97	0.98	0.98	0.99	0.98	0.99	0.98	0.97	0.98	0.96	0.97	0.98	0.97	0.99	0.98	0.97	0.98	0.99	No	No	No	No
chr11:73589824:73589864:+@chr11:73597974:73598144:+@chr11:73598399:73598502:+	PAAF1	0.43125	0.4738095238095238	0.29	0.39	0.3	0.61	0.49	0.25	0.45	0.67	0.38	0.54	0.27	0.44	0.71	0.52	0.39	0.59	0.33	0.35	0.47	0.4	0.46	0.65	0.61	0.43	0.45	0.54	0.44	0.65	0.33	No	No	No	No
chr9:98684587:98684700|98684705:+@chr9:98685542:98685661:+	C9orf102	0.89625	0.8633333333333335	0.93	0.92	0.83	0.94	0.86	0.9	0.88	0.91	0.85	0.87	0.79	0.83	0.85	0.92	0.91	0.87	0.89	0.91	0.83	0.78	0.81	0.85	0.92	0.83	0.86	0.9	0.88	0.89	0.89	No	No	No	No
chr5:34656433:34656580:+@chr5:34667368:34667484:+@chr5:34686977:34687060:+	RAI14	0.185	0.12809523809523812	0.23	0.24	0.24	0.07	0.25	0.17	0.19	0.09	0.08	0.14	0.13	0.17	0.12	0.12	0.06	0.13	0.04	0.12	0.19	0.19	0.19	0.14	0.12	0.14	0.12	0.15	0.22	0.1	0.02	No	No	No	No
chr15:101835053:101835166:-@chr15:101833498:101833598:-@chr15:101833230:101833377:-	SNRPA1	0.12875	0.16238095238095238	0.07	0.09	0.12	0.25	0.18	0.05	0.15	0.12	0.17	0.2	0.11	0.19	0.28	0.25	0.1	0.12	0.11	0.2	0.2	0.27	0.18	0.21	0.18	0.15	0.1	0.13	0.12	0.09	0.05	No	No	No	No
chr1:228270851:228271010|228271053|228271075:+@chr1:228284779:228284963:+	ARF1	0.91125	0.9076190476190478	0.9	0.94	0.91	0.92	0.9	0.88	0.94	0.9	0.91	0.84	0.9	0.84	0.87	0.88	0.9	0.84	0.84	0.94	0.92	0.93	0.94	0.93	0.94	0.93	0.95	0.93	0.94	0.97	0.92	No	No	No	No
chr1:45443987:45444132:-@chr1:45438149:45438246:-@chr1:45435650:45435716:-	EIF2B3	0.06875	0.07095238095238096	0.08	0.06	0.05	0.04	0.1	0.06	0.07	0.09	0.07	0.08	0.04	0.08	0.14	0.06	0.08	0.11	0.04	0.07	0.08	0.08	0.1	0.13	0.08	0.07	0.02	0.04	0.06	0.04	0.02	No	No	No	No
chr7:6736970:6737065:-@chr7:6733288:6733340:-@chr7:6728064:6732334:-	ZNF12	0.06375	0.05666666666666668	0.05	0.07	0.08	0.05	0.07	0.06	0.07	0.06	0.05	0.05	0.05	0.09	0.06	0.06	0.09	0.05	0.05	0.05	0.06	0.06	0.09	0.07	0.05	0.05	0.03	0.03	0.06	0.04	0.05	No	No	No	No
chr10:74293504:74293547:-@chr10:74292785:74292920:-@chr10:74267913:74268027:-@chr10:74236932:74237014:-	MICU1	0.12624999999999997	0.08761904761904764	0.09	0.08	0.1	0.08	0.1	0.11	0.1	0.35	0.06	0.08	0.06	0.07	0.15	0.08	0.14	0.1	0.07	0.12	0.11	0.1	0.06	0.07	0.07	0.17	0.07	0.1	0.07	0.07	0.02	No	No	No	No
chr11:125548124:125548192:-@chr11:125547692:125547913:-@chr11:125546254:125546373:-@chr11:125542230:125542612:-	ACRV1	0.5675	0.6466666666666667	0.41	0.63	0.69	0.74	0.28	0.69	0.5	0.6	0.52	0.62	0.86	0.35	0.79	0.71	0.72	0.81	0.78	0.62	0.61	0.64	0.65	0.57	0.7	0.55	0.52	0.67	0.6	0.49	0.8	No	No	No	No
chr16:72124517:72124685:-@chr16:72123988:72124076:-@chr16:72122886:72123037:-	TXNL4B	0.0475	0.04047619047619048	0.04	0.07	0.04	0.08	0.03	0.04	0.05	0.03	0.05	0.05	0.04	0.06	0.04	0.08	0.03	0.03	0.03	0.06	0.04	0.05	0.05	0.05	0.03	0.03	0.02	0.03	0.04	0.03	0.01	No	No	No	No
chr8:82598487:82598589:-@chr8:82597998:82598198:-@chr8:82593733:82593819:-	IMPA1	0.085	0.06285714285714288	0.08	0.05	0.05	0.11	0.06	0.11	0.08	0.14	0.11	0.1	0.04	0.03	0.08	0.07	0.06	0.09	0.09	0.11	0.06	0.08	0.04	0.04	0.05	0.08	0.05	0.04	0.06	0.02	0.02	No	No	No	No
chr20:44044707:44044983:+@chr20:44045157:44045334:+@chr20:44047935:44048035:+@chr20:44048144:44048230:+	PIGT	0.50625	0.5719047619047619	0.49	0.57	0.55	0.58	0.58	0.48	0.32	0.48	0.57	0.51	0.52	0.48	0.62	0.52	0.59	0.56	0.55	0.54	0.52	0.6	0.61	0.59	0.55	0.55	0.64	0.6	0.61	0.64	0.64	No	No	No	No
chr2:170553871:170554041:+@chr2:170554403:170554492:+@chr2:170557456:170558218:+	PHOSPHO2	0.1375	0.18714285714285714	0.1	0.08	0.12	0.21	0.15	0.09	0.19	0.16	0.16	0.35	0.17	0.28	0.17	0.09	0.11	0.23	0.21	0.14	0.18	0.12	0.19	0.19	0.25	0.17	0.07	0.14	0.24	0.38	0.09	No	No	No	No
chr4:100006266:100006367:-@chr4:100003126:100003267:-@chr4:100002516:100002603:-	ADH5	0.9724999999999999	0.9780952380952379	0.98	0.96	0.97	0.98	0.97	0.97	0.97	0.98	0.98	0.97	0.97	0.98	0.98	0.97	0.98	0.97	0.99	0.98	0.98	0.98	0.96	0.98	0.98	0.97	0.99	0.99	0.97	0.98	0.99	No	No	No	No
chr2:225422376:225422573:-@chr2:225421106|225421137:225421012:-	CUL3	0.7012499999999999	0.7747619047619048	0.66	0.74	0.59	0.6	0.67	0.78	0.84	0.73	0.78	0.68	0.81	0.67	0.87	0.86	0.8	0.85	0.71	0.84	0.72	0.76	0.77	0.74	0.71	0.63	0.76	0.74	0.86	0.87	0.84	No	No	No	No
chr14:45628299:45628483:+@chr14:45633562:45633768:+@chr14:45636153:45636366:+	FANCM	0.83125	0.8461904761904764	0.88	0.62	0.85	0.9	0.74	0.86	0.89	0.91	0.76	0.92	0.88	0.84	0.86	0.81	0.78	0.87	0.92	0.91	0.76	0.68	0.83	0.89	0.75	0.85	0.92	0.94	0.88	0.85	0.87	No	No	No	No
chr17:16690262:16690436:+@chr17:16691249:16691449:+@chr17:16699357:16699548:+	CCDC144A	0.655	0.6557142857142857	0.7	0.59	0.78	0.87	0.59	0.42	0.63	0.66	0.77	0.62	0.63	0.64	0.73	0.73	0.62	0.64	0.92	0.71	0.56	0.58	0.6	0.77	0.67	0.54	0.66	0.62	0.79	0.45	0.52	No	No	No	No
chr2:179622269:179622643:-@chr2:179620949:179621524:-@chr2:179617851:179617907:-	TTN	0.71625	0.7066666666666668	0.79	0.77	0.82	0.62	0.79	0.6	0.62	0.72	0.79	0.71	0.65	0.76	0.64	0.7	0.75	0.74	0.8	0.63	0.53	0.77	0.53	0.8	0.83	0.69	0.57	0.83	0.73	0.74	0.65	No	No	No	No
chr3:48491443:48491576:+@chr3:48491899:48491981:+@chr3:48493135:48493305:+	ATRIP	0.21875	0.2228571428571429	0.26	0.14	0.28	0.15	0.17	0.25	0.26	0.24	0.19	0.07	0.17	0.27	0.23	0.15	0.12	0.44	0.32	0.21	0.22	0.38	0.5	0.4	0.13	0.13	0.11	0.13	0.12	0.2	0.19	No	No	No	No
chr16:21431087:21430811|21430956:-@chr16:21426278:21426406:-	NPIPL3	0.51125	0.5861904761904762	0.52	0.57	0.51	0.45	0.36	0.51	0.48	0.69	0.52	0.77	0.55	0.52	0.72	0.55	0.47	0.58	0.63	0.54	0.57	0.6	0.57	0.49	0.6	0.75	0.68	0.69	0.51	0.52	0.48	No	No	No	No
chr7:91875158:91875228:-@chr7:91874779:91874909:-@chr7:91874216:91874485:-	KRIT1	0.35624999999999996	0.4395238095238095	0.24	0.2	0.15	0.75	0.19	0.17	0.45	0.7	0.39	0.63	0.39	0.42	0.22	0.59	0.45	0.7	0.7	0.64	0.4	0.56	0.33	0.33	0.7	0.46	0.31	0.28	0.38	0.2	0.15	No	No	No	No
chr16:89627065:89627120:+@chr16:89627348:89627471:+@chr16:89627635:89627737:+@chr16:89628004:89628159:+	RPL13	0.585	0.6052380952380952	0.63	0.59	0.58	0.58	0.55	0.61	0.61	0.53	0.62	0.63	0.59	0.63	0.59	0.64	0.58	0.59	0.5	0.63	0.67	0.6	0.59	0.6	0.6	0.68	0.58	0.63	0.57	0.59	0.6	No	No	No	No
chr16:31121722:31121820:+@chr16:31122009:31122082:+@chr16:31122412:31122540:+	BCKDK	0.90375	0.8971428571428571	0.93	0.94	0.94	0.84	0.94	0.85	0.89	0.9	0.92	0.94	0.88	0.85	0.79	0.92	0.85	0.89	0.81	0.89	0.93	0.8	0.86	0.93	0.9	0.94	0.96	0.91	0.95	0.96	0.96	No	No	No	No
chr9:152034:152078:-@chr9:151305:151427:-@chr9:146102:146158:-	CBWD1	0.24	0.19190476190476188	0.15	0.24	0.09	0.2	0.32	0.08	0.47	0.37	0.16	0.21	0.36	0.2	0.08	0.22	0.22	0.23	0.25	0.23	0.21	0.31	0.22	0.15	0.2	0.26	0.11	0.07	0.11	0.13	0.1	No	No	No	No
chr14:39583510:39583599|39583679:+@chr14:39584033:39584117:+	GEMIN2	0.2025	0.19666666666666666	0.15	0.1	0.19	0.22	0.1	0.21	0.45	0.2	0.09	0.26	0.08	0.5	0.15	0.29	0.07	0.23	0.17	0.16	0.16	0.2	0.15	0.17	0.19	0.21	0.19	0.23	0.26	0.22	0.15	No	No	No	No
chr12:48547151:48547312:-@chr12:48545348:48545448:-@chr12:48544984:48545088:-	ASB8	0.026250000000000002	0.032380952380952385	0.03	0.02	0.02	0.03	0.03	0.03	0.02	0.03	0.03	0.02	0.03	0.03	0.05	0.04	0.02	0.03	0.03	0.02	0.05	0.03	0.04	0.04	0.03	0.06	0.03	0.02	0.03	0.03	0.02	No	No	No	No
chr6:43173745:43173973:+@chr6:43174059:43174248:+@chr6:43180887:43181032:+	CUL9	0.9425	0.9414285714285714	0.96	0.93	0.91	0.92	0.94	0.95	0.96	0.97	0.96	0.94	0.94	0.95	0.95	0.95	0.9	0.93	0.94	0.93	0.95	0.96	0.95	0.95	0.93	0.95	0.97	0.97	0.94	0.91	0.9	No	No	No	No
chr11:124747833:124748027:+@chr11:124748194:124748332:+@chr11:124748480:124748692:+	ROBO3	0.9199999999999999	0.9328571428571428	0.92	0.87	0.87	0.97	0.91	0.91	0.96	0.95	0.94	0.95	0.94	0.85	0.92	0.95	0.97	0.96	0.96	0.96	0.91	0.92	0.93	0.92	0.95	0.87	0.95	0.94	0.92	0.9	0.98	No	No	No	No
chr12:89885713:89885892:-@chr12:89865945:89866052:-@chr12:89861394:89861462:-	POC1B	0.87625	0.8609523809523809	0.91	0.92	0.88	0.85	0.87	0.89	0.87	0.82	0.83	0.75	0.88	0.8	0.89	0.91	0.89	0.74	0.78	0.7	0.88	0.87	0.92	0.87	0.88	0.81	0.95	0.94	0.9	0.95	0.94	No	No	No	No
chrX:19947903:19948058:-@chrX:19941276:19941525:-@chrX:19936190:19936217:-@chrX:19930980:19935452:-	CXorf23	0.53625	0.5271428571428571	0.7	0.58	0.69	0.21	0.58	0.48	0.51	0.54	0.56	0.85	0.4	0.38	0.32	0.59	0.33	0.26	0.5	0.32	0.63	0.26	0.68	0.56	0.54	0.49	0.81	0.82	0.78	0.72	0.27	No	No	No	No
chr15:44198026:44198149:-@chr15:44194373:44194460:-@chr15:44184179:44184267:-@chr15:44181007:44181070:-	FRMD5	0.6775	0.6414285714285715	0.69	0.7	0.63	0.51	0.67	0.59	0.88	0.75	0.8	0.63	0.57	0.71	0.65	0.7	0.67	0.58	0.74	0.57	0.6	0.68	0.62	0.68	0.62	0.58	0.67	0.67	0.5	0.58	0.65	No	No	No	No
chr1:228296656:228296722:-@chr1:228296019|228296022:228295936:-	MRPL55	0.65	0.6771428571428573	0.72	0.66	0.7	0.72	0.56	0.31	0.67	0.86	0.64	0.69	0.74	0.25	0.83	0.81	0.67	0.64	0.78	0.79	0.63	0.57	0.61	0.78	0.62	0.77	0.8	0.76	0.72	0.41	0.71	No	No	No	No
chr1:146057275:146057484:-@chr1:146055345:146055447:-@chr1:146054299:146054513:-	NBPF11,NBPF24,NBPF11,NBPF24,NBPF11	0.8925000000000001	0.9219047619047619	0.87	0.91	0.79	0.92	0.94	0.92	0.93	0.86	0.95	0.92	0.95	0.91	0.92	0.89	0.97	0.88	0.9	0.93	0.94	0.93	0.97	0.96	0.97	0.91	0.85	0.93	0.94	0.84	0.9	No	No	No	No
chr6:34738068:34738172:+@chr6:34740708:34740784:+@chr6:34741223:34741634:+	SNRPC	0.0375	0.03142857142857144	0.03	0.05	0.02	0.03	0.04	0.05	0.06	0.02	0.04	0.02	0.06	0.04	0.03	0.05	0.02	0.03	0.02	0.02	0.03	0.05	0.06	0.03	0.03	0.05	0.01	0.01	0.02	0.02	0.02	No	No	No	No
chr17:79520100:79520153:-@chr17:79518758:79519078:-@chr17:79517274:79518229:-	C17orf70	0.26	0.28333333333333327	0.25	0.2	0.24	0.21	0.35	0.24	0.33	0.26	0.22	0.21	0.22	0.25	0.41	0.26	0.19	0.38	0.4	0.23	0.22	0.25	0.31	0.2	0.29	0.21	0.35	0.35	0.35	0.34	0.31	No	No	No	No
chr1:16299534:16299620:-@chr1:16274786:16274992:-@chr1:16273430:16273618:-@chr1:16272649:16272789:-	ZBTB17	0.42375	0.4538095238095238	0.4	0.43	0.45	0.39	0.5	0.46	0.42	0.34	0.37	0.41	0.44	0.42	0.43	0.41	0.56	0.5	0.41	0.48	0.48	0.51	0.55	0.5	0.34	0.51	0.47	0.38	0.47	0.36	0.53	No	No	No	No
chr2:242041668:242041747:-@chr2:242038811:242039309:-@chr2:242036658:242036842:-	MTERFD2	0.79125	0.7809523809523808	0.72	0.74	0.86	0.82	0.76	0.8	0.81	0.82	0.78	0.79	0.85	0.8	0.84	0.88	0.83	0.89	0.71	0.9	0.72	0.79	0.83	0.7	0.83	0.69	0.78	0.72	0.86	0.57	0.64	No	No	No	No
chr2:228205008:228205096:+@chr2:228212059:228212100:+@chr2:228217230:228217289:+	MFF	0.85875	0.6038095238095238	0.86	0.85	0.91	0.79	0.74	0.9	0.89	0.93	0.85	0.74	0.63	0.62	0.48	0.47	0.72	0.62	0.55	0.72	0.7	0.66	0.51	0.6	0.57	0.52	0.52	0.69	0.6	0.37	0.54	No	No	No	No
chr4:21950194:21950374:-@chr4:21764544:21764655:-@chr4:20852166:20852290:-	KCNIP4	0.43374999999999997	0.4028571428571429	0.48	0.46	0.34	0.21	0.51	0.43	0.57	0.47	0.44	0.4	0.39	0.49	0.57	0.36	0.35	0.2	0.58	0.42	0.49	0.47	0.34	0.27	0.36	0.67	0.31	0.48	0.19	0.37	0.31	No	No	No	No
chr12:49219443:49219552:+@chr12:49220028|49220150|49220203:49220301:+	CACNB3	0.12125	0.11857142857142858	0.09	0.09	0.11	0.14	0.12	0.1	0.14	0.18	0.1	0.2	0.07	0.09	0.11	0.1	0.12	0.11	0.15	0.07	0.09	0.13	0.11	0.11	0.11	0.18	0.1	0.11	0.13	0.22	0.08	No	No	No	No
chr19:44645710:44645768|44645886:+@chr19:44646467:44646520:+	ZNF234	0.34750000000000003	0.4195238095238095	0.55	0.34	0.63	0.17	0.24	0.31	0.33	0.21	0.48	0.39	0.48	0.38	0.51	0.25	0.45	0.3	0.84	0.33	0.32	0.31	0.62	0.44	0.59	0.47	0.34	0.37	0.22	0.32	0.4	No	No	No	No
chr5:176942187:176942259:-@chr5:176942026|176942070:176941917:-	DDX41	0.035	0.030000000000000006	0.02	0.03	0.03	0.05	0.06	0.03	0.03	0.03	0.03	0.04	0.03	0.03	0.03	0.03	0.03	0.03	0.03	0.02	0.03	0.05	0.06	0.03	0.03	0.02	0.01	0.02	0.03	0.04	0.01	No	No	No	No
chr11:71780888:71780957:-@chr11:71773635:71773732:-@chr11:71746948:71747021:-	NUMA1	0.05	0.044285714285714296	0.03	0.1	0.04	0.03	0.03	0.05	0.04	0.08	0.06	0.05	0.05	0.06	0.04	0.05	0.02	0.03	0.04	0.04	0.07	0.07	0.08	0.04	0.07	0.03	0.03	0.02	0.04	0.02	0.02	No	No	No	No
chr9:134497183:134497385:-@chr9:134494593|134494596:134494438:-	RAPGEF1	0.49	0.5100000000000002	0.45	0.37	0.46	0.48	0.61	0.51	0.53	0.51	0.68	0.43	0.43	0.55	0.44	0.39	0.48	0.63	0.4	0.54	0.38	0.65	0.47	0.53	0.6	0.57	0.65	0.49	0.46	0.39	0.55	No	No	No	No
chr14:93760204:93761283:-@chr14:93730131:93730339:-@chr14:93727948:93728023:-	BTBD7	0.48624999999999996	0.4042857142857143	0.45	0.5	0.32	0.62	0.46	0.52	0.46	0.56	0.37	0.43	0.39	0.46	0.38	0.34	0.33	0.37	0.47	0.55	0.33	0.42	0.41	0.58	0.42	0.6	0.4	0.36	0.44	0.19	0.25	No	No	No	No
chr8:74650519:74650584:-@chr8:74621267:74621397:-@chr8:74585342:74585477:-	STAU2	0.37875000000000003	0.2938095238095238	0.41	0.34	0.37	0.31	0.51	0.39	0.28	0.42	0.27	0.44	0.39	0.35	0.23	0.22	0.36	0.22	0.14	0.33	0.27	0.3	0.31	0.41	0.2	0.31	0.28	0.26	0.26	0.26	0.36	No	No	No	No
chr9:131591389:131591434:-@chr9:131591139|131591156:131591014:-	C9orf114	0.78	0.7685714285714286	0.7	0.72	0.86	0.77	0.73	0.81	0.82	0.83	0.83	0.74	0.73	0.79	0.73	0.86	0.71	0.85	0.73	0.9	0.71	0.7	0.83	0.71	0.8	0.82	0.76	0.63	0.8	0.63	0.88	No	No	No	No
chr9:79379354:79379471:+@chr9:79397584:79397748:+@chr9:79398621:79398803:+	PCA3	0.64	0.6495238095238096	0.63	0.62	0.52	0.85	0.61	0.56	0.69	0.64	0.56	0.72	0.57	0.54	0.7	0.63	0.55	0.65	0.56	0.39	0.67	0.72	0.81	0.84	0.7	0.67	0.8	0.72	0.66	0.48	0.7	No	No	No	No
chr1:237991681:237991745:+@chr1:237993830:237993930:+@chr1:237994814:237994865:+	RYR2	0.95375	0.9542857142857143	0.96	0.96	0.97	0.9	0.95	0.98	0.95	0.96	0.96	0.97	0.96	0.95	0.96	0.95	0.96	0.94	0.95	0.92	0.97	0.93	0.96	0.96	0.93	0.96	0.98	0.97	0.97	0.93	0.96	No	No	No	No
chr5:72794250:72794383|72794624:+@chr5:72794959:72795027:+	BTF3	0.86625	0.8590476190476192	0.86	0.9	0.94	0.83	0.91	0.92	0.83	0.74	0.88	0.8	0.85	0.8	0.86	0.86	0.85	0.82	0.73	0.86	0.88	0.87	0.87	0.9	0.87	0.88	0.89	0.88	0.85	0.89	0.95	No	No	No	No
chr5:88100415:88100618:-@chr5:88057002:88057145:-@chr5:88047674:88047860:-	MEF2C	0.95875	0.9514285714285714	0.95	0.95	0.96	0.93	0.97	0.97	0.95	0.99	0.97	0.98	0.98	0.96	0.97	0.92	0.95	0.96	0.94	0.96	0.97	0.95	0.97	0.96	0.97	0.98	0.9	0.95	0.89	0.94	0.91	No	No	No	No
chrX:113848273:113848339:+@chrX:113951999:113952089:+@chrX:113961267:113961380:+	HTR2C	0.30375	0.22285714285714284	0.17	0.23	0.22	0.3	0.36	0.16	0.52	0.47	0.21	0.07	0.09	0.28	0.25	0.24	0.24	0.2	0.36	0.35	0.29	0.23	0.29	0.15	0.18	0.45	0.11	0.32	0.1	0.15	0.12	No	No	No	No
chr8:11627172:11627300:+@chr8:11628955:11629099:+@chr8:11637107:11637459:+@chr8:11640712:11640908:+	NEIL2	0.30625	0.3038095238095238	0.25	0.35	0.3	0.29	0.36	0.28	0.31	0.31	0.33	0.24	0.32	0.28	0.27	0.37	0.26	0.27	0.24	0.32	0.33	0.26	0.27	0.26	0.37	0.26	0.35	0.31	0.32	0.42	0.33	No	No	No	No
chr2:69659034:69659137:-@chr2:69650714:69650849:-@chr2:69646670:69646736:-	NFU1	0.71	0.6647619047619047	0.6	0.78	0.8	0.6	0.83	0.69	0.62	0.76	0.65	0.59	0.65	0.63	0.66	0.78	0.82	0.54	0.38	0.71	0.75	0.72	0.82	0.62	0.82	0.83	0.6	0.59	0.62	0.39	0.79	No	No	No	No
chr11:46400007:46400050|46400050:+@chr11:46400541|46400444:46400661:+	DGKZ	0.125	0.10857142857142858	0.12	0.12	0.1	0.17	0.16	0.09	0.13	0.11	0.11	0.09	0.11	0.11	0.15	0.1	0.1	0.15	0.14	0.1	0.1	0.15	0.12	0.11	0.14	0.13	0.06	0.1	0.08	0.09	0.04	No	No	No	No
chr1:160232239:160232350:-@chr1:160231075:160231148:-@chr1:160213750:160213824:-	DCAF8	0.925	0.9214285714285715	0.94	0.95	0.95	0.88	0.89	0.94	0.96	0.89	0.94	0.93	0.89	0.87	0.94	0.89	0.86	0.87	0.92	0.92	0.9	0.93	0.95	0.9	0.95	0.91	0.97	0.93	0.97	0.94	0.97	No	No	No	No
chr7:99716827:99717021:-@chr7:99716019:99716272:-@chr7:99711677:99711891:-	TAF6	0.2175	0.19047619047619047	0.23	0.21	0.14	0.12	0.2	0.18	0.39	0.27	0.22	0.25	0.19	0.12	0.25	0.14	0.22	0.11	0.14	0.13	0.17	0.18	0.2	0.2	0.21	0.35	0.19	0.2	0.2	0.21	0.12	No	No	No	No
chr16:19896049:19896151:-@chr16:19893454:19893623:-@chr16:19883138:19884168:-	GPRC5B	0.0425	0.03142857142857144	0.05	0.03	0.04	0.01	0.06	0.05	0.07	0.03	0.07	0.03	0.03	0.05	0.03	0.03	0.04	0.03	0.03	0.02	0.03	0.03	0.02	0.01	0.03	0.03	0.03	0.05	0.03	0.02	0.02	No	No	No	No
chr12:14995904:14996413:-@chr12:14993379:14994087:-@chr12:14982245:14982396:-	ART4	0.60875	0.6414285714285715	0.57	0.7	0.43	0.62	0.57	0.79	0.4	0.79	0.39	0.65	0.43	0.53	0.66	0.7	0.49	0.62	0.69	0.68	0.74	0.75	0.61	0.69	0.53	0.66	0.73	0.83	0.6	0.69	0.8	No	No	No	No
chr11:124747415:124747554:+@chr11:124747833:124748027:+@chr11:124748194:124748332:+	ROBO3	0.7675000000000001	0.8247619047619048	0.84	0.74	0.68	0.7	0.89	0.77	0.84	0.68	0.85	0.81	0.81	0.79	0.82	0.82	0.84	0.8	0.5	0.91	0.9	0.91	0.95	0.86	0.85	0.89	0.89	0.66	0.92	0.64	0.9	No	No	No	No
chr19:18882252:18882356:+@chr19:18885710:18885796:+@chr19:18886451:18886631:+	CRTC1	0.83125	0.699047619047619	0.78	0.86	0.78	0.89	0.79	0.85	0.78	0.92	0.74	0.67	0.73	0.79	0.62	0.72	0.64	0.64	0.76	0.76	0.75	0.8	0.6	0.74	0.76	0.76	0.65	0.67	0.67	0.53	0.68	No	No	No	No
chr3:12330436:12330633:+@chr3:12353879:12353952:+@chr3:12421203:12421430:+	PPARG	0.61625	0.6366666666666667	0.65	0.67	0.83	0.48	0.52	0.72	0.48	0.58	0.63	0.59	0.59	0.59	0.72	0.6	0.65	0.77	0.68	0.64	0.76	0.4	0.79	0.44	0.65	0.77	0.68	0.47	0.67	0.65	0.63	No	No	No	No
chr12:1025986:1025805|1025805|1025805:-@chr12:1025701|1025649|1025698:1025510:-	RAD52	0.93625	0.9290476190476191	0.94	0.94	0.89	0.97	0.95	0.88	0.95	0.97	0.92	0.93	0.94	0.89	0.95	0.95	0.97	0.96	0.98	0.94	0.86	0.94	0.93	0.93	0.95	0.92	0.92	0.94	0.94	0.82	0.93	No	No	No	No
chr4:20715055:20715162:+@chr4:20720439:20720599:+@chr4:20726431:20726511:+	PACRGL	0.24375	0.19857142857142857	0.11	0.32	0.16	0.14	0.24	0.35	0.38	0.25	0.32	0.19	0.13	0.17	0.2	0.16	0.32	0.18	0.11	0.13	0.36	0.18	0.45	0.24	0.11	0.17	0.11	0.17	0.2	0.18	0.09	No	No	No	No
chr3:121553326:121553096|121553238:-@chr3:121547708:121547819:-	IQCB1	0.235	0.21857142857142856	0.14	0.37	0.43	0.07	0.37	0.14	0.17	0.19	0.16	0.19	0.17	0.13	0.19	0.1	0.31	0.3	0.2	0.15	0.25	0.36	0.32	0.17	0.26	0.2	0.15	0.29	0.41	0.08	0.2	No	No	No	No
chr7:157160067:157160177:+@chr7:157163458:157163562:+@chr7:157174940:157175071:+	DNAJB6	0.01	0.009523809523809526	0.01	0.01	0.01	0.01	0.02	0.01	0.01	0.0	0.01	0.01	0.01	0.01	0.01	0.01	0.01	0.01	0.01	0.01	0.01	0.01	0.01	0.01	0.01	0.01	0.01	0.0	0.01	0.01	0.01	No	No	No	No
chr1:1647785:1647917:-@chr1:1643703:1643839:-@chr1:1577747:1577869:-	CDK11A	0.9025000000000001	0.9057142857142857	0.93	0.93	0.86	0.92	0.85	0.85	0.89	0.99	0.9	0.95	0.92	0.94	0.88	0.95	0.93	0.95	0.94	0.97	0.92	0.95	0.94	0.9	0.91	0.92	0.87	0.93	0.81	0.64	0.9	No	No	No	No
chr10:120867480:120867676:+@chr10:120871361:120871440:+@chr10:120877031:120877179:+@chr10:120879853:120879964:+	FAM45A,FAM45B	0.395	0.38809523809523805	0.41	0.44	0.44	0.38	0.34	0.38	0.35	0.42	0.44	0.38	0.42	0.33	0.38	0.44	0.22	0.39	0.17	0.37	0.36	0.45	0.35	0.45	0.42	0.35	0.45	0.43	0.39	0.52	0.44	No	No	No	No
chr16:31045334:31045435:+@chr16:31045525|31045547:31045646:+	STX4	0.19124999999999998	0.1947619047619048	0.21	0.13	0.15	0.29	0.06	0.28	0.15	0.26	0.18	0.3	0.17	0.23	0.18	0.26	0.14	0.2	0.29	0.23	0.11	0.08	0.24	0.16	0.07	0.31	0.22	0.22	0.2	0.14	0.16	No	No	No	No
chr9:131750326:131750465:+@chr9:131752399|131752432:131752505:+	NUP188	0.865	0.848095238095238	0.9	0.86	0.8	0.77	0.91	0.91	0.89	0.88	0.84	0.93	0.81	0.87	0.84	0.86	0.87	0.77	0.77	0.76	0.84	0.81	0.78	0.77	0.86	0.9	0.95	0.94	0.77	0.92	0.95	No	No	No	No
chr17:40054002:40054092:-@chr17:40052873:40052902:-@chr17:40049286:40049427:-	ACLY	0.655	0.5700000000000001	0.6	0.65	0.74	0.61	0.59	0.65	0.77	0.63	0.57	0.52	0.64	0.51	0.57	0.54	0.63	0.54	0.5	0.51	0.57	0.53	0.58	0.61	0.44	0.59	0.59	0.59	0.56	0.82	0.56	No	No	No	No
chr9:115477884:115477795|115477836:-@chr9:115456411:115456513:-	C9orf80	0.30125	0.2842857142857143	0.18	0.23	0.26	0.54	0.33	0.2	0.46	0.21	0.34	0.24	0.32	0.22	0.34	0.58	0.27	0.39	0.33	0.27	0.27	0.31	0.25	0.38	0.24	0.4	0.15	0.12	0.21	0.28	0.06	No	No	No	No
chr4:90743397:90743539:-@chr4:90650345:90650428:-@chr4:90645250:90647811:-	SNCA	0.99	0.9933333333333332	0.99	0.99	0.99	1.0	0.98	0.99	0.99	0.99	0.99	1.0	0.99	0.99	0.99	0.99	1.0	0.99	1.0	0.99	0.99	0.99	0.99	1.0	0.99	1.0	0.99	1.0	0.99	1.0	0.99	No	No	No	No
chr10:81841901:81841960:+@chr10:81850136:81850187:+@chr10:81850553:81852307:+	FAM213A	0.14375000000000002	0.1304761904761905	0.13	0.18	0.13	0.15	0.15	0.12	0.2	0.09	0.14	0.12	0.2	0.16	0.13	0.11	0.16	0.11	0.12	0.13	0.18	0.09	0.14	0.14	0.09	0.14	0.09	0.07	0.2	0.06	0.16	No	No	No	No
chr1:155988159:155987923|155988061:-@chr1:155984752:155984860:-	SSR2	0.04	0.0280952380952381	0.03	0.04	0.04	0.04	0.05	0.03	0.06	0.03	0.01	0.04	0.03	0.04	0.06	0.01	0.02	0.02	0.04	0.03	0.03	0.03	0.03	0.04	0.01	0.03	0.03	0.02	0.03	0.02	0.02	No	No	No	No
chr16:67198344:67198837:+@chr16:67199425:67199533:+@chr16:67199622:67199749:+	n/a	0.95625	0.96	0.96	0.95	0.95	0.93	0.97	0.95	0.97	0.97	0.95	0.95	0.95	0.94	0.96	0.97	0.98	0.97	0.98	0.97	0.95	0.97	0.95	0.96	0.96	0.96	0.97	0.97	0.95	0.94	0.96	No	No	No	No
chr7:138189035:138189153:+@chr7:138199957:138200104:+@chr7:138203934:138204066:+	TRIM24	0.925	0.9276190476190478	0.93	0.93	0.93	0.95	0.82	0.91	0.96	0.97	0.94	0.94	0.9	0.94	0.89	0.94	0.92	0.94	0.87	0.95	0.94	0.94	0.87	0.91	0.95	0.85	0.97	0.97	0.96	0.92	0.97	No	No	No	No
chr12:64020249:64020306:-@chr12:64017820:64017911:-@chr12:64015018:64015117:-	DPY19L2	0.2525	0.2561904761904762	0.26	0.41	0.19	0.16	0.25	0.16	0.19	0.4	0.42	0.23	0.33	0.31	0.19	0.29	0.21	0.15	0.23	0.25	0.14	0.26	0.37	0.35	0.24	0.2	0.2	0.17	0.24	0.35	0.25	No	No	No	No
chr9:43853497:43853616:+@chr9:43861003|43861006:43861206:+	CNTNAP3B	0.39249999999999996	0.3576190476190476	0.49	0.55	0.36	0.43	0.42	0.25	0.29	0.35	0.48	0.35	0.33	0.39	0.48	0.16	0.45	0.33	0.25	0.59	0.42	0.61	0.27	0.23	0.52	0.2	0.21	0.3	0.25	0.43	0.26	No	No	No	No
chr8:48920995:48921030:+@chr8:48947426:48947621:+@chr8:48955593:48955741:+	UBE2V2	0.04875	0.03952380952380953	0.02	0.03	0.03	0.16	0.06	0.02	0.05	0.02	0.02	0.06	0.06	0.03	0.03	0.03	0.04	0.04	0.03	0.04	0.04	0.04	0.05	0.05	0.05	0.04	0.03	0.03	0.06	0.03	0.03	No	No	No	No
chr18:13681604:13682104:-@chr18:13671861:13671972:-@chr18:13663346:13666712:-	FAM210A	0.9325	0.9295238095238095	0.91	0.94	0.93	0.96	0.92	0.92	0.92	0.96	0.89	0.9	0.97	0.93	0.94	0.9	0.95	0.95	0.95	0.94	0.92	0.91	0.92	0.89	0.94	0.89	0.94	0.94	0.96	0.95	0.94	No	No	No	No
chr6:136958463:136958544:-@chr6:136943986:136944119:-@chr6:136935297:136935424:-	MAP3K5	0.9349999999999999	0.9552380952380953	0.96	0.95	0.97	0.85	0.93	0.95	0.89	0.98	0.95	0.94	0.96	0.93	0.95	0.96	0.98	0.93	0.98	0.97	0.96	0.97	0.94	0.94	0.92	0.93	0.97	0.98	0.96	0.96	0.98	No	No	No	No
chr1:39901230:39901433:+@chr1:39902154:39902162:+@chr1:39903449:39903680:+	MACF1	0.28750000000000003	0.23142857142857148	0.26	0.24	0.1	0.48	0.45	0.2	0.34	0.23	0.15	0.17	0.16	0.19	0.09	0.17	0.29	0.27	0.15	0.24	0.16	0.42	0.34	0.28	0.28	0.33	0.18	0.25	0.19	0.18	0.37	No	No	No	No
chr2:99949705:99949447|99949485:-@chr2:99943998:99944116:-	TXNDC9	0.1725	0.18857142857142858	0.25	0.14	0.13	0.21	0.17	0.22	0.16	0.1	0.18	0.16	0.2	0.22	0.2	0.19	0.22	0.29	0.17	0.11	0.18	0.26	0.36	0.18	0.23	0.15	0.14	0.1	0.18	0.16	0.08	No	No	No	No
chr16:20810585:20810673:-@chr16:20809533|20810389:20807666:-	ERI2	0.13625	0.14809523809523809	0.11	0.17	0.06	0.3	0.17	0.07	0.09	0.12	0.14	0.23	0.22	0.13	0.09	0.09	0.06	0.18	0.27	0.17	0.13	0.09	0.23	0.21	0.22	0.06	0.09	0.22	0.07	0.13	0.08	No	No	No	No
chr7:6864271:6864368:-@chr7:6864086:6864179:-@chr7:6863720:6863797:-	CCZ1B	0.8687499999999999	0.9023809523809524	0.88	0.94	0.88	0.74	0.87	0.88	0.91	0.85	0.93	0.95	0.87	0.79	0.91	0.92	0.77	0.87	0.92	0.89	0.88	0.94	0.9	0.93	0.96	0.92	0.93	0.94	0.89	0.93	0.91	No	No	No	No
chr4:152069074:152069338:-@chr4:152065372:152065440:-@chr4:152065062:152065202:-	SH3D19	0.5449999999999999	0.3961904761904762	0.61	0.63	0.54	0.4	0.61	0.39	0.71	0.47	0.5	0.15	0.53	0.33	0.53	0.52	0.58	0.23	0.52	0.36	0.46	0.23	0.14	0.4	0.32	0.33	0.37	0.44	0.42	0.39	0.57	No	No	No	No
chr7:86688641:86689014:-@chr7:86594220:86594340:-@chr7:86577043:86577238:-	KIAA1324L	0.8200000000000001	0.8590476190476192	0.89	0.9	0.76	0.86	0.86	0.88	0.65	0.76	0.79	0.83	0.81	0.84	0.8	0.9	0.79	0.76	0.78	0.93	0.83	0.89	0.87	0.85	0.92	0.9	0.9	0.95	0.89	0.89	0.92	No	No	No	No
chr5:134735577:134735439|134735495:-@chr5:134724612:134724816:-	H2AFY	0.13	0.09952380952380951	0.09	0.3	0.12	0.05	0.11	0.14	0.17	0.06	0.11	0.07	0.05	0.1	0.07	0.07	0.12	0.06	0.04	0.04	0.08	0.07	0.12	0.1	0.1	0.14	0.05	0.16	0.08	0.17	0.29	No	No	No	No
chr13:43500472:43500565:-@chr13:43493436:43493468:-@chr13:43491677:43491760:-	EPSTI1	0.3425	0.34095238095238095	0.46	0.33	0.54	0.15	0.38	0.42	0.22	0.24	0.48	0.16	0.25	0.52	0.61	0.34	0.48	0.47	0.21	0.39	0.23	0.49	0.16	0.43	0.42	0.26	0.22	0.13	0.24	0.47	0.2	No	No	No	No
chr12:49500744:49500828:-@chr12:49498529:49498668:-@chr12:49498231:49498334:-@chr12:49497470:49497596:-	LMBR1L	0.48875	0.45428571428571424	0.51	0.58	0.38	0.51	0.5	0.51	0.31	0.61	0.39	0.55	0.43	0.45	0.46	0.46	0.49	0.51	0.6	0.54	0.5	0.34	0.42	0.4	0.46	0.35	0.39	0.37	0.45	0.51	0.47	No	No	No	No
chrX:100742595:100742678:+@chrX:100742995|100743031:100743086:+	ARMCX4	0.1825	0.1595238095238095	0.2	0.28	0.13	0.09	0.18	0.21	0.21	0.16	0.21	0.1	0.16	0.29	0.18	0.09	0.16	0.04	0.07	0.13	0.19	0.21	0.28	0.16	0.17	0.08	0.19	0.2	0.17	0.14	0.13	No	No	No	No
chr17:35960410:35960450:-@chr17:35956388|35956391:35956270:-	SYNRG	0.275	0.3128571428571428	0.21	0.4	0.14	0.34	0.2	0.25	0.38	0.28	0.28	0.32	0.33	0.39	0.29	0.24	0.39	0.28	0.21	0.4	0.19	0.59	0.35	0.15	0.15	0.55	0.29	0.31	0.33	0.27	0.26	No	No	No	No
chr3:167000026:167000283:-@chr3:166966396:166966437:-@chr3:166960293:166960431:-	ZBBX	0.1675	0.16571428571428573	0.22	0.18	0.14	0.18	0.21	0.2	0.07	0.14	0.12	0.1	0.09	0.26	0.12	0.14	0.27	0.11	0.55	0.22	0.14	0.29	0.12	0.11	0.13	0.18	0.06	0.1	0.14	0.05	0.18	No	No	No	No
chr11:12495460:12495530:+@chr11:12498664:12498768:+@chr11:12499394:12499496:+	PARVA	0.0175	0.025714285714285717	0.01	0.02	0.02	0.02	0.02	0.02	0.01	0.02	0.02	0.02	0.02	0.02	0.03	0.02	0.02	0.03	0.03	0.03	0.02	0.02	0.05	0.03	0.05	0.03	0.01	0.03	0.02	0.03	0.01	No	No	No	No
chr14:20923290:20923487|20923497|20923548|20923553:+@chr14:20923737:20923862:+	APEX1	0.04875	0.05095238095238096	0.05	0.05	0.05	0.03	0.03	0.02	0.13	0.03	0.04	0.09	0.05	0.12	0.04	0.05	0.03	0.01	0.06	0.1	0.1	0.03	0.06	0.04	0.05	0.06	0.03	0.06	0.02	0.02	0.01	No	No	No	No
chr7:24903115:24903218:-@chr7:24902819:24902911:-@chr7:24901232:24901388:-	OSBPL3	0.94	0.8809523809523808	0.94	0.95	0.94	0.94	0.94	0.91	0.95	0.95	0.83	0.89	0.92	0.83	0.8	0.89	0.94	0.8	0.92	0.94	0.87	0.92	0.9	0.85	0.84	0.81	0.93	0.86	0.88	0.95	0.93	No	No	No	No
chr19:2271384:2271438|2271441:+@chr19:2271443|2271443:2271529:+	OAZ1	0.99875	0.9985714285714286	1.0	1.0	1.0	1.0	1.0	1.0	1.0	0.99	1.0	1.0	1.0	1.0	1.0	1.0	1.0	1.0	1.0	1.0	1.0	0.99	0.99	1.0	1.0	0.99	1.0	1.0	1.0	1.0	1.0	No	No	No	No
chr14:77565456:77565545:+@chr14:77566227:77566304:+@chr14:77572000:77572187:+	KIAA1737	0.07625000000000001	0.060952380952380966	0.07	0.05	0.05	0.04	0.09	0.09	0.08	0.14	0.07	0.07	0.06	0.06	0.06	0.08	0.03	0.08	0.05	0.08	0.07	0.07	0.09	0.05	0.06	0.06	0.05	0.05	0.06	0.05	0.03	No	No	No	No
chr5:32531739:32532022:+@chr5:32571197:32571280:+@chr5:32588618:32588690:+	SUB1	0.5625	0.4628571428571429	0.72	0.4	0.4	0.71	0.6	0.66	0.55	0.46	0.69	0.28	0.32	0.32	0.37	0.43	0.68	0.41	0.63	0.77	0.66	0.44	0.42	0.58	0.52	0.29	0.36	0.15	0.38	0.44	0.58	No	No	No	No
chr3:123679991:123680255:-@chr3:123675274|123675642:123675202:-	CCDC14	0.09875	0.1180952380952381	0.07	0.07	0.05	0.3	0.07	0.05	0.1	0.08	0.06	0.14	0.14	0.15	0.23	0.12	0.13	0.44	0.13	0.18	0.04	0.11	0.05	0.07	0.11	0.08	0.06	0.07	0.04	0.09	0.04	No	No	No	No
chr1:32384571:32385259:-@chr1:32381496:32381588:-@chr1:32377297:32377427:-@chr1:32372022:32374561:-	PTP4A2	0.72	0.7314285714285714	0.69	0.72	0.75	0.76	0.75	0.74	0.74	0.61	0.7	0.68	0.7	0.73	0.74	0.77	0.74	0.76	0.73	0.7	0.69	0.67	0.65	0.71	0.75	0.7	0.79	0.76	0.76	0.85	0.78	No	No	No	No
chr7:33075546:33075600:-@chr7:33069241:33069326:-@chr7:33066429:33066527:-	NT5C3	0.09875	0.0980952380952381	0.1	0.05	0.11	0.16	0.11	0.11	0.07	0.08	0.09	0.06	0.08	0.1	0.09	0.15	0.28	0.15	0.04	0.11	0.09	0.15	0.1	0.08	0.12	0.1	0.03	0.04	0.05	0.11	0.04	No	No	No	No
chr16:67695358:67695580:+@chr16:67695796|67695799:67696681:+	PARD6A	0.25625	0.22857142857142856	0.25	0.2	0.32	0.31	0.34	0.18	0.2	0.25	0.2	0.32	0.2	0.18	0.3	0.14	0.15	0.15	0.24	0.29	0.13	0.45	0.34	0.22	0.15	0.33	0.24	0.17	0.22	0.16	0.22	No	No	No	No
chr9:131402970:131403218:-@chr9:131399197:131399306:-@chr9:131398560:131398717:-	WDR34	0.90125	0.8857142857142858	0.9	0.92	0.93	0.87	0.88	0.83	0.93	0.95	0.87	0.8	0.91	0.89	0.9	0.92	0.94	0.86	0.94	0.94	0.91	0.88	0.84	0.85	0.9	0.84	0.94	0.79	0.87	0.85	0.96	No	No	No	No
chr1:41235028:41235087:+@chr1:41236069|41236381|41236384:41237275:+	NFYC	0.175	0.1419047619047619	0.12	0.08	0.17	0.36	0.1	0.16	0.19	0.22	0.16	0.12	0.11	0.23	0.15	0.14	0.14	0.18	0.19	0.21	0.08	0.15	0.09	0.15	0.11	0.14	0.11	0.19	0.09	0.13	0.11	No	No	No	No
chr22:30968790:30968856:-@chr22:30961064:30961188:-@chr22:30953249:30953388:-	GAL3ST1	0.53375	0.44714285714285706	0.42	0.59	0.59	0.39	0.71	0.52	0.47	0.58	0.37	0.43	0.36	0.57	0.39	0.58	0.42	0.55	0.6	0.56	0.47	0.38	0.56	0.29	0.35	0.62	0.36	0.38	0.5	0.53	0.12	No	No	No	No
chr5:138861289:138860744:-@chr5:138860483:138860375:-	TMEM173	0.7125	0.7590476190476191	0.72	0.7	0.59	0.87	0.68	0.77	0.68	0.69	0.81	0.71	0.78	0.48	0.74	0.84	0.87	0.88	0.93	0.86	0.59	0.72	0.66	0.76	0.71	0.7	0.78	0.87	0.74	0.63	0.88	No	No	No	No
chr9:91063856:91063904:+@chr9:91077411:91077664:+@chr9:91083287:91083520:+	SPIN1	0.85375	0.8742857142857142	0.86	0.84	0.78	0.94	0.87	0.79	0.91	0.84	0.96	0.84	0.9	0.9	0.9	0.87	0.89	0.93	0.97	0.93	0.9	0.92	0.86	0.83	0.9	0.87	0.8	0.75	0.83	0.82	0.79	No	No	No	No
chr11:94473384:94473521:-@chr11:94428987:94429073:-@chr11:94412552:94412702:-	n/a	0.58125	0.5419047619047619	0.47	0.55	0.55	0.81	0.46	0.64	0.59	0.58	0.76	0.55	0.62	0.53	0.44	0.22	0.41	0.61	0.8	0.38	0.68	0.31	0.63	0.52	0.42	0.53	0.42	0.8	0.61	0.55	0.59	No	No	No	No
chr10:52502675:52502770:+@chr10:52504888|52504962:52505034:+	ASAH2B	0.7112499999999999	0.7171428571428572	0.82	0.82	0.69	0.41	0.73	0.9	0.78	0.54	0.76	0.76	0.81	0.73	0.62	0.82	0.76	0.69	0.56	0.78	0.75	0.59	0.73	0.77	0.79	0.8	0.57	0.55	0.69	0.79	0.74	No	No	No	No
chr1:11073773:11074022:+@chr1:11076180:11076311:+@chr1:11076901:11077064:+	TARDBP	0.01	0.012380952380952381	0.01	0.01	0.01	0.01	0.01	0.01	0.01	0.01	0.02	0.01	0.01	0.02	0.01	0.02	0.01	0.01	0.01	0.01	0.01	0.01	0.02	0.01	0.01	0.02	0.02	0.01	0.01	0.01	0.0	No	No	No	No
chr1:203444883:203445056|203445066:+@chr1:203452297:203453285:+	PRELP	0.1975	0.12047619047619049	0.09	0.27	0.39	0.15	0.16	0.18	0.19	0.15	0.07	0.22	0.07	0.09	0.07	0.15	0.08	0.18	0.1	0.07	0.07	0.06	0.17	0.13	0.15	0.09	0.11	0.21	0.12	0.21	0.11	No	No	No	No
chr11:124747415:124747554|124748027:+@chr11:124748480:124748692:+	ROBO3	0.16875	0.15285714285714286	0.09	0.17	0.25	0.3	0.05	0.1	0.09	0.3	0.12	0.22	0.19	0.18	0.09	0.19	0.09	0.19	0.34	0.24	0.11	0.17	0.08	0.07	0.1	0.12	0.11	0.08	0.08	0.3	0.14	No	No	No	No
chrX:46322633:46322728:+@chrX:46330577:46330620:+@chrX:46332185:46334074:+	ZNF673	0.4525	0.38	0.56	0.4	0.43	0.39	0.39	0.53	0.44	0.48	0.35	0.26	0.45	0.36	0.45	0.36	0.68	0.35	0.33	0.37	0.42	0.65	0.34	0.47	0.33	0.34	0.39	0.21	0.4	0.23	0.24	No	No	No	No
chr5:170814708:170815010:+@chr5:170817079:170817134:+@chr5:170818309:170818428:+	NPM1	0.94625	0.9009523809523811	0.95	0.94	0.96	0.93	0.96	0.97	0.95	0.91	0.95	0.89	0.93	0.91	0.86	0.9	0.94	0.85	0.83	0.9	0.92	0.92	0.86	0.96	0.89	0.85	0.92	0.92	0.92	0.84	0.96	No	No	No	No
chr18:55247431:55247287|55247305:-@chr18:55240478:55240597:-	FECH	0.16375	0.17047619047619045	0.14	0.08	0.09	0.19	0.2	0.17	0.18	0.26	0.08	0.11	0.09	0.34	0.23	0.16	0.09	0.14	0.24	0.15	0.19	0.18	0.2	0.16	0.13	0.23	0.12	0.14	0.21	0.3	0.09	No	No	No	No
chr15:100347001:100347132:-@chr15:100345010:100345134:-@chr15:100341180:100341384:-	DNM1P46	0.535	0.4719047619047618	0.57	0.41	0.44	0.24	0.74	0.73	0.63	0.52	0.44	0.58	0.46	0.34	0.55	0.44	0.69	0.57	0.18	0.52	0.58	0.39	0.34	0.46	0.46	0.35	0.4	0.36	0.48	0.54	0.78	No	No	No	No
chr14:51338878:51338996:+@chr14:51344670:51344797:+@chr14:51345463:51345565:+	ABHD12B	0.5337500000000001	0.5561904761904761	0.47	0.57	0.65	0.34	0.64	0.64	0.39	0.57	0.66	0.65	0.58	0.54	0.65	0.18	0.55	0.6	0.26	0.51	0.41	0.46	0.58	0.64	0.5	0.83	0.65	0.68	0.57	0.51	0.67	No	No	No	No
chr6:163876311:163876453:+@chr6:163899812:163899928:+@chr6:163956014:163956157:+	QKI	0.985	0.9876190476190475	0.98	0.99	0.97	0.98	0.99	0.99	0.99	0.99	0.99	0.99	0.99	0.98	0.98	0.99	0.99	0.99	0.99	0.99	0.99	0.99	0.99	0.99	0.98	0.99	0.99	0.99	0.98	0.98	0.99	No	No	No	No
chrX:84349134:84349235:-@chrX:84348191:84348231:-@chrX:84347292:84347567:-	SATL1	0.175	0.23904761904761906	0.16	0.25	0.1	0.19	0.17	0.16	0.15	0.22	0.21	0.19	0.24	0.46	0.32	0.18	0.28	0.23	0.22	0.35	0.21	0.23	0.28	0.29	0.21	0.17	0.15	0.16	0.33	0.21	0.1	No	No	No	No
chr8:17869176:17869336:+@chr8:17871473:17871545:+@chr8:17882870:17882962:+	PCM1	0.8425	0.8561904761904764	0.87	0.92	0.89	0.68	0.71	0.91	0.88	0.88	0.89	0.88	0.85	0.87	0.77	0.9	0.83	0.79	0.81	0.83	0.86	0.89	0.81	0.91	0.86	0.85	0.89	0.85	0.81	0.91	0.92	No	No	No	No
chr22:21830291:21830449:-@chr22:21829500:21829589:-@chr22:21828886:21828969:-	PI4KAP2	0.76125	0.8209523809523811	0.81	0.77	0.8	0.79	0.73	0.88	0.76	0.55	0.82	0.75	0.8	0.84	0.71	0.72	0.84	0.78	0.86	0.84	0.89	0.92	0.79	0.83	0.8	0.88	0.82	0.82	0.91	0.69	0.93	No	No	No	No
chr1:38023204:38023349:+@chr1:38024928:38025097:+@chr1:38027158:38027336:+	DNALI1	0.77125	0.81	0.86	0.79	0.57	0.85	0.82	0.76	0.75	0.77	0.42	0.84	0.9	0.79	0.75	0.87	0.91	0.88	0.71	0.91	0.75	0.85	0.8	0.75	0.9	0.77	0.93	0.56	0.9	0.87	0.95	No	No	No	No
chr12:54106884:54106990:-@chr12:54106559:54106630:-@chr12:54104902:54105905:-	CALCOCO1	0.02375	0.027619047619047626	0.02	0.02	0.02	0.03	0.02	0.02	0.03	0.03	0.03	0.03	0.03	0.03	0.02	0.03	0.02	0.06	0.04	0.01	0.02	0.03	0.02	0.01	0.03	0.04	0.02	0.04	0.02	0.02	0.03	No	No	No	No
chrX:47517181:47517262:-@chrX:47516971:47517038:-@chrX:47516582:47516689:-	UXT	0.9099999999999999	0.92	0.91	0.9	0.93	0.9	0.91	0.95	0.85	0.93	0.95	0.89	0.91	0.93	0.88	0.94	0.88	0.94	0.88	0.9	0.91	0.95	0.95	0.94	0.9	0.95	0.97	0.86	0.91	0.93	0.95	No	No	No	No
chrX:47086393:47086498|47086498:+@chrX:47086580|47086559:47086622:+	CDK16	0.03125	0.03523809523809525	0.04	0.04	0.02	0.08	0.02	0.01	0.02	0.02	0.04	0.02	0.05	0.04	0.03	0.03	0.04	0.03	0.02	0.05	0.05	0.03	0.03	0.01	0.05	0.05	0.01	0.03	0.05	0.05	0.03	No	No	No	No
chr20:13779107:13779146:+@chr20:13782132|13782154:13782329:+	C20orf7	0.87	0.8709523809523809	0.87	0.94	0.9	0.84	0.89	0.92	0.8	0.8	0.86	0.9	0.89	0.85	0.9	0.88	0.83	0.81	0.79	0.86	0.78	0.88	0.86	0.9	0.75	0.87	0.9	0.94	0.92	0.95	0.97	No	No	No	No
chr15:79178483:79178569|79178737:+@chr15:79179611:79179691:+	MORF4L1	0.95625	0.9580952380952378	0.97	0.97	0.96	0.94	0.93	0.96	0.95	0.97	0.96	0.96	0.95	0.95	0.95	0.96	0.96	0.96	0.96	0.96	0.96	0.95	0.97	0.95	0.94	0.95	0.97	0.97	0.95	0.97	0.97	No	No	No	No
chr14:94577161:94577324:+@chr14:94577971|94578005:94578119:+	IFI27	0.73125	0.7547619047619046	0.8	0.79	0.74	0.85	0.69	0.6	0.62	0.76	0.79	0.75	0.75	0.74	0.75	0.68	0.72	0.78	0.59	0.58	0.81	0.85	0.76	0.78	0.84	0.71	0.75	0.78	0.81	0.69	0.94	No	No	No	No
chr10:12126539:12126750:+@chr10:12129534:12129728:+@chr10:12130985:12131254:+	DHTKD1	0.93625	0.9352380952380953	0.93	0.95	0.86	0.95	0.95	0.94	0.95	0.96	0.93	0.95	0.92	0.91	0.93	0.94	0.94	0.95	0.9	0.95	0.92	0.95	0.91	0.93	0.92	0.94	0.97	0.96	0.94	0.93	0.95	No	No	No	No
chr1:28203099:28203239:+@chr1:28208482:28209554:+@chr1:28211806:28211962:+	C1orf38	0.655	0.7238095238095239	0.46	0.64	0.61	0.77	0.8	0.78	0.76	0.42	0.78	0.82	0.72	0.92	0.79	0.79	0.49	0.84	0.89	0.86	0.52	0.89	0.81	0.53	0.75	0.74	0.64	0.72	0.67	0.53	0.5	No	No	No	No
chr5:60368952:60369041:+@chr5:60394819:60394859:+@chr5:60448531:60448864:+	NDUFAF2	0.88625	0.8947619047619048	0.92	0.9	0.9	0.81	0.88	0.93	0.83	0.92	0.89	0.92	0.96	0.89	0.82	0.94	0.92	0.93	0.96	0.94	0.85	0.9	0.73	0.87	0.91	0.91	0.83	0.95	0.86	0.93	0.88	No	No	No	No
chr3:98491657:98491760:+@chr3:98492265:98492340:+@chr3:98492764:98492827:+	ST3GAL6	0.0675	0.07095238095238098	0.06	0.05	0.05	0.06	0.08	0.04	0.15	0.05	0.12	0.12	0.05	0.06	0.08	0.07	0.08	0.07	0.06	0.13	0.05	0.06	0.06	0.05	0.07	0.09	0.08	0.03	0.03	0.04	0.09	No	No	No	No
chr9:116094187:116094330:-@chr9:116093264:116093396:-@chr9:116091161:116091235:-	WDR31	0.70125	0.7238095238095238	0.61	0.48	0.85	0.73	0.81	0.51	0.84	0.78	0.72	0.9	0.66	0.71	0.63	0.73	0.75	0.64	0.58	0.78	0.77	0.64	0.85	0.72	0.79	0.84	0.66	0.5	0.73	0.86	0.74	No	No	No	No
chr1:107950304:107950330:+@chr1:107961202:107961267:+@chr1:108023233:108024475:+	NTNG1	0.26125	0.22142857142857145	0.12	0.19	0.34	0.3	0.4	0.25	0.3	0.19	0.13	0.15	0.13	0.22	0.19	0.19	0.13	0.16	0.2	0.17	0.32	0.33	0.24	0.23	0.21	0.32	0.21	0.36	0.19	0.4	0.17	No	No	No	No
chr3:129305015:129305115:-@chr3:129304891|129304924:129304795:-	PLXND1	0.07625000000000001	0.07904761904761906	0.07	0.11	0.1	0.03	0.07	0.13	0.04	0.06	0.04	0.09	0.06	0.05	0.05	0.06	0.06	0.1	0.03	0.06	0.06	0.07	0.06	0.12	0.04	0.13	0.07	0.08	0.22	0.18	0.03	No	No	No	No
chr16:3117985:3118011:+@chr16:3118181:3118240:+@chr16:3118991:3119668:+	IL32	0.7725	0.8052380952380952	0.47	0.81	0.86	0.9	0.77	0.83	0.71	0.83	0.71	0.93	0.64	0.76	0.78	0.79	0.95	0.8	0.73	0.94	0.87	0.85	0.65	0.79	0.82	0.56	0.86	0.93	0.88	0.71	0.96	No	No	No	No
chr3:14457920:14457961:+@chr3:14485132:14485371:+@chr3:14487225:14487359:+	SLC6A6	0.88	0.9004761904761904	0.86	0.81	0.86	0.94	0.88	0.88	0.88	0.93	0.88	0.92	0.94	0.89	0.88	0.84	0.89	0.9	0.95	0.87	0.94	0.94	0.84	0.91	0.84	0.93	0.93	0.92	0.91	0.88	0.91	No	No	No	No
chr19:54632432:54632483:+@chr19:54632552:54632560:+	PRPF31	0.49	0.47285714285714286	0.56	0.63	0.42	0.44	0.44	0.52	0.46	0.45	0.44	0.36	0.38	0.4	0.46	0.43	0.53	0.44	0.56	0.47	0.54	0.55	0.47	0.53	0.47	0.5	0.52	0.35	0.58	0.5	0.45	No	No	No	No
chr6:80878592:80878747:+@chr6:80879528:80879621:+@chr6:80880999:80881107:+	BCKDHB	0.1925	0.14047619047619048	0.28	0.23	0.14	0.21	0.17	0.18	0.18	0.15	0.15	0.17	0.19	0.08	0.11	0.08	0.18	0.19	0.2	0.05	0.19	0.21	0.09	0.2	0.17	0.1	0.13	0.09	0.07	0.17	0.13	No	No	No	No
chr17:74083735:74083801:-@chr17:74082161:74082226:-@chr17:74081758:74081878:-	EXOC7	0.88625	0.8990476190476192	0.89	0.84	0.91	0.91	0.89	0.89	0.91	0.85	0.92	0.93	0.83	0.82	0.92	0.89	0.85	0.89	0.9	0.88	0.91	0.93	0.85	0.9	0.91	0.88	0.97	0.93	0.91	0.89	0.97	No	No	No	No
chr11:125773065:125773116:-@chr11:125770574:125770739:-@chr11:125765802:125766225:-	PUS3	0.21000000000000002	0.16428571428571428	0.16	0.19	0.18	0.35	0.16	0.12	0.44	0.08	0.35	0.16	0.14	0.28	0.15	0.18	0.08	0.13	0.13	0.22	0.12	0.35	0.14	0.16	0.2	0.15	0.07	0.09	0.11	0.18	0.06	No	No	No	No
chr12:111803917:111804061:-@chr12:111803368:111803455:-@chr12:111798455:111801267:-	FAM109A	0.215	0.19666666666666666	0.17	0.24	0.72	0.1	0.11	0.16	0.15	0.07	0.21	0.3	0.13	0.29	0.13	0.15	0.2	0.1	0.2	0.11	0.26	0.35	0.25	0.13	0.18	0.3	0.13	0.22	0.12	0.29	0.08	No	No	No	No
chrX:51640891:51640982:+@chrX:51641210:51641289:+	MAGED1	0.03125	0.030476190476190483	0.03	0.03	0.03	0.03	0.03	0.02	0.05	0.03	0.02	0.02	0.02	0.04	0.04	0.02	0.05	0.04	0.03	0.03	0.03	0.05	0.04	0.02	0.03	0.04	0.02	0.03	0.02	0.03	0.02	No	No	No	No
chr15:32393506:32393550:+@chr15:32403991:32404100:+@chr15:32446108:32446187:+@chr15:32449809:32449976:+	CHRNA7	0.38375	0.3757142857142857	0.38	0.5	0.37	0.3	0.42	0.46	0.45	0.19	0.32	0.19	0.27	0.31	0.41	0.28	0.35	0.43	0.53	0.13	0.24	0.35	0.32	0.37	0.44	0.6	0.46	0.61	0.59	0.37	0.32	No	No	No	No
chr11:9051431:9051592:-@chr11:9048911:9049108:-@chr11:9047249:9047401:-	SCUBE2	0.66375	0.7180952380952382	0.67	0.74	0.55	0.75	0.39	0.62	0.84	0.75	0.71	0.7	0.63	0.76	0.74	0.56	0.75	0.66	0.8	0.82	0.58	0.73	0.71	0.57	0.64	0.79	0.81	0.86	0.81	0.65	0.8	No	No	No	No
chr1:99167373:99167459:+@chr1:99203793:99203945:+@chr1:99225610:99226056:+	SNX7	0.82875	0.8642857142857144	0.83	0.76	0.65	0.74	0.87	0.94	0.88	0.96	0.89	0.94	0.89	0.92	0.92	0.83	0.82	0.93	0.87	0.9	0.87	0.85	0.77	0.85	0.81	0.84	0.88	0.85	0.76	0.91	0.85	No	No	No	No
chr11:65769550:65769984|65770041:+@chr11:65771097:65771617:+	BANF1	0.6875	0.6595238095238096	0.6	0.86	0.59	0.74	0.76	0.73	0.74	0.48	0.65	0.68	0.67	0.51	0.49	0.61	0.71	0.74	0.22	0.69	0.72	0.49	0.7	0.71	0.79	0.76	0.85	0.5	0.85	0.71	0.8	No	No	No	No
chr3:9475529:9475634:+@chr3:9475729:9475865:+@chr3:9475961:9476169:+	SETD5	0.16375	0.23047619047619047	0.18	0.34	0.18	0.07	0.18	0.16	0.09	0.11	0.36	0.25	0.15	0.24	0.45	0.26	0.12	0.11	0.2	0.2	0.19	0.21	0.24	0.24	0.17	0.24	0.22	0.29	0.21	0.3	0.19	No	No	No	No
chr3:51705222:51705304:+@chr3:51706226:51706317:+@chr3:51706357:51706408:+@chr3:51708287:51708578:+	TEX264	0.48999999999999994	0.4361904761904762	0.33	0.6	0.53	0.64	0.28	0.64	0.58	0.32	0.26	0.36	0.73	0.45	0.29	0.28	0.24	0.48	0.38	0.45	0.4	0.47	0.46	0.58	0.49	0.41	0.48	0.35	0.46	0.6	0.54	No	No	No	No
chr7:44118153:44118410:-@chr7:44117921:44118037:-@chr7:44116108:44116228:-	POLM	0.44499999999999995	0.4995238095238094	0.42	0.54	0.24	0.41	0.35	0.59	0.47	0.54	0.64	0.5	0.44	0.37	0.47	0.51	0.47	0.3	0.32	0.58	0.54	0.78	0.6	0.49	0.62	0.36	0.78	0.54	0.59	0.44	0.15	No	No	No	No
chr12:45307582:45307711:-@chr12:45275562:45275622:-@chr12:45269598:45269683:-	NELL2	0.2925	0.20095238095238094	0.37	0.38	0.34	0.26	0.16	0.35	0.31	0.17	0.27	0.18	0.17	0.09	0.24	0.23	0.11	0.13	0.17	0.25	0.08	0.4	0.22	0.21	0.32	0.16	0.27	0.24	0.15	0.16	0.17	No	No	No	No
chr2:27885148:27885046|27885046:-@chr2:27884255|27884468:27883851:-	SUPT7L	0.99	0.9909523809523807	0.99	0.99	0.99	0.99	0.99	0.99	0.99	0.99	0.99	0.99	0.99	0.99	0.99	0.99	0.99	0.98	0.99	0.99	0.99	0.99	0.99	0.99	0.99	0.99	1.0	1.0	0.99	0.99	1.0	No	No	No	No
chr2:70312679:70312756:-@chr2:70310670:70310819:-@chr2:70282846:70283042:-@chr2:70278335:70278437:-	PCBP1-AS1	0.7987500000000001	0.7771428571428574	0.74	0.81	0.71	0.85	0.73	0.82	0.85	0.88	0.84	0.82	0.78	0.68	0.73	0.77	0.77	0.78	0.8	0.79	0.83	0.68	0.82	0.74	0.82	0.9	0.64	0.82	0.8	0.73	0.78	No	No	No	No
chr5:34043371:34042928|34043147:-@chr5:34035752:34035863:-	C1QTNF3	0.62625	0.6628571428571429	0.51	0.63	0.47	0.53	0.58	0.76	0.83	0.7	0.56	0.85	0.65	0.75	0.75	0.69	0.63	0.19	0.72	0.78	0.85	0.72	0.64	0.58	0.7	0.86	0.6	0.66	0.71	0.31	0.72	No	No	No	No
chr17:38210614:38210889:-@chr17:38209722:38209910:-@chr17:38209551:38209633:-	MED24	0.97125	0.9723809523809523	0.97	0.96	0.97	0.98	0.97	0.97	0.97	0.98	0.97	0.96	0.97	0.96	0.97	0.97	0.98	0.97	0.99	0.96	0.97	0.97	0.96	0.96	0.97	0.98	0.99	0.98	0.98	0.97	0.99	No	No	No	No
chr20:34359923:34360001:+@chr20:34388016:34388095:+@chr20:34389413:34389527:+	PHF20	0.05625	0.0680952380952381	0.05	0.05	0.05	0.06	0.07	0.05	0.06	0.06	0.13	0.1	0.07	0.09	0.04	0.05	0.05	0.03	0.05	0.06	0.05	0.05	0.08	0.09	0.1	0.07	0.07	0.06	0.09	0.06	0.04	No	No	No	No
chr16:2014450:2014629:-@chr16:2014277:2014366:-@chr16:2013150:2013257:-@chr16:2012737:2012910:-	RPS2	0.34875	0.38095238095238093	0.39	0.3	0.33	0.29	0.29	0.33	0.36	0.5	0.39	0.4	0.42	0.42	0.41	0.42	0.41	0.42	0.4	0.45	0.42	0.39	0.41	0.37	0.37	0.39	0.29	0.35	0.31	0.27	0.29	No	No	No	No
chr16:28481694:28481868:-@chr16:28478041:28478223:-@chr16:28474303:28474402:-	NPIPL1	0.8300000000000001	0.8295238095238094	0.8	0.87	0.84	0.81	0.84	0.88	0.73	0.87	0.79	0.83	0.76	0.84	0.85	0.81	0.81	0.84	0.88	0.84	0.76	0.91	0.83	0.88	0.78	0.86	0.86	0.87	0.8	0.72	0.9	No	No	No	No
chrX:56291613:56292177:+@chrX:56295346:56295424:+@chrX:56295811:56295922:+	KLF8	0.13	0.11714285714285715	0.11	0.09	0.06	0.19	0.23	0.1	0.15	0.11	0.12	0.12	0.06	0.08	0.15	0.09	0.07	0.17	0.09	0.09	0.09	0.29	0.12	0.11	0.12	0.2	0.04	0.08	0.1	0.21	0.06	No	No	No	No
chr19:52909768:52909896:+@chr19:52917457:52917621:+@chr19:52918192:52918292:+@chr19:52918377:52921657:+	ZNF528	0.53	0.5228571428571429	0.62	0.39	0.55	0.84	0.36	0.46	0.57	0.45	0.4	0.39	0.49	0.69	0.58	0.78	0.55	0.65	0.43	0.43	0.36	0.72	0.55	0.43	0.46	0.49	0.6	0.52	0.51	0.46	0.49	No	No	No	No
chrX:40506259:40506393:-@chrX:40498380|40498424|40499572:40498261:-	CXorf38	0.6025	0.7019047619047618	0.43	0.61	0.53	0.73	0.61	0.62	0.71	0.58	0.81	0.72	0.72	0.79	0.65	0.59	0.67	0.53	0.82	0.77	0.64	0.67	0.55	0.76	0.52	0.76	0.84	0.8	0.54	0.81	0.78	No	No	No	No
chr12:99225807:99225914:-@chr12:99201622:99201693:-@chr12:99194775:99194903:-	ANKS1B	0.48375	0.40333333333333327	0.56	0.67	0.52	0.24	0.42	0.49	0.58	0.39	0.46	0.26	0.49	0.41	0.48	0.46	0.41	0.28	0.62	0.37	0.46	0.5	0.29	0.36	0.34	0.26	0.45	0.37	0.43	0.37	0.4	No	No	No	No
chr14:23299092:23299149:+@chr14:23299259:23299319:+@chr14:23299396:23299463:+	MRPL52	0.875	0.8647619047619047	0.88	0.84	0.85	0.92	0.84	0.87	0.87	0.93	0.87	0.57	0.9	0.84	0.84	0.88	0.92	0.87	0.94	0.88	0.89	0.8	0.84	0.92	0.9	0.84	0.9	0.9	0.84	0.86	0.96	No	No	No	No
chr1:172413128:172413230:-@chr1:172411970|172411993:172410597:-	PIGC	0.75625	0.7766666666666667	0.75	0.88	0.71	0.77	0.73	0.81	0.68	0.72	0.81	0.47	0.8	0.68	0.9	0.68	0.78	0.75	0.89	0.84	0.73	0.79	0.76	0.87	0.78	0.68	0.74	0.79	0.91	0.8	0.86	No	No	No	No
chr4:76997034:76997111:+@chr4:77002977:77003688:+@chr4:77018797:77018829:+@chr4:77020108:77020140:+	ART3	0.8875	0.8952380952380954	0.88	0.88	0.83	0.84	0.94	0.95	0.9	0.88	0.81	0.84	0.93	0.91	0.92	0.86	0.9	0.86	0.84	0.9	0.92	0.92	0.88	0.91	0.91	0.84	0.95	0.93	0.92	0.89	0.96	No	No	No	No
chr9:70473437:70473474:-@chr9:70470996:70471140:-@chr9:70467484:70467530:-	CBWD3,CBWD5,CBWD3	0.53875	0.5599999999999999	0.45	0.7	0.3	0.39	0.55	0.56	0.7	0.66	0.55	0.82	0.59	0.48	0.66	0.73	0.61	0.45	0.7	0.73	0.4	0.71	0.31	0.29	0.47	0.71	0.52	0.54	0.44	0.34	0.71	No	No	No	No
chr11:68701932:68702026:+@chr11:68702767:68702890:+@chr11:68703705:68704559:+	IGHMBP2	0.90375	0.8966666666666667	0.9	0.87	0.91	0.94	0.87	0.94	0.91	0.89	0.89	0.91	0.89	0.9	0.93	0.9	0.92	0.92	0.94	0.9	0.9	0.84	0.86	0.91	0.93	0.9	0.91	0.85	0.89	0.8	0.94	No	No	No	No
chr14:92264643:92264743:-@chr14:92264129:92264245:-@chr14:92258711:92258902:-	TC2N	0.875	0.8595238095238096	0.86	0.92	0.92	0.87	0.86	0.91	0.83	0.83	0.76	0.92	0.88	0.9	0.8	0.88	0.9	0.9	0.67	0.86	0.94	0.81	0.85	0.89	0.84	0.76	0.92	0.87	0.89	0.87	0.94	No	No	No	No
chr12:131297502:131297576:-@chr12:131296855:131296988:-@chr12:131293176:131293249:-	STX2	0.145	0.11666666666666665	0.3	0.15	0.09	0.14	0.03	0.06	0.12	0.27	0.09	0.16	0.05	0.13	0.14	0.09	0.23	0.13	0.04	0.35	0.12	0.17	0.06	0.06	0.05	0.17	0.12	0.05	0.18	0.03	0.03	No	No	No	No
chr1:53373540:53373626:-@chr1:53370318:53370505:-@chr1:53364846:53364896:-@chr1:53363109:53363156:-	ECHDC2	0.77	0.819047619047619	0.75	0.51	0.73	0.8	0.84	0.7	0.9	0.93	0.85	0.68	0.84	0.79	0.85	0.8	0.88	0.81	0.73	0.86	0.85	0.84	0.84	0.88	0.89	0.76	0.75	0.77	0.84	0.84	0.85	No	No	No	No
chr1:202104835:202104928:-@chr1:202104587:202104654:-@chr1:202104278:202104348:-	ARL8A	0.9825	0.9866666666666662	0.99	0.98	0.99	0.99	0.97	0.98	0.97	0.99	0.98	0.99	0.99	0.98	0.98	0.99	0.99	0.99	0.99	0.98	0.99	0.98	0.99	0.99	0.98	0.98	0.99	0.99	0.99	0.99	0.99	No	No	No	No
chrX:16867424:16867367:-@chrX:16864061:16863951:-	RBBP7	0.78375	0.8342857142857143	0.73	0.79	0.82	0.75	0.78	0.77	0.81	0.82	0.75	0.88	0.9	0.85	0.75	0.83	0.78	0.8	0.87	0.8	0.88	0.82	0.76	0.75	0.85	0.9	0.89	0.87	0.86	0.8	0.93	No	No	No	No
chr5:54830400:54830873:-@chr5:54771127:54771278:-@chr5:54763697:54763977:-	PPAP2A	0.66375	0.46904761904761894	0.72	0.81	0.66	0.32	0.83	0.63	0.65	0.69	0.47	0.38	0.48	0.37	0.3	0.37	0.41	0.34	0.28	0.35	0.45	0.71	0.62	0.43	0.38	0.68	0.47	0.61	0.51	0.54	0.7	No	No	No	No
chr7:44120332:44120515:-@chr7:44119964:44120070:-@chr7:44119460:44119558:-	POLM	0.14875	0.10761904761904763	0.17	0.15	0.12	0.04	0.1	0.46	0.08	0.07	0.12	0.12	0.13	0.21	0.06	0.12	0.05	0.12	0.06	0.08	0.11	0.06	0.21	0.1	0.11	0.09	0.04	0.09	0.09	0.25	0.04	No	No	No	No
chr7:102724129:102724277|102724509:+@chr7:102727077:102727211:+	ARMC10	0.91	0.9133333333333331	0.95	0.92	0.96	0.91	0.92	0.89	0.89	0.84	0.95	0.87	0.96	0.94	0.88	0.95	0.9	0.85	0.78	0.95	0.94	0.95	0.88	0.92	0.93	0.91	0.94	0.87	0.91	0.95	0.95	No	No	No	No
chr2:28999717:28999848:+@chr2:29001217:29001455:+@chr2:29001675:29001905:+	PPP1CB	0.0225	0.02952380952380953	0.02	0.02	0.02	0.03	0.03	0.02	0.02	0.02	0.03	0.03	0.02	0.04	0.03	0.04	0.04	0.03	0.03	0.05	0.02	0.05	0.03	0.03	0.04	0.03	0.01	0.02	0.02	0.01	0.02	No	No	No	No
chr8:48203622:48203726:+@chr8:48308936:48309186:+@chr8:48320423:48320552:+@chr8:48352885:48353104:+	KIAA0146	0.74875	0.7071428571428571	0.76	0.8	0.77	0.63	0.74	0.8	0.78	0.71	0.73	0.72	0.76	0.6	0.75	0.64	0.68	0.64	0.61	0.65	0.69	0.75	0.74	0.67	0.71	0.72	0.76	0.76	0.78	0.74	0.75	No	No	No	No
chr3:53080476:53080766:-@chr3:53077152:53077270:-@chr3:53003117:53003274:-	SFMBT1	0.51625	0.529047619047619	0.61	0.5	0.39	0.67	0.61	0.51	0.57	0.27	0.67	0.34	0.45	0.51	0.6	0.59	0.75	0.34	0.19	0.29	0.67	0.65	0.72	0.35	0.5	0.6	0.51	0.7	0.69	0.58	0.41	No	No	No	No
chr7:8302070:8302185:-@chr7:8275570|8275635:8275540:-	ICA1	0.14125	0.12666666666666668	0.09	0.11	0.08	0.24	0.15	0.09	0.27	0.1	0.17	0.11	0.12	0.34	0.13	0.11	0.09	0.19	0.18	0.14	0.09	0.18	0.13	0.13	0.11	0.17	0.04	0.06	0.08	0.06	0.03	No	No	No	No
chrX:123095164:123095285:+@chrX:123095636:123095706:+@chrX:123155217:123155281:+@chrX:123156381:123156521:+	STAG2	0.6637500000000001	0.6795238095238096	0.67	0.61	0.83	0.8	0.69	0.66	0.37	0.68	0.68	0.72	0.65	0.61	0.86	0.61	0.91	0.73	0.72	0.71	0.46	0.78	0.57	0.65	0.82	0.7	0.73	0.51	0.56	0.57	0.72	No	No	No	No
chr3:120461558:120461641:+@chr3:120469370:120469847:+@chr3:120489575:120489776:+	GTF2E1	0.8712500000000001	0.905238095238095	0.91	0.85	0.8	0.92	0.88	0.83	0.86	0.92	0.93	0.84	0.91	0.93	0.85	0.92	0.93	0.89	0.93	0.9	0.95	0.89	0.9	0.91	0.92	0.89	0.94	0.91	0.9	0.82	0.95	No	No	No	No
chr19:1388524:1388592:+@chr19:1388742|1388832:1388937:+	NDUFS7	0.0475	0.061428571428571443	0.06	0.03	0.03	0.08	0.03	0.05	0.03	0.07	0.05	0.1	0.06	0.12	0.12	0.03	0.07	0.06	0.05	0.05	0.05	0.07	0.05	0.05	0.05	0.08	0.03	0.09	0.04	0.05	0.02	No	No	No	No
chr17:73240700:73240798:-@chr17:73240483:73240571:-@chr17:73239528:73239651:-	GGA3	0.025	0.036190476190476197	0.02	0.03	0.02	0.03	0.04	0.01	0.04	0.01	0.03	0.05	0.02	0.04	0.04	0.04	0.03	0.05	0.02	0.04	0.02	0.02	0.08	0.04	0.02	0.03	0.02	0.03	0.03	0.1	0.01	No	No	No	No
chr22:31503363:31503551:-@chr22:31501951|31502032|31502101|31502149:31501916:-	SELM	0.9275	0.9238095238095241	0.95	0.95	0.93	0.94	0.9	0.91	0.91	0.93	0.88	0.91	0.92	0.9	0.93	0.91	0.93	0.93	0.98	0.89	0.92	0.91	0.9	0.92	0.93	0.9	0.97	0.95	0.92	0.92	0.98	No	No	No	No
chr11:117712506:117712580:-@chr11:117711863:117711899:-@chr11:117711059:117711083:-@chr11:117710496:117710545:-	FXYD6-FXYD2,FXYD6	0.99	0.9914285714285711	0.99	0.99	0.99	0.99	0.99	0.99	0.99	0.99	0.99	0.99	0.99	0.99	0.99	0.99	1.0	0.99	1.0	0.99	0.99	0.99	0.99	0.99	0.99	0.99	0.99	0.99	0.99	0.99	1.0	No	No	No	No
chr1:193028552:193028906:+@chr1:193029004:193029352:+@chr1:193038164:193038764:+	TROVE2	0.34750000000000003	0.3109523809523809	0.26	0.26	0.28	0.52	0.25	0.33	0.33	0.55	0.23	0.38	0.35	0.33	0.34	0.3	0.33	0.4	0.43	0.43	0.23	0.26	0.24	0.32	0.41	0.28	0.31	0.18	0.26	0.25	0.27	No	No	No	No
chr3:184103834:184103947|184104543:+@chr3:184104633|184104633:184104726:+	CHRD	0.58375	0.7919047619047619	0.56	0.47	0.54	0.62	0.62	0.68	0.59	0.59	0.77	0.64	0.7	0.86	0.78	0.81	0.76	0.85	0.82	0.68	0.78	0.82	0.69	0.83	0.76	0.78	0.83	0.93	0.69	0.91	0.94	Yes	No	No	Yes
chrX:106070400:106070567:+@chrX:106082538|106082556:106082687:+	TBC1D8B	0.6425000000000001	0.6633333333333333	0.64	0.64	0.63	0.8	0.56	0.68	0.56	0.63	0.64	0.61	0.61	0.57	0.49	0.74	0.78	0.78	0.57	0.73	0.59	0.69	0.51	0.69	0.66	0.54	0.73	0.72	0.78	0.59	0.91	No	No	No	No
chr3:9793454:9793633:+@chr3:9798451:9798500:+@chr3:9807493:9808353:+	OGG1	0.25125000000000003	0.35761904761904767	0.32	0.21	0.2	0.23	0.34	0.28	0.25	0.18	0.39	0.27	0.47	0.25	0.26	0.36	0.26	0.36	0.3	0.54	0.4	0.43	0.32	0.41	0.26	0.28	0.36	0.48	0.45	0.36	0.3	No	No	No	No
chr8:80963762:80963863:-@chr8:80962680:80962706:-@chr8:80956402:80956443:-	TPD52	0.9225	0.9038095238095238	0.91	0.94	0.84	0.91	0.92	0.94	0.95	0.97	0.93	0.91	0.95	0.89	0.9	0.96	0.97	0.9	0.83	0.91	0.91	0.9	0.95	0.91	0.91	0.88	0.9	0.91	0.89	0.84	0.83	No	No	No	No
chr2:37468721:37468780|37468934:+@chr2:37469778:37469836:+	C2orf56	0.16625	0.12142857142857141	0.2	0.13	0.23	0.15	0.17	0.14	0.22	0.09	0.17	0.13	0.17	0.19	0.1	0.08	0.14	0.1	0.17	0.07	0.1	0.15	0.07	0.15	0.08	0.18	0.11	0.1	0.11	0.12	0.06	No	No	No	No
chr14:105958444:105958646:+@chr14:105958916:105959071:+@chr14:105960172:105960270:+	C14orf80	0.89625	0.8642857142857144	0.89	0.9	0.88	0.95	0.89	0.87	0.86	0.93	0.88	0.82	0.89	0.87	0.77	0.75	0.87	0.91	0.95	0.85	0.87	0.83	0.92	0.87	0.9	0.8	0.88	0.91	0.92	0.75	0.94	No	No	No	No
chr1:114429159:114429280:-@chr1:114424395:114424619:-@chr1:114419436:114423762:-	BCL2L15	0.73875	0.641904761904762	0.7	0.69	0.73	0.72	0.7	0.73	0.86	0.78	0.52	0.69	0.85	0.49	0.54	0.53	0.79	0.79	0.76	0.55	0.75	0.73	0.54	0.62	0.61	0.72	0.75	0.6	0.6	0.57	0.48	No	No	No	No
chr3:49507565:49507866:+@chr3:49530260:49530406:+@chr3:49547852:49548252:+	DAG1	0.095	0.06714285714285716	0.07	0.09	0.14	0.04	0.09	0.1	0.15	0.08	0.05	0.06	0.05	0.08	0.06	0.1	0.08	0.14	0.02	0.04	0.14	0.09	0.08	0.05	0.07	0.08	0.04	0.05	0.05	0.03	0.05	No	No	No	No
chr11:61891470:61891527|61891635:+@chr11:61895623:61895773:+	INCENP	0.12375000000000001	0.11761904761904762	0.13	0.13	0.15	0.17	0.18	0.08	0.07	0.08	0.11	0.12	0.13	0.09	0.08	0.19	0.09	0.09	0.1	0.09	0.13	0.17	0.14	0.13	0.07	0.11	0.07	0.12	0.18	0.19	0.07	No	No	No	No
chr5:177027119:177027261:+@chr5:177028427:177028504:+@chr5:177031180:177031542:+	B4GALT7	0.06875	0.08047619047619048	0.05	0.12	0.13	0.04	0.05	0.05	0.07	0.04	0.07	0.05	0.06	0.14	0.09	0.1	0.04	0.09	0.02	0.07	0.19	0.1	0.14	0.2	0.06	0.06	0.04	0.03	0.04	0.08	0.02	No	No	No	No
chr6:30227339:30227474:+@chr6:30227592|30227704:30227861:+	HLA-L	0.7162499999999999	0.7242857142857143	0.74	0.71	0.58	0.77	0.73	0.7	0.79	0.71	0.73	0.64	0.79	0.73	0.76	0.74	0.63	0.67	0.94	0.69	0.69	0.52	0.67	0.49	0.81	0.6	0.9	0.74	0.82	0.79	0.86	No	No	No	No
chr7:45026124:45026259:-@chr7:45025620:45025696:-@chr7:45023956:45024025:-	SNHG15	0.8912499999999999	0.9176190476190476	0.94	0.86	0.88	0.93	0.87	0.87	0.84	0.94	0.91	0.93	0.95	0.89	0.89	0.91	0.94	0.9	0.97	0.91	0.9	0.9	0.82	0.87	0.92	0.93	0.94	0.93	0.93	0.95	0.98	No	No	No	No
chr11:125703211:125703312:+@chr11:125707763:125707879:+@chr11:125708201:125709967:+	PATE4	0.48375	0.47047619047619044	0.66	0.42	0.44	0.47	0.67	0.48	0.53	0.2	0.55	0.58	0.3	0.44	0.28	0.54	0.33	0.37	0.48	0.43	0.69	0.45	0.32	0.44	0.46	0.24	0.66	0.62	0.68	0.51	0.51	No	No	No	No
chr2:218747134:218747069:-@chr2:218745737:218745621:-	TNS1	0.85875	0.8909523809523809	0.89	0.87	0.79	0.9	0.88	0.81	0.88	0.85	0.9	0.92	0.87	0.87	0.86	0.84	0.92	0.84	0.97	0.9	0.88	0.94	0.8	0.86	0.92	0.9	0.95	0.96	0.89	0.77	0.95	No	No	No	No
chr17:17207678:17207791|17207795:+@chr17:17209857:17209957:+	NT5M	0.5050000000000001	0.5800000000000001	0.64	0.54	0.51	0.5	0.33	0.55	0.43	0.54	0.56	0.49	0.63	0.44	0.67	0.61	0.69	0.56	0.71	0.63	0.37	0.6	0.58	0.42	0.72	0.64	0.56	0.49	0.64	0.35	0.82	No	No	No	No
chr15:44008350:44008172:-@chr15:44007229:44007093:-	STRC	0.9662499999999999	0.9619047619047617	0.95	0.96	0.97	0.96	0.96	0.97	0.97	0.99	0.95	0.97	0.95	0.95	0.97	0.97	0.97	0.97	0.99	0.97	0.97	0.97	0.96	0.95	0.96	0.95	0.97	0.97	0.96	0.95	0.93	No	No	No	No
chr17:17931929:17931973:-@chr17:17931546:17931691:-@chr17:17929633:17929730:-	ATPAF2	0.7437499999999999	0.7290476190476192	0.71	0.81	0.67	0.79	0.79	0.7	0.74	0.74	0.7	0.84	0.74	0.75	0.7	0.82	0.71	0.88	0.41	0.53	0.74	0.82	0.64	0.75	0.75	0.76	0.74	0.72	0.8	0.63	0.88	No	No	No	No
chr2:242175009:242174905|242174905:-@chr2:242174690|242174670:242174536:-	HDLBP	0.98125	0.9809523809523808	0.99	0.98	0.98	0.99	0.97	0.98	0.98	0.98	0.98	0.98	0.98	0.98	0.98	0.98	0.98	0.98	0.99	0.98	0.98	0.98	0.97	0.98	0.98	0.97	0.99	0.99	0.98	0.98	0.99	No	No	No	No
chr12:96588207:96588483:+@chr12:96591804:96591920:+@chr12:96617343:96617551:+	ELK3	0.15375000000000003	0.14380952380952378	0.08	0.24	0.2	0.08	0.17	0.13	0.22	0.11	0.14	0.14	0.12	0.32	0.24	0.08	0.11	0.09	0.07	0.07	0.18	0.15	0.32	0.14	0.17	0.08	0.15	0.09	0.13	0.17	0.06	No	No	No	No
chr14:88414072:88414222:-@chr14:88411897:88412077:-@chr14:88407739:88407902:-	GALC	0.9099999999999999	0.9328571428571428	0.94	0.94	0.93	0.83	0.94	0.94	0.86	0.9	0.94	0.95	0.94	0.91	0.94	0.93	0.94	0.88	0.82	0.9	0.92	0.95	0.94	0.93	0.92	0.96	0.97	0.98	0.94	0.95	0.98	No	No	No	No
chr20:60878027:60878101|60878105:+@chr20:60878624:60878837:+	ADRM1	0.09125	0.08333333333333336	0.13	0.14	0.06	0.12	0.1	0.08	0.06	0.04	0.05	0.11	0.04	0.14	0.05	0.05	0.07	0.03	0.11	0.11	0.1	0.08	0.11	0.1	0.07	0.09	0.12	0.12	0.1	0.07	0.03	No	No	No	No
chr11:62474581:62474796:-@chr11:62472773:62473030:-@chr11:62469940:62470021:-	BSCL2	0.81	0.9128571428571428	0.87	0.78	0.84	0.56	0.74	0.84	0.89	0.96	0.93	0.79	0.89	0.94	0.86	0.89	0.98	0.98	0.99	0.92	0.95	0.96	0.93	0.93	0.9	0.95	0.92	0.8	0.89	0.87	0.9	No	No	No	No
chr18:2555037:2554668:-@chr18:2552763:2552694:-	METTL4	0.7637499999999999	0.7047619047619047	0.83	0.78	0.7	0.63	0.81	0.88	0.73	0.75	0.69	0.82	0.68	0.71	0.72	0.73	0.75	0.58	0.59	0.66	0.73	0.69	0.67	0.71	0.77	0.52	0.83	0.86	0.6	0.73	0.76	No	No	No	No
chr12:110468450:110468563:+@chr12:110471602:110471762:+@chr12:110474066:110474133:+	ANKRD13A	0.9012500000000001	0.9152380952380954	0.88	0.88	0.88	0.93	0.92	0.92	0.91	0.89	0.91	0.93	0.91	0.89	0.91	0.88	0.88	0.9	0.94	0.85	0.91	0.93	0.91	0.93	0.94	0.9	0.93	0.96	0.94	0.93	0.94	No	No	No	No
chr19:19166074:19166205:+@chr19:19166600:19166786:+@chr19:19168225:19168987:+	ARMC6	0.85875	0.8185714285714285	0.81	0.89	0.9	0.86	0.89	0.78	0.9	0.84	0.78	0.8	0.85	0.83	0.86	0.75	0.95	0.84	0.84	0.79	0.51	0.8	0.76	0.89	0.85	0.77	0.88	0.85	0.86	0.85	0.88	No	No	No	No
chr16:30939788:30939820|30939949|30939951:+@chr16:30941394:30941905:+	FBXL19	0.3775	0.35571428571428576	0.45	0.36	0.36	0.35	0.27	0.45	0.42	0.36	0.43	0.35	0.4	0.39	0.45	0.32	0.4	0.33	0.34	0.36	0.44	0.16	0.35	0.29	0.34	0.28	0.37	0.38	0.3	0.35	0.44	No	No	No	No
chr1:201332424:201332534:-@chr1:201331150|201331162:201331041:-	TNNT2	0.5325000000000001	0.570952380952381	0.71	0.35	0.51	0.54	0.55	0.67	0.54	0.39	0.6	0.43	0.57	0.63	0.46	0.69	0.7	0.41	0.48	0.81	0.56	0.66	0.56	0.7	0.78	0.53	0.62	0.39	0.4	0.44	0.57	No	No	No	No
chr10:123670421:123670666:-@chr10:123661906:123662135:-@chr10:123659381:123659509:-	ATE1	0.9737499999999999	0.973333333333333	0.98	0.97	0.98	0.97	0.96	0.98	0.97	0.98	0.98	0.98	0.98	0.97	0.96	0.97	0.97	0.97	0.97	0.97	0.98	0.96	0.97	0.98	0.97	0.95	0.99	0.97	0.97	0.99	0.99	No	No	No	No
chr3:160821215:160821305:-@chr3:160818927:160819021:-@chr3:160801671:160804576:-	B3GALNT1	0.9325	0.9257142857142858	0.91	0.89	0.9	0.96	0.96	0.94	0.96	0.94	0.94	0.91	0.94	0.93	0.93	0.91	0.9	0.94	0.95	0.9	0.85	0.91	0.91	0.95	0.95	0.94	0.91	0.9	0.92	0.97	0.98	No	No	No	No
chr7:2580613:2580686:-@chr7:2580464:2580528:-@chr7:2579420:2579522:-	BRAT1	0.1725	0.13333333333333333	0.19	0.24	0.19	0.14	0.18	0.18	0.17	0.09	0.22	0.14	0.05	0.08	0.16	0.1	0.05	0.11	0.11	0.14	0.16	0.09	0.15	0.28	0.13	0.14	0.33	0.05	0.08	0.16	0.07	No	No	No	No
chr15:89868681:89868917:-@chr15:89867418|89867458:89867338:-	POLG	0.05625	0.0661904761904762	0.08	0.05	0.06	0.04	0.09	0.04	0.04	0.05	0.05	0.05	0.08	0.06	0.07	0.13	0.07	0.06	0.05	0.06	0.11	0.05	0.1	0.04	0.03	0.09	0.04	0.05	0.09	0.08	0.03	No	No	No	No
chr3:118955700:118955917:-@chr3:118955000:118955098:-@chr3:118953992:118954074:-	B4GALT4	0.21250000000000002	0.13666666666666666	0.42	0.2	0.23	0.19	0.23	0.17	0.13	0.13	0.21	0.1	0.09	0.14	0.12	0.14	0.09	0.1	0.16	0.11	0.1	0.11	0.11	0.18	0.14	0.24	0.19	0.14	0.23	0.08	0.09	No	No	No	No
chr14:36784121:36783897|36783974:-@chr14:36783718:36783814:-	MBIP	0.94375	0.9561904761904761	0.96	0.94	0.94	0.93	0.94	0.95	0.95	0.94	0.95	0.97	0.97	0.95	0.95	0.95	0.92	0.93	0.96	0.95	0.96	0.94	0.95	0.94	0.96	0.97	0.97	0.97	0.96	0.97	0.99	No	No	No	No
chr4:103723795:103723718:-@chr4:103722716:103722611:-	UBE2D3	0.9149999999999999	0.9442857142857142	0.94	0.92	0.96	0.78	0.94	0.94	0.92	0.92	0.94	0.96	0.95	0.93	0.96	0.94	0.93	0.9	0.93	0.9	0.94	0.93	0.94	0.96	0.93	0.96	0.97	0.96	0.95	0.97	0.98	No	No	No	No
chr12:58166800:58166911:+@chr12:58168412:58168550:+@chr12:58174038:58176324:+	METTL21B	0.38	0.37523809523809526	0.35	0.37	0.47	0.35	0.35	0.52	0.33	0.3	0.41	0.43	0.46	0.6	0.28	0.4	0.41	0.27	0.36	0.34	0.49	0.3	0.52	0.31	0.44	0.31	0.37	0.35	0.29	0.36	0.18	No	No	No	No
chr11:27680718:27680775:+@chr11:27686808:27686939:+@chr11:27697124:27697687:+@chr11:27698529:27699350:+	BDNF-AS1	0.14500000000000002	0.16523809523809524	0.18	0.15	0.23	0.06	0.14	0.1	0.15	0.15	0.28	0.21	0.06	0.2	0.14	0.07	0.12	0.38	0.26	0.28	0.27	0.25	0.12	0.1	0.22	0.12	0.08	0.08	0.11	0.09	0.03	No	No	No	No
chr14:68162347:68162510:-@chr14:68159690:68159769:-@chr14:68159155:68159310:-	RDH11	0.8512500000000001	0.8347619047619046	0.86	0.86	0.91	0.86	0.95	0.92	0.82	0.63	0.87	0.81	0.9	0.7	0.78	0.82	0.75	0.88	0.64	0.77	0.81	0.63	0.88	0.88	0.78	0.93	0.94	0.96	0.94	0.89	0.97	No	No	No	No
chr1:220771673:220771721:+@chr1:220773140:220773205:+@chr1:220777409:220777479:+	MARK1	0.9075	0.8923809523809526	0.92	0.91	0.92	0.84	0.93	0.94	0.85	0.95	0.89	0.91	0.92	0.88	0.9	0.79	0.81	0.77	0.91	0.86	0.93	0.89	0.93	0.94	0.86	0.86	0.96	0.96	0.93	0.92	0.92	No	No	No	No
chr1:21329206:21329301:-@chr1:21327692:21327805:-@chr1:21308881:21308901:-@chr1:21307541:21307720:-	EIF4G3	0.355	0.3247619047619048	0.33	0.36	0.3	0.62	0.38	0.25	0.31	0.29	0.24	0.33	0.27	0.26	0.22	0.29	0.31	0.25	0.33	0.3	0.33	0.29	0.25	0.47	0.38	0.28	0.37	0.4	0.34	0.44	0.47	No	No	No	No
chr15:43908888:43908710:-@chr15:43907767:43907631:-	STRC	0.96875	0.9623809523809524	0.96	0.95	0.97	0.98	0.96	0.98	0.97	0.98	0.95	0.97	0.96	0.96	0.96	0.97	0.98	0.97	0.99	0.97	0.97	0.97	0.96	0.94	0.97	0.97	0.97	0.96	0.97	0.93	0.92	No	No	No	No
chr20:34078682:34078808:-@chr20:34068958:34069076:-@chr20:34064199:34064500:-	n/a	0.33875	0.3552380952380953	0.29	0.37	0.29	0.32	0.37	0.28	0.18	0.61	0.26	0.44	0.34	0.25	0.47	0.53	0.23	0.24	0.2	0.23	0.19	0.46	0.35	0.33	0.39	0.73	0.63	0.52	0.31	0.25	0.11	No	No	No	No
chr7:100888241:100888371:-@chr7:100887288:100887420:-@chr7:100884111:100884187:-	FIS1	0.95375	0.9680952380952382	0.97	0.97	0.96	0.97	0.94	0.98	0.93	0.91	0.94	0.99	0.96	0.94	0.98	0.96	0.95	0.95	0.98	0.97	0.98	0.98	0.96	0.96	0.94	0.98	0.99	0.98	0.98	0.98	0.98	No	No	No	No
chr11:8892501:8892635:-@chr11:8853103:8853235:-@chr11:8832794:8832882:-@chr11:8772168:8772272:-	ST5	0.25875000000000004	0.2404761904761905	0.21	0.13	0.5	0.35	0.27	0.15	0.32	0.14	0.27	0.32	0.29	0.15	0.23	0.22	0.22	0.2	0.17	0.39	0.25	0.31	0.27	0.17	0.32	0.28	0.12	0.29	0.21	0.18	0.19	No	No	No	No
chr10:98287788:98287934:-@chr10:98287253|98287302:98287170:-	TM9SF3	0.9637499999999999	0.9723809523809523	0.96	0.98	0.96	0.95	0.97	0.96	0.96	0.97	0.95	0.96	0.98	0.98	0.98	0.95	0.98	0.97	0.98	0.98	0.98	0.94	0.98	0.96	0.97	0.97	0.97	0.98	0.99	0.98	0.99	No	No	No	No
chr1:37967405:37967597:-@chr1:37962308:37962337:-@chr1:37962148:37962205:-	MEAF6	0.43625	0.40904761904761905	0.49	0.33	0.42	0.33	0.56	0.33	0.41	0.62	0.59	0.48	0.53	0.52	0.42	0.41	0.29	0.37	0.32	0.31	0.41	0.43	0.32	0.43	0.31	0.34	0.51	0.3	0.5	0.33	0.47	No	No	No	No
chr11:63448922:63449250:+@chr11:63472323:63472379:+@chr11:63486174:63488504:+	RTN3	0.9275	0.9261904761904761	0.91	0.92	0.91	0.94	0.94	0.88	0.95	0.97	0.87	0.93	0.95	0.91	0.95	0.92	0.93	0.97	0.98	0.92	0.92	0.95	0.93	0.95	0.92	0.88	0.97	0.92	0.95	0.84	0.89	No	No	No	No
chr2:3405548:3405664:+@chr2:3425471:3425557:+@chr2:3425652:3425765:+	TRAPPC12	0.04	0.05190476190476191	0.03	0.05	0.03	0.02	0.05	0.07	0.05	0.02	0.03	0.07	0.04	0.02	0.06	0.08	0.04	0.06	0.05	0.01	0.04	0.05	0.09	0.02	0.03	0.09	0.04	0.05	0.04	0.17	0.01	No	No	No	No
chr16:180521:180590:-@chr16:173506:173544:-@chr16:169125:169254:-	NPRL3	0.05500000000000001	0.0580952380952381	0.05	0.04	0.06	0.07	0.03	0.04	0.1	0.05	0.06	0.06	0.05	0.07	0.15	0.04	0.06	0.05	0.06	0.05	0.04	0.05	0.06	0.06	0.07	0.07	0.02	0.04	0.04	0.1	0.02	No	No	No	No
chr7:16250111:16250228:+@chr7:16255958:16256194:+@chr7:16276934:16277038:+	LOC100506025	0.475	0.5785714285714286	0.53	0.52	0.35	0.68	0.41	0.45	0.35	0.51	0.75	0.53	0.69	0.67	0.67	0.55	0.57	0.43	0.53	0.68	0.55	0.57	0.53	0.48	0.53	0.6	0.58	0.48	0.52	0.56	0.68	No	No	No	No
chr14:21543491:21543658|21543658:+@chr14:21543782|21543804:21543924:+	ARHGEF40	0.2275	0.29761904761904767	0.2	0.19	0.19	0.23	0.19	0.19	0.38	0.25	0.18	0.46	0.29	0.16	0.34	0.32	0.26	0.18	0.34	0.16	0.46	0.26	0.36	0.45	0.25	0.54	0.2	0.49	0.19	0.2	0.16	No	No	No	No
chr15:101142322:101142389:-@chr15:101126429:101126537:-@chr15:101120649:101121150:-	LINS	0.15625	0.14761904761904762	0.1	0.15	0.16	0.17	0.16	0.14	0.19	0.18	0.13	0.27	0.11	0.23	0.2	0.1	0.05	0.24	0.2	0.13	0.09	0.11	0.13	0.15	0.11	0.3	0.16	0.07	0.11	0.14	0.07	No	No	No	No
chr11:64852587:64852698|64852786:+@chr11:64853887:64854080:+	ZFPL1	0.5149999999999999	0.6514285714285715	0.31	0.67	0.67	0.57	0.58	0.27	0.43	0.62	0.73	0.58	0.75	0.54	0.65	0.75	0.55	0.54	0.68	0.55	0.69	0.61	0.57	0.62	0.63	0.65	0.72	0.68	0.57	0.7	0.92	No	No	No	No
chr14:24701456:24701576:-@chr14:24700858:24700943:-@chr14:24687590:24687637:-	NEDD8	0.10250000000000001	0.08761904761904764	0.1	0.09	0.14	0.08	0.13	0.07	0.14	0.07	0.09	0.08	0.08	0.11	0.08	0.11	0.11	0.12	0.07	0.05	0.09	0.07	0.09	0.14	0.15	0.07	0.07	0.05	0.1	0.06	0.05	No	No	No	No
chr11:26586712:26587443:-@chr11:26584663:26584812:-@chr11:26580579:26582772:-	MUC15	0.5125000000000001	0.5990476190476192	0.6	0.59	0.54	0.3	0.39	0.58	0.42	0.68	0.49	0.4	0.66	0.63	0.6	0.54	0.68	0.55	0.75	0.6	0.77	0.38	0.59	0.57	0.53	0.61	0.8	0.82	0.31	0.69	0.61	No	No	No	No
chr16:114697:114827:-@chr16:113798|113920:113585:-	RHBDF1	0.6875	0.6704761904761904	0.75	0.5	0.55	0.79	0.59	0.82	0.66	0.84	0.81	0.79	0.59	0.66	0.66	0.65	0.72	0.75	0.8	0.71	0.54	0.71	0.69	0.45	0.69	0.57	0.8	0.69	0.76	0.54	0.5	No	No	No	No
chr11:3400268:3400452:-@chr11:3394886|3394905:3394807:-	ZNF195	0.65375	0.5842857142857142	0.74	0.62	0.52	0.78	0.83	0.39	0.76	0.59	0.43	0.56	0.73	0.69	0.64	0.7	0.66	0.57	0.6	0.64	0.48	0.73	0.49	0.48	0.37	0.63	0.41	0.68	0.54	0.42	0.82	No	No	No	No
chr14:54907965:54908148:-@chr14:54903388:54903503:-@chr14:54903087:54903155:-	CNIH	0.08249999999999999	0.06333333333333334	0.04	0.03	0.06	0.36	0.08	0.03	0.04	0.02	0.04	0.12	0.05	0.16	0.08	0.08	0.04	0.05	0.1	0.1	0.03	0.04	0.07	0.06	0.1	0.05	0.01	0.04	0.05	0.05	0.01	No	No	No	No
chr4:156680126:156680295:+@chr4:156680939:156681012:+@chr4:156696120:156696220:+	GUCY1B3	0.89625	0.8466666666666667	0.9	0.87	0.91	0.93	0.89	0.9	0.87	0.9	0.93	0.81	0.95	0.88	0.73	0.85	0.92	0.83	0.82	0.88	0.85	0.92	0.82	0.86	0.84	0.86	0.8	0.81	0.86	0.73	0.83	No	No	No	No
chr1:36915859:36916086:-@chr1:36909605:36909634:-@chr1:36904357:36904511:-	OSCP1	0.635	0.5138095238095238	0.61	0.73	0.66	0.64	0.51	0.45	0.81	0.67	0.53	0.5	0.44	0.58	0.57	0.59	0.57	0.42	0.45	0.38	0.66	0.33	0.46	0.47	0.68	0.29	0.56	0.53	0.64	0.54	0.6	No	No	No	No
chr19:2185854:2185928:+@chr19:2188196:2188288:+@chr19:2189731:2189794:+	DOT1L	0.09125000000000001	0.08380952380952382	0.06	0.08	0.1	0.05	0.17	0.12	0.07	0.08	0.05	0.18	0.06	0.06	0.08	0.09	0.07	0.07	0.03	0.11	0.08	0.07	0.05	0.07	0.07	0.13	0.07	0.13	0.09	0.16	0.04	No	No	No	No
chr10:100193848:100193697|100193740:-@chr10:100190888:100191048:-	HPS1	0.3325	0.3376190476190476	0.29	0.27	0.3	0.44	0.3	0.48	0.32	0.26	0.38	0.37	0.35	0.4	0.19	0.3	0.35	0.31	0.31	0.38	0.32	0.36	0.2	0.33	0.46	0.3	0.27	0.37	0.42	0.38	0.34	No	No	No	No
chr16:22114796:22114850:+@chr16:22120803:22120901:+@chr16:22122209:22122315:+	VWA3A	0.6212500000000001	0.6566666666666667	0.38	0.5	0.75	0.7	0.6	0.67	0.66	0.71	0.72	0.53	0.69	0.68	0.72	0.76	0.75	0.71	0.79	0.73	0.68	0.67	0.7	0.56	0.49	0.56	0.46	0.53	0.8	0.48	0.78	No	No	No	No
chr6:138188325:138188631|138188655|138188679:+@chr6:138192350:138192659:+	TNFAIP3	0.375	0.3557142857142857	0.27	0.61	0.41	0.42	0.25	0.33	0.33	0.38	0.33	0.31	0.24	0.2	0.26	0.45	0.33	0.29	0.23	0.62	0.31	0.39	0.19	0.24	0.48	0.47	0.17	0.38	0.31	0.73	0.54	No	No	No	No
chr12:108960966:108961044:+@chr12:108961434:108961519:+@chr12:108962607:108963160:+	ISCU	0.01375	0.014761904761904764	0.01	0.02	0.01	0.01	0.01	0.02	0.02	0.01	0.01	0.02	0.01	0.02	0.01	0.01	0.01	0.01	0.03	0.01	0.01	0.02	0.01	0.02	0.01	0.02	0.01	0.03	0.01	0.02	0.01	No	No	No	No
chrX:41485857:41485956:-@chrX:41483517:41483534:-@chrX:41481870:41481887:-@chrX:41469157:41469278:-	CASK	0.06125	0.05190476190476191	0.04	0.05	0.04	0.1	0.06	0.06	0.08	0.06	0.05	0.04	0.04	0.07	0.08	0.06	0.05	0.05	0.04	0.06	0.07	0.16	0.05	0.05	0.05	0.06	0.01	0.03	0.03	0.02	0.02	No	No	No	No
chr14:50892625:50892695:-@chr14:50889839:50889894:-@chr14:50885211:50886824:-	MAP4K5	0.95875	0.9604761904761904	0.96	0.93	0.95	0.98	0.97	0.94	0.97	0.97	0.96	0.96	0.96	0.95	0.95	0.95	0.96	0.93	0.97	0.95	0.97	0.94	0.97	0.98	0.95	0.96	0.98	0.97	0.96	0.97	0.98	No	No	No	No
chr1:144220787:144220959:+@chr1:144221669:144221720:+@chr1:144826235:144826286:+@chr1:144826933:144827105:+	NBPF14,NBPF9,NBPF14,NBPF9,NBPF14,NBPF1,NBPF16,AF379632,DQ786323,AF161426,AF420437,AL050141	0.32625000000000004	0.3566666666666667	0.19	0.39	0.35	0.27	0.46	0.46	0.21	0.28	0.42	0.33	0.26	0.46	0.33	0.4	0.28	0.23	0.26	0.27	0.53	0.58	0.31	0.44	0.29	0.31	0.35	0.25	0.28	0.64	0.27	No	No	No	No
chr4:1936871:1936989:+@chr4:1940178:1940259:+@chr4:1941381:1941505:+	WHSC1	0.96	0.9609523809523809	0.97	0.97	0.97	0.94	0.93	0.97	0.96	0.97	0.95	0.97	0.97	0.96	0.92	0.97	0.98	0.96	0.96	0.97	0.96	0.96	0.96	0.96	0.95	0.95	0.98	0.94	0.97	0.96	0.98	No	No	No	No
chr6:36853640:36853804:+@chr6:36862280:36862379:+@chr6:36867202:36867409:+	C6orf89	0.84375	0.8095238095238095	0.8	0.83	0.86	0.83	0.84	0.94	0.79	0.86	0.93	0.81	0.85	0.85	0.82	0.89	0.86	0.84	0.54	0.81	0.83	0.91	0.73	0.86	0.77	0.66	0.88	0.58	0.86	0.88	0.84	No	No	No	No
chr11:64880283:64880337:+@chr11:64880841:64880886:+@chr11:64882185:64882304:+	TM7SF2	0.22375	0.22428571428571428	0.17	0.22	0.28	0.13	0.19	0.27	0.29	0.24	0.19	0.32	0.17	0.21	0.31	0.24	0.22	0.27	0.24	0.19	0.19	0.32	0.29	0.2	0.17	0.32	0.08	0.21	0.18	0.34	0.05	No	No	No	No
chr3:119469784:119469945:+@chr3:119471148:119471223:+@chr3:119483899:119485949:+	C3orf15	0.1325	0.16333333333333336	0.13	0.16	0.16	0.1	0.11	0.16	0.12	0.12	0.24	0.1	0.16	0.22	0.17	0.26	0.18	0.15	0.16	0.35	0.09	0.13	0.14	0.14	0.09	0.11	0.06	0.32	0.14	0.14	0.08	No	No	No	No
chr7:30601082:30601744:-@chr7:30591716:30591795:-@chr7:30590252:30590397:-	LOC401320	0.09625	0.12	0.11	0.13	0.09	0.08	0.09	0.07	0.09	0.11	0.18	0.08	0.12	0.12	0.09	0.07	0.23	0.06	0.05	0.15	0.08	0.1	0.12	0.14	0.11	0.16	0.14	0.12	0.11	0.08	0.21	No	No	No	No
chr10:34626203:34626354:-@chr10:34625127:34625171:-@chr10:34620045:34620272:-	PARD3	0.7224999999999999	0.7128571428571429	0.67	0.74	0.69	0.7	0.72	0.6	0.9	0.76	0.66	0.69	0.62	0.5	0.52	0.87	0.49	0.82	0.67	0.61	0.79	0.76	0.79	0.75	0.84	0.64	0.78	0.73	0.88	0.7	0.86	No	No	No	No
chr18:32621324:32621625:+@chr18:32650159:32650286:+@chr18:32677410:32677555:+	MAPRE2	0.9775	0.9828571428571425	0.98	0.99	0.98	0.97	0.97	0.99	0.97	0.97	0.99	0.98	0.98	0.98	0.98	0.98	0.97	0.98	0.99	0.98	0.99	0.98	0.97	0.98	0.98	0.98	0.99	0.99	0.99	0.99	0.99	No	No	No	No
chrX:77154935:77155090:+@chrX:77157241:77157364:+@chrX:77158140:77158264:+	COX7B	0.02	0.03952380952380953	0.02	0.01	0.01	0.04	0.01	0.01	0.03	0.03	0.04	0.06	0.04	0.02	0.05	0.06	0.03	0.03	0.02	0.04	0.04	0.02	0.05	0.06	0.04	0.06	0.04	0.04	0.03	0.04	0.02	No	No	No	No
chr11:836251:836442:+@chr11:836769:836843:+	CD151	0.22	0.1952380952380952	0.26	0.16	0.22	0.35	0.15	0.15	0.26	0.21	0.13	0.25	0.19	0.24	0.17	0.16	0.22	0.22	0.22	0.27	0.25	0.23	0.43	0.31	0.16	0.13	0.08	0.12	0.13	0.07	0.12	No	No	No	No
chr2:214204887:214204994:+@chr2:214215252:214215369:+@chr2:214228800:214228869:+	SPAG16	0.7224999999999999	0.6933333333333332	0.72	0.7	0.69	0.77	0.73	0.79	0.62	0.76	0.67	0.55	0.82	0.83	0.64	0.62	0.72	0.75	0.66	0.83	0.71	0.51	0.57	0.74	0.63	0.63	0.7	0.76	0.72	0.74	0.76	No	No	No	No
chr15:75630403:75630474|75630479:+@chr15:75630696:75630761:+	COMMD4	0.93125	0.9352380952380953	0.96	0.92	0.96	0.96	0.9	0.92	0.9	0.93	0.94	0.92	0.95	0.92	0.94	0.91	0.95	0.92	0.98	0.95	0.94	0.85	0.93	0.9	0.86	0.93	0.98	0.98	0.94	0.96	0.99	No	No	No	No
chr11:35211382:35211519|35211612:+@chr11:35236399:35236461:+	CD44	0.31625000000000003	0.15142857142857144	0.37	0.41	0.32	0.15	0.15	0.28	0.52	0.33	0.21	0.05	0.21	0.27	0.23	0.16	0.27	0.06	0.06	0.23	0.27	0.13	0.29	0.19	0.05	0.03	0.06	0.04	0.29	0.04	0.04	No	No	No	No
chr1:40315933:40315791|40315795:-@chr1:40313658:40313769:-	TRIT1	0.685	0.6738095238095236	0.63	0.8	0.66	0.5	0.7	0.74	0.66	0.79	0.72	0.53	0.76	0.82	0.67	0.46	0.71	0.58	0.77	0.68	0.58	0.74	0.62	0.76	0.65	0.66	0.78	0.58	0.7	0.61	0.77	No	No	No	No
chr11:72533893:72534006:+@chr11:72535105:72535167:+@chr11:72535779:72535887:+	ATG16L2	0.85625	0.8157142857142856	0.93	0.81	0.87	0.86	0.74	0.87	0.84	0.93	0.87	0.76	0.84	0.91	0.74	0.76	0.87	0.69	0.89	0.9	0.9	0.77	0.83	0.85	0.77	0.78	0.7	0.89	0.84	0.77	0.8	No	No	No	No
chr10:103557737:103557911:-@chr10:103553443:103553501:-@chr10:103552596:103552700:-	MGEA5	0.02	0.02	0.02	0.02	0.02	0.02	0.02	0.02	0.02	0.02	0.02	0.02	0.03	0.03	0.01	0.02	0.02	0.02	0.03	0.03	0.02	0.03	0.02	0.03	0.03	0.02	0.01	0.01	0.01	0.01	0.0	No	No	No	No
chr4:79340103:79340217:+@chr4:79343017:79343154:+@chr4:79345542:79345574:+	FRAS1	0.83875	0.8190476190476188	0.84	0.84	0.84	0.79	0.83	0.81	0.88	0.88	0.78	0.92	0.83	0.86	0.75	0.8	0.86	0.73	0.83	0.79	0.88	0.78	0.78	0.85	0.84	0.85	0.84	0.8	0.85	0.75	0.83	No	No	No	No
chr10:97098890:97099084:-@chr10:97096278:97097051:-@chr10:97082503:97082562:-@chr10:97081720:97081778:-	SORBS1	0.49750000000000005	0.3371428571428572	0.62	0.48	0.53	0.38	0.32	0.39	0.46	0.8	0.33	0.39	0.47	0.46	0.35	0.31	0.37	0.31	0.18	0.53	0.39	0.39	0.49	0.46	0.32	0.29	0.19	0.26	0.36	0.12	0.11	No	No	No	No
chr12:113821910:113822070:+@chr12:113822656:113822751:+@chr12:113823017:113823088:+	PLBD2	0.92375	0.9271428571428574	0.93	0.96	0.94	0.92	0.94	0.96	0.82	0.92	0.92	0.94	0.97	0.91	0.94	0.92	0.88	0.94	0.86	0.93	0.96	0.94	0.95	0.95	0.94	0.92	0.96	0.8	0.94	0.92	0.98	No	No	No	No
chr9:15267912:15267946:-@chr9:15262775:15262842:-@chr9:15225915:15226010:-	TTC39B	0.11375000000000002	0.10333333333333333	0.11	0.1	0.09	0.19	0.18	0.07	0.07	0.1	0.1	0.17	0.1	0.08	0.06	0.1	0.15	0.24	0.06	0.16	0.07	0.1	0.14	0.11	0.07	0.1	0.04	0.08	0.07	0.14	0.03	No	No	No	No
chr1:204226481:204226997:-@chr1:204225930:204226016:-@chr1:204219674:204219742:-@chr1:204218312:204218392:-	PLEKHA6	0.20625	0.26047619047619036	0.19	0.23	0.21	0.08	0.2	0.28	0.27	0.19	0.28	0.29	0.19	0.25	0.2	0.25	0.29	0.42	0.24	0.35	0.28	0.26	0.24	0.23	0.23	0.21	0.21	0.29	0.27	0.27	0.22	No	No	No	No
chr11:124669767:124670299:-@chr11:124644615:124644727:-@chr11:124642890:124642950:-	C11orf61	0.8625	0.7971428571428574	0.81	0.86	0.85	0.85	0.87	0.83	0.9	0.93	0.81	0.75	0.86	0.75	0.83	0.62	0.84	0.82	0.87	0.8	0.82	0.81	0.81	0.81	0.86	0.9	0.81	0.89	0.79	0.62	0.67	No	No	No	No
chr10:38647240:38647443:+@chr10:38651168|38651174:38651266:+	HSD17B7P2	0.6475	0.6714285714285715	0.72	0.64	0.71	0.53	0.67	0.72	0.55	0.64	0.72	0.76	0.67	0.72	0.52	0.62	0.71	0.8	0.47	0.65	0.65	0.68	0.58	0.52	0.71	0.57	0.84	0.68	0.6	0.81	0.82	No	No	No	No
chr17:72768416:72768357|72768357|72768357:-@chr17:72768178|72768193|72768116:72768099:-	NAT9	0.8800000000000001	0.8871428571428571	0.87	0.81	0.88	0.92	0.9	0.85	0.87	0.94	0.88	0.91	0.86	0.87	0.89	0.9	0.94	0.87	0.96	0.92	0.9	0.92	0.8	0.88	0.93	0.83	0.92	0.87	0.89	0.74	0.95	No	No	No	No
chr6:5216851:5216971:-@chr6:5144372:5144496:-@chr6:5108653:5109725:-	LYRM4	0.045000000000000005	0.03952380952380953	0.02	0.03	0.03	0.07	0.05	0.04	0.07	0.05	0.05	0.06	0.05	0.05	0.06	0.05	0.05	0.04	0.06	0.03	0.03	0.05	0.05	0.04	0.04	0.03	0.01	0.02	0.03	0.03	0.0	No	No	No	No
chr14:72090765:72090953:+@chr14:72117007|72117052:72117226:+	SIPA1L1	0.06125	0.07142857142857145	0.06	0.07	0.04	0.06	0.06	0.04	0.08	0.08	0.07	0.06	0.07	0.07	0.08	0.08	0.04	0.1	0.08	0.07	0.06	0.1	0.09	0.07	0.08	0.06	0.06	0.08	0.04	0.08	0.06	No	No	No	No
chr12:57881851:57881982:+@chr12:57882802:57883128:+@chr12:57883990:57884162:+	MARS	0.475	0.5433333333333333	0.62	0.46	0.6	0.36	0.41	0.47	0.48	0.4	0.54	0.35	0.52	0.44	0.57	0.53	0.42	0.52	0.56	0.49	0.43	0.61	0.76	0.57	0.6	0.61	0.6	0.57	0.57	0.63	0.52	No	No	No	No
chr2:222298862:222299011:-@chr2:222294678:222294871:-@chr2:222291184:222291339:-	EPHA4	0.98	0.9823809523809521	0.98	0.98	0.99	0.98	0.97	0.98	0.98	0.98	0.98	0.99	0.99	0.99	0.98	0.99	0.99	0.98	0.98	0.99	0.98	0.96	0.98	0.98	0.98	0.95	0.99	0.99	0.99	0.98	0.99	No	No	No	No
chr12:111804061:111803917|111803936:-@chr12:111798455:111801267:-	FAM109A	0.75	0.707142857142857	0.81	0.64	0.48	0.89	0.79	0.74	0.77	0.88	0.74	0.73	0.76	0.47	0.83	0.78	0.72	0.85	0.8	0.86	0.51	0.57	0.68	0.79	0.78	0.5	0.7	0.69	0.69	0.53	0.87	No	No	No	No
chr3:132405231:132405104:-@chr3:132403638:132403398:-	NPHP3,NPHP3-ACAD11	0.90875	0.9161904761904764	0.93	0.89	0.87	0.91	0.93	0.92	0.91	0.91	0.89	0.95	0.89	0.9	0.95	0.9	0.88	0.91	0.92	0.88	0.94	0.88	0.95	0.92	0.95	0.93	0.96	0.96	0.87	0.87	0.94	No	No	No	No
chr9:69235562:69235606:-@chr9:69234167:69234250:-@chr9:69231352:69231558:-	CBWD6	0.51	0.4923809523809525	0.51	0.71	0.41	0.32	0.55	0.63	0.35	0.6	0.53	0.73	0.5	0.45	0.41	0.46	0.56	0.26	0.63	0.31	0.76	0.35	0.58	0.35	0.5	0.37	0.71	0.63	0.52	0.48	0.25	No	No	No	No
chr3:160148387:160148531:+@chr3:160148820:160148993:+@chr3:160149431:160149613:+	SMC4	0.81375	0.8280952380952381	0.83	0.75	0.89	0.83	0.88	0.91	0.84	0.58	0.81	0.75	0.88	0.84	0.78	0.8	0.85	0.8	0.86	0.58	0.79	0.83	0.88	0.83	0.77	0.93	0.92	0.9	0.83	0.82	0.94	No	No	No	No
chr10:48827861:48827924:-@chr10:48806829:48806985:-@chr10:48798645:48798739:-@chr10:48795347:48795444:-	PTPN20B	0.5175	0.46095238095238095	0.47	0.37	0.48	0.72	0.85	0.32	0.45	0.48	0.47	0.38	0.47	0.39	0.65	0.48	0.38	0.36	0.69	0.33	0.47	0.34	0.52	0.48	0.47	0.62	0.49	0.59	0.36	0.32	0.42	No	No	No	No
chr3:149686337:149686145|149686190:-@chr3:149682691:149684373:-	PFN2	0.995	0.9919047619047618	1.0	1.0	0.99	0.99	0.99	1.0	0.99	1.0	0.99	1.0	0.99	0.99	0.99	0.99	0.99	0.99	1.0	0.99	0.99	0.99	0.99	0.99	0.99	0.98	1.0	0.99	1.0	0.99	1.0	No	No	No	No
chr2:233415516:233415928:+@chr2:233418565:233418597:+@chr2:233421126:233421240:+	EIF4E2	0.4375	0.3757142857142857	0.32	0.46	0.44	0.48	0.46	0.38	0.58	0.38	0.44	0.24	0.47	0.4	0.33	0.28	0.34	0.35	0.27	0.46	0.41	0.34	0.46	0.34	0.44	0.33	0.47	0.34	0.43	0.47	0.28	No	No	No	No
chr1:204226481:204226997:-@chr1:204220663:204220739:-@chr1:204219674:204219742:-	PLEKHA6	0.09375	0.11476190476190477	0.04	0.09	0.12	0.11	0.15	0.1	0.08	0.06	0.09	0.09	0.11	0.06	0.09	0.15	0.09	0.06	0.09	0.09	0.07	0.12	0.08	0.05	0.05	0.23	0.1	0.14	0.16	0.46	0.03	No	No	No	No
chr1:181708283:181708389:+@chr1:181719612:181719623:+@chr1:181721118:181721129:+@chr1:181721279:181721375:+	CACNA1E	0.97875	0.978095238095238	0.98	0.98	0.98	0.98	0.97	0.98	0.98	0.98	0.98	0.99	0.98	0.97	0.98	0.98	0.99	0.98	0.99	0.97	0.98	0.95	0.97	0.98	0.98	0.97	0.99	0.98	0.98	0.97	0.98	No	No	No	No
chr16:67970215:67970118:-@chr16:67970006:67969866:-	n/a	0.9325000000000001	0.9357142857142858	0.92	0.92	0.92	0.98	0.93	0.92	0.91	0.96	0.94	0.95	0.92	0.9	0.91	0.93	0.96	0.95	0.97	0.96	0.9	0.92	0.86	0.95	0.94	0.94	0.98	0.96	0.92	0.92	0.97	No	No	No	No
chr10:103347961:103348027:-@chr10:103347139|103347163:103347003:-	POLL	0.17875	0.17904761904761904	0.19	0.22	0.14	0.23	0.22	0.12	0.15	0.16	0.18	0.17	0.13	0.24	0.15	0.16	0.22	0.2	0.18	0.19	0.14	0.21	0.34	0.2	0.24	0.15	0.11	0.06	0.17	0.24	0.08	No	No	No	No
chr12:14572070:14572124:+@chr12:14573236:14573380:+@chr12:14576843:14578407:+	ATF7IP	0.0275	0.0280952380952381	0.03	0.03	0.03	0.02	0.03	0.03	0.02	0.03	0.06	0.03	0.03	0.04	0.04	0.02	0.03	0.03	0.03	0.02	0.02	0.02	0.04	0.03	0.02	0.04	0.02	0.01	0.02	0.03	0.01	No	No	No	No
chr12:78515720:78516208:+@chr12:78520947:78520988:+@chr12:78522486:78522646:+	NAV3	0.44375	0.30666666666666664	0.41	0.58	0.41	0.42	0.43	0.38	0.45	0.47	0.34	0.28	0.48	0.25	0.19	0.32	0.35	0.32	0.32	0.27	0.29	0.24	0.29	0.48	0.36	0.35	0.26	0.34	0.28	0.18	0.25	No	No	No	No
chr11:72613588:72613683:-@chr11:72611302:72611373:-@chr11:72600874:72600990:-	FCHSD2	0.15125	0.11523809523809524	0.13	0.16	0.29	0.14	0.09	0.14	0.13	0.13	0.21	0.07	0.23	0.28	0.03	0.13	0.11	0.12	0.07	0.11	0.19	0.05	0.12	0.13	0.05	0.04	0.06	0.05	0.14	0.06	0.17	No	No	No	No
chr6:144287295:144287367:-@chr6:144285924:144285955:-@chr6:144281606:144281679:-@chr6:144269122:144269597:-	PLAGL1	0.27875	0.29142857142857137	0.35	0.46	0.24	0.26	0.2	0.24	0.24	0.24	0.13	0.35	0.27	0.37	0.27	0.27	0.37	0.59	0.19	0.49	0.16	0.36	0.39	0.28	0.26	0.26	0.17	0.31	0.26	0.15	0.22	No	No	No	No
chr2:231729354:231729499:+@chr2:231729665:231729860:+@chr2:231738132:231738272:+	ITM2C	0.9837499999999999	0.9857142857142855	0.97	0.98	0.99	0.99	0.99	0.98	0.98	0.99	0.99	0.99	0.99	0.98	0.99	0.99	0.98	0.99	0.99	0.99	0.99	0.98	0.97	0.98	0.99	0.99	0.99	0.99	0.98	0.97	0.99	No	No	No	No
chr11:60711161:60711308:-@chr11:60709507:60709617:-@chr11:60708594:60708762:-	SLC15A3	0.7125	0.8095238095238095	0.76	0.73	0.72	0.9	0.83	0.71	0.51	0.54	0.87	0.57	0.89	0.75	0.68	0.83	0.87	0.89	0.91	0.88	0.59	0.82	0.73	0.74	0.87	0.79	0.9	0.93	0.74	0.82	0.93	No	No	No	No
chr1:101460666:101460705:-@chr1:101458193:101458296:-@chr1:101455180:101456187:-	DPH5	0.8125	0.8319047619047618	0.94	0.82	0.75	0.63	0.84	0.9	0.73	0.89	0.83	0.84	0.81	0.85	0.73	0.84	0.83	0.91	0.68	0.88	0.81	0.74	0.73	0.88	0.72	0.81	0.91	0.91	0.95	0.88	0.93	No	No	No	No
chr16:89805697:89805537|89805541:-@chr16:89805290:89805382:-	FANCA	0.5037499999999999	0.4904761904761905	0.41	0.37	0.59	0.73	0.57	0.54	0.5	0.32	0.38	0.64	0.41	0.42	0.46	0.31	0.62	0.54	0.32	0.75	0.55	0.58	0.59	0.45	0.45	0.34	0.25	0.66	0.22	0.69	0.67	No	No	No	No
chr12:110388972:110389121:-@chr12:110385061:110385309:-@chr12:110376970:110377052:-	GIT2	0.9475	0.9371428571428573	0.96	0.95	0.93	0.91	0.96	0.97	0.97	0.93	0.92	0.93	0.92	0.93	0.89	0.94	0.94	0.95	0.95	0.93	0.94	0.94	0.91	0.94	0.93	0.92	0.97	0.96	0.96	0.93	0.98	No	No	No	No
chr17:33446130:33446191:-@chr17:33434385:33434466:-@chr17:33433405:33433500:-	RAD51D	0.585	0.4733333333333334	0.71	0.71	0.74	0.56	0.33	0.6	0.52	0.51	0.38	0.34	0.46	0.43	0.45	0.62	0.38	0.38	0.55	0.38	0.4	0.59	0.57	0.29	0.39	0.53	0.49	0.68	0.6	0.64	0.39	No	No	No	No
chr3:45869931:45870107:-@chr3:45868848:45868951:-@chr3:45864810:45867824:-	LZTFL1	0.9625	0.9647619047619047	0.98	0.96	0.97	0.92	0.98	0.96	0.95	0.98	0.97	0.95	0.98	0.95	0.97	0.95	0.95	0.97	0.97	0.97	0.97	0.95	0.95	0.96	0.95	0.96	0.98	0.97	0.98	0.98	0.98	No	No	No	No
chr7:87407114:87407271:+@chr7:87436688:87436828:+@chr7:87445456:87445577:+	RUNDC3B	0.56375	0.5542857142857143	0.6	0.54	0.49	0.56	0.67	0.52	0.38	0.75	0.51	0.38	0.53	0.64	0.56	0.5	0.72	0.49	0.7	0.59	0.57	0.67	0.51	0.51	0.45	0.55	0.57	0.57	0.55	0.51	0.56	No	No	No	No
chr3:33094983:33095041:-@chr3:33094157:33094283:-@chr3:33093375:33093496:-	GLB1	0.10250000000000001	0.08190476190476192	0.07	0.08	0.13	0.21	0.05	0.06	0.04	0.18	0.1	0.09	0.08	0.11	0.13	0.09	0.07	0.11	0.12	0.08	0.11	0.06	0.08	0.1	0.07	0.05	0.05	0.08	0.04	0.08	0.02	No	No	No	No
chr1:173833842:173833813:-@chr1:173833644:173833622:-	GAS5	0.8300000000000001	0.8999999999999999	0.9	0.8	0.8	0.78	0.83	0.9	0.75	0.88	0.89	0.9	0.92	0.84	0.91	0.91	0.93	0.9	0.9	0.86	0.91	0.88	0.9	0.87	0.86	0.93	0.93	0.91	0.91	0.88	0.96	No	No	No	No
chr19:9728767:9728855:-@chr19:9727721:9727847:-@chr19:9724697:9724779:-@chr19:9718002:9722012:-	ZNF561	0.5225	0.5228571428571428	0.42	0.57	0.59	0.65	0.54	0.6	0.42	0.39	0.51	0.65	0.45	0.48	0.69	0.55	0.4	0.48	0.59	0.62	0.57	0.45	0.51	0.48	0.6	0.37	0.55	0.45	0.53	0.52	0.53	No	No	No	No
chr1:222846655:222846777:-@chr1:222843475:222843592:-@chr1:222841355:222843331:-	AIDA	0.9775	0.9814285714285711	0.98	0.98	0.98	0.97	0.98	0.98	0.97	0.98	0.98	0.98	0.97	0.97	0.98	0.98	0.98	0.97	0.98	0.98	0.98	0.97	0.98	0.99	0.98	0.99	0.99	0.99	0.99	0.99	0.99	No	No	No	No
chr1:66797832:66797942:+@chr1:66798191|66798194:66798303:+	PDE4B	0.6012500000000001	0.5757142857142857	0.58	0.55	0.47	0.69	0.7	0.71	0.56	0.55	0.47	0.54	0.55	0.57	0.72	0.4	0.37	0.51	0.53	0.42	0.5	0.44	0.5	0.51	0.53	0.73	0.65	0.83	0.67	0.83	0.82	No	No	No	No
chr7:87564341:87564501:+@chr7:87593949:87593999:+@chr7:87607651:87607727:+	ADAM22	0.03125	0.030000000000000006	0.03	0.04	0.02	0.02	0.03	0.02	0.03	0.06	0.02	0.02	0.02	0.04	0.03	0.02	0.02	0.02	0.03	0.03	0.03	0.07	0.04	0.02	0.03	0.04	0.03	0.04	0.04	0.02	0.02	No	No	No	No
chr12:42631401:42631526:-@chr12:42604421|42604482:42604350:-	YAF2	0.26125	0.3909523809523809	0.33	0.17	0.3	0.26	0.3	0.15	0.34	0.24	0.58	0.59	0.45	0.34	0.29	0.38	0.22	0.74	0.37	0.39	0.41	0.4	0.4	0.19	0.54	0.24	0.35	0.3	0.51	0.15	0.37	No	No	No	No
chrX:106356627:106356698:-@chrX:106331666:106332069:-@chrX:106312485:106312632:-	RBM41	0.85375	0.81	0.86	0.85	0.77	0.85	0.9	0.83	0.88	0.89	0.78	0.73	0.68	0.8	0.88	0.79	0.74	0.89	0.86	0.8	0.83	0.73	0.82	0.8	0.77	0.77	0.85	0.88	0.91	0.84	0.86	No	No	No	No
chr7:136554008:136554165:+@chr7:136635750:136635827:+@chr7:136676934:136677011:+	CHRM2	0.22749999999999998	0.26571428571428574	0.13	0.22	0.35	0.17	0.25	0.22	0.23	0.25	0.18	0.19	0.21	0.19	0.38	0.43	0.2	0.57	0.48	0.42	0.12	0.33	0.16	0.18	0.5	0.28	0.18	0.19	0.11	0.19	0.09	No	No	No	No
chr19:12140955:12141013:-@chr19:12129107|12129116:12128981:-	ZNF433	0.43	0.44190476190476197	0.24	0.54	0.46	0.35	0.44	0.55	0.57	0.29	0.62	0.43	0.53	0.53	0.27	0.43	0.34	0.49	0.54	0.29	0.33	0.53	0.56	0.42	0.36	0.62	0.6	0.2	0.38	0.35	0.46	No	No	No	No
chr17:36341112:36341206:-@chr17:36340662:36340727:-@chr17:36340099:36340198:-	TBC1D3F,TBC1D3	0.825	0.7957142857142857	0.83	0.8	0.87	0.77	0.87	0.77	0.8	0.89	0.35	0.8	0.77	0.58	0.92	0.94	0.74	0.72	0.94	0.69	0.85	0.8	0.74	0.91	0.8	0.87	0.84	0.92	0.84	0.79	0.9	No	No	No	No
chr22:31487661:31487833:+@chr22:31489770:31489862:+@chr22:31491289:31491441:+	SMTN	0.21125	0.1733333333333333	0.16	0.56	0.24	0.11	0.18	0.19	0.14	0.11	0.32	0.05	0.12	0.18	0.17	0.1	0.07	0.03	0.06	0.08	0.3	0.14	0.17	0.29	0.11	0.17	0.08	0.15	0.56	0.24	0.25	No	No	No	No
chr1:161012345:161012460:-@chr1:161011906:161012007:-@chr1:161011441:161011636:-	USF1	0.96	0.9547619047619048	0.97	0.95	0.95	0.96	0.95	0.97	0.95	0.98	0.95	0.96	0.96	0.93	0.96	0.96	0.96	0.95	0.98	0.97	0.95	0.95	0.94	0.95	0.96	0.92	0.97	0.97	0.94	0.94	0.98	No	No	No	No
chr11:114310108:114310397:+@chr11:114314578:114314655:+@chr11:114316701:114316809:+	REXO2	0.6499999999999999	0.589047619047619	0.8	0.72	0.56	0.8	0.57	0.58	0.54	0.63	0.73	0.33	0.32	0.34	0.5	0.78	0.69	0.64	0.83	0.73	0.64	0.51	0.55	0.36	0.7	0.43	0.78	0.36	0.64	0.6	0.91	No	No	No	No
chr14:101295371:101296124:+@chr14:101297758:101297871:+@chr14:101298849:101298978:+@chr14:101300969:101301088:+	MEG3	0.9574999999999999	0.8933333333333334	0.94	0.95	0.94	0.98	0.96	0.95	0.97	0.97	0.96	0.91	0.95	0.38	0.92	0.94	0.93	0.97	0.86	0.93	0.93	0.94	0.93	0.93	0.97	0.89	0.87	0.86	0.91	0.85	0.93	No	No	No	No
chr3:152173331:152173366:+@chr3:152174056:152174150:+@chr3:152177060:152177134:+	MBNL1	0.89375	0.9452380952380951	0.92	0.91	0.9	0.88	0.84	0.94	0.84	0.92	0.93	0.96	0.95	0.94	0.95	0.95	0.94	0.95	0.94	0.94	0.95	0.89	0.93	0.93	0.94	0.92	0.96	0.97	0.97	0.96	0.98	No	No	No	No
chr1:26881087:26881229:+@chr1:26881642|26881675:26881712:+	RPS6KA1	0.79375	0.8114285714285716	0.86	0.83	0.78	0.93	0.74	0.72	0.67	0.82	0.76	0.9	0.81	0.73	0.78	0.8	0.86	0.88	0.92	0.65	0.6	0.79	0.81	0.82	0.81	0.86	0.84	0.91	0.83	0.79	0.89	No	No	No	No
chr6:31734541:31734240:-@chr6:31734161:31734022:-	VWA7	0.9475	0.9042857142857142	0.92	0.94	0.95	0.93	0.95	0.96	0.96	0.97	0.95	0.78	0.97	0.93	0.92	0.94	0.94	0.82	0.95	0.92	0.94	0.91	0.82	0.88	0.85	0.88	0.94	0.88	0.9	0.93	0.94	No	No	No	No
chr17:28443834:28443881:+@chr17:28445098:28445191:+@chr17:28483558:28483680:+	NSRP1	0.7575000000000001	0.7842857142857143	0.83	0.79	0.78	0.58	0.77	0.82	0.61	0.88	0.81	0.87	0.84	0.68	0.86	0.7	0.87	0.67	0.9	0.82	0.82	0.72	0.66	0.79	0.75	0.71	0.81	0.9	0.61	0.76	0.92	No	No	No	No
chr1:11888163:11888276:+@chr1:11888515:11888681:+@chr1:11889253:11889379:+	CLCN6	0.9624999999999999	0.9671428571428571	0.96	0.97	0.98	0.95	0.93	0.98	0.97	0.96	0.95	0.96	0.98	0.96	0.97	0.97	0.92	0.97	0.97	0.97	0.98	0.96	0.97	0.97	0.97	0.96	0.98	0.98	0.97	0.97	0.98	No	No	No	No
chr2:66670034:66670180:+@chr2:66681841:66681926:+@chr2:66691241:66691352:+	MEIS1	0.11374999999999999	0.11285714285714284	0.11	0.07	0.16	0.08	0.11	0.14	0.12	0.12	0.11	0.15	0.15	0.16	0.12	0.11	0.14	0.22	0.11	0.14	0.1	0.17	0.05	0.1	0.11	0.1	0.05	0.03	0.12	0.11	0.02	No	No	No	No
chr12:57610578:57610809:+@chr12:57615090:57615327:+@chr12:57618661:57620232:+	NXPH4	0.315	0.18761904761904763	0.67	0.28	0.32	0.15	0.27	0.22	0.24	0.37	0.2	0.24	0.18	0.25	0.2	0.29	0.11	0.23	0.12	0.24	0.22	0.18	0.15	0.1	0.21	0.29	0.16	0.17	0.09	0.25	0.06	No	No	No	No
chr12:121088310:121088485:+@chr12:121093896:121094075:+@chr12:121097681:121097711:+	CABP1	0.8725	0.8742857142857141	0.84	0.9	0.96	0.92	0.91	0.87	0.88	0.7	0.93	0.81	0.91	0.91	0.83	0.91	0.87	0.92	0.97	0.88	0.75	0.84	0.86	0.92	0.87	0.71	0.95	0.88	0.91	0.83	0.9	No	No	No	No
chr9:134357113:134357195:+@chr9:134357758|134357761:134357949:+	PRRC2B	0.50875	0.5066666666666667	0.49	0.56	0.5	0.5	0.46	0.5	0.55	0.51	0.5	0.52	0.51	0.54	0.59	0.43	0.43	0.47	0.64	0.54	0.53	0.51	0.47	0.45	0.5	0.47	0.43	0.65	0.53	0.39	0.54	No	No	No	No
chr15:38794513:38794622:-@chr15:38793576:38793636:-@chr15:38793344:38793488:-	RASGRP1	0.035	0.028571428571428574	0.03	0.02	0.02	0.03	0.03	0.03	0.08	0.04	0.02	0.02	0.02	0.03	0.05	0.04	0.03	0.03	0.02	0.03	0.03	0.06	0.06	0.02	0.03	0.03	0.02	0.02	0.02	0.01	0.01	No	No	No	No
chr12:95434252:95434373:-@chr12:95425125:95425264:-@chr12:95422163:95422285:-	NR2C1	0.7849999999999999	0.8238095238095239	0.71	0.87	0.82	0.66	0.87	0.85	0.69	0.81	0.76	0.8	0.64	0.63	0.82	0.82	0.9	0.81	0.88	0.86	0.83	0.85	0.82	0.83	0.91	0.84	0.84	0.89	0.8	0.83	0.94	No	No	No	No
chr7:92777507:92777680:-@chr7:92775222:92775353:-@chr7:92774698:92774845:-	SAMD9L	0.5125	0.5495238095238095	0.5	0.33	0.49	0.74	0.48	0.47	0.61	0.48	0.64	0.32	0.67	0.51	0.5	0.6	0.64	0.72	0.76	0.76	0.53	0.57	0.64	0.41	0.64	0.26	0.44	0.3	0.73	0.55	0.35	No	No	No	No
chr1:32669480:32669646:+@chr1:32669787|32669834:32669980:+	CCDC28B	0.90375	0.9057142857142859	0.9	0.86	0.92	0.95	0.84	0.93	0.89	0.94	0.91	0.93	0.93	0.89	0.88	0.94	0.92	0.93	0.92	0.91	0.91	0.85	0.81	0.91	0.91	0.91	0.95	0.92	0.87	0.85	0.97	No	No	No	No
chr3:49053519:49053406:-@chr3:49053305:49053252:-	DALRD3	0.96875	0.9728571428571426	0.97	0.97	0.96	0.96	0.97	0.97	0.97	0.98	0.97	0.97	0.98	0.98	0.97	0.97	0.98	0.97	0.97	0.98	0.97	0.97	0.97	0.97	0.97	0.97	0.98	0.97	0.97	0.96	0.99	No	No	No	No
chr11:3832480:3832654:+@chr11:3838662:3838765:+@chr11:3844843:3844970:+@chr11:3845113:3845365:+	PGAP2	0.57125	0.4904761904761905	0.39	0.73	0.59	0.64	0.61	0.68	0.41	0.52	0.43	0.5	0.28	0.33	0.44	0.49	0.62	0.4	0.44	0.52	0.49	0.61	0.55	0.48	0.43	0.65	0.57	0.38	0.6	0.56	0.53	No	No	No	No
chr1:45140003:45140099:-@chr1:45125846:45125967:-@chr1:45120612:45120881:-@chr1:45111032:45111136:-	TMEM53	0.28874999999999995	0.31333333333333335	0.31	0.16	0.21	0.39	0.22	0.3	0.4	0.32	0.13	0.23	0.4	0.33	0.3	0.34	0.28	0.35	0.36	0.4	0.37	0.26	0.33	0.35	0.38	0.23	0.36	0.45	0.2	0.25	0.28	No	No	No	No
chr16:67037987:67038127:+@chr16:67038696:67038776:+@chr16:67039143:67039296:+	CES4A	0.63	0.5357142857142857	0.55	0.72	0.77	0.47	0.64	0.64	0.78	0.47	0.36	0.52	0.53	0.65	0.68	0.38	0.41	0.29	0.56	0.59	0.62	0.34	0.5	0.41	0.43	0.61	0.61	0.77	0.55	0.71	0.73	No	No	No	No
chr8:143395745:143395801:-@chr8:143382005|143382008:143381847:-	TSNARE1	0.635	0.5852380952380953	0.65	0.55	0.71	0.52	0.65	0.6	0.68	0.72	0.78	0.33	0.62	0.67	0.48	0.6	0.69	0.64	0.43	0.41	0.46	0.63	0.77	0.69	0.63	0.51	0.67	0.49	0.56	0.72	0.51	No	No	No	No
chr9:133506015:133506175:+@chr9:133506548:133506680:+@chr9:133506944:133507017:+	FUBP3	0.16125	0.09047619047619049	0.1	0.14	0.21	0.28	0.17	0.16	0.06	0.17	0.08	0.08	0.12	0.07	0.09	0.07	0.05	0.07	0.07	0.07	0.16	0.14	0.1	0.15	0.13	0.03	0.1	0.05	0.15	0.08	0.04	No	No	No	No
chr16:30006424:30006538:-@chr16:30005969:30006164:-@chr16:30004961:30005129:-	HIRIP3	0.61125	0.5871428571428572	0.6	0.64	0.35	0.71	0.59	0.59	0.71	0.7	0.73	0.81	0.56	0.78	0.71	0.43	0.52	0.65	0.42	0.66	0.47	0.64	0.77	0.72	0.58	0.52	0.46	0.65	0.52	0.48	0.25	No	No	No	No
chr10:31139296:31139151:-@chr10:31138372:31137460:-	ZNF438	0.9825	0.9828571428571425	0.98	0.98	0.97	0.98	0.99	0.99	0.98	0.99	0.98	0.98	0.98	0.98	0.99	0.98	0.98	0.97	0.98	0.98	0.98	0.99	0.98	0.99	0.98	0.98	0.99	0.99	0.99	0.98	0.99	No	No	No	No
chr17:15890580:15890682:-@chr17:15890114:15890206:-@chr17:15884354:15884458:-@chr17:15881358:15881477:-	ZSWIM7	0.14625	0.1285714285714286	0.16	0.11	0.06	0.15	0.29	0.12	0.14	0.14	0.06	0.14	0.07	0.11	0.17	0.24	0.09	0.21	0.09	0.07	0.16	0.14	0.15	0.1	0.12	0.17	0.14	0.1	0.12	0.14	0.11	No	No	No	No
chr12:102133250:102133129|102133140:-@chr12:102131581:102131726:-	SYCP3	0.56125	0.5657142857142858	0.59	0.56	0.61	0.43	0.61	0.62	0.45	0.62	0.7	0.53	0.63	0.52	0.67	0.49	0.79	0.67	0.59	0.43	0.74	0.43	0.42	0.62	0.38	0.67	0.52	0.69	0.38	0.47	0.54	No	No	No	No
chr15:85163833:85164003|85164003:+@chr15:85165809|85165877:85165945:+	ZSCAN2	0.8125	0.8185714285714285	0.8	0.84	0.79	0.8	0.78	0.8	0.82	0.87	0.82	0.86	0.8	0.84	0.82	0.85	0.88	0.71	0.88	0.85	0.85	0.8	0.82	0.81	0.81	0.78	0.87	0.82	0.78	0.79	0.75	No	No	No	No
chr3:129170757:129170841:+@chr3:129182388:129182469:+@chr3:129188185:129188260:+	IFT122	0.38125	0.3590476190476191	0.35	0.44	0.48	0.52	0.23	0.47	0.31	0.25	0.18	0.41	0.24	0.42	0.31	0.18	0.36	0.34	0.37	0.29	0.23	0.33	0.49	0.51	0.43	0.39	0.37	0.23	0.36	0.69	0.41	No	No	No	No
chr11:66568502:66568573:+@chr11:66571466|66571469:66571661:+	C11orf80	0.6375	0.6314285714285715	0.68	0.71	0.77	0.57	0.59	0.67	0.64	0.47	0.54	0.61	0.43	0.64	0.57	0.68	0.57	0.63	0.71	0.62	0.55	0.55	0.6	0.79	0.74	0.68	0.69	0.73	0.61	0.63	0.69	No	No	No	No
chr13:25463454:25463538:-@chr13:25460373:25460523:-@chr13:25459744:25459808:-	CENPJ	0.33875	0.30904761904761907	0.18	0.31	0.09	0.24	0.67	0.2	0.32	0.7	0.35	0.21	0.29	0.51	0.4	0.21	0.41	0.35	0.2	0.36	0.27	0.59	0.28	0.49	0.22	0.35	0.12	0.2	0.35	0.2	0.13	No	No	No	No
chr14:101297758:101297871:+@chr14:101298849:101298978:+@chr14:101300969:101301088:+@chr14:101302504:101302637:+	MEG3	0.06625	0.14809523809523806	0.12	0.05	0.11	0.03	0.06	0.08	0.04	0.04	0.06	0.15	0.05	0.64	0.12	0.07	0.08	0.03	0.2	0.14	0.08	0.12	0.12	0.1	0.04	0.17	0.23	0.24	0.11	0.25	0.11	No	No	No	No
chr17:74087224:74087316:-@chr17:74086410:74086478:-@chr17:74085256:74085401:-	EXOC7	0.0375	0.032380952380952385	0.03	0.04	0.03	0.08	0.03	0.02	0.06	0.01	0.02	0.06	0.01	0.03	0.04	0.02	0.03	0.02	0.04	0.03	0.02	0.04	0.04	0.05	0.06	0.05	0.02	0.03	0.02	0.02	0.03	No	No	No	No
chr1:1203372:1203113|1203242:-@chr1:1201478:1201670:-	UBE2J2	0.75625	0.7247619047619048	0.72	0.62	0.77	0.93	0.61	0.68	0.83	0.89	0.5	0.77	0.77	0.48	0.76	0.72	0.64	0.62	0.91	0.79	0.79	0.84	0.75	0.84	0.8	0.76	0.84	0.81	0.71	0.61	0.51	No	No	No	No
chr12:122356463:122356601|122356614:+@chr12:122359192:122359589:+	WDR66	0.47000000000000003	0.46142857142857147	0.68	0.36	0.31	0.44	0.56	0.52	0.35	0.54	0.45	0.54	0.38	0.6	0.57	0.38	0.33	0.37	0.48	0.34	0.4	0.4	0.68	0.36	0.63	0.39	0.23	0.5	0.64	0.36	0.66	No	No	No	No
chr11:3383832:3383763|3383776:-@chr11:3382973:3383119:-	ZNF195	0.41625	0.3628571428571429	0.39	0.55	0.42	0.37	0.59	0.31	0.39	0.31	0.3	0.36	0.63	0.34	0.4	0.25	0.23	0.39	0.46	0.51	0.33	0.36	0.37	0.3	0.28	0.27	0.53	0.36	0.22	0.46	0.27	No	No	No	No
chr1:655412:655580:-@chr1:647091:647302:-@chr1:639065:639169:-	n/a	0.51125	0.38095238095238093	0.45	0.49	0.56	0.08	0.57	0.67	0.69	0.58	0.25	0.34	0.39	0.32	0.69	0.57	0.23	0.16	0.18	0.14	0.28	0.56	0.36	0.46	0.49	0.37	0.14	0.46	0.55	0.73	0.33	No	No	No	No
chr10:38691497:38691780:-@chr10:38688552:38688658:-@chr10:38681940:38682040:-@chr10:38680911:38681045:-	SEPT7L	0.32625000000000004	0.37238095238095237	0.3	0.36	0.51	0.2	0.37	0.44	0.23	0.2	0.43	0.53	0.36	0.46	0.47	0.53	0.28	0.6	0.54	0.25	0.45	0.3	0.23	0.18	0.37	0.61	0.37	0.22	0.19	0.2	0.25	No	No	No	No
chr17:75085235:75085353:+@chr17:75089326:75089429:+@chr17:75095100:75095278:+	LINC00338	0.8099999999999999	0.828095238095238	0.9	0.75	0.83	0.83	0.79	0.77	0.82	0.79	0.88	0.86	0.82	0.81	0.83	0.89	0.88	0.84	0.9	0.79	0.81	0.6	0.71	0.8	0.87	0.73	0.83	0.92	0.91	0.83	0.88	No	No	No	No
chr3:195016437:195016621:-@chr3:195015925:195016029:-@chr3:195015448:195015540:-	ACAP2	0.66875	0.6238095238095238	0.68	0.59	0.85	0.51	0.54	0.67	0.71	0.8	0.59	0.69	0.72	0.49	0.69	0.71	0.7	0.81	0.66	0.46	0.69	0.54	0.78	0.52	0.61	0.46	0.65	0.52	0.68	0.69	0.44	No	No	No	No
chr12:48143319:48143173:-@chr12:48142714:48142237:-	RAPGEF3	0.9862500000000001	0.9814285714285714	0.99	0.98	0.97	1.0	0.99	0.97	0.99	1.0	0.98	0.99	0.98	0.99	0.99	0.99	0.99	0.99	0.99	0.99	0.99	0.99	0.99	0.99	0.98	0.98	0.98	0.99	0.98	0.87	0.99	No	No	No	No
chr17:38210614:38210889:-@chr17:38209722:38209932:-@chr17:38209551:38209633:-	MED24	0.965	0.9642857142857143	0.98	0.96	0.96	0.96	0.96	0.96	0.97	0.97	0.95	0.95	0.96	0.95	0.96	0.96	0.98	0.96	0.98	0.95	0.96	0.96	0.94	0.97	0.97	0.97	0.98	0.98	0.97	0.96	0.99	No	No	No	No
chr4:100808453:100808511:-@chr4:100806811|100806832:100806699:-	LAMTOR3	0.052500000000000005	0.038571428571428576	0.03	0.05	0.05	0.08	0.03	0.03	0.08	0.07	0.05	0.05	0.03	0.05	0.04	0.05	0.03	0.05	0.03	0.06	0.03	0.04	0.05	0.06	0.06	0.03	0.02	0.02	0.03	0.02	0.01	No	No	No	No
chr14:73929235:73929395:-@chr14:73925740:73926011:-@chr14:73876645:73876776:-	NUMB	0.0875	0.08142857142857143	0.05	0.03	0.08	0.09	0.07	0.12	0.11	0.15	0.13	0.09	0.11	0.14	0.11	0.05	0.18	0.07	0.04	0.07	0.04	0.06	0.11	0.1	0.08	0.08	0.05	0.08	0.04	0.03	0.05	No	No	No	No
chr12:95442844:95443009:-@chr12:95425125:95425264:-@chr12:95422163:95422285:-	NR2C1	0.5137499999999999	0.629047619047619	0.36	0.7	0.59	0.65	0.46	0.5	0.41	0.44	0.67	0.66	0.34	0.45	0.63	0.45	0.69	0.7	0.82	0.74	0.64	0.5	0.74	0.49	0.68	0.7	0.61	0.74	0.67	0.57	0.72	No	No	No	No
chr4:2701407:2702271:+@chr4:2709873:2709995:+@chr4:2717750:2717831:+	FAM193A	0.07625000000000001	0.07904761904761906	0.08	0.07	0.12	0.15	0.04	0.03	0.04	0.08	0.05	0.11	0.08	0.1	0.06	0.08	0.03	0.12	0.06	0.08	0.09	0.07	0.07	0.09	0.11	0.08	0.07	0.08	0.09	0.11	0.03	No	No	No	No
chr3:179040779:179041079:+@chr3:179042738:179042781:+@chr3:179045349:179045419:+	ZNF639	0.2325	0.20857142857142857	0.19	0.3	0.35	0.17	0.29	0.14	0.27	0.15	0.24	0.29	0.21	0.38	0.26	0.12	0.11	0.21	0.17	0.18	0.2	0.22	0.24	0.19	0.21	0.17	0.11	0.28	0.36	0.17	0.06	No	No	No	No
chr13:49829975:49830049:+@chr13:49833482:49833659:+@chr13:49840015:49840139:+	CDADC1	0.89625	0.9099999999999998	0.92	0.93	0.89	0.87	0.88	0.93	0.89	0.86	0.89	0.89	0.94	0.89	0.9	0.93	0.9	0.92	0.93	0.85	0.87	0.92	0.92	0.93	0.9	0.86	0.95	0.94	0.9	0.91	0.97	No	No	No	No
chr17:52978052:52978284:+@chr17:52981074:52981153:+@chr17:52982850:52982928:+@chr17:52990027:52990176:+	TOM1L1	0.275	0.23809523809523808	0.28	0.21	0.16	0.45	0.24	0.24	0.4	0.22	0.31	0.19	0.21	0.18	0.4	0.49	0.19	0.31	0.52	0.17	0.23	0.2	0.16	0.25	0.3	0.1	0.12	0.21	0.22	0.07	0.17	No	No	No	No
chr16:67272806:67272870:-@chr16:67272350|67272374:67272283:-	FHOD1	0.6025	0.6161904761904762	0.47	0.51	0.3	0.77	0.78	0.56	0.78	0.65	0.65	0.47	0.79	0.67	0.46	0.53	0.74	0.68	0.79	0.79	0.48	0.52	0.6	0.59	0.57	0.23	0.71	0.55	0.79	0.58	0.75	No	No	No	No
chr5:170455876:170455993:+@chr5:170588411:170588470:+@chr5:170597134:170597207:+	RANBP17	0.28500000000000003	0.23380952380952377	0.34	0.28	0.2	0.35	0.25	0.48	0.17	0.21	0.24	0.32	0.1	0.22	0.34	0.37	0.2	0.41	0.15	0.36	0.15	0.22	0.27	0.29	0.27	0.27	0.11	0.09	0.14	0.3	0.09	No	No	No	No
chr10:51243388:51243456:-@chr10:51240710:51240744:-@chr10:51233081:51233181:-	AGAP8	0.9225	0.9380952380952381	0.88	0.92	0.95	0.87	0.89	0.95	0.96	0.96	0.95	0.94	0.95	0.93	0.91	0.95	0.94	0.9	0.92	0.91	0.92	0.95	0.92	0.95	0.93	0.93	0.97	0.97	0.97	0.93	0.96	No	No	No	No
chr11:18010144:18010302:-@chr11:17981017:17981183:-@chr11:17948285:17948393:-@chr11:17899755:17899791:-	SERGEF	0.9525	0.9514285714285714	0.96	0.95	0.95	0.97	0.95	0.96	0.98	0.9	0.96	0.97	0.96	0.97	0.94	0.91	0.94	0.98	0.94	0.91	0.93	0.95	0.95	0.97	0.93	0.93	0.96	0.95	0.97	0.98	0.98	No	No	No	No
chr3:101548457:101548532:+@chr3:101567736:101568761:+@chr3:101570929:101571068:+	NFKBIZ	0.62	0.7204761904761904	0.61	0.67	0.48	0.8	0.72	0.42	0.64	0.62	0.73	0.61	0.86	0.73	0.8	0.73	0.65	0.76	0.85	0.76	0.6	0.79	0.46	0.77	0.78	0.73	0.7	0.79	0.73	0.47	0.83	No	No	No	No
chr12:58109543:58109753:+@chr12:58109872|58109875:58109976:+	OS9	0.275	0.30047619047619045	0.3	0.21	0.27	0.23	0.28	0.32	0.3	0.29	0.32	0.34	0.27	0.25	0.29	0.24	0.24	0.29	0.45	0.31	0.29	0.32	0.25	0.32	0.32	0.35	0.29	0.34	0.32	0.26	0.25	No	No	No	No
chr22:50704655:50704734:-@chr22:50704011:50704089:-@chr22:50703750:50703923:-	MAPK11	0.95	0.9519047619047618	0.97	0.91	0.97	0.92	0.94	0.96	0.96	0.97	0.94	0.97	0.97	0.97	0.96	0.96	0.97	0.96	0.94	0.96	0.96	0.95	0.93	0.94	0.94	0.94	0.97	0.93	0.96	0.91	0.96	No	No	No	No
chr15:84960865:84957768:-@chr15:84957570:84957347:-	n/a	0.97125	0.9714285714285713	0.97	0.96	0.97	0.98	0.97	0.97	0.97	0.98	0.97	0.97	0.98	0.96	0.97	0.98	0.98	0.98	0.98	0.97	0.97	0.97	0.96	0.97	0.97	0.97	0.98	0.98	0.98	0.94	0.97	No	No	No	No
chr19:38806445:38806357|38806363|38806387:-@chr19:38800045:38800283:-	YIF1B	0.41874999999999996	0.38047619047619047	0.6	0.28	0.28	0.64	0.25	0.38	0.44	0.48	0.48	0.52	0.36	0.54	0.35	0.36	0.35	0.46	0.29	0.47	0.14	0.36	0.36	0.2	0.25	0.7	0.36	0.33	0.3	0.45	0.36	No	No	No	No
chr18:9195549:9195696:+@chr18:9200512:9200642:+@chr18:9208655:9208801:+	ANKRD12	0.037500000000000006	0.04095238095238096	0.04	0.03	0.04	0.02	0.07	0.05	0.02	0.03	0.04	0.02	0.05	0.06	0.05	0.04	0.02	0.07	0.02	0.02	0.07	0.04	0.06	0.05	0.06	0.05	0.03	0.04	0.04	0.02	0.01	No	No	No	No
chr5:36213115:36213280:-@chr5:36212366:36212415:-@chr5:36211946:36212024:-	NADKD1	0.41125	0.3238095238095238	0.34	0.73	0.44	0.26	0.39	0.33	0.41	0.39	0.34	0.34	0.23	0.3	0.35	0.36	0.33	0.3	0.25	0.42	0.37	0.31	0.34	0.4	0.23	0.29	0.43	0.41	0.32	0.36	0.12	No	No	No	No
chr7:99686583:99686689:+@chr7:99686913|99686916:99687038:+	COPS6	0.9662499999999999	0.9738095238095236	0.97	0.97	0.97	0.97	0.95	0.96	0.96	0.98	0.97	0.97	0.99	0.96	0.98	0.98	0.96	0.97	0.99	0.98	0.98	0.96	0.96	0.98	0.97	0.96	0.99	0.98	0.97	0.96	0.99	No	No	No	No
chr20:62044803:62044934:-@chr20:62043128:62043235:-@chr20:62039766:62039889:-	KCNQ2	0.0875	0.06666666666666668	0.1	0.06	0.09	0.08	0.1	0.07	0.05	0.15	0.06	0.07	0.07	0.08	0.07	0.06	0.06	0.06	0.03	0.08	0.07	0.14	0.06	0.04	0.09	0.05	0.05	0.08	0.05	0.05	0.08	No	No	No	No
chr2:228194322:228194499:+@chr2:228195342|228195497:228195562:+	MFF	0.9824999999999999	0.9833333333333331	0.98	0.98	0.98	0.98	0.98	0.99	0.98	0.99	0.98	0.98	0.99	0.98	0.98	0.98	0.99	0.98	0.98	0.98	0.98	0.98	0.97	0.98	0.98	0.98	0.99	0.99	0.99	0.99	1.0	No	No	No	No
chr2:70456191:70456223:-@chr2:70454923|70454954:70454867:-	TIA1	0.1825	0.17285714285714285	0.15	0.14	0.23	0.23	0.21	0.14	0.2	0.16	0.16	0.14	0.24	0.26	0.13	0.17	0.2	0.26	0.21	0.25	0.13	0.16	0.2	0.15	0.16	0.15	0.1	0.09	0.14	0.28	0.05	No	No	No	No
chr12:65179661:65179825:+@chr12:65181140:65181161:+@chr12:65221615:65221676:+	TBC1D30	0.67875	0.6271428571428571	0.8	0.69	0.73	0.46	0.53	0.79	0.68	0.75	0.71	0.8	0.71	0.68	0.67	0.74	0.7	0.54	0.45	0.66	0.66	0.5	0.43	0.78	0.6	0.3	0.81	0.59	0.79	0.35	0.7	No	No	No	No
chr12:100711581:100711703:+@chr12:100713002:100713064:+@chr12:100717303:100717416:+	SCYL2	0.10375000000000001	0.07095238095238096	0.04	0.11	0.07	0.09	0.17	0.03	0.23	0.09	0.09	0.03	0.04	0.06	0.05	0.07	0.08	0.12	0.3	0.06	0.03	0.06	0.06	0.1	0.05	0.05	0.03	0.08	0.07	0.04	0.02	No	No	No	No
chr12:51442817:51442968:+@chr12:51447595:51447643:+@chr12:51449618:51449804:+	LETMD1	0.6975	0.6557142857142857	0.9	0.72	0.49	0.61	0.75	0.78	0.63	0.7	0.44	0.63	0.63	0.51	0.65	0.62	0.55	0.58	0.5	0.71	0.64	0.68	0.69	0.7	0.72	0.66	0.7	0.66	0.87	0.81	0.82	No	No	No	No
chr3:131219274:131219365:-@chr3:131217023:131217121:-@chr3:131208825:131208924:-	MRPL3	0.95	0.9533333333333334	0.95	0.98	0.96	0.93	0.95	0.97	0.94	0.92	0.95	0.94	0.96	0.93	0.94	0.95	0.97	0.93	0.94	0.92	0.96	0.94	0.95	0.95	0.95	0.96	0.98	0.96	0.97	0.98	0.99	No	No	No	No
chr8:130883621:130883742:-@chr8:130874475:130874580:-@chr8:130867857:130867993:-	FAM49B	0.97125	0.9714285714285713	0.98	0.98	0.98	0.93	0.97	0.99	0.97	0.97	0.96	0.94	0.96	0.97	0.98	0.98	0.97	0.99	0.95	0.99	0.97	0.97	0.95	0.98	0.98	0.96	0.97	0.98	0.98	0.98	0.99	No	No	No	No
chr1:17297960:17298121|17298142:+@chr1:17298855:17299474:+	CROCC	0.21750000000000003	0.27	0.35	0.24	0.35	0.14	0.15	0.23	0.15	0.13	0.29	0.45	0.22	0.16	0.38	0.17	0.18	0.35	0.31	0.13	0.16	0.22	0.64	0.39	0.14	0.19	0.13	0.21	0.37	0.36	0.22	No	No	No	No
chr3:50340897:50341004:-@chr3:50339488:50340411:-@chr3:50338419:50338508:-@chr3:50337320:50338231:-	HYAL1	0.725	0.7357142857142858	0.51	0.7	0.8	0.85	0.77	0.65	0.7	0.82	0.54	0.81	0.79	0.88	0.7	0.88	0.87	0.75	0.82	0.7	0.85	0.78	0.67	0.75	0.64	0.82	0.56	0.68	0.8	0.51	0.65	No	No	No	No
chr8:53124639:53124669:-@chr8:53113882:53113936:-@chr8:53092682:53092872:-	ST18	0.14500000000000002	0.14380952380952378	0.17	0.13	0.2	0.02	0.07	0.18	0.17	0.22	0.31	0.1	0.26	0.16	0.28	0.16	0.17	0.19	0.25	0.25	0.18	0.07	0.07	0.04	0.2	0.06	0.04	0.05	0.1	0.07	0.01	No	No	No	No
chr12:58138822:58139000|58139014:+@chr12:58139528:58139695:+	TSPAN31	0.83875	0.8638095238095238	0.78	0.82	0.89	0.91	0.79	0.84	0.85	0.83	0.87	0.85	0.94	0.93	0.88	0.9	0.75	0.81	0.82	0.86	0.74	0.82	0.8	0.86	0.9	0.87	0.88	0.95	0.89	0.89	0.93	No	No	No	No
chr12:50586235:50586344:-@chr12:50575817|50575820:50575687:-	LIMA1	0.21375	0.2252380952380952	0.12	0.4	0.24	0.21	0.24	0.21	0.15	0.14	0.4	0.23	0.34	0.22	0.26	0.32	0.21	0.2	0.12	0.23	0.19	0.11	0.4	0.15	0.22	0.16	0.26	0.13	0.17	0.16	0.25	No	No	No	No
chr2:131862420:131862971:+@chr2:131878507:131878551:+@chr2:131883326:131883478:+	PLEKHB2	0.96125	0.968095238095238	0.97	0.96	0.93	0.96	0.95	0.97	0.97	0.98	0.96	0.98	0.96	0.96	0.97	0.95	0.96	0.97	0.96	0.97	0.97	0.96	0.97	0.96	0.97	0.97	0.98	0.98	0.98	0.97	0.98	No	No	No	No
chr14:20923385:20923553|20923862:+@chr14:20924073:20924260:+	APEX1	0.46	0.4961904761904761	0.56	0.45	0.55	0.39	0.52	0.43	0.49	0.29	0.46	0.46	0.46	0.37	0.32	0.33	0.46	0.5	0.51	0.47	0.39	0.52	0.42	0.51	0.54	0.54	0.67	0.53	0.59	0.68	0.69	No	No	No	No
chr17:70588342:70588943:-@chr17:70427269:70427365:-@chr17:70424377:70424439:-	LOC100499467	0.39125	0.27142857142857146	0.51	0.32	0.65	0.24	0.47	0.49	0.25	0.2	0.22	0.18	0.19	0.5	0.18	0.19	0.33	0.28	0.33	0.2	0.28	0.23	0.48	0.33	0.16	0.19	0.24	0.28	0.14	0.32	0.45	No	No	No	No
chr1:245133631:245133745:+@chr1:245165423:245165534:+@chr1:245180544:245180628:+	EFCAB2	0.425	0.41000000000000003	0.39	0.61	0.42	0.35	0.44	0.3	0.44	0.45	0.33	0.49	0.28	0.59	0.35	0.34	0.25	0.16	0.24	0.59	0.31	0.27	0.5	0.37	0.55	0.61	0.55	0.33	0.7	0.4	0.4	No	No	No	No
chr1:70820493:70820790|70820794|70820891:+@chr1:70832127:70832220:+	HHLA3	0.47375	0.47619047619047616	0.43	0.39	0.45	0.53	0.46	0.45	0.4	0.68	0.47	0.55	0.49	0.67	0.49	0.34	0.57	0.3	0.42	0.36	0.4	0.56	0.44	0.48	0.32	0.53	0.42	0.64	0.58	0.48	0.49	No	No	No	No
chr2:238881734:238881867:+@chr2:238882291:238882389:+@chr2:238894804:238894934:+@chr2:238896605:238896634:+	UBE2F	0.73	0.6647619047619047	0.79	0.79	0.54	0.87	0.74	0.81	0.62	0.68	0.74	0.44	0.65	0.63	0.74	0.72	0.57	0.67	0.6	0.61	0.64	0.48	0.64	0.78	0.52	0.8	0.61	0.79	0.7	0.71	0.92	No	No	No	No
chr18:61637263:61637404|61637421:+@chr18:61645533:61645710:+	SERPINB8	0.49125	0.5204761904761905	0.46	0.5	0.45	0.49	0.53	0.54	0.43	0.53	0.37	0.39	0.57	0.36	0.56	0.31	0.75	0.5	0.57	0.71	0.54	0.43	0.46	0.72	0.49	0.47	0.56	0.34	0.65	0.63	0.55	No	No	No	No
chr11:75113396:75113490:+@chr11:75115064:75115251:+@chr11:75115716:75115912:+	RPS3	0.99125	0.9938095238095237	0.99	0.99	0.99	1.0	0.99	0.99	0.99	0.99	0.99	1.0	0.99	0.99	0.99	0.99	1.0	0.99	1.0	1.0	0.99	0.99	0.99	0.99	0.99	0.99	1.0	1.0	0.99	1.0	1.0	No	No	No	No
chr8:67579787:67579936:+@chr8:67589877:67590189:+@chr8:67591956:67592259:+	C8orf44	0.68625	0.6447619047619048	0.57	0.54	0.67	0.92	0.73	0.76	0.61	0.69	0.5	0.55	0.72	0.65	0.69	0.6	0.58	0.58	0.79	0.71	0.68	0.62	0.69	0.77	0.77	0.64	0.72	0.61	0.65	0.53	0.49	No	No	No	No
chr3:113557681:113557783:+@chr3:113563350:113563496:+@chr3:113588354:113588438:+	GRAMD1C	0.8412499999999999	0.9157142857142857	0.92	0.82	0.81	0.67	0.89	0.87	0.87	0.88	0.92	0.82	0.92	0.93	0.9	0.9	0.92	0.92	0.93	0.94	0.94	0.95	0.87	0.86	0.91	0.92	0.95	0.95	0.92	0.9	0.96	No	No	No	No
chr3:180630234:180630524:+@chr3:180651122:180651174:+@chr3:180665653:180665724:+	BC034416	0.92625	0.9276190476190477	0.93	0.94	0.95	0.89	0.88	0.94	0.93	0.95	0.95	0.91	0.94	0.87	0.94	0.93	0.95	0.94	0.95	0.88	0.86	0.96	0.93	0.95	0.94	0.94	0.95	0.93	0.87	0.93	0.96	No	No	No	No
chr12:53567129:53567260:-@chr12:53565666:53565772:-@chr12:53564207:53564286:-	CSAD	0.28625	0.36380952380952375	0.21	0.31	0.23	0.24	0.38	0.22	0.38	0.32	0.19	0.26	0.35	0.39	0.47	0.32	0.53	0.31	0.39	0.31	0.41	0.36	0.38	0.37	0.17	0.39	0.37	0.3	0.27	0.5	0.6	No	No	No	No
chr17:29070319:29070387:+@chr17:29086509:29086557:+@chr17:29093521:29093606:+	SUZ12P	0.96625	0.9695238095238091	0.98	0.97	0.97	0.94	0.96	0.98	0.98	0.95	0.97	0.97	0.98	0.97	0.95	0.97	0.98	0.95	0.97	0.95	0.98	0.96	0.97	0.97	0.97	0.93	0.98	0.99	0.99	0.97	0.99	No	No	No	No
chr12:54767757:54767919:-@chr12:54765257:54765499:-@chr12:54764711:54764880:-	ZNF385A	0.97625	0.9685714285714284	0.99	0.98	0.97	0.98	0.97	0.98	0.97	0.97	0.99	0.97	0.98	0.97	0.98	0.98	0.97	0.98	0.98	0.98	0.97	0.97	0.95	0.98	0.98	0.97	0.96	0.88	0.97	0.94	0.99	No	No	No	No
chr11:63999343:63999436:+@chr11:63999866|63999902|63999982:64000086:+	DNAJC4	0.11375	0.11190476190476188	0.16	0.16	0.12	0.11	0.06	0.14	0.13	0.03	0.19	0.07	0.02	0.03	0.17	0.13	0.09	0.14	0.29	0.2	0.12	0.12	0.11	0.07	0.14	0.14	0.05	0.06	0.09	0.09	0.03	No	No	No	No
chr1:112246965:112247108:+@chr1:112249285:112249399:+@chr1:112251771:112251886:+	RAP1A	0.04875	0.04714285714285715	0.06	0.05	0.04	0.05	0.06	0.03	0.06	0.04	0.06	0.05	0.06	0.05	0.05	0.04	0.04	0.05	0.02	0.06	0.07	0.02	0.05	0.05	0.02	0.07	0.03	0.04	0.07	0.06	0.03	No	No	No	No
chr20:18434375:18434471:-@chr20:18433326|18433383:18433259:-	DZANK1	0.41125	0.5304761904761903	0.42	0.52	0.41	0.48	0.44	0.39	0.27	0.36	0.59	0.5	0.63	0.75	0.32	0.53	0.34	0.64	0.43	0.45	0.47	0.59	0.54	0.44	0.77	0.46	0.49	0.44	0.54	0.77	0.45	No	No	No	No
chr12:49463517:49463775:-@chr12:49462889|49462957:49462818:-	RHEBL1	0.4325	0.45428571428571424	0.21	0.59	0.43	0.46	0.29	0.37	0.58	0.53	0.48	0.37	0.32	0.46	0.21	0.47	0.47	0.58	0.5	0.47	0.46	0.44	0.36	0.75	0.38	0.43	0.47	0.39	0.45	0.36	0.72	No	No	No	No
chr12:54735990:54736071:+@chr12:54737009:54737100:+@chr12:54739244:54739299:+	COPZ1	0.945	0.9357142857142856	0.95	0.97	0.92	0.95	0.94	0.97	0.91	0.95	0.96	0.94	0.95	0.97	0.94	0.96	0.95	0.89	0.92	0.9	0.9	0.89	0.94	0.91	0.92	0.93	0.94	0.94	0.97	0.95	0.98	No	No	No	No
chr17:6553676:6553753:-@chr17:6553302:6553398:-@chr17:6546633:6547979:-	MED31	0.8700000000000001	0.8609523809523809	0.92	0.87	0.89	0.75	0.86	0.86	0.93	0.88	0.89	0.87	0.88	0.87	0.69	0.91	0.9	0.74	0.74	0.79	0.93	0.86	0.92	0.91	0.87	0.88	0.89	0.9	0.93	0.83	0.88	No	No	No	No
chr22:22318295:22318400:-@chr22:22317265|22317392:22317119:-	TOP3B	0.8662500000000001	0.8495238095238097	0.92	0.84	0.88	0.8	0.92	0.84	0.85	0.88	0.88	0.82	0.86	0.92	0.87	0.87	0.86	0.84	0.8	0.82	0.9	0.73	0.9	0.87	0.88	0.79	0.9	0.89	0.84	0.67	0.93	No	No	No	No
chr3:122920853:122920981:+@chr3:122923563:122923631:+@chr3:122928046:122928246:+	SEC22A	0.22625	0.22714285714285712	0.12	0.36	0.24	0.36	0.18	0.19	0.18	0.18	0.25	0.15	0.14	0.35	0.23	0.23	0.24	0.23	0.21	0.33	0.27	0.49	0.3	0.22	0.33	0.28	0.08	0.09	0.19	0.1	0.06	No	No	No	No
chr19:19021780:19021880:-@chr19:19017769:19017921:-@chr19:19016385:19016438:-	n/a	0.96	0.9533333333333331	0.95	0.97	0.97	0.95	0.93	0.97	0.96	0.98	0.95	0.97	0.98	0.94	0.94	0.9	0.99	0.97	0.99	0.97	0.95	0.96	0.96	0.97	0.95	0.92	0.97	0.94	0.95	0.88	0.97	No	No	No	No
chr16:88925027:88925197:+@chr16:88925753:88926158:+@chr16:88926301:88926380:+	TRAPPC2L	0.635	0.600952380952381	0.59	0.65	0.6	0.7	0.62	0.85	0.59	0.48	0.56	0.54	0.51	0.73	0.57	0.66	0.52	0.54	0.33	0.43	0.5	0.87	0.85	0.75	0.68	0.49	0.69	0.46	0.83	0.53	0.58	No	No	No	No
chr2:120640079:120640199:+@chr2:120643371:120643458:+@chr2:120658294:120658382:+	PTPN4	0.9337499999999999	0.9095238095238094	0.95	0.93	0.95	0.83	0.98	0.97	0.95	0.91	0.96	0.87	0.91	0.93	0.82	0.96	0.96	0.94	0.59	0.94	0.94	0.95	0.97	0.94	0.96	0.86	0.94	0.8	0.93	0.96	0.97	No	No	No	No
chr15:75639544:75639814:+@chr15:75640176|75640300:75640340:+	NEIL1	0.7887500000000001	0.7752380952380953	0.74	0.9	0.88	0.73	0.46	0.79	0.89	0.92	0.67	0.87	0.82	0.64	0.82	0.91	0.85	0.85	0.77	0.77	0.85	0.72	0.83	0.76	0.91	0.73	0.65	0.78	0.73	0.73	0.62	No	No	No	No
chr14:92572873:92572965:-@chr14:92562437:92562481:-@chr14:92560090:92560175:-	ATXN3	0.8062499999999999	0.8361904761904762	0.89	0.79	0.82	0.73	0.85	0.76	0.85	0.76	0.89	0.84	0.88	0.69	0.81	0.82	0.82	0.85	0.9	0.72	0.82	0.87	0.83	0.8	0.69	0.88	0.93	0.86	0.86	0.87	0.93	No	No	No	No
chr16:24857553:24857759:+@chr16:24869941:24870099:+@chr16:24873922:24873993:+	SLC5A11	0.74625	0.7114285714285715	0.69	0.86	0.7	0.81	0.87	0.51	0.76	0.77	0.67	0.85	0.8	0.63	0.38	0.34	0.81	0.68	0.61	0.8	0.76	0.89	0.78	0.69	0.79	0.8	0.77	0.76	0.64	0.61	0.88	No	No	No	No
chr10:53822297:53822391:+@chr10:53841357:53841417:+@chr10:53893600:53893665:+	PRKG1	0.20500000000000002	0.1361904761904762	0.39	0.35	0.17	0.21	0.27	0.12	0.07	0.06	0.24	0.16	0.16	0.18	0.11	0.08	0.06	0.21	0.14	0.12	0.08	0.09	0.27	0.17	0.14	0.1	0.06	0.15	0.11	0.16	0.07	No	No	No	No
chr17:26898206:26898067:-@chr17:26897981:26897870:-	PIGS	0.92125	0.9352380952380953	0.92	0.87	0.89	0.96	0.92	0.93	0.92	0.96	0.92	0.91	0.95	0.92	0.92	0.95	0.96	0.95	0.97	0.94	0.9	0.91	0.91	0.94	0.93	0.89	0.97	0.95	0.93	0.94	0.98	No	No	No	No
chrX:46943817:46943999:+@chrX:46951077:46951208:+@chrX:46951460:46951614:+	RGN	0.8362499999999999	0.8142857142857144	0.84	0.83	0.64	0.87	0.92	0.83	0.81	0.95	0.91	0.88	0.92	0.74	0.91	0.73	0.83	0.78	0.91	0.76	0.93	0.87	0.83	0.78	0.76	0.89	0.71	0.9	0.62	0.67	0.77	No	No	No	No
chr6:138768138:138768330:-@chr6:138763120:138763251:-@chr6:138751530:138754817:-	NHSL1	0.1125	0.2795238095238095	0.13	0.21	0.12	0.08	0.05	0.14	0.06	0.11	0.23	0.34	0.18	0.21	0.41	0.13	0.26	0.23	0.62	0.2	0.33	0.17	0.43	0.29	0.11	0.38	0.2	0.34	0.33	0.27	0.21	No	No	No	No
chr12:123005932:123005975:-@chr12:123005051:123005128:-@chr12:123003386:123003598:-	RSRC2	0.1925	0.16809523809523808	0.15	0.19	0.1	0.29	0.21	0.18	0.26	0.16	0.29	0.05	0.12	0.12	0.06	0.11	0.34	0.42	0.52	0.13	0.06	0.05	0.14	0.18	0.1	0.07	0.13	0.07	0.15	0.19	0.23	No	No	No	No
chr4:41258928:41259037:+@chr4:41259132:41259143:+@chr4:41259626:41259754:+	UCHL1	0.9862500000000001	0.9857142857142855	0.99	0.97	0.99	0.99	0.98	0.99	0.99	0.99	0.99	0.99	0.99	0.98	0.99	0.98	0.99	0.98	0.99	0.98	0.99	0.98	0.98	0.99	0.98	0.98	0.99	0.99	0.99	0.98	0.99	No	No	No	No
chr11:47282792:47283000:+@chr11:47283098:47283277:+@chr11:47283470:47283569:+	NR1H3	0.75125	0.8004761904761906	0.76	0.73	0.7	0.88	0.69	0.74	0.76	0.75	0.82	0.77	0.9	0.72	0.82	0.77	0.92	0.82	0.83	0.72	0.58	0.87	0.73	0.81	0.82	0.86	0.8	0.71	0.81	0.89	0.84	No	No	No	No
chr22:29694723:29694885:+@chr22:29695185:29695270:+	EWSR1	0.25	0.2357142857142857	0.21	0.31	0.23	0.32	0.2	0.27	0.22	0.24	0.21	0.22	0.23	0.21	0.25	0.19	0.18	0.27	0.34	0.25	0.3	0.2	0.33	0.27	0.34	0.19	0.17	0.18	0.24	0.18	0.2	No	No	No	No
chr9:90340974:90341164|90341168|90341223|90341313:+@chr9:90342509:90342644:+	CTSL1	0.053750000000000006	0.0461904761904762	0.03	0.1	0.05	0.05	0.05	0.1	0.04	0.01	0.05	0.03	0.06	0.1	0.03	0.04	0.06	0.02	0.05	0.03	0.03	0.04	0.07	0.04	0.04	0.07	0.03	0.04	0.06	0.03	0.05	No	No	No	No
chr5:78359436:78359610:-@chr5:78351633:78351731:-@chr5:78340127:78340375:-	DMGDH	0.37	0.3785714285714285	0.3	0.7	0.36	0.34	0.38	0.29	0.4	0.19	0.44	0.6	0.33	0.38	0.45	0.17	0.35	0.3	0.29	0.31	0.42	0.37	0.17	0.37	0.31	0.44	0.3	0.67	0.43	0.42	0.43	No	No	No	No
chr17:74733413:74732881|74732917:-@chr17:74732236:74732546:-	SRSF2	0.925	0.9204761904761906	0.89	0.93	0.92	0.93	0.91	0.91	0.97	0.94	0.9	0.93	0.93	0.93	0.91	0.93	0.93	0.89	0.93	0.91	0.93	0.93	0.9	0.92	0.92	0.95	0.93	0.95	0.92	0.88	0.91	No	No	No	No
chr1:15708524:15708689:+@chr1:15710303:15710357:+@chr1:15714547:15714627:+@chr1:15717706:15717759:+	FHAD1	0.52375	0.5295238095238096	0.62	0.52	0.56	0.64	0.35	0.47	0.33	0.7	0.51	0.65	0.59	0.39	0.52	0.5	0.65	0.49	0.67	0.55	0.52	0.54	0.42	0.45	0.46	0.48	0.51	0.46	0.48	0.65	0.63	No	No	No	No
chr6:28321639:28321729:-@chr6:28321095:28321259:-@chr6:28304567:28304720:-	ZNF323	0.46375	0.44047619047619047	0.52	0.59	0.39	0.74	0.37	0.44	0.35	0.31	0.37	0.69	0.22	0.51	0.51	0.61	0.62	0.48	0.35	0.33	0.48	0.27	0.66	0.46	0.58	0.56	0.48	0.51	0.31	0.16	0.09	No	No	No	No
chr12:57939811:57939879:-@chr12:57936722:57936773:-@chr12:57932266:57932307:-@chr12:57929532:57929628:-	DCTN2	0.24125	0.24571428571428577	0.26	0.14	0.22	0.4	0.26	0.21	0.23	0.21	0.21	0.26	0.22	0.23	0.37	0.22	0.13	0.35	0.29	0.34	0.3	0.4	0.24	0.31	0.23	0.24	0.16	0.19	0.19	0.21	0.07	No	No	No	No
chr2:204193003:204193354:+@chr2:204219877:204220047:+@chr2:204231600:204231767:+	ABI2	0.04625	0.035714285714285726	0.03	0.06	0.05	0.07	0.06	0.03	0.03	0.04	0.04	0.07	0.03	0.04	0.05	0.04	0.02	0.01	0.02	0.04	0.04	0.05	0.02	0.03	0.03	0.05	0.02	0.04	0.02	0.04	0.05	No	No	No	No
chr19:18331036:18331129:-@chr19:18330207|18330469:18330044:-	PDE4C	0.8562500000000001	0.8614285714285715	0.94	0.93	0.71	0.91	0.79	0.93	0.82	0.82	0.91	0.93	0.73	0.89	0.92	0.95	0.77	0.74	0.98	0.91	0.88	0.87	0.43	0.85	0.84	0.87	0.93	0.91	0.92	0.94	0.92	No	No	No	No
chr12:49500744:49500828:-@chr12:49498529:49498668:-@chr12:49498231:49498334:-	LMBR1L	0.8999999999999999	0.9099999999999999	0.88	0.91	0.82	0.94	0.9	0.89	0.9	0.96	0.9	0.91	0.93	0.88	0.9	0.95	0.94	0.94	0.96	0.92	0.94	0.87	0.81	0.89	0.9	0.88	0.95	0.91	0.88	0.89	0.96	No	No	No	No
chr22:19707843:19707977:+@chr22:19708072|19708165:19708189:+	SEPT5-GP1BB,SEPT5	0.98875	0.9852380952380951	0.99	0.99	0.99	0.99	0.99	0.98	0.99	0.99	0.99	0.98	0.99	0.98	0.99	0.98	0.99	0.99	0.99	0.99	0.99	0.99	0.98	0.99	0.98	0.98	0.99	0.97	0.99	0.98	0.98	No	No	No	No
chr17:15584179:15584267:-@chr17:15562116:15562190:-@chr17:15546035:15546130:-	TRIM16	0.34375	0.2519047619047619	0.24	0.57	0.26	0.45	0.29	0.35	0.36	0.23	0.22	0.21	0.12	0.49	0.14	0.32	0.15	0.12	0.31	0.26	0.39	0.48	0.26	0.27	0.29	0.18	0.1	0.17	0.29	0.32	0.2	No	No	No	No
chr1:233353930:233353645|233353777:-@chr1:233344264:233344435:-	PCNXL2	0.37	0.349047619047619	0.36	0.3	0.36	0.37	0.36	0.37	0.42	0.42	0.41	0.3	0.41	0.32	0.28	0.33	0.5	0.45	0.19	0.26	0.4	0.38	0.4	0.42	0.29	0.43	0.28	0.39	0.29	0.3	0.3	No	No	No	No
chr7:100403123:100403316:-@chr7:100402788:100402943:-@chr7:100400187:100401212:-	EPHB4	0.78625	0.8133333333333335	0.57	0.77	0.7	0.88	0.82	0.85	0.85	0.85	0.74	0.78	0.84	0.71	0.83	0.85	0.9	0.88	0.93	0.81	0.73	0.79	0.68	0.85	0.9	0.84	0.89	0.75	0.77	0.68	0.93	No	No	No	No
chr7:100271363:100271546:+@chr7:100274158|100274171:100274196:+	GNB2	0.4575	0.43523809523809526	0.48	0.41	0.59	0.38	0.54	0.42	0.32	0.52	0.49	0.56	0.55	0.47	0.37	0.47	0.45	0.51	0.33	0.5	0.49	0.49	0.44	0.48	0.41	0.32	0.34	0.4	0.41	0.38	0.28	No	No	No	No
chr2:24777258:24777442:+@chr2:24778884:24778924:+@chr2:24787164:24787299:+	NCOA1	0.46375000000000005	0.48142857142857143	0.38	0.4	0.34	0.31	0.8	0.56	0.33	0.59	0.58	0.29	0.48	0.47	0.43	0.31	0.6	0.6	0.23	0.43	0.36	0.69	0.54	0.55	0.57	0.64	0.59	0.47	0.62	0.32	0.34	No	No	No	No
chr7:89929181:89929373:+@chr7:89933283:89933420:+@chr7:89934058:89934134:+	C7orf63	0.84625	0.8733333333333332	0.93	0.79	0.77	0.8	0.81	0.92	0.88	0.87	0.91	0.87	0.89	0.83	0.9	0.8	0.82	0.87	0.91	0.88	0.93	0.89	0.85	0.91	0.87	0.87	0.94	0.95	0.94	0.61	0.9	No	No	No	No
chr15:67008759:67008836:+@chr15:67009350:67009478:+@chr15:67073335:67074337:+	SMAD6	0.255	0.18571428571428572	0.2	0.23	0.42	0.13	0.09	0.4	0.34	0.23	0.09	0.2	0.35	0.19	0.28	0.33	0.07	0.19	0.17	0.11	0.14	0.04	0.39	0.13	0.09	0.24	0.12	0.28	0.16	0.22	0.11	No	No	No	No
chr3:49713489:49713652:+@chr3:49713811:49713948:+	APEH	0.20625	0.1780952380952381	0.2	0.14	0.15	0.21	0.31	0.15	0.31	0.18	0.21	0.19	0.16	0.14	0.24	0.14	0.23	0.26	0.27	0.15	0.17	0.16	0.15	0.16	0.22	0.16	0.09	0.09	0.2	0.25	0.1	No	No	No	No
chr19:3054118:3054192:-@chr19:3054035|3054038:3052908:-	AES	0.036250000000000004	0.03476190476190477	0.04	0.04	0.03	0.04	0.04	0.04	0.03	0.03	0.04	0.03	0.03	0.04	0.03	0.04	0.03	0.03	0.04	0.04	0.03	0.04	0.04	0.03	0.03	0.02	0.03	0.04	0.05	0.04	0.03	No	No	No	No
chr1:68697877:68698284:-@chr1:68659904|68659910:68659638:-	WLS	0.04125	0.032380952380952385	0.04	0.08	0.05	0.03	0.03	0.04	0.04	0.02	0.04	0.04	0.04	0.04	0.04	0.02	0.02	0.02	0.02	0.03	0.05	0.03	0.05	0.05	0.03	0.04	0.02	0.01	0.04	0.03	0.02	No	No	No	No
chr11:118959345:118959417:+@chr11:118959792|118959810:118959841:+	HMBS	0.79625	0.7357142857142857	0.8	0.77	0.79	0.85	0.8	0.75	0.79	0.82	0.67	0.82	0.86	0.52	0.65	0.75	0.77	0.69	0.78	0.56	0.72	0.65	0.84	0.82	0.54	0.69	0.75	0.86	0.83	0.74	0.94	No	No	No	No
chr10:135111456:135111615:-@chr10:135110825:135110908:-@chr10:135107066:135107273:-	TUBGCP2	0.0325	0.034285714285714294	0.02	0.04	0.02	0.03	0.03	0.04	0.04	0.04	0.03	0.06	0.02	0.04	0.03	0.02	0.03	0.04	0.02	0.03	0.02	0.07	0.07	0.05	0.03	0.05	0.02	0.03	0.02	0.03	0.01	No	No	No	No
chr3:9959607:9959759:+@chr3:9960184:9960293:+@chr3:9962175:9962286:+	IL17RC	0.78375	0.8323809523809524	0.83	0.74	0.71	0.88	0.86	0.72	0.78	0.75	0.82	0.79	0.77	0.86	0.84	0.84	0.86	0.84	0.88	0.78	0.83	0.72	0.78	0.88	0.82	0.86	0.84	0.89	0.8	0.87	0.91	No	No	No	No
chr10:28569029:28569069:-@chr10:28543703:28543805:-@chr10:28527497:28527664:-	MPP7	0.115	0.1219047619047619	0.08	0.18	0.11	0.06	0.14	0.17	0.1	0.08	0.13	0.1	0.07	0.13	0.1	0.14	0.09	0.06	0.03	0.14	0.1	0.16	0.25	0.1	0.09	0.34	0.17	0.07	0.07	0.16	0.06	No	No	No	No
chr18:72164744:72164830|72164961:+@chr18:72167172:72167268:+	CNDP2	0.77625	0.7523809523809524	0.89	0.85	0.81	0.53	0.62	0.88	0.91	0.72	0.8	0.69	0.63	0.65	0.7	0.77	0.8	0.76	0.72	0.92	0.72	0.77	0.61	0.67	0.9	0.57	0.85	0.76	0.76	0.84	0.91	No	No	No	No
chr16:11864639:11864843:-@chr16:11862887:11862951:-@chr16:11862171:11862357:-	ZC3H7A	0.78875	0.7157142857142856	0.84	0.88	0.81	0.57	0.75	0.94	0.84	0.68	0.76	0.69	0.73	0.5	0.53	0.86	0.75	0.46	0.76	0.41	0.71	0.57	0.77	0.78	0.63	0.79	0.95	0.85	0.82	0.82	0.89	No	No	No	No
chr20:48729644:48729735:-@chr20:48715419:48715501:-@chr20:48713209:48713357:-	UBE2V1	0.0175	0.012857142857142859	0.01	0.02	0.02	0.02	0.03	0.01	0.02	0.01	0.02	0.01	0.02	0.02	0.01	0.01	0.02	0.01	0.01	0.01	0.01	0.02	0.02	0.01	0.02	0.01	0.01	0.01	0.01	0.01	0.0	No	No	No	No
chr17:46018889:46019179:+@chr17:46020709:46020796:+@chr17:46021982:46022081:+	PNPO	0.91625	0.9376190476190477	0.87	0.93	0.87	0.94	0.92	0.94	0.9	0.96	0.94	0.93	0.98	0.93	0.89	0.95	0.96	0.92	0.83	0.93	0.96	0.95	0.89	0.92	0.95	0.95	0.97	0.96	0.96	0.94	0.98	No	No	No	No
chr10:91043394:91043648:+@chr10:91046627:91046998:+@chr10:91051744:91051882:+	n/a	0.7625	0.7595238095238094	0.82	0.52	0.82	0.96	0.68	0.78	0.75	0.77	0.8	0.87	0.87	0.67	0.69	0.78	0.77	0.69	0.83	0.79	0.75	0.82	0.55	0.78	0.73	0.61	0.86	0.7	0.85	0.7	0.84	No	No	No	No
chr22:31520831:31520892:+@chr22:31521819:31521996:+@chr22:31522362:31522475:+	INPP5J	0.86375	0.8376190476190476	0.8	0.84	0.9	0.88	0.86	0.87	0.87	0.89	0.77	0.85	0.88	0.83	0.86	0.75	0.77	0.87	0.91	0.81	0.86	0.86	0.74	0.75	0.79	0.8	0.93	0.93	0.87	0.85	0.91	No	No	No	No
chr16:67968700:67968851:-@chr16:67968574|67968597:67968409:-	n/a	0.94	0.9404761904761904	0.97	0.95	0.95	0.95	0.92	0.9	0.94	0.94	0.95	0.94	0.97	0.91	0.92	0.97	0.95	0.93	0.95	0.9	0.94	0.94	0.94	0.95	0.92	0.95	0.91	0.92	0.97	0.95	0.97	No	No	No	No
chr20:37597724:37597857:+@chr20:37601202:37601294:+@chr20:37612342:37612419:+	DHX35	0.8812500000000001	0.8371428571428571	0.89	0.85	0.82	0.85	0.91	0.89	0.91	0.93	0.84	0.75	0.91	0.85	0.87	0.8	0.84	0.86	0.87	0.88	0.83	0.91	0.68	0.92	0.86	0.7	0.93	0.86	0.88	0.61	0.93	No	No	No	No
chr4:184595866:184595965|184596023:+@chr4:184596317:184596390:+	TRAPPC11	0.9099999999999999	0.907142857142857	0.93	0.9	0.95	0.91	0.93	0.95	0.85	0.86	0.9	0.79	0.93	0.95	0.81	0.91	0.96	0.96	0.82	0.87	0.93	0.85	0.93	0.92	0.92	0.91	0.95	0.9	0.94	0.93	0.97	No	No	No	No
chr15:78526713:78527049:-@chr15:78518797:78518947:-@chr15:78500344:78500444:-@chr15:78486848:78487068:-	ACSBG1	0.08875	0.09476190476190476	0.05	0.07	0.07	0.21	0.09	0.03	0.12	0.07	0.04	0.07	0.06	0.12	0.07	0.13	0.09	0.06	0.11	0.07	0.08	0.16	0.1	0.11	0.06	0.15	0.07	0.14	0.06	0.18	0.06	No	No	No	No
chr8:144679518:144679845:-@chr8:144676063:144676241:-@chr8:144674817:144674830:-@chr8:144668899:144669022:-	EEF1D	0.445	0.4223809523809524	0.49	0.35	0.3	0.63	0.48	0.37	0.45	0.49	0.3	0.55	0.46	0.52	0.44	0.49	0.47	0.53	0.28	0.7	0.52	0.72	0.54	0.52	0.46	0.41	0.21	0.23	0.2	0.14	0.18	No	No	No	No
chr12:50135740:50135898:+@chr12:50143401:50143639:+@chr12:50146247:50146332:+	TMBIM6	0.09625	0.06952380952380954	0.1	0.06	0.06	0.08	0.09	0.14	0.18	0.06	0.07	0.05	0.04	0.07	0.1	0.07	0.07	0.07	0.09	0.08	0.08	0.1	0.08	0.09	0.06	0.06	0.06	0.06	0.08	0.07	0.01	No	No	No	No
chr11:72528801:72528900:+@chr11:72532244|72532593|72532713:72532786:+	ATG16L2	0.7525	0.6809523809523809	0.79	0.67	0.76	0.79	0.7	0.81	0.75	0.75	0.76	0.58	0.85	0.69	0.7	0.67	0.71	0.67	0.81	0.7	0.8	0.83	0.54	0.63	0.67	0.59	0.67	0.73	0.51	0.6	0.59	No	No	No	No
chrX:77266946:77267171:+@chrX:77268376:77268609:+@chrX:77270159:77270250:+	ATP7A	0.77625	0.8223809523809523	0.85	0.8	0.72	0.85	0.84	0.78	0.72	0.65	0.79	0.83	0.88	0.85	0.82	0.77	0.84	0.72	0.68	0.87	0.88	0.77	0.67	0.9	0.85	0.81	0.88	0.77	0.87	0.91	0.91	No	No	No	No
chr14:67389383:67389655:+@chr14:67390911:67391009:+@chr14:67431908:67432042:+	GPHN	0.14	0.19523809523809527	0.16	0.13	0.06	0.24	0.24	0.1	0.11	0.08	0.16	0.15	0.09	0.18	0.15	0.18	0.12	0.15	0.12	0.14	0.11	0.27	0.22	0.24	0.2	0.37	0.21	0.27	0.12	0.19	0.46	No	No	No	No
chr7:99810670:99810756:-@chr7:99809017:99809617:-@chr7:99798278:99800226:-	GATS	0.75375	0.728095238095238	0.62	0.82	0.61	0.99	0.88	0.62	0.68	0.81	0.8	0.75	0.72	0.47	0.45	0.72	0.73	0.64	0.37	0.55	0.68	0.97	0.9	0.84	0.94	0.87	0.6	0.56	0.79	0.95	0.99	No	No	No	No
chr14:67708021:67708250:+@chr14:67736418:67736500:+@chr14:67745967:67746254:+	MPP5	0.57375	0.5800000000000001	0.78	0.5	0.74	0.47	0.33	0.49	0.64	0.64	0.63	0.49	0.65	0.66	0.67	0.61	0.42	0.56	0.84	0.71	0.52	0.69	0.71	0.5	0.72	0.47	0.33	0.49	0.63	0.4	0.48	No	No	No	No
chr8:145060526:145060606:-@chr8:145060223:145060401:-@chr8:145059889:145060143:-@chr8:145059580:145059816:-	PARP10	0.47375	0.44	0.51	0.51	0.48	0.31	0.44	0.44	0.44	0.66	0.53	0.43	0.44	0.42	0.42	0.59	0.4	0.54	0.51	0.45	0.43	0.44	0.38	0.59	0.43	0.45	0.36	0.43	0.3	0.33	0.37	No	No	No	No
chr5:134007499:134007576:+@chr5:134010305|134010316:134010465:+	SEC24A	0.82375	0.839047619047619	0.83	0.84	0.82	0.59	0.82	0.88	0.92	0.89	0.86	0.9	0.79	0.79	0.83	0.81	0.87	0.82	0.71	0.84	0.74	0.74	0.81	0.88	0.88	0.89	0.91	0.91	0.88	0.85	0.91	No	No	No	No
chr1:160232318:160231907|160232239:-@chr1:160213750:160213824:-	DCAF8	0.91625	0.9304761904761906	0.94	0.92	0.93	0.9	0.85	0.92	0.94	0.93	0.94	0.93	0.93	0.91	0.94	0.92	0.91	0.88	0.96	0.93	0.9	0.94	0.95	0.88	0.96	0.93	0.96	0.92	0.97	0.92	0.96	No	No	No	No
chr10:105967423:105967582:-@chr10:105965788|105965791:105965721:-	WDR96	0.3	0.2561904761904762	0.26	0.44	0.15	0.33	0.48	0.21	0.24	0.29	0.17	0.17	0.3	0.38	0.21	0.24	0.17	0.23	0.38	0.19	0.14	0.31	0.35	0.42	0.17	0.39	0.12	0.15	0.14	0.28	0.47	No	No	No	No
chr1:155103815:155104110:+@chr1:155105979:155106044:+@chr1:155106206:155106256:+	EFNA1	0.58875	0.7466666666666667	0.64	0.5	0.78	0.85	0.47	0.42	0.51	0.54	0.59	0.78	0.25	0.68	0.77	0.66	0.87	0.81	0.66	0.51	0.77	0.68	0.71	0.74	0.87	0.93	0.93	0.86	0.82	0.91	0.88	No	No	No	No
chr5:54830400:54830873:-@chr5:54786788:54786942:-@chr5:54763697:54763977:-	PPAP2A	0.36250000000000004	0.25428571428571434	0.46	0.35	0.5	0.12	0.44	0.41	0.24	0.38	0.31	0.27	0.26	0.29	0.15	0.21	0.22	0.11	0.09	0.17	0.27	0.3	0.19	0.31	0.34	0.38	0.2	0.33	0.22	0.49	0.23	No	No	No	No
chr2:38581209:38581319:-@chr2:38570410:38570654:-@chr2:38546027:38546161:-	ATL2	0.9637499999999999	0.958095238095238	0.96	0.96	0.97	0.97	0.96	0.97	0.96	0.96	0.97	0.96	0.97	0.94	0.97	0.96	0.94	0.94	0.96	0.97	0.96	0.95	0.96	0.97	0.97	0.9	0.97	0.97	0.95	0.96	0.98	No	No	No	No
chr9:34458811:34459051:+@chr9:34483446:34483478:+@chr9:34485140:34485238:+	DNAI1	0.62375	0.6433333333333334	0.65	0.55	0.68	0.73	0.42	0.56	0.64	0.76	0.7	0.59	0.73	0.29	0.58	0.72	0.66	0.73	0.7	0.73	0.53	0.7	0.57	0.67	0.71	0.55	0.66	0.72	0.67	0.63	0.67	No	No	No	No
chr3:50328110:50327991:-@chr3:50327725:50327601:-	IFRD2	0.88	0.8704761904761905	0.9	0.85	0.78	0.96	0.84	0.87	0.91	0.93	0.7	0.9	0.88	0.86	0.87	0.9	0.9	0.94	0.95	0.91	0.78	0.79	0.83	0.93	0.9	0.91	0.88	0.91	0.88	0.72	0.94	No	No	No	No
chr14:24542142:24542313:+@chr14:24542708|24542743:24542887:+	CPNE6	0.9675	0.9695238095238093	0.97	0.96	0.97	0.97	0.97	0.97	0.96	0.97	0.97	0.97	0.99	0.97	0.98	0.98	0.97	0.96	0.98	0.96	0.97	0.96	0.96	0.95	0.95	0.95	0.98	0.97	0.97	0.98	0.99	No	No	No	No
chr15:76603691:76603810:-@chr15:76587932:76588078:-@chr15:76584960:76585041:-@chr15:76584772:76584854:-	ETFA	0.3525	0.3476190476190476	0.39	0.38	0.32	0.29	0.39	0.35	0.35	0.35	0.4	0.26	0.33	0.33	0.38	0.37	0.35	0.31	0.23	0.36	0.41	0.39	0.33	0.35	0.37	0.39	0.37	0.29	0.34	0.37	0.37	No	No	No	No
chr4:183245099:183245405:+@chr4:183267804:183268082:+@chr4:183522077:183522314:+	ODZ3	0.43125	0.45619047619047626	0.38	0.45	0.42	0.81	0.26	0.47	0.32	0.34	0.69	0.4	0.56	0.61	0.66	0.36	0.31	0.41	0.41	0.43	0.37	0.46	0.46	0.51	0.58	0.44	0.42	0.47	0.3	0.33	0.4	No	No	No	No
chr15:42850396:42850488:+@chr15:42851537:42851606:+@chr15:42852980:42853068:+	HAUS2	0.8287500000000001	0.8161904761904764	0.87	0.87	0.9	0.84	0.8	0.82	0.86	0.67	0.88	0.85	0.88	0.84	0.77	0.81	0.82	0.75	0.74	0.84	0.74	0.51	0.82	0.78	0.9	0.76	0.92	0.89	0.88	0.82	0.94	No	No	No	No
chr3:10052707:10052893:-@chr3:10050302|10050336:10050088:-	LOC401052	0.485	0.46952380952380957	0.31	0.54	0.55	0.57	0.52	0.3	0.59	0.5	0.52	0.46	0.35	0.38	0.58	0.31	0.44	0.44	0.31	0.45	0.55	0.5	0.49	0.58	0.48	0.44	0.66	0.39	0.59	0.38	0.56	No	No	No	No
chr22:50946645:50946874:+@chr22:50954149:50954203:+@chr22:50954876:50954977:+	NCAPH2	0.0575	0.04	0.03	0.1	0.06	0.03	0.05	0.08	0.04	0.07	0.04	0.09	0.04	0.02	0.05	0.02	0.04	0.02	0.02	0.04	0.02	0.07	0.04	0.02	0.04	0.05	0.02	0.04	0.08	0.06	0.02	No	No	No	No
chr21:40720218:40720265:-@chr21:40719305:40719409:-@chr21:40719173:40719218:-	HMGN1	0.6637500000000001	0.6871428571428572	0.73	0.68	0.67	0.49	0.78	0.66	0.65	0.65	0.74	0.66	0.76	0.84	0.58	0.7	0.82	0.7	0.58	0.66	0.58	0.68	0.64	0.79	0.59	0.73	0.76	0.62	0.62	0.72	0.66	No	No	No	No
chr1:45797695:45797758:-@chr1:45797521|45797544:45797333:-	MUTYH	0.78375	0.7614285714285716	0.82	0.85	0.8	0.9	0.76	0.85	0.64	0.65	0.75	0.71	0.71	0.72	0.67	0.88	0.86	0.81	0.83	0.87	0.53	0.77	0.8	0.75	0.76	0.6	0.73	0.79	0.81	0.78	0.86	No	No	No	No
chr3:184556502:184556534:+@chr3:184557486:184557546:+@chr3:184566859:184566983:+	VPS8	0.15125	0.22666666666666666	0.2	0.17	0.1	0.08	0.25	0.13	0.16	0.12	0.11	0.28	0.17	0.25	0.3	0.21	0.23	0.13	0.17	0.5	0.33	0.29	0.15	0.12	0.17	0.4	0.17	0.29	0.13	0.17	0.19	No	No	No	No
chr9:3489369:3489428:-@chr9:3488892|3488895:3488776:-	RFX3	0.47125	0.45714285714285713	0.58	0.49	0.47	0.38	0.54	0.47	0.39	0.45	0.42	0.44	0.52	0.47	0.53	0.54	0.4	0.37	0.45	0.47	0.55	0.66	0.42	0.36	0.59	0.44	0.41	0.47	0.43	0.37	0.29	No	No	No	No
chr6:8062767:8062849:-@chr6:8041372:8041501:-@chr6:8026600:8026658:-	n/a	0.88375	0.879047619047619	0.84	0.88	0.86	0.91	0.85	0.91	0.88	0.94	0.84	0.89	0.89	0.82	0.87	0.86	0.88	0.84	0.86	0.86	0.86	0.86	0.87	0.87	0.85	0.89	0.93	0.95	0.89	0.91	0.97	No	No	No	No
chr17:47783671:47783566:-@chr17:47783258:47783228:-	SLC35B1	0.76375	0.7938095238095239	0.77	0.68	0.76	0.74	0.78	0.78	0.86	0.74	0.69	0.85	0.75	0.76	0.89	0.8	0.91	0.83	0.87	0.7	0.76	0.8	0.61	0.72	0.83	0.81	0.83	0.82	0.71	0.81	0.92	No	No	No	No
chr4:39699759:39699922|39700010:+@chr4:39739040:39739133:+	UBE2K	0.05625	0.045238095238095244	0.02	0.05	0.05	0.11	0.06	0.04	0.09	0.03	0.04	0.04	0.03	0.06	0.05	0.06	0.03	0.03	0.02	0.02	0.02	0.07	0.03	0.05	0.08	0.06	0.03	0.04	0.06	0.11	0.02	No	No	No	No
chr14:23299396:23299463:+@chr14:23300173:23300246:+@chr14:23302627:23302698:+@chr14:23303381:23304246:+	MRPL52	0.057499999999999996	0.06666666666666668	0.06	0.06	0.04	0.05	0.04	0.05	0.13	0.03	0.06	0.04	0.05	0.08	0.1	0.11	0.04	0.07	0.04	0.04	0.06	0.12	0.11	0.08	0.13	0.1	0.04	0.04	0.03	0.03	0.03	No	No	No	No
chr1:155023762:155023941:+@chr1:155025007:155025035:+@chr1:155025147:155025253:+	ADAM15	0.2025	0.16857142857142854	0.11	0.41	0.16	0.14	0.1	0.21	0.36	0.13	0.15	0.25	0.18	0.48	0.07	0.14	0.09	0.17	0.04	0.11	0.22	0.11	0.18	0.16	0.17	0.18	0.07	0.11	0.15	0.48	0.03	No	No	No	No
chr12:69207334:69207408:+@chr12:69209408:69209500:+@chr12:69210592:69210725:+	MDM2	0.0875	0.06238095238095239	0.04	0.02	0.09	0.17	0.1	0.08	0.08	0.12	0.05	0.09	0.02	0.06	0.08	0.08	0.11	0.08	0.09	0.05	0.04	0.04	0.09	0.05	0.08	0.06	0.05	0.07	0.05	0.04	0.03	No	No	No	No
chr3:14989012:14988594|14988617|14988621:-@chr3:14984286:14987661:-	BC092452,BC063441	0.7662499999999999	0.7585714285714286	0.67	0.75	0.82	0.9	0.76	0.7	0.7	0.83	0.75	0.72	0.81	0.84	0.83	0.78	0.88	0.9	0.86	0.86	0.79	0.76	0.73	0.91	0.76	0.75	0.66	0.58	0.66	0.56	0.54	No	No	No	No
chr17:43911080:43911215:+@chr17:43911373:43911414:+@chr17:43911990:43913194:+	CRHR1	0.8525	0.860952380952381	0.86	0.9	0.94	0.62	0.84	0.87	0.88	0.91	0.93	0.82	0.83	0.83	0.9	0.9	0.83	0.8	0.78	0.88	0.85	0.83	0.84	0.87	0.86	0.79	0.96	0.89	0.94	0.83	0.92	No	No	No	No
chr1:204042246:204042839:+@chr1:204082043:204082262:+@chr1:204083449:204083560:+	SOX13	0.91125	0.9047619047619049	0.91	0.88	0.94	0.89	0.92	0.88	0.94	0.93	0.81	0.85	0.87	0.89	0.92	0.89	0.93	0.91	0.96	0.95	0.9	0.94	0.88	0.92	0.91	0.95	0.91	0.93	0.85	0.87	0.96	No	No	No	No
chr17:38802048:38802099:-@chr17:38801828:38801871:-@chr17:38798707:38798811:-@chr17:38793744:38793824:-	SMARCE1	0.4375	0.3538095238095238	0.34	0.45	0.57	0.31	0.5	0.59	0.27	0.47	0.36	0.57	0.37	0.37	0.45	0.32	0.26	0.4	0.42	0.24	0.28	0.18	0.37	0.32	0.41	0.19	0.49	0.24	0.5	0.42	0.27	No	No	No	No
chr5:139245134:139245210:-@chr5:139244700:139244758:-@chr5:139235261:139235363:-	NRG2	0.59875	0.4204761904761905	0.57	0.64	0.73	0.79	0.62	0.61	0.49	0.34	0.37	0.5	0.56	0.57	0.46	0.37	0.4	0.4	0.13	0.35	0.55	0.2	0.5	0.29	0.52	0.44	0.36	0.47	0.43	0.49	0.47	No	No	No	No
chr9:156481:156527:-@chr9:154709:154795:-@chr9:152034:152078:-	CBWD1	0.6075	0.6319047619047619	0.51	0.71	0.55	0.61	0.73	0.55	0.53	0.67	0.65	0.66	0.65	0.62	0.71	0.53	0.65	0.61	0.77	0.72	0.74	0.52	0.53	0.47	0.58	0.52	0.59	0.76	0.55	0.73	0.71	No	No	No	No
chr17:78194200:78194295:+@chr17:78195217|78195347:78195593:+	SLC26A11	0.51875	0.5552380952380953	0.52	0.25	0.6	0.66	0.75	0.5	0.41	0.46	0.62	0.65	0.43	0.48	0.36	0.6	0.48	0.72	0.68	0.67	0.7	0.66	0.68	0.63	0.72	0.56	0.38	0.65	0.37	0.4	0.22	No	No	No	No
chr11:6591239:6591330:+@chr11:6591477:6591626:+	DNHD1	0.73125	0.747142857142857	0.84	0.73	0.59	0.82	0.69	0.49	0.83	0.86	0.68	0.82	0.78	0.73	0.81	0.68	0.86	0.6	0.9	0.74	0.85	0.74	0.7	0.69	0.81	0.83	0.77	0.9	0.61	0.59	0.6	No	No	No	No
chr5:92889467:92889569:-@chr5:92880501:92880621:-@chr5:92774409:92774447:-@chr5:92745065:92747215:-	FLJ42709	0.7775	0.810952380952381	0.9	0.7	0.7	0.87	0.64	0.64	0.92	0.85	0.88	0.8	0.85	0.78	0.8	0.84	0.95	0.79	0.73	0.81	0.81	0.95	0.73	0.89	0.88	0.74	0.73	0.72	0.84	0.69	0.82	No	No	No	No
chr1:32669480:32669646:+@chr1:32669834:32669980:+@chr1:32670199:32670221:+	CCDC28B	0.4975	0.5876190476190476	0.62	0.49	0.4	0.58	0.5	0.36	0.35	0.68	0.8	0.64	0.72	0.56	0.73	0.63	0.6	0.75	0.53	0.75	0.57	0.57	0.53	0.53	0.51	0.62	0.44	0.61	0.4	0.41	0.44	No	No	No	No
chr22:18907219:18907311:-@chr22:18907110|18907144:18906964:-	PRODH	0.925	0.9176190476190476	0.93	0.91	0.92	0.94	0.96	0.9	0.88	0.96	0.9	0.87	0.91	0.94	0.94	0.87	0.9	0.9	0.93	0.89	0.95	0.9	0.92	0.88	0.93	0.94	0.94	0.91	0.95	0.92	0.98	No	No	No	No
chr10:12252289:12252321:+@chr10:12257739:12257834:+@chr10:12259360:12259466:+	CDC123	0.8300000000000001	0.9076190476190474	0.91	0.91	0.92	0.58	0.88	0.89	0.84	0.71	0.91	0.91	0.92	0.86	0.9	0.91	0.88	0.91	0.95	0.91	0.91	0.92	0.85	0.91	0.9	0.76	0.96	0.97	0.9	0.95	0.97	No	No	No	No
chr4:140223570:140223705:-@chr4:140218539:140218597:-@chr4:140216886:140217114:-	NDUFC1	0.14250000000000002	0.14666666666666667	0.07	0.2	0.18	0.13	0.23	0.14	0.1	0.09	0.11	0.12	0.13	0.22	0.14	0.11	0.1	0.26	0.11	0.15	0.15	0.15	0.22	0.14	0.12	0.32	0.08	0.08	0.11	0.13	0.13	No	No	No	No
chr7:97911663:97911765:+@chr7:97912144:97912322:+@chr7:97920423:97920839:+	BRI3	0.052500000000000005	0.030476190476190483	0.03	0.03	0.06	0.16	0.04	0.02	0.04	0.04	0.03	0.05	0.02	0.04	0.04	0.03	0.04	0.04	0.03	0.03	0.02	0.05	0.04	0.03	0.02	0.03	0.02	0.03	0.03	0.01	0.01	No	No	No	No
chr2:189452582:189452676:+@chr2:189454467:189454477:+@chr2:189458667:189460652:+	GULP1	0.76875	0.8123809523809525	0.87	0.89	0.87	0.45	0.73	0.84	0.78	0.72	0.64	0.82	0.89	0.83	0.88	0.85	0.83	0.88	0.77	0.78	0.82	0.82	0.78	0.84	0.79	0.69	0.9	0.73	0.9	0.86	0.76	No	No	No	No
chr12:53689235:53689423:+@chr12:53689623:53690059:+@chr12:53690214:53690335:+@chr12:53691634:53691708:+	PFDN5	0.9425	0.9342857142857144	0.93	0.97	0.95	0.86	0.95	0.98	0.93	0.97	0.94	0.9	0.92	0.94	0.95	0.96	0.93	0.94	0.92	0.93	0.96	0.93	0.95	0.92	0.91	0.91	0.94	0.94	0.94	0.93	0.96	No	No	No	No
chr18:53256528:53257045:-@chr18:53254276:53254367:-@chr18:53252511:53252583:-	TCF4	0.76125	0.8114285714285714	0.73	0.77	0.79	0.87	0.87	0.72	0.64	0.7	0.87	0.73	0.75	0.86	0.74	0.94	0.92	0.81	0.7	0.81	0.81	0.82	0.83	0.82	0.81	0.82	0.85	0.62	0.77	0.89	0.87	No	No	No	No
chr5:886707:886822:-@chr5:884053:884185:-@chr5:879909:880004:-	BRD9	0.73	0.8238095238095237	0.73	0.82	0.67	0.93	0.59	0.63	0.53	0.94	0.77	0.87	0.84	0.89	0.86	0.9	0.86	0.74	0.77	0.89	0.87	0.8	0.85	0.8	0.77	0.75	0.93	0.66	0.86	0.72	0.9	No	No	No	No
chr15:75639979:75640367:+@chr15:75640762:75640987:+@chr15:75641225:75641680:+	NEIL1	0.2025	0.19571428571428573	0.31	0.09	0.14	0.29	0.26	0.2	0.14	0.19	0.21	0.18	0.25	0.2	0.17	0.31	0.19	0.25	0.12	0.19	0.13	0.17	0.3	0.23	0.19	0.31	0.13	0.12	0.12	0.15	0.19	No	No	No	No
chr17:53063503:53063627:+@chr17:53068186:53068318:+@chr17:53076706:53076812:+	STXBP4	0.76875	0.7914285714285715	0.85	0.8	0.55	0.7	0.76	0.8	0.86	0.83	0.79	0.65	0.7	0.83	0.69	0.8	0.84	0.69	0.88	0.88	0.82	0.88	0.67	0.76	0.82	0.77	0.75	0.88	0.73	0.9	0.89	No	No	No	No
chr10:97911173:97911323:+@chr10:97915083:97915133:+@chr10:97915681:97915804:+	ZNF518A	0.72	0.5547619047619048	0.82	0.76	0.73	0.58	0.82	0.71	0.56	0.78	0.64	0.54	0.59	0.47	0.38	0.56	0.75	0.73	0.33	0.45	0.61	0.59	0.46	0.31	0.3	0.62	0.57	0.51	0.75	0.63	0.86	No	No	No	No
chr18:43314239:43314367:+@chr18:43316421:43316613:+@chr18:43319128:43319275:+@chr18:43319493:43319627:+	SLC14A1	0.47875	0.491904761904762	0.44	0.6	0.54	0.44	0.49	0.41	0.42	0.49	0.52	0.36	0.57	0.53	0.56	0.51	0.55	0.37	0.52	0.57	0.55	0.48	0.45	0.39	0.44	0.63	0.48	0.46	0.45	0.47	0.47	No	No	No	No
chr16:19897248:19897489:-@chr16:19886054:19886120:-@chr16:19883138:19884168:-	GPRC5B	0.0175	0.01666666666666667	0.02	0.02	0.04	0.0	0.01	0.02	0.02	0.01	0.02	0.03	0.02	0.03	0.01	0.02	0.01	0.03	0.01	0.02	0.02	0.01	0.02	0.01	0.02	0.01	0.01	0.01	0.01	0.03	0.0	No	No	No	No
chr1:28559432:28559542:-@chr1:28556642:28556763:-@chr1:28555433:28555534:-	DNAJC8	0.15500000000000003	0.12142857142857144	0.08	0.14	0.12	0.28	0.11	0.21	0.17	0.13	0.09	0.1	0.07	0.07	0.17	0.13	0.07	0.09	0.16	0.06	0.1	0.13	0.16	0.08	0.13	0.11	0.15	0.13	0.14	0.22	0.19	No	No	No	No
chr4:83825889:83826094:+@chr4:83827014:83827079:+@chr4:83827477:83827780:+	THAP9	0.40874999999999995	0.4014285714285714	0.43	0.5	0.4	0.22	0.59	0.28	0.47	0.38	0.35	0.38	0.51	0.52	0.42	0.47	0.2	0.42	0.42	0.37	0.28	0.46	0.59	0.27	0.41	0.54	0.27	0.23	0.4	0.28	0.64	No	No	No	No
chr11:67232274:67232327:-@chr11:67232132|67232167:67231819:-	TMEM134	0.14500000000000002	0.12523809523809523	0.11	0.2	0.13	0.14	0.12	0.19	0.13	0.14	0.12	0.24	0.21	0.13	0.16	0.15	0.18	0.12	0.11	0.1	0.16	0.14	0.12	0.08	0.13	0.08	0.04	0.09	0.1	0.13	0.04	No	No	No	No
chr6:117864287:117864374:+@chr6:117865691|117865695:117865740:+	DCBLD1	0.7375	0.739047619047619	0.8	0.63	0.67	0.76	0.8	0.84	0.53	0.87	0.66	0.79	0.84	0.76	0.78	0.77	0.79	0.73	0.86	0.85	0.69	0.38	0.52	0.72	0.7	0.77	0.84	0.85	0.74	0.7	0.78	No	No	No	No
chr2:120925042:120925083:+@chr2:120925453|120925456:120925583:+	EPB41L5	0.87375	0.8695238095238096	0.76	0.9	0.85	0.9	0.92	0.87	0.88	0.91	0.88	0.9	0.92	0.77	0.91	0.89	0.9	0.88	0.92	0.81	0.87	0.84	0.88	0.84	0.87	0.78	0.88	0.87	0.93	0.85	0.87	No	No	No	No
chr3:183353411:183353581:+@chr3:183368084:183369064:+@chr3:183381246:183381430:+	KLHL24	0.9937499999999999	0.9933333333333333	1.0	0.99	1.0	0.99	0.99	1.0	0.99	0.99	0.99	0.99	1.0	0.99	0.99	0.99	0.99	0.98	0.99	0.99	0.99	0.99	0.99	0.99	1.0	1.0	1.0	1.0	1.0	1.0	1.0	No	No	No	No
chr20:44751249:44751395:+@chr20:44751765:44751858:+@chr20:44755279:44755340:+@chr20:44756777:44756863:+	CD40	0.5337500000000001	0.5380952380952381	0.4	0.4	0.54	0.6	0.63	0.57	0.58	0.55	0.45	0.62	0.4	0.43	0.55	0.77	0.47	0.59	0.6	0.6	0.41	0.58	0.4	0.48	0.58	0.79	0.62	0.18	0.66	0.8	0.32	No	No	No	No
chr15:73052748:73052868:-@chr15:73048592:73048788:-@chr15:73047897:73047995:-	ADPGK	0.76125	0.7476190476190477	0.7	0.75	0.87	0.89	0.79	0.7	0.69	0.7	0.68	0.7	0.75	0.71	0.76	0.74	0.93	0.76	0.53	0.94	0.8	0.8	0.82	0.79	0.87	0.79	0.63	0.68	0.63	0.47	0.92	No	No	No	No
chrX:153037319:153037470:+@chrX:153037637:153037742:+	PLXNB3	0.4475	0.5495238095238095	0.49	0.37	0.38	0.64	0.26	0.33	0.48	0.63	0.61	0.73	0.72	0.55	0.55	0.49	0.34	0.48	0.76	0.5	0.55	0.41	0.45	0.59	0.43	0.68	0.56	0.81	0.51	0.68	0.14	No	No	No	No
chr14:102700025:102700126:-@chr14:102698872:102699008:-@chr14:102691432:102692745:-@chr14:102690837:102691131:-	MOK	0.44	0.3985714285714285	0.38	0.55	0.49	0.39	0.41	0.48	0.38	0.44	0.37	0.4	0.41	0.33	0.38	0.32	0.41	0.43	0.49	0.45	0.34	0.47	0.48	0.45	0.34	0.33	0.45	0.31	0.43	0.28	0.5	No	No	No	No
chr7:138199145:138199334|138199589:+@chr7:138199957:138200104:+	TRIM24	0.835	0.8114285714285716	0.66	0.87	0.85	0.95	0.78	0.84	0.87	0.86	0.86	0.85	0.76	0.76	0.7	0.84	0.87	0.75	0.97	0.81	0.79	0.78	0.77	0.85	0.86	0.68	0.91	0.67	0.8	0.82	0.94	No	No	No	No
chr8:67974089:67974259:-@chr8:67973527:67973657:-@chr8:67971446:67971680:-	COPS5	0.03125	0.03476190476190477	0.02	0.03	0.04	0.02	0.04	0.03	0.06	0.01	0.02	0.03	0.01	0.04	0.03	0.04	0.02	0.04	0.04	0.02	0.03	0.03	0.1	0.05	0.06	0.02	0.01	0.06	0.04	0.03	0.01	No	No	No	No
chr16:57481337:57481490:+@chr16:57484940|57484952:57485120:+	COQ9	0.09625	0.07904761904761905	0.06	0.11	0.12	0.11	0.09	0.09	0.13	0.06	0.05	0.09	0.06	0.09	0.1	0.12	0.06	0.1	0.08	0.09	0.06	0.08	0.07	0.07	0.07	0.11	0.04	0.07	0.06	0.15	0.04	No	No	No	No
chr16:67487447:67487618:-@chr16:67479715:67479868:-@chr16:67478431:67478609:-	ATP6V0D1	0.0175	0.014761904761904764	0.02	0.02	0.02	0.02	0.01	0.01	0.02	0.02	0.02	0.02	0.02	0.01	0.02	0.01	0.01	0.02	0.02	0.01	0.01	0.03	0.02	0.01	0.02	0.02	0.01	0.01	0.01	0.01	0.0	No	No	No	No
chr9:69235562:69235606:-@chr9:69231352:69231558:-@chr9:69229612:69229668:-	CBWD6	0.45875	0.37476190476190474	0.22	0.28	0.41	0.46	0.64	0.18	0.74	0.74	0.41	0.48	0.46	0.35	0.35	0.42	0.39	0.44	0.34	0.52	0.37	0.46	0.5	0.5	0.49	0.6	0.2	0.24	0.21	0.08	0.06	No	No	No	No
chr9:124043748:124043840:+@chr9:124062334:124062404:+@chr9:124064241:124064445:+	GSN	0.23625	0.1871428571428572	0.12	0.28	0.27	0.48	0.18	0.25	0.14	0.17	0.12	0.18	0.08	0.18	0.1	0.1	0.07	0.06	0.07	0.07	0.26	0.09	0.25	0.43	0.12	0.22	0.24	0.37	0.28	0.1	0.54	No	No	No	No
chr3:11314010:11314116:+@chr3:11322723:11322788:+@chr3:11323879:11324124:+	ATG7	0.41874999999999996	0.38904761904761903	0.29	0.45	0.57	0.41	0.28	0.39	0.48	0.48	0.5	0.38	0.3	0.43	0.35	0.5	0.27	0.3	0.19	0.35	0.36	0.51	0.48	0.32	0.47	0.49	0.58	0.43	0.23	0.34	0.39	No	No	No	No
chr16:28880327:28880418:+@chr16:28880529|28880598:28880704:+	SH2B1	0.9675	0.9685714285714284	0.97	0.96	0.96	0.97	0.97	0.96	0.97	0.98	0.97	0.96	0.96	0.97	0.97	0.97	0.98	0.97	0.99	0.97	0.96	0.96	0.95	0.97	0.98	0.96	0.98	0.97	0.97	0.94	0.99	No	No	No	No
chr12:124815391:124815444:-@chr12:124811955:124812179:-@chr12:124810737:124810916:-	NCOR2	0.92625	0.9552380952380952	0.98	0.96	0.93	0.79	0.92	0.98	0.91	0.94	0.97	0.95	0.97	0.95	0.94	0.97	0.97	0.96	0.93	0.94	0.96	0.95	0.97	0.96	0.96	0.9	0.96	0.94	0.97	0.97	0.97	No	No	No	No
chr10:81839001:81839063:+@chr10:81841396:81841490:+@chr10:81841597:81841700:+	FAM213A	0.37875000000000003	0.36857142857142855	0.31	0.11	0.39	0.63	0.26	0.52	0.37	0.44	0.25	0.41	0.58	0.37	0.42	0.38	0.3	0.16	0.3	0.21	0.45	0.56	0.43	0.63	0.17	0.52	0.54	0.31	0.18	0.42	0.15	No	No	No	No
chr6:33048449:33048712:+@chr6:33049784:33049915:+@chr6:33051291:33051789:+	HLA-DPB1	0.24875	0.15238095238095237	0.31	0.2	0.27	0.23	0.25	0.26	0.22	0.25	0.22	0.27	0.13	0.32	0.18	0.2	0.15	0.1	0.09	0.13	0.24	0.15	0.19	0.12	0.16	0.16	0.08	0.04	0.1	0.12	0.05	No	No	No	No
chr14:23424309:23424385:-@chr14:23421750:23421892:-@chr14:23421537:23421668:-	HAUS4	0.8200000000000001	0.8495238095238096	0.78	0.8	0.76	0.89	0.77	0.88	0.81	0.87	0.77	0.81	0.88	0.89	0.81	0.9	0.82	0.87	0.88	0.79	0.75	0.91	0.82	0.86	0.89	0.78	0.94	0.82	0.9	0.85	0.9	No	No	No	No
chr9:115480267:115480387:-@chr9:115478741:115478821:-@chr9:115456411:115456513:-	C9orf80	0.8675	0.83	0.91	0.91	0.89	0.74	0.85	0.84	0.9	0.9	0.91	0.75	0.85	0.76	0.67	0.79	0.88	0.61	0.88	0.92	0.88	0.81	0.85	0.93	0.67	0.79	0.96	0.85	0.91	0.83	0.93	No	No	No	No
chr1:9670564:9670863:+@chr1:9671073:9671131:+@chr1:9671811:9671948:+	TMEM201	0.2725	0.3123809523809524	0.21	0.24	0.41	0.36	0.28	0.29	0.18	0.21	0.5	0.41	0.21	0.13	0.31	0.26	0.14	0.19	0.18	0.38	0.3	0.35	0.19	0.64	0.34	0.46	0.37	0.17	0.48	0.36	0.19	No	No	No	No
chr16:448990:449123:+@chr16:449295|449379:449480:+	NME4	0.11875000000000001	0.07619047619047621	0.15	0.14	0.19	0.07	0.14	0.1	0.08	0.08	0.1	0.06	0.07	0.07	0.11	0.08	0.06	0.04	0.05	0.06	0.09	0.06	0.14	0.12	0.07	0.06	0.03	0.06	0.15	0.08	0.04	No	No	No	No
chr17:45422382:45422464:+@chr17:45438744:45438887:+@chr17:45447803:45447874:+	C17orf57	0.56625	0.5695238095238094	0.42	0.77	0.27	0.58	0.45	0.63	0.67	0.74	0.57	0.55	0.63	0.5	0.66	0.35	0.34	0.61	0.3	0.64	0.57	0.56	0.62	0.51	0.61	0.7	0.77	0.61	0.44	0.79	0.63	No	No	No	No
chr5:82373140:82373272:-@chr5:82367182:82367249:-@chr5:82360827:82360936:-	TMEM167A	0.03	0.020952380952380955	0.02	0.02	0.03	0.06	0.02	0.03	0.04	0.02	0.02	0.03	0.02	0.02	0.03	0.02	0.02	0.02	0.03	0.03	0.01	0.03	0.03	0.03	0.03	0.02	0.01	0.01	0.01	0.02	0.0	No	No	No	No
chr5:141703455:141703982:-@chr5:141699298:141699359:-@chr5:141689992:141694720:-	SPRY4	0.21125	0.2585714285714286	0.15	0.16	0.24	0.19	0.3	0.34	0.14	0.17	0.27	0.25	0.22	0.21	0.27	0.17	0.16	0.29	0.41	0.26	0.3	0.31	0.22	0.4	0.21	0.28	0.32	0.24	0.22	0.24	0.18	No	No	No	No
chr15:75130781:75130845:-@chr15:75130607:75130685:-@chr15:75130493:75130533:-	ULK3	0.93875	0.9342857142857144	0.94	0.94	0.94	0.95	0.91	0.94	0.93	0.96	0.94	0.92	0.94	0.94	0.91	0.92	0.97	0.94	0.96	0.96	0.95	0.93	0.91	0.93	0.93	0.91	0.95	0.95	0.96	0.84	0.96	No	No	No	No
chr2:202974336:202974512:+@chr2:202978059:202978169:+@chr2:202989937:202990005:+	KIAA2012	0.7787499999999999	0.74	0.81	0.77	0.72	0.75	0.84	0.83	0.72	0.79	0.7	0.8	0.86	0.5	0.79	0.8	0.79	0.66	0.88	0.75	0.8	0.86	0.7	0.64	0.82	0.75	0.76	0.49	0.77	0.63	0.79	No	No	No	No
chr14:24911304:24911466:-@chr14:24910884:24911001:-@chr14:24909989:24910132:-	SDR39U1	0.7150000000000001	0.7766666666666666	0.74	0.64	0.83	0.73	0.79	0.77	0.59	0.63	0.78	0.8	0.86	0.79	0.87	0.8	0.52	0.71	0.9	0.83	0.8	0.77	0.85	0.74	0.72	0.48	0.85	0.82	0.81	0.85	0.76	No	No	No	No
chr3:13522746:13522894:+@chr3:13524964:13525064:+@chr3:13543371:13543433:+	HDAC11	0.935	0.924761904761905	0.93	0.93	0.91	0.98	0.92	0.93	0.94	0.94	0.95	0.88	0.94	0.91	0.92	0.95	0.92	0.9	0.89	0.93	0.92	0.92	0.9	0.96	0.94	0.92	0.96	0.87	0.94	0.92	0.98	No	No	No	No
chr1:228334543:228334639:+@chr1:228335111:228335245:+@chr1:228335316:228335400:+@chr1:228336072:228336157:+	GUK1	0.3475	0.370952380952381	0.35	0.38	0.36	0.35	0.36	0.35	0.37	0.26	0.38	0.36	0.35	0.34	0.32	0.37	0.36	0.39	0.39	0.37	0.32	0.34	0.39	0.35	0.36	0.37	0.41	0.37	0.41	0.4	0.44	No	No	No	No
chr1:25890152:25890282:+@chr1:25891664|25891667:25891698:+	LDLRAP1	0.6837500000000001	0.6728571428571428	0.55	0.66	0.67	0.9	0.79	0.59	0.68	0.63	0.7	0.59	0.67	0.63	0.47	0.42	0.75	0.71	0.74	0.54	0.55	0.66	0.54	0.84	0.7	0.77	0.73	0.86	0.8	0.52	0.94	No	No	No	No
chr12:110029046:110029162|110029168:+@chr12:110032833:110032986:+	MVK	0.8400000000000001	0.8709523809523809	0.88	0.76	0.85	0.92	0.74	0.82	0.87	0.88	0.84	0.84	0.74	0.84	0.82	0.89	0.91	0.93	0.93	0.8	0.87	0.86	0.83	0.89	0.85	0.9	0.94	0.94	0.93	0.82	0.92	No	No	No	No
chr1:45478808:45478887:+@chr1:45478964:45479026:+@chr1:45479266:45479463:+	UROD	0.9525	0.9480952380952379	0.98	0.97	0.95	0.93	0.91	0.96	0.97	0.95	0.96	0.95	0.92	0.95	0.94	0.97	0.92	0.92	0.96	0.93	0.94	0.9	0.95	0.96	0.95	0.95	0.96	0.95	0.97	0.97	0.99	No	No	No	No
chr6:149663821:149663969:+@chr6:149667614:149667732:+@chr6:149668307:149668393:+	TAB2	0.35625	0.3423809523809524	0.45	0.31	0.2	0.43	0.25	0.29	0.48	0.44	0.32	0.15	0.44	0.17	0.32	0.37	0.33	0.4	0.6	0.47	0.32	0.54	0.57	0.31	0.28	0.26	0.12	0.34	0.28	0.49	0.11	No	No	No	No
chr3:137796341:137796474:-@chr3:137790485:137790677:-@chr3:137786993:137787209:-	DZIP1L	0.5875	0.5352380952380953	0.69	0.62	0.42	0.6	0.43	0.65	0.72	0.57	0.69	0.66	0.64	0.5	0.71	0.54	0.57	0.68	0.46	0.53	0.74	0.5	0.34	0.55	0.55	0.28	0.48	0.36	0.65	0.22	0.59	No	No	No	No
chr8:144416910:144417050:-@chr8:144416278:144416455:-@chr8:144414657:144414827:-@chr8:144413394:144413509:-	TOP1MT	0.70875	0.6871428571428572	0.72	0.7	0.87	0.62	0.77	0.81	0.57	0.61	0.83	0.73	0.54	0.83	0.62	0.77	0.63	0.81	0.69	0.54	0.59	0.77	0.77	0.71	0.7	0.55	0.76	0.82	0.26	0.69	0.82	No	No	No	No
chr6:28303911:28303607|28303859:-@chr6:28297080:28297555:-	ZNF323	0.295	0.4352380952380952	0.35	0.19	0.18	0.27	0.33	0.17	0.18	0.69	0.35	0.28	0.94	0.3	0.19	0.44	0.59	0.48	0.66	0.71	0.4	0.66	0.24	0.37	0.31	0.25	0.33	0.19	0.49	0.18	0.78	No	No	No	No
chr7:102963241:102963150:-@chr7:102963079:102962958:-	DNAJC2	0.91625	0.9109523809523807	0.93	0.93	0.9	0.86	0.89	0.93	0.92	0.97	0.91	0.93	0.91	0.87	0.93	0.92	0.85	0.85	0.95	0.93	0.91	0.87	0.87	0.92	0.91	0.94	0.94	0.96	0.95	0.86	0.95	No	No	No	No
chr1:156163730:156164038:+@chr1:156169626:156170263:+@chr1:156177677:156177804:+@chr1:156180031:156182587:+	SLC25A44	0.7124999999999999	0.7252380952380952	0.7	0.75	0.7	0.71	0.71	0.71	0.69	0.73	0.75	0.67	0.71	0.69	0.71	0.7	0.77	0.77	0.75	0.72	0.68	0.73	0.71	0.76	0.74	0.72	0.74	0.68	0.73	0.77	0.73	No	No	No	No
chr15:72668061:72668520:-@chr15:72654717:72654807:-@chr15:72648866:72648958:-	HEXA	0.06	0.05333333333333334	0.1	0.08	0.04	0.09	0.04	0.04	0.04	0.05	0.05	0.1	0.05	0.04	0.06	0.06	0.09	0.02	0.09	0.11	0.03	0.04	0.05	0.08	0.04	0.03	0.04	0.06	0.03	0.02	0.03	No	No	No	No
chr1:29533417:29533274|29533275:-@chr1:29529643:29529745:-	MECR	0.91875	0.9385714285714288	0.9	0.88	0.93	0.92	0.93	0.94	0.91	0.94	0.95	0.96	0.9	0.91	0.95	0.9	0.97	0.93	0.97	0.95	0.88	0.94	0.93	0.92	0.92	0.94	0.95	0.96	0.96	0.94	0.98	No	No	No	No
chr13:46923421:46923482:-@chr13:46919582:46919735:-@chr13:46918876:46918966:-	KIAA0226L	0.81125	0.8266666666666668	0.81	0.85	0.81	0.85	0.86	0.73	0.77	0.81	0.81	0.83	0.82	0.74	0.79	0.8	0.89	0.88	0.93	0.85	0.82	0.82	0.78	0.8	0.82	0.69	0.9	0.83	0.74	0.88	0.94	No	No	No	No
chr9:28372866:28372830|28372834:-@chr9:28295206:28295364:-	LINGO2	0.12125000000000001	0.1319047619047619	0.06	0.08	0.09	0.12	0.28	0.07	0.16	0.11	0.13	0.14	0.07	0.12	0.1	0.11	0.14	0.09	0.1	0.11	0.14	0.35	0.14	0.09	0.12	0.31	0.08	0.09	0.08	0.14	0.12	No	No	No	No
chr7:99950833:99950893:+@chr7:99950996:99951106:+@chr7:99952766:99952863:+	PILRB	0.385	0.5447619047619047	0.53	0.42	0.45	0.27	0.43	0.25	0.41	0.32	0.34	0.64	0.38	0.59	0.46	0.36	0.47	0.59	0.68	0.5	0.59	0.45	0.56	0.5	0.61	0.66	0.79	0.61	0.53	0.58	0.55	No	No	No	No
chr20:19997934:19998093:+@chr20:19999006:19999161:+@chr20:20003100:20003124:+	NAA20	0.4825	0.3685714285714286	0.34	0.29	0.4	0.85	0.47	0.49	0.37	0.65	0.21	0.62	0.35	0.4	0.34	0.28	0.43	0.42	0.42	0.41	0.46	0.67	0.18	0.17	0.57	0.21	0.35	0.42	0.24	0.2	0.39	No	No	No	No
chr20:57613521:57613689:-@chr20:57612246:57612354:-@chr20:57611745:57611815:-	SLMO2,SLMO2-ATP5E,SLMO2	0.8075	0.8528571428571429	0.93	0.9	0.86	0.52	0.89	0.94	0.74	0.68	0.85	0.82	0.87	0.79	0.83	0.83	0.79	0.76	0.81	0.79	0.93	0.86	0.88	0.89	0.84	0.84	0.93	0.94	0.91	0.86	0.89	No	No	No	No
chr2:114351243:114352093:+@chr2:114352627|114352640:114352738:+	WASH2P	0.6287499999999999	0.5266666666666668	0.63	0.52	0.75	0.69	0.54	0.49	0.72	0.69	0.61	0.56	0.41	0.28	0.59	0.43	0.68	0.63	0.43	0.38	0.62	0.62	0.25	0.35	0.64	0.47	0.67	0.63	0.79	0.46	0.56	No	No	No	No
chr17:60766213:60766321:+@chr17:60766732:60766798:+@chr17:60767255:60767423:+	MRC2	0.40499999999999997	0.3447619047619047	0.36	0.36	0.48	0.22	0.5	0.52	0.23	0.57	0.38	0.27	0.3	0.5	0.35	0.38	0.08	0.53	0.1	0.13	0.36	0.29	0.58	0.54	0.36	0.53	0.3	0.34	0.36	0.34	0.22	No	No	No	No
chr17:31892779:31892940:+@chr17:31896152:31896227:+@chr17:31896354:31896476:+	AK057317	0.3225	0.3728571428571429	0.24	0.4	0.23	0.55	0.28	0.27	0.33	0.28	0.34	0.42	0.49	0.28	0.39	0.49	0.3	0.31	0.22	0.33	0.48	0.34	0.52	0.41	0.38	0.54	0.33	0.36	0.32	0.28	0.3	No	No	No	No
chr16:46717420:46717518:-@chr16:46716578|46716596:46716390:-	VPS35	0.5549999999999999	0.6095238095238095	0.75	0.78	0.26	0.69	0.57	0.61	0.39	0.39	0.58	0.53	0.67	0.81	0.65	0.65	0.64	0.7	0.7	0.82	0.39	0.36	0.68	0.58	0.65	0.31	0.52	0.64	0.6	0.46	0.86	No	No	No	No
chr15:23356106:23356220:-@chr15:23349618:23349749:-@chr15:23338853:23339028:-	HERC2P2	0.195	0.21333333333333335	0.14	0.33	0.17	0.11	0.12	0.29	0.27	0.13	0.28	0.21	0.34	0.25	0.26	0.18	0.14	0.21	0.31	0.17	0.34	0.23	0.17	0.19	0.21	0.24	0.15	0.27	0.13	0.11	0.09	No	No	No	No
chr6:166401017:166401527:-@chr6:166363107|166363402:166362743:-	LINC00473	0.5525	0.4614285714285714	0.44	0.49	0.53	0.79	0.29	0.59	0.49	0.8	0.26	0.47	0.51	0.45	0.36	0.61	0.68	0.83	0.96	0.68	0.45	0.47	0.31	0.22	0.38	0.28	0.28	0.08	0.37	0.49	0.55	No	No	No	No
chr1:241261966:241262062:-@chr1:241235773:241235930:-@chr1:241146379:241146429:-	RGS7	0.058750000000000004	0.05714285714285715	0.03	0.04	0.04	0.09	0.06	0.05	0.08	0.08	0.07	0.04	0.05	0.07	0.04	0.06	0.07	0.05	0.08	0.1	0.04	0.1	0.06	0.04	0.06	0.08	0.04	0.04	0.04	0.05	0.02	No	No	No	No
chr12:108991746:108991894:-@chr12:108988113:108988321:-@chr12:108983622:108986173:-	TMEM119	0.34625	0.27904761904761904	0.2	0.35	0.42	0.29	0.45	0.17	0.49	0.4	0.34	0.43	0.24	0.43	0.6	0.64	0.14	0.15	0.08	0.35	0.21	0.09	0.34	0.43	0.49	0.1	0.12	0.09	0.22	0.1	0.27	No	No	No	No
chr12:49056343:49056437:-@chr12:49054978:49055026:-@chr12:49054149:49054402:-	KANSL2	0.16249999999999998	0.24333333333333335	0.1	0.25	0.11	0.13	0.13	0.14	0.19	0.25	0.12	0.33	0.11	0.33	0.28	0.21	0.11	0.38	0.3	0.28	0.16	0.16	0.19	0.13	0.22	0.37	0.34	0.42	0.3	0.21	0.16	No	No	No	No
chr12:29736340:29736507:-@chr12:29725038:29725151:-@chr12:29709790:29709933:-	TMTC1	0.95875	0.9614285714285713	0.95	0.98	0.97	0.92	0.97	0.97	0.95	0.96	0.96	0.97	0.95	0.95	0.96	0.95	0.97	0.92	0.96	0.96	0.95	0.96	0.95	0.96	0.97	0.96	0.99	0.98	0.96	0.97	0.99	No	No	No	No
chr11:62599426:62599563:-@chr11:62598491:62598582:-@chr11:62595033:62595103:-@chr11:62594815:62594870:-	STX5	0.34875	0.33285714285714285	0.3	0.25	0.31	0.61	0.18	0.38	0.42	0.34	0.5	0.27	0.35	0.38	0.39	0.33	0.29	0.26	0.4	0.44	0.32	0.27	0.34	0.24	0.44	0.28	0.32	0.29	0.3	0.27	0.31	No	No	No	No
chr15:32971967:32972116:+@chr15:32976758|32976761:32976870:+	SCG5	0.3775	0.39571428571428574	0.35	0.4	0.34	0.41	0.36	0.36	0.42	0.38	0.39	0.41	0.4	0.4	0.4	0.41	0.41	0.36	0.46	0.42	0.38	0.32	0.46	0.39	0.37	0.36	0.37	0.41	0.36	0.4	0.43	No	No	No	No
chr12:27521195:27521345:+@chr12:27529279:27529320:+@chr12:27533180:27533337:+	ARNTL2	0.07875	0.0661904761904762	0.05	0.08	0.09	0.13	0.08	0.05	0.1	0.05	0.06	0.07	0.07	0.08	0.08	0.1	0.04	0.08	0.09	0.05	0.06	0.1	0.11	0.06	0.05	0.06	0.03	0.05	0.05	0.07	0.03	No	No	No	No
chr2:9563502:9563643:-@chr2:9560119:9560229:-@chr2:9558755:9558861:-	ITGB1BP1	0.37875	0.399047619047619	0.3	0.3	0.4	0.42	0.43	0.42	0.45	0.31	0.4	0.46	0.34	0.34	0.31	0.43	0.29	0.38	0.41	0.29	0.41	0.31	0.39	0.38	0.4	0.49	0.57	0.5	0.48	0.45	0.35	No	No	No	No
chr3:9868681:9868756|9868832|9868924:+@chr3:9870644:9871079:+	ARPC4-TTLL3	0.042499999999999996	0.04190476190476191	0.03	0.06	0.05	0.08	0.04	0.02	0.04	0.02	0.05	0.07	0.06	0.03	0.02	0.04	0.03	0.05	0.02	0.06	0.05	0.01	0.07	0.03	0.02	0.07	0.03	0.04	0.02	0.05	0.06	No	No	No	No
chr6:15652318:15652371:-@chr6:15651594|15651639:15651544:-	DTNBP1	0.86125	0.882857142857143	0.92	0.62	0.9	0.9	0.86	0.89	0.88	0.92	0.94	0.9	0.93	0.75	0.84	0.94	0.86	0.87	0.85	0.87	0.78	0.86	0.71	0.93	0.87	0.94	0.91	0.96	0.94	0.92	0.97	No	No	No	No
chr2:172300033:172300123:+@chr2:172303896:172304013:+@chr2:172305191:172305327:+	DCAF17	0.2525	0.21285714285714288	0.21	0.15	0.15	0.68	0.31	0.1	0.18	0.24	0.16	0.29	0.21	0.25	0.26	0.37	0.26	0.5	0.11	0.37	0.16	0.17	0.1	0.17	0.31	0.18	0.1	0.13	0.11	0.08	0.18	No	No	No	No
chr9:32989757:32989893:-@chr9:32987542:32987844:-@chr9:32985969:32986028:-	APTX	0.9175	0.8976190476190476	0.92	0.88	0.91	0.96	0.91	0.93	0.87	0.96	0.89	0.92	0.91	0.9	0.89	0.89	0.91	0.9	0.85	0.91	0.94	0.91	0.89	0.9	0.92	0.92	0.74	0.91	0.85	0.93	0.97	No	No	No	No
chr4:4459227:4459150:-@chr4:4458984:4458918:-	STX18	0.7725	0.7638095238095237	0.89	0.79	0.69	0.83	0.89	0.73	0.72	0.64	0.78	0.77	0.8	0.74	0.83	0.85	0.7	0.72	0.81	0.85	0.87	0.82	0.48	0.71	0.67	0.69	0.61	0.92	0.81	0.79	0.82	No	No	No	No
chr17:80213305:80213453:-@chr17:80210892:80211120:-@chr17:80210310:80210480:-	CSNK1D	0.97875	0.976190476190476	0.98	0.98	0.98	0.97	0.98	0.98	0.98	0.98	0.97	0.97	0.98	0.95	0.97	0.98	0.98	0.98	0.98	0.97	0.98	0.97	0.97	0.98	0.97	0.98	0.99	0.99	0.99	0.97	0.98	No	No	No	No
chr11:35211382:35211519|35211612:+@chr11:35232793:35232996:+	CD44	0.3425	0.1895238095238095	0.49	0.54	0.25	0.19	0.09	0.4	0.42	0.36	0.48	0.04	0.32	0.26	0.24	0.21	0.25	0.11	0.08	0.33	0.33	0.24	0.3	0.25	0.06	0.05	0.07	0.05	0.2	0.06	0.05	No	No	No	No
chr10:124641114:124641183:+@chr10:124643241:124643447:+@chr10:124644233:124644368:+@chr10:124647785:124648239:+	LOC399815	0.39375000000000004	0.4238095238095238	0.23	0.59	0.5	0.26	0.38	0.4	0.53	0.26	0.55	0.34	0.3	0.65	0.4	0.44	0.6	0.4	0.48	0.39	0.34	0.31	0.29	0.6	0.42	0.54	0.43	0.15	0.49	0.5	0.28	No	No	No	No
chr7:102920585:102920759:-@chr7:102920280:102920341:-@chr7:102918692:102918793:-	DPY19L2P2	0.19	0.25809523809523816	0.13	0.16	0.22	0.23	0.18	0.25	0.2	0.15	0.36	0.18	0.15	0.31	0.27	0.27	0.33	0.22	0.21	0.24	0.19	0.27	0.43	0.25	0.31	0.51	0.23	0.16	0.16	0.21	0.16	No	No	No	No
chrX:153279493:153279729:-@chrX:153278494:153278884:-@chrX:153277980:153278129:-	IRAK1	0.94625	0.9404761904761905	0.95	0.93	0.93	0.96	0.95	0.95	0.94	0.96	0.93	0.9	0.95	0.91	0.93	0.98	0.94	0.95	0.98	0.95	0.93	0.95	0.93	0.93	0.94	0.91	0.96	0.96	0.91	0.93	0.98	No	No	No	No
chr12:56114151:56114301:+@chr12:56114932|56114937|56115025|56115084:56115278:+	RDH5	0.29125	0.28047619047619043	0.29	0.3	0.18	0.22	0.35	0.3	0.33	0.36	0.26	0.29	0.37	0.21	0.26	0.32	0.3	0.37	0.3	0.34	0.25	0.13	0.21	0.38	0.48	0.21	0.26	0.36	0.33	0.12	0.14	No	No	No	No
chr7:139754462:139754563:-@chr7:139737515:139737656:-@chr7:139734035:139734131:-	PARP12	0.65	0.722857142857143	0.61	0.7	0.5	0.8	0.57	0.76	0.63	0.63	0.49	0.83	0.75	0.66	0.72	0.62	0.7	0.77	0.87	0.83	0.62	0.58	0.62	0.78	0.78	0.77	0.81	0.79	0.59	0.74	0.86	No	No	No	No
chrX:107369307:107369417:+@chrX:107370023:107370324:+@chrX:107372011:107372082:+	ATG4A	0.33875	0.37666666666666665	0.53	0.19	0.36	0.14	0.27	0.3	0.31	0.61	0.34	0.27	0.43	0.53	0.71	0.32	0.33	0.22	0.27	0.61	0.51	0.45	0.35	0.47	0.39	0.38	0.25	0.31	0.25	0.34	0.18	No	No	No	No
chr13:52534284:52534458:-@chr13:52532447:52532680:-@chr13:52531652:52531743:-	ATP7B	0.8174999999999999	0.8142857142857144	0.74	0.84	0.73	0.84	0.83	0.8	0.86	0.9	0.79	0.85	0.8	0.82	0.69	0.83	0.79	0.84	0.83	0.87	0.88	0.56	0.8	0.77	0.84	0.91	0.8	0.91	0.85	0.79	0.88	No	No	No	No
chr16:1400059:1400235:-@chr16:1399890:1399953:-@chr16:1399241:1399609:-	C16orf42	0.9375	0.9504761904761904	0.9	0.93	0.94	0.95	0.93	0.94	0.95	0.96	0.95	0.96	0.97	0.94	0.94	0.96	0.95	0.94	0.97	0.96	0.94	0.9	0.9	0.96	0.94	0.94	0.98	0.98	0.97	0.93	0.98	No	No	No	No
chr3:48602216:48602413:-@chr3:48601855|48601946:48601506:-	COL7A1	0.94625	0.9219047619047619	0.95	0.94	0.95	0.96	0.95	0.92	0.94	0.96	0.94	0.94	0.88	0.93	0.95	0.93	0.92	0.96	0.98	0.95	0.92	0.91	0.91	0.92	0.96	0.91	0.91	0.9	0.95	0.85	0.84	No	No	No	No
chr10:30726105:30726328|30726335:+@chr10:30727845:30728203:+	MAP3K8	0.30500000000000005	0.1780952380952381	0.38	0.28	0.27	0.33	0.28	0.2	0.42	0.28	0.31	0.28	0.17	0.22	0.16	0.14	0.15	0.17	0.09	0.22	0.24	0.28	0.13	0.16	0.14	0.14	0.08	0.08	0.38	0.12	0.08	No	No	No	No
chr2:222289929:222290862:-@chr2:222286700:222286790:-@chr2:222282747:222285272:-	EPHA4	0.04125	0.028571428571428574	0.04	0.03	0.03	0.15	0.02	0.01	0.02	0.03	0.04	0.04	0.03	0.02	0.02	0.02	0.04	0.03	0.04	0.04	0.02	0.04	0.03	0.04	0.02	0.05	0.02	0.01	0.02	0.02	0.01	No	No	No	No
chr8:95907995:95908155:+@chr8:95957711:95957847:+@chr8:95970223:95970407:+	C8orf38	0.335	0.2900000000000001	0.46	0.24	0.6	0.26	0.23	0.29	0.42	0.18	0.33	0.38	0.23	0.36	0.47	0.34	0.21	0.22	0.33	0.31	0.27	0.25	0.4	0.28	0.28	0.12	0.44	0.16	0.23	0.25	0.23	No	No	No	No
chr17:37785793:37785815:+@chr17:37786225:37786300:+@chr17:37790136:37790339:+	PPP1R1B	0.90875	0.921904761904762	0.96	0.95	0.93	0.71	0.96	0.94	0.96	0.86	0.91	0.9	0.89	0.9	0.94	0.88	0.93	0.88	0.94	0.87	0.94	0.95	0.91	0.88	0.92	0.94	0.98	0.98	0.96	0.9	0.96	No	No	No	No
chr2:232026054:232026223:+@chr2:232028349:232028441:+@chr2:232029914:232030000:+	PSMD1	0.94625	0.9452380952380953	0.97	0.95	0.96	0.91	0.93	0.97	0.95	0.93	0.95	0.92	0.96	0.96	0.92	0.95	0.88	0.93	0.96	0.95	0.96	0.94	0.95	0.93	0.91	0.94	0.97	0.98	0.96	0.94	0.99	No	No	No	No
chr13:49107164:49107316:-@chr13:49098795:49098893:-@chr13:49089722:49089877:-	RCBTB2	0.3325	0.2995238095238096	0.41	0.43	0.25	0.19	0.25	0.17	0.49	0.47	0.35	0.35	0.12	0.33	0.24	0.22	0.39	0.19	0.54	0.27	0.35	0.26	0.2	0.36	0.43	0.23	0.13	0.4	0.36	0.38	0.19	No	No	No	No
chr12:123694603:123694709:-@chr12:123687661:123687922:-@chr12:123687171:123687631:-@chr12:123686711:123686866:-	MPHOSPH9	0.26	0.27142857142857146	0.24	0.19	0.3	0.28	0.29	0.22	0.27	0.29	0.27	0.34	0.26	0.29	0.34	0.28	0.25	0.29	0.21	0.34	0.27	0.26	0.33	0.27	0.27	0.3	0.25	0.25	0.19	0.26	0.18	No	No	No	No
chr11:71671796:71671937:+@chr11:71673198:71673335:+@chr11:71689132:71689281:+@chr11:71693807:71693961:+	RNF121	0.5725	0.6942857142857142	0.67	0.68	0.51	0.71	0.32	0.67	0.45	0.57	0.54	0.71	0.57	0.66	0.7	0.77	0.67	0.62	0.67	0.79	0.77	0.74	0.69	0.67	0.7	0.65	0.61	0.71	0.72	0.85	0.77	No	No	No	No
chr14:75614367:75614440:-@chr14:75605777:75605874:-@chr14:75602463:75602589:-	TMED10	0.0175	0.015238095238095242	0.01	0.02	0.02	0.02	0.01	0.01	0.03	0.02	0.02	0.01	0.01	0.02	0.01	0.01	0.01	0.01	0.04	0.01	0.01	0.02	0.01	0.02	0.01	0.02	0.01	0.03	0.02	0.01	0.01	No	No	No	No
chr17:80407046:80407168:-@chr17:80405456:80405522:-@chr17:80404499:80404572:-@chr17:80403740:80403836:-	C17orf62	0.08374999999999999	0.08190476190476191	0.08	0.13	0.08	0.08	0.06	0.05	0.1	0.09	0.07	0.05	0.04	0.09	0.1	0.07	0.09	0.11	0.09	0.09	0.09	0.23	0.15	0.07	0.04	0.07	0.03	0.04	0.09	0.08	0.03	No	No	No	No
chr9:37761900:37762114:+@chr9:37763626:37763750:+@chr9:37768073:37768225:+@chr9:37769938:37770016:+	RG9MTD3	0.21125000000000002	0.26047619047619053	0.35	0.24	0.42	0.09	0.15	0.14	0.13	0.17	0.26	0.27	0.23	0.39	0.24	0.34	0.19	0.33	0.3	0.31	0.35	0.12	0.3	0.23	0.24	0.23	0.32	0.15	0.24	0.22	0.21	No	No	No	No
chr1:212955714:212955768:-@chr1:212900521|212912028:212899495:-	NSL1	0.17625000000000002	0.1214285714285714	0.09	0.05	0.07	0.53	0.07	0.04	0.31	0.25	0.08	0.11	0.06	0.05	0.06	0.11	0.34	0.37	0.46	0.39	0.03	0.11	0.04	0.04	0.11	0.04	0.03	0.02	0.05	0.04	0.01	No	No	No	No
chr12:107350860:107350927:+@chr12:107353048:107353163:+@chr12:107360889:107360958:+	C12orf23	0.10875	0.16857142857142857	0.08	0.1	0.08	0.25	0.15	0.06	0.06	0.09	0.29	0.21	0.22	0.3	0.09	0.11	0.12	0.23	0.1	0.17	0.15	0.14	0.15	0.19	0.33	0.27	0.08	0.1	0.05	0.17	0.07	No	No	No	No
chr7:99214571:99214639:+@chr7:99215758:99215832:+@chr7:99216148:99216274:+	ZNF498	0.14625	0.1280952380952381	0.08	0.09	0.17	0.34	0.1	0.1	0.14	0.15	0.11	0.15	0.14	0.29	0.12	0.15	0.16	0.09	0.2	0.08	0.08	0.08	0.19	0.13	0.1	0.1	0.13	0.08	0.08	0.16	0.07	No	No	No	No
chr9:94118165:94118252:-@chr9:94087600:94087686:-@chr9:94060266:94060358:-	AUH	0.9424999999999999	0.9419047619047619	0.94	0.95	0.95	0.96	0.96	0.94	0.94	0.9	0.93	0.96	0.97	0.96	0.93	0.93	0.93	0.95	0.86	0.96	0.94	0.95	0.91	0.95	0.93	0.92	0.98	0.96	0.97	0.94	0.95	No	No	No	No
chr2:150224492:150224669:+@chr2:150227034:150227131:+@chr2:150294152:150294340:+	LYPD6	0.23249999999999998	0.28428571428571425	0.13	0.34	0.24	0.27	0.21	0.16	0.19	0.32	0.28	0.38	0.24	0.38	0.25	0.39	0.23	0.23	0.44	0.26	0.26	0.31	0.4	0.42	0.2	0.28	0.12	0.35	0.25	0.23	0.07	No	No	No	No
chr3:167272586:167272438|167272471:-@chr3:167254658:167254788:-	WDR49	0.5525	0.6566666666666665	0.68	0.26	0.55	0.66	0.5	0.52	0.63	0.62	0.77	0.72	0.63	0.54	0.53	0.56	0.27	0.68	0.71	0.56	0.64	0.65	0.72	0.69	0.76	0.73	0.54	0.7	0.69	0.84	0.86	No	No	No	No
chrX:47926260:47926449:-@chrX:47920282|47920324:47920198:-	ZNF630	0.1625	0.22095238095238093	0.1	0.17	0.14	0.14	0.18	0.31	0.15	0.11	0.17	0.23	0.22	0.35	0.18	0.14	0.14	0.4	0.13	0.21	0.18	0.15	0.41	0.25	0.24	0.13	0.15	0.12	0.2	0.52	0.12	No	No	No	No
chr4:27019333:27019606:+@chr4:27022623:27022690:+@chr4:27023116:27023234:+@chr4:27024141:27027003:+	STIM2	0.68875	0.6585714285714287	0.69	0.92	0.8	0.63	0.53	0.77	0.71	0.46	0.75	0.77	0.69	0.62	0.77	0.48	0.54	0.61	0.62	0.59	0.54	0.65	0.62	0.58	0.66	0.57	0.81	0.71	0.59	0.85	0.81	No	No	No	No
chr5:138775095:138775214:-@chr5:138773061:138773247:-@chr5:138764227:138764372:-@chr5:138761861:138762046:-	DNAJC18	0.44375	0.42857142857142855	0.41	0.45	0.36	0.38	0.39	0.37	0.49	0.7	0.47	0.44	0.43	0.49	0.43	0.43	0.42	0.55	0.45	0.61	0.5	0.54	0.41	0.45	0.42	0.39	0.26	0.38	0.33	0.24	0.36	No	No	No	No
chr8:53124639:53124669:-@chr8:53113622:53113936:-@chr8:53092682:53092872:-	ST18	0.11125000000000002	0.1857142857142857	0.09	0.14	0.08	0.14	0.11	0.13	0.13	0.07	0.14	0.22	0.29	0.31	0.28	0.16	0.26	0.17	0.21	0.17	0.12	0.09	0.22	0.13	0.22	0.19	0.12	0.26	0.23	0.06	0.05	No	No	No	No
chr20:21143491:21143729:+@chr20:21143732:21143800:+	PLK1S1	0.9574999999999999	0.9590476190476189	0.96	0.95	0.95	0.95	0.96	0.96	0.96	0.97	0.96	0.95	0.94	0.95	0.96	0.95	0.97	0.95	0.97	0.96	0.93	0.98	0.96	0.95	0.94	0.97	0.98	0.97	0.96	0.95	0.99	No	No	No	No
chr7:56140690:56140804:+@chr7:56141807:56141911:+@chr7:56142279:56142332:+@chr7:56144527:56144582:+	SUMF2	0.26749999999999996	0.2847619047619048	0.19	0.25	0.22	0.16	0.37	0.3	0.39	0.26	0.15	0.2	0.15	0.41	0.22	0.25	0.25	0.19	0.44	0.27	0.28	0.43	0.37	0.26	0.34	0.49	0.27	0.39	0.27	0.24	0.11	No	No	No	No
chr2:74153953:74154179:+@chr2:74159725:74159810:+@chr2:74173846:74174033:+	DGUOK	0.06	0.05428571428571429	0.04	0.08	0.06	0.07	0.08	0.05	0.06	0.04	0.1	0.05	0.05	0.05	0.04	0.07	0.04	0.05	0.05	0.03	0.04	0.07	0.07	0.11	0.06	0.09	0.02	0.05	0.03	0.05	0.02	No	No	No	No
chr5:176919406:176919436:-@chr5:176918808:176918926:-@chr5:176918405:176918421:-	PDLIM7	0.43	0.5161904761904763	0.37	0.33	0.56	0.44	0.42	0.4	0.42	0.5	0.5	0.55	0.47	0.59	0.61	0.43	0.53	0.48	0.4	0.38	0.55	0.59	0.54	0.56	0.52	0.57	0.52	0.56	0.55	0.47	0.47	No	No	No	No
chr3:50327725:50327601:-@chr3:50327517:50327360:-	IFRD2	0.87875	0.8861904761904762	0.91	0.84	0.76	0.95	0.83	0.88	0.93	0.93	0.86	0.88	0.93	0.86	0.86	0.88	0.94	0.95	0.98	0.87	0.82	0.81	0.75	0.92	0.92	0.82	0.92	0.91	0.89	0.88	0.96	No	No	No	No
chr15:77578765:77578846:-@chr15:77577300:77577420:-@chr15:77544709:77544868:-	PEAK1	0.56625	0.6861904761904762	0.72	0.31	0.45	0.85	0.49	0.4	0.78	0.53	0.88	0.59	0.67	0.76	0.64	0.63	0.74	0.73	0.75	0.71	0.7	0.68	0.83	0.68	0.67	0.47	0.74	0.53	0.63	0.7	0.68	No	No	No	No
chr14:24563520:24563643|24564054:+@chr14:24566101:24566346:+	PCK2	0.625	0.740952380952381	0.51	0.74	0.69	0.59	0.83	0.57	0.71	0.36	0.49	0.51	0.82	0.63	0.7	0.68	0.71	0.75	0.85	0.8	0.71	0.73	0.73	0.73	0.7	0.68	0.96	0.89	0.75	0.85	0.89	No	No	No	No
chr14:39639219:39639634:-@chr14:39627489:39628754:-@chr14:39623415:39623498:-@chr14:39620950:39621043:-	TRAPPC6B	0.22499999999999998	0.22571428571428576	0.25	0.21	0.2	0.24	0.3	0.23	0.21	0.16	0.22	0.28	0.22	0.22	0.29	0.23	0.18	0.24	0.25	0.16	0.24	0.24	0.27	0.26	0.22	0.28	0.19	0.24	0.19	0.17	0.15	No	No	No	No
chr4:89036109:89036210:-@chr4:89034699|89034705:89034455:-	ABCG2	0.13375	0.1657142857142857	0.16	0.15	0.14	0.15	0.09	0.12	0.11	0.15	0.2	0.22	0.13	0.08	0.19	0.11	0.16	0.2	0.23	0.15	0.07	0.21	0.33	0.13	0.15	0.16	0.19	0.21	0.11	0.13	0.12	No	No	No	No
chr9:6486821:6486925:+@chr9:6492303:6492402:+@chr9:6493826:6493932:+	UHRF2	0.09625	0.1223809523809524	0.07	0.06	0.17	0.07	0.03	0.05	0.2	0.12	0.07	0.11	0.1	0.15	0.14	0.04	0.08	0.03	0.17	0.04	0.1	0.08	0.11	0.2	0.09	0.23	0.17	0.19	0.16	0.18	0.13	No	No	No	No
chr2:170487284:170487497:+@chr2:170488276|170488285:170488443:+	PPIG	0.9275	0.94	0.93	0.94	0.94	0.95	0.93	0.94	0.86	0.93	0.95	0.92	0.96	0.91	0.93	0.95	0.92	0.94	0.96	0.95	0.96	0.95	0.89	0.89	0.94	0.95	0.96	0.95	0.97	0.91	0.98	No	No	No	No
chr8:144659569:144659439:-@chr8:144659012:144658816:-	NAPRT1	0.9275	0.9061904761904761	0.89	0.89	0.88	0.93	0.95	0.95	0.97	0.96	0.92	0.91	0.96	0.87	0.95	0.93	0.82	0.97	0.95	0.96	0.95	0.89	0.89	0.87	0.95	0.9	0.94	0.8	0.9	0.75	0.95	No	No	No	No
chr2:3341788:3341920:-@chr2:3322628:3322729:-@chr2:3261070:3261226:-	TSSC1	0.03875	0.03285714285714286	0.05	0.02	0.03	0.03	0.05	0.05	0.04	0.04	0.04	0.05	0.04	0.04	0.04	0.05	0.01	0.03	0.03	0.03	0.03	0.06	0.02	0.03	0.02	0.05	0.02	0.03	0.02	0.03	0.02	No	No	No	No
chr2:202342810:202342914:+@chr2:202343080|202343286:202343324:+	STRADB	0.91	0.9100000000000001	0.93	0.92	0.91	0.9	0.89	0.94	0.89	0.9	0.93	0.88	0.91	0.84	0.87	0.93	0.91	0.86	0.94	0.92	0.88	0.87	0.91	0.92	0.92	0.93	0.95	0.95	0.95	0.92	0.92	No	No	No	No
chr11:124981604:124981435|124981450:-@chr11:124972630:124972705:-	TMEM218	0.725	0.7657142857142858	0.74	0.7	0.74	0.78	0.66	0.58	0.73	0.87	0.82	0.62	0.64	0.56	0.62	0.81	0.91	0.78	0.89	0.73	0.83	0.87	0.76	0.78	0.8	0.71	0.82	0.79	0.78	0.64	0.92	No	No	No	No
chr1:161196145:161196394:+@chr1:161196678:161196745:+@chr1:161197048:161197140:+@chr1:161197674:161197779:+	TOMM40L	0.64	0.6200000000000001	0.72	0.64	0.58	0.81	0.62	0.6	0.55	0.6	0.54	0.61	0.58	0.65	0.55	0.67	0.7	0.52	0.52	0.61	0.68	0.72	0.73	0.61	0.58	0.69	0.63	0.61	0.75	0.48	0.59	No	No	No	No
chr20:31390191:31390276:+@chr20:31393144:31393213:+@chr20:31395568:31397162:+	DNMT3B	0.36624999999999996	0.32666666666666666	0.29	0.37	0.57	0.32	0.32	0.27	0.46	0.33	0.38	0.29	0.33	0.35	0.22	0.29	0.23	0.45	0.14	0.44	0.45	0.32	0.53	0.37	0.31	0.36	0.3	0.23	0.3	0.27	0.3	No	No	No	No
chr6:133110903:133110976:-@chr6:133108573:133108720:-@chr6:133105072:133105228:-	C6orf192	0.94375	0.9476190476190476	0.97	0.95	0.85	0.95	0.97	0.94	0.96	0.96	0.96	0.93	0.95	0.94	0.91	0.93	0.95	0.95	0.94	0.95	0.96	0.96	0.92	0.89	0.96	0.94	0.98	0.96	0.96	0.97	0.99	No	No	No	No
chr12:69090599:69090702:+@chr12:69094506:69094633:+@chr12:69096516:69096564:+	NUP107	0.845	0.8785714285714286	0.83	0.9	0.84	0.86	0.81	0.88	0.82	0.82	0.87	0.93	0.84	0.8	0.87	0.9	0.85	0.87	0.87	0.81	0.89	0.85	0.85	0.86	0.89	0.89	0.94	0.92	0.93	0.88	0.94	No	No	No	No
chr8:85095453:85095813:+@chr8:85258354:85258385:+@chr8:85441534:85441812:+	RALYL	0.14250000000000002	0.15666666666666668	0.09	0.1	0.09	0.32	0.12	0.11	0.15	0.16	0.15	0.2	0.13	0.11	0.18	0.19	0.21	0.17	0.28	0.19	0.09	0.16	0.2	0.12	0.07	0.22	0.08	0.14	0.08	0.15	0.17	No	No	No	No
chr19:43530461:43530631:-@chr19:43528843:43529208:-@chr19:43522922:43523200:-	PSG11	0.5675	0.6361904761904762	0.69	0.75	0.54	0.44	0.51	0.63	0.51	0.47	0.65	0.64	0.72	0.7	0.78	0.55	0.4	0.65	0.48	0.65	0.71	0.53	0.66	0.65	0.72	0.71	0.77	0.64	0.44	0.65	0.66	No	No	No	No
chr5:66212811:66212846:+@chr5:66259547:66259615:+@chr5:66350232:66350320:+	MAST4	0.33499999999999996	0.3990476190476191	0.47	0.47	0.45	0.31	0.31	0.25	0.3	0.12	0.4	0.52	0.36	0.34	0.44	0.14	0.6	0.52	0.36	0.4	0.63	0.25	0.2	0.63	0.28	0.53	0.29	0.29	0.58	0.2	0.42	No	No	No	No
chr12:70671912:70672054:+@chr12:70688017:70688074:+@chr12:70695485:70695645:+	CNOT2	0.5225	0.46238095238095245	0.25	0.41	0.46	0.58	0.6	0.59	0.46	0.83	0.36	0.54	0.21	0.61	0.51	0.33	0.54	0.53	0.62	0.38	0.67	0.43	0.48	0.32	0.37	0.68	0.53	0.34	0.31	0.55	0.4	No	No	No	No
chr7:16250111:16250228:+@chr7:16255958:16256194:+@chr7:16275527:16275604:+@chr7:16276934:16277038:+	LOC100506025	0.55	0.6371428571428571	0.58	0.57	0.56	0.7	0.46	0.46	0.56	0.51	0.65	0.62	0.75	0.66	0.72	0.6	0.59	0.44	0.55	0.69	0.72	0.6	0.61	0.58	0.58	0.59	0.64	0.65	0.61	0.71	0.82	No	No	No	No
chr16:21875104:21875424:-@chr16:21868980:21869077:-@chr16:21868901:21868979:-@chr16:21868580:21868737:-	LOC100132247	0.49	0.5457142857142857	0.56	0.48	0.48	0.45	0.49	0.46	0.54	0.46	0.56	0.52	0.54	0.53	0.58	0.58	0.53	0.54	0.38	0.52	0.51	0.61	0.68	0.54	0.55	0.61	0.55	0.5	0.53	0.63	0.47	No	No	No	No
chr17:1419182:1419412:-@chr17:1418863:1418879:-@chr17:1417166:1417273:-	INPP5K	0.47125	0.4685714285714286	0.55	0.54	0.41	0.48	0.34	0.4	0.49	0.56	0.47	0.5	0.45	0.55	0.55	0.61	0.55	0.43	0.3	0.63	0.34	0.44	0.53	0.32	0.4	0.5	0.27	0.27	0.56	0.57	0.6	No	No	No	No
chr12:111064167:111064297:+@chr12:111065857:111066029:+@chr12:111066572:111066723:+	TCTN1	0.41874999999999996	0.4671428571428572	0.5	0.22	0.44	0.48	0.27	0.57	0.36	0.51	0.32	0.47	0.33	0.56	0.82	0.37	0.46	0.47	0.87	0.39	0.31	0.33	0.2	0.4	0.48	0.6	0.61	0.66	0.51	0.34	0.31	No	No	No	No
chr7:150939689:150939567|150939551:-@chr7:150939318|150939318:150939223:-	SMARCD3	0.955	0.9638095238095236	0.96	0.94	0.95	0.95	0.95	0.97	0.96	0.96	0.97	0.96	0.97	0.96	0.95	0.97	0.98	0.96	0.98	0.95	0.96	0.95	0.95	0.96	0.95	0.95	0.98	0.97	0.97	0.96	0.99	No	No	No	No
chr1:156182779:156182967:+@chr1:156195348:156195459:+@chr1:156202111:156202216:+@chr1:156203419:156203519:+	PMF1	0.10375000000000001	0.07095238095238098	0.06	0.13	0.13	0.15	0.12	0.06	0.07	0.11	0.09	0.04	0.05	0.13	0.05	0.08	0.06	0.09	0.06	0.09	0.04	0.09	0.09	0.08	0.08	0.09	0.07	0.06	0.06	0.06	0.03	No	No	No	No
chr8:42010662:42010745:+@chr8:42011996:42012054:+@chr8:42012134:42012478:+	AP3M2	0.07125000000000001	0.0861904761904762	0.1	0.06	0.05	0.07	0.06	0.04	0.11	0.08	0.07	0.08	0.07	0.11	0.1	0.06	0.07	0.09	0.17	0.16	0.08	0.1	0.15	0.07	0.07	0.18	0.02	0.06	0.04	0.04	0.02	No	No	No	No
chr12:132609739:132609941|132609953:+@chr12:132610399:132610885:+	EP400NL	0.74125	0.7323809523809521	0.66	0.74	0.72	0.8	0.84	0.77	0.7	0.7	0.78	0.6	0.8	0.71	0.74	0.73	0.64	0.77	0.9	0.78	0.7	0.76	0.85	0.56	0.55	0.71	0.84	0.78	0.77	0.7	0.71	No	No	No	No
chr6:34208514:34208659|34208692:+@chr6:34210489:34210572:+	HMGA1	0.335	0.2419047619047619	0.25	0.34	0.33	0.42	0.52	0.26	0.3	0.26	0.2	0.21	0.24	0.34	0.32	0.26	0.25	0.27	0.27	0.23	0.28	0.19	0.2	0.25	0.23	0.2	0.18	0.25	0.24	0.22	0.25	No	No	No	No
chr12:51404478:51404549:-@chr12:51402369:51402407:-@chr12:51402259:51402327:-@chr12:51399094:51399219:-	SLC11A2	0.40624999999999994	0.43	0.42	0.44	0.47	0.43	0.29	0.36	0.37	0.47	0.48	0.42	0.32	0.45	0.57	0.35	0.46	0.36	0.5	0.58	0.53	0.51	0.36	0.52	0.37	0.45	0.41	0.4	0.35	0.28	0.36	No	No	No	No
chr2:97405591:97405813:-@chr2:97403686:97403804:-@chr2:97400146:97400263:-	LMAN2L	0.855	0.8761904761904761	0.93	0.79	0.86	0.82	0.82	0.89	0.84	0.89	0.91	0.91	0.92	0.87	0.86	0.89	0.9	0.84	0.93	0.76	0.91	0.88	0.87	0.85	0.87	0.85	0.89	0.77	0.89	0.86	0.97	No	No	No	No
chr20:33462766:33462940:+@chr20:33463656:33463734:+@chr20:33470597:33470792:+	ACSS2	0.18875000000000003	0.16238095238095238	0.26	0.26	0.2	0.08	0.16	0.13	0.26	0.16	0.18	0.16	0.12	0.17	0.26	0.17	0.15	0.26	0.19	0.16	0.25	0.17	0.11	0.15	0.14	0.24	0.08	0.09	0.14	0.18	0.04	No	No	No	No
chr12:104682709:104682818:+@chr12:104703537:104703877:+@chr12:104705068:104705190:+	TXNRD1	0.051250000000000004	0.05	0.03	0.05	0.04	0.06	0.09	0.04	0.04	0.06	0.03	0.05	0.03	0.08	0.06	0.06	0.04	0.05	0.06	0.04	0.07	0.09	0.08	0.07	0.05	0.04	0.04	0.04	0.04	0.01	0.02	No	No	No	No
chr12:57503893:57503724|57503826|57503860:-@chr12:57501946:57502082:-	STAT6	0.28125	0.2652380952380953	0.16	0.14	0.13	0.5	0.11	0.25	0.62	0.34	0.17	0.42	0.33	0.48	0.2	0.24	0.16	0.25	0.51	0.32	0.54	0.23	0.22	0.11	0.16	0.28	0.14	0.24	0.22	0.19	0.16	No	No	No	No
chr5:137513260:137513356:-@chr5:137507754:137507823:-@chr5:137507050:137507099:-	BRD8	0.94625	0.9471428571428572	0.96	0.91	0.97	0.96	0.93	0.94	0.92	0.98	0.95	0.95	0.94	0.92	0.96	0.95	0.95	0.93	0.97	0.94	0.94	0.94	0.92	0.95	0.96	0.94	0.96	0.97	0.93	0.94	0.98	No	No	No	No
chr18:40857213:40857615:-@chr18:40854305|40854359:40853545:-	SYT4	0.0175	0.012380952380952381	0.01	0.01	0.01	0.02	0.03	0.01	0.02	0.03	0.02	0.01	0.01	0.02	0.02	0.01	0.01	0.01	0.01	0.01	0.01	0.02	0.02	0.01	0.02	0.03	0.0	0.01	0.01	0.0	0.0	No	No	No	No
chr20:33981895:33981999:-@chr20:33971846:33971936:-@chr20:33969787:33969828:-@chr20:33902491:33902510:-	UQCC	0.93875	0.9361904761904762	0.95	0.93	0.94	0.96	0.94	0.95	0.91	0.93	0.95	0.91	0.95	0.92	0.94	0.93	0.93	0.93	0.94	0.96	0.91	0.91	0.92	0.91	0.95	0.96	0.96	0.96	0.93	0.94	0.95	No	No	No	No
chr17:79994639:79994290|79994420|79994597:-@chr17:79994184|79994324|79994519:79994067:-	DCXR	0.9275	0.9338095238095238	0.95	0.91	0.93	0.94	0.95	0.92	0.9	0.92	0.92	0.9	0.94	0.93	0.94	0.91	0.96	0.94	0.96	0.95	0.91	0.9	0.87	0.92	0.9	0.95	0.97	0.95	0.93	0.97	0.99	No	No	No	No
chr1:236706061:236706087:+@chr1:236706727|236706860:236706948:+	LGALS8	0.43124999999999997	0.31619047619047624	0.29	0.4	0.47	0.54	0.3	0.36	0.7	0.39	0.2	0.28	0.2	0.35	0.53	0.35	0.54	0.3	0.58	0.31	0.31	0.27	0.39	0.37	0.27	0.44	0.21	0.23	0.29	0.08	0.14	No	No	No	No
chr6:109416356:109416778:+@chr6:109421395:109421489:+@chr6:109450507:109450695:+@chr6:109466422:109466584:+	CEP57L1	0.51625	0.4747619047619048	0.48	0.48	0.67	0.62	0.27	0.52	0.66	0.43	0.49	0.58	0.35	0.26	0.56	0.27	0.4	0.29	0.71	0.33	0.57	0.49	0.48	0.65	0.43	0.55	0.63	0.68	0.33	0.5	0.42	No	No	No	No
chr17:63822256:63822661:-@chr17:63793279:63793406:-@chr17:63746780:63746842:-	CEP112	0.45875	0.5523809523809524	0.36	0.38	0.57	0.47	0.56	0.53	0.44	0.36	0.57	0.46	0.33	0.59	0.74	0.78	0.68	0.64	0.49	0.6	0.64	0.4	0.72	0.83	0.44	0.66	0.29	0.47	0.28	0.63	0.36	No	No	No	No
chr8:116635985:116635828|116635842:-@chr8:116631359:116632287:-	TRPS1	0.7375	0.7161904761904762	0.75	0.86	0.62	0.63	0.78	0.79	0.64	0.83	0.65	0.79	0.72	0.59	0.59	0.6	0.73	0.83	0.62	0.59	0.73	0.66	0.67	0.77	0.69	0.81	0.81	0.87	0.73	0.79	0.8	No	No	No	No
chr2:219611726:219611917:+@chr2:219612320:219612448:+@chr2:219612828:219612950:+@chr2:219613559:219613657:+	TTLL4	0.24625	0.2595238095238096	0.32	0.19	0.29	0.18	0.2	0.25	0.27	0.27	0.31	0.28	0.25	0.2	0.17	0.33	0.27	0.29	0.27	0.32	0.25	0.29	0.21	0.28	0.18	0.31	0.32	0.25	0.24	0.2	0.23	No	No	No	No
chr17:17801910:17801988:-@chr17:17796975:17797124:-@chr17:17787948:17788082:-@chr17:17786019:17786177:-	TOM1L2	0.565	0.5466666666666666	0.53	0.54	0.57	0.7	0.53	0.57	0.52	0.56	0.56	0.59	0.55	0.54	0.58	0.55	0.59	0.57	0.66	0.56	0.52	0.51	0.49	0.56	0.57	0.56	0.48	0.52	0.5	0.52	0.5	No	No	No	No
chr1:227127938:227128100:+@chr1:227149078|227149209:227149263:+	ADCK3,CABC1	0.9412499999999999	0.932857142857143	0.92	0.94	0.95	0.97	0.94	0.93	0.92	0.96	0.95	0.93	0.93	0.9	0.92	0.92	0.94	0.96	0.98	0.92	0.94	0.93	0.89	0.93	0.92	0.91	0.97	0.96	0.96	0.85	0.98	No	No	No	No
chr1:149576453:149576700:+@chr1:149670209:149670452:+@chr1:149671772:149671860:+@chr1:149672301:149672733:+	n/a	0.29500000000000004	0.26333333333333336	0.27	0.18	0.48	0.36	0.23	0.08	0.47	0.29	0.35	0.18	0.44	0.27	0.22	0.28	0.37	0.39	0.11	0.33	0.27	0.4	0.17	0.3	0.16	0.23	0.13	0.12	0.21	0.4	0.2	No	No	No	No
chr1:36023393:36023484:+@chr1:36023757:36024085:+@chr1:36024708:36024848:+	NCDN	0.03375	0.0361904761904762	0.03	0.04	0.03	0.04	0.04	0.03	0.03	0.03	0.02	0.04	0.02	0.03	0.03	0.04	0.03	0.04	0.04	0.03	0.04	0.05	0.04	0.03	0.03	0.05	0.04	0.05	0.03	0.04	0.04	No	No	No	No
chr22:18165980:18166087:+@chr22:18171752:18171908:+@chr22:18185009:18185152:+	BCL2L13	0.83125	0.828095238095238	0.8	0.84	0.75	0.73	0.87	0.9	0.92	0.84	0.91	0.91	0.81	0.77	0.83	0.88	0.9	0.74	0.7	0.83	0.77	0.77	0.85	0.78	0.83	0.77	0.84	0.86	0.86	0.9	0.88	No	No	No	No
chr7:151856157:151855942|151855948:-@chr7:151854846:151855010:-	MLL3	0.08375	0.08476190476190477	0.12	0.08	0.09	0.08	0.07	0.07	0.07	0.09	0.07	0.11	0.07	0.11	0.16	0.08	0.06	0.06	0.05	0.13	0.12	0.08	0.09	0.05	0.07	0.08	0.06	0.09	0.06	0.16	0.02	No	No	No	No
chr5:108083523:108083701:+@chr5:108133825|108134025:108134090:+	FER	0.9662499999999999	0.976190476190476	0.97	0.96	0.97	0.94	0.97	0.97	0.97	0.98	0.98	0.97	0.98	0.97	0.97	0.98	0.98	0.97	0.98	0.96	0.97	0.98	0.98	0.98	0.97	0.98	0.98	0.98	0.98	0.97	0.99	No	No	No	No
chr2:99681402:99681587:-@chr2:99651693:99651902:-@chr2:99636743:99636945:-	TSGA10	0.7175	0.6742857142857142	0.71	0.83	0.48	0.8	0.63	0.67	0.78	0.84	0.64	0.68	0.75	0.67	0.58	0.61	0.76	0.59	0.45	0.51	0.75	0.59	0.69	0.79	0.75	0.78	0.43	0.78	0.71	0.74	0.91	No	No	No	No
chr11:46639875:46639925:+@chr11:46642610:46642707:+@chr11:46651595:46651650:+	ATG13	0.27375	0.20999999999999996	0.3	0.52	0.3	0.09	0.32	0.22	0.2	0.24	0.15	0.37	0.33	0.23	0.13	0.16	0.22	0.18	0.2	0.14	0.4	0.38	0.14	0.23	0.22	0.12	0.11	0.16	0.29	0.14	0.11	No	No	No	No
chr10:124922128:124922344:+@chr10:124923336|124924563:124924886:+	BUB3	0.6925	0.7266666666666668	0.78	0.75	0.65	0.53	0.72	0.68	0.76	0.67	0.63	0.82	0.66	0.67	0.75	0.84	0.67	0.54	0.65	0.69	0.73	0.77	0.79	0.77	0.75	0.8	0.71	0.77	0.69	0.85	0.71	No	No	No	No
chr11:47198067:47198185:-@chr11:47197402:47197474:-@chr11:47196733:47196864:-@chr11:47193832:47193884:-	ARFGAP2	0.61625	0.6338095238095238	0.49	0.54	0.55	0.77	0.58	0.62	0.67	0.71	0.63	0.58	0.68	0.56	0.62	0.6	0.66	0.73	0.68	0.57	0.61	0.61	0.62	0.67	0.65	0.6	0.63	0.61	0.69	0.66	0.65	No	No	No	No
chrX:100805514:100805643:+@chrX:100805954|100805957:100806007:+	ARMCX1	0.6174999999999999	0.6671428571428571	0.51	0.63	0.46	0.79	0.45	0.66	0.76	0.68	0.68	0.65	0.67	0.66	0.47	0.63	0.72	0.64	0.75	0.81	0.56	0.56	0.69	0.68	0.68	0.5	0.64	0.71	0.76	0.8	0.75	No	No	No	No
chr1:24973158:24973280:+@chr1:24973570:24973699:+@chr1:24975350:24975520:+	SRRM1	0.19874999999999998	0.2185714285714286	0.19	0.18	0.17	0.21	0.24	0.25	0.18	0.17	0.15	0.21	0.12	0.19	0.18	0.21	0.24	0.26	0.12	0.14	0.17	0.32	0.35	0.28	0.31	0.27	0.22	0.21	0.22	0.23	0.19	No	No	No	No
chr5:88201026:88201087:+@chr5:88261658:88261732:+@chr5:88390776:88390846:+	AL050132	0.76	0.7799999999999999	0.68	0.75	0.85	0.77	0.7	0.72	0.72	0.89	0.8	0.81	0.72	0.77	0.61	0.85	0.89	0.85	0.73	0.83	0.7	0.79	0.82	0.82	0.8	0.73	0.66	0.76	0.82	0.75	0.87	No	No	No	No
chr5:140071018:140071341:+@chr5:140073076:140073250:+@chr5:140073520:140073639:+	HARS2	0.74375	0.8123809523809523	0.65	0.88	0.87	0.56	0.76	0.84	0.73	0.66	0.83	0.87	0.76	0.69	0.92	0.76	0.82	0.82	0.79	0.77	0.85	0.84	0.84	0.7	0.77	0.88	0.85	0.93	0.68	0.86	0.83	No	No	No	No
chr10:5924969:5925130:-@chr10:5920060:5920250:-@chr10:5903689:5904654:-	ANKRD16	0.8500000000000001	0.8323809523809524	0.79	0.9	0.88	0.67	0.83	0.88	0.92	0.93	0.82	0.88	0.89	0.79	0.89	0.83	0.71	0.54	0.82	0.8	0.84	0.89	0.76	0.85	0.78	0.86	0.96	0.82	0.94	0.93	0.88	No	No	No	No
chr6:30028856:30028961:-@chr6:30028518:30028772:-@chr6:30025892:30025967:-	ZNRD1-AS1	0.9075000000000001	0.88	0.93	0.9	0.92	0.9	0.9	0.93	0.87	0.91	0.9	0.88	0.82	0.87	0.84	0.88	0.92	0.91	0.91	0.88	0.87	0.86	0.87	0.93	0.81	0.86	0.93	0.86	0.92	0.8	0.96	No	No	No	No
chr2:149240679:149241005|149241704:+@chr2:149243311:149243519:+	MBD5	0.6937500000000001	0.7485714285714286	0.61	0.81	0.76	0.56	0.66	0.75	0.74	0.66	0.79	0.78	0.71	0.86	0.76	0.77	0.67	0.68	0.65	0.71	0.73	0.72	0.73	0.63	0.67	0.86	0.84	0.71	0.76	0.87	0.82	No	No	No	No
chr5:76754949:76754875|76754887:-@chr5:76749642:76749753:-	WDR41	0.037500000000000006	0.035714285714285726	0.04	0.03	0.04	0.03	0.05	0.02	0.05	0.04	0.03	0.05	0.03	0.04	0.05	0.04	0.05	0.05	0.04	0.05	0.04	0.04	0.05	0.03	0.03	0.03	0.01	0.02	0.03	0.03	0.01	No	No	No	No
chr10:61840295:61840376:-@chr10:61828395:61836206:-@chr10:61827693:61827767:-	ANK3	0.8262499999999999	0.8419047619047619	0.84	0.82	0.82	0.71	0.84	0.84	0.89	0.85	0.85	0.85	0.88	0.82	0.87	0.88	0.92	0.87	0.76	0.86	0.87	0.77	0.8	0.73	0.89	0.82	0.87	0.83	0.8	0.88	0.86	No	No	No	No
chr5:81267844:81268125:+@chr5:81268974:81269120:+@chr5:81283378:81283497:+	ATG10	0.15375	0.17190476190476192	0.23	0.12	0.12	0.18	0.16	0.11	0.24	0.07	0.16	0.3	0.16	0.19	0.13	0.45	0.07	0.17	0.09	0.12	0.12	0.19	0.2	0.08	0.29	0.21	0.16	0.11	0.1	0.2	0.11	No	No	No	No
chrX:48759207:48759319:+@chrX:48759496|48759510:48759794:+	PQBP1	0.0575	0.04571428571428572	0.05	0.09	0.05	0.07	0.04	0.06	0.07	0.03	0.05	0.08	0.04	0.07	0.04	0.03	0.07	0.06	0.04	0.03	0.06	0.03	0.05	0.04	0.04	0.05	0.02	0.03	0.05	0.06	0.02	No	No	No	No
chr3:128516786:128516912:+@chr3:128525215:128525433:+@chr3:128526386:128526514:+	RAB7A	0.99	0.9909523809523807	0.99	0.99	0.99	0.99	0.99	0.99	0.99	0.99	0.99	0.99	0.99	0.99	0.99	0.99	0.99	0.99	0.99	0.99	0.99	0.99	0.99	0.99	0.99	0.99	1.0	0.99	0.99	0.99	1.0	No	No	No	No
chr2:74173846:74174033:+@chr2:74177712|74177728|74177754:74177859:+	DGUOK	0.91	0.9233333333333332	0.9	0.91	0.93	0.91	0.88	0.96	0.94	0.85	0.94	0.95	0.93	0.92	0.94	0.95	0.83	0.92	0.9	0.93	0.89	0.88	0.93	0.93	0.94	0.94	0.96	0.9	0.92	0.9	0.99	No	No	No	No
chr16:87799398:87799598:-@chr16:87788800:87788898:-@chr16:87782279:87782415:-@chr16:87764158:87764250:-	KLHDC4	0.24374999999999997	0.2138095238095238	0.27	0.14	0.36	0.17	0.15	0.3	0.35	0.21	0.12	0.25	0.29	0.18	0.16	0.22	0.14	0.18	0.11	0.16	0.24	0.22	0.34	0.35	0.12	0.2	0.24	0.28	0.21	0.26	0.22	No	No	No	No
chr4:84376976:84376422|84376550:-@chr4:84374384:84375098:-	HELQ	0.2725	0.2614285714285714	0.17	0.25	0.21	0.33	0.37	0.24	0.27	0.34	0.21	0.46	0.18	0.36	0.2	0.25	0.48	0.33	0.05	0.23	0.23	0.17	0.25	0.25	0.34	0.16	0.27	0.1	0.26	0.37	0.34	No	No	No	No
chr16:69788497:69788629:-@chr16:69786144:69786274:-@chr16:69783462:69783533:-	NOB1	0.8625	0.879047619047619	0.9	0.91	0.83	0.89	0.91	0.86	0.83	0.77	0.92	0.93	0.91	0.87	0.9	0.82	0.91	0.78	0.89	0.9	0.87	0.81	0.85	0.86	0.93	0.84	0.91	0.85	0.92	0.88	0.91	No	No	No	No
chr21:44293801:44293661|44293713:-@chr21:44283550:44283706:-	WDR4	0.6525	0.5814285714285713	0.7	0.75	0.68	0.59	0.66	0.67	0.47	0.7	0.71	0.53	0.75	0.52	0.36	0.63	0.34	0.68	0.36	0.53	0.66	0.9	0.51	0.5	0.81	0.55	0.68	0.37	0.71	0.37	0.74	No	No	No	No
chr12:110937351:110937262|110937340:-@chr12:110933817:110934008:-	VPS29	0.05625	0.0461904761904762	0.04	0.05	0.05	0.07	0.08	0.05	0.06	0.05	0.07	0.02	0.03	0.08	0.03	0.08	0.04	0.03	0.04	0.06	0.03	0.06	0.03	0.05	0.04	0.03	0.04	0.06	0.07	0.07	0.01	No	No	No	No
chr16:75498366:75498584:-@chr16:75448476:75448593:-@chr16:75446433:75446652:-	TMEM170A	0.8625	0.8442857142857143	0.9	0.83	0.85	0.81	0.88	0.89	0.82	0.92	0.84	0.95	0.94	0.82	0.88	0.85	0.89	0.82	0.79	0.94	0.86	0.91	0.9	0.84	0.85	0.9	0.72	0.85	0.69	0.78	0.71	No	No	No	No
chr16:84767041:84767109:+@chr16:84773915:84773975:+@chr16:84778239:84779279:+@chr16:84792322:84792413:+	USP10	0.2625	0.2752380952380952	0.23	0.23	0.31	0.34	0.21	0.28	0.29	0.21	0.26	0.31	0.25	0.29	0.24	0.28	0.21	0.28	0.18	0.22	0.26	0.25	0.32	0.26	0.32	0.3	0.31	0.27	0.33	0.35	0.29	No	No	No	No
chr20:33501899:33501920|33501974:+@chr20:33502126:33502240:+	ACSS2	0.20500000000000002	0.20142857142857146	0.16	0.18	0.17	0.1	0.23	0.18	0.34	0.28	0.19	0.23	0.14	0.16	0.25	0.19	0.14	0.21	0.27	0.24	0.19	0.17	0.26	0.15	0.27	0.19	0.17	0.15	0.19	0.36	0.11	No	No	No	No
chr11:35965612:35965694:+@chr11:36022636:36022736:+@chr11:36057653:36057799:+@chr11:36103203:36103328:+	LDLRAD3	0.06625	0.06952380952380954	0.07	0.07	0.1	0.04	0.05	0.09	0.06	0.05	0.11	0.05	0.03	0.08	0.07	0.07	0.06	0.05	0.09	0.06	0.08	0.1	0.1	0.05	0.07	0.07	0.03	0.11	0.05	0.09	0.04	No	No	No	No
chr6:33290639:33290793:-@chr6:33289344|33289751:33288513:-	DAXX	0.505	0.48857142857142855	0.65	0.6	0.54	0.69	0.29	0.32	0.58	0.37	0.49	0.41	0.51	0.63	0.39	0.42	0.38	0.53	0.46	0.36	0.52	0.39	0.39	0.52	0.62	0.39	0.58	0.53	0.58	0.57	0.59	No	No	No	No
chr7:137206612:137206712:-@chr7:137178529:137178582:-@chr7:137172356:137172435:-	DGKI	0.05375	0.048095238095238094	0.04	0.04	0.09	0.02	0.06	0.06	0.07	0.05	0.06	0.04	0.02	0.04	0.06	0.04	0.06	0.03	0.07	0.07	0.04	0.04	0.06	0.05	0.06	0.03	0.02	0.1	0.05	0.03	0.04	No	No	No	No
chr22:38044326:38044442:+@chr22:38046093|38046159:38046256:+	SH3BP1	0.2525	0.19523809523809527	0.36	0.3	0.37	0.19	0.34	0.12	0.28	0.06	0.11	0.25	0.11	0.22	0.26	0.27	0.16	0.1	0.1	0.23	0.2	0.17	0.23	0.22	0.17	0.25	0.19	0.16	0.33	0.3	0.07	No	No	No	No
chr1:151512781:151512902:+@chr1:151534567:151534641:+@chr1:151535061:151535162:+	TUFT1	0.21875	0.2480952380952381	0.19	0.31	0.16	0.33	0.27	0.26	0.13	0.1	0.37	0.35	0.18	0.26	0.21	0.19	0.22	0.14	0.09	0.11	0.33	0.33	0.38	0.24	0.26	0.24	0.22	0.28	0.52	0.13	0.16	No	No	No	No
chr3:48748800:48748892:-@chr3:48745553:48745670:-@chr3:48732523:48732854:-	IP6K2	0.11125000000000002	0.07619047619047621	0.08	0.1	0.06	0.23	0.14	0.09	0.1	0.09	0.08	0.09	0.04	0.08	0.11	0.1	0.07	0.03	0.05	0.04	0.06	0.07	0.12	0.16	0.1	0.06	0.05	0.09	0.06	0.08	0.06	No	No	No	No
chr20:1600515:1600689:-@chr20:1592003:1592359:-@chr20:1558984:1559340:-@chr20:1546799:1546913:-	SIRPB1	0.68125	0.8057142857142856	0.83	0.54	0.83	0.41	0.82	0.91	0.82	0.29	0.79	0.84	0.45	0.91	0.85	0.84	0.85	0.28	0.88	0.89	0.86	0.84	0.89	0.85	0.92	0.82	0.82	0.87	0.85	0.81	0.81	No	No	No	No
chr3:19384079:19384206:+@chr3:19388144:19388226:+@chr3:19389217:19389457:+	KCNH8	0.515	0.5514285714285714	0.59	0.45	0.37	0.67	0.21	0.62	0.58	0.63	0.68	0.61	0.33	0.31	0.74	0.59	0.6	0.55	0.52	0.41	0.58	0.2	0.51	0.5	0.4	0.88	0.76	0.67	0.49	0.58	0.67	No	No	No	No
chr22:19263146:19263353:-@chr22:19245328:19245390:-@chr22:19241482:19241750:-	CLTCL1	0.25	0.1419047619047619	0.31	0.08	0.42	0.23	0.15	0.24	0.33	0.24	0.19	0.07	0.14	0.17	0.13	0.15	0.15	0.16	0.11	0.14	0.24	0.08	0.16	0.06	0.19	0.15	0.1	0.1	0.13	0.25	0.11	No	No	No	No
chr2:111881627:111881716:+@chr2:111902065:111902097:+@chr2:111907621:111907724:+	BCL2L11	0.30125	0.2414285714285714	0.18	0.27	0.32	0.28	0.53	0.21	0.33	0.29	0.36	0.26	0.25	0.27	0.27	0.17	0.13	0.29	0.13	0.29	0.16	0.23	0.42	0.32	0.25	0.36	0.11	0.1	0.42	0.22	0.06	No	No	No	No
chr3:114076015:114076074:+@chr3:114078196:114078355:+@chr3:114085543:114085728:+	ZBTB20-AS1	0.6425000000000001	0.5433333333333333	0.68	0.52	0.69	0.54	0.64	0.73	0.67	0.67	0.65	0.51	0.2	0.65	0.46	0.54	0.46	0.36	0.4	0.51	0.68	0.72	0.34	0.67	0.54	0.56	0.74	0.8	0.65	0.53	0.44	No	No	No	No
chr12:7055740:7055902:+@chr12:7060772:7060894:+@chr12:7061146:7061340:+	PTPN6	0.5599999999999999	0.6642857142857144	0.48	0.45	0.43	0.64	0.47	0.83	0.59	0.59	0.55	0.72	0.72	0.38	0.8	0.53	0.66	0.8	0.91	0.75	0.59	0.78	0.57	0.53	0.57	0.74	0.67	0.63	0.46	0.73	0.86	No	No	No	No
chr8:30938383:30938812:+@chr8:30941215:30941295:+@chr8:30942682:30942762:+@chr8:30945292:30945436:+	WRN	0.39749999999999996	0.44999999999999996	0.46	0.46	0.31	0.42	0.31	0.48	0.39	0.35	0.65	0.4	0.43	0.39	0.48	0.45	0.36	0.47	0.46	0.43	0.27	0.41	0.46	0.51	0.42	0.41	0.42	0.54	0.46	0.5	0.53	No	No	No	No
chr20:34252724:34252878:-@chr20:34243124:34243266:-@chr20:34220717:34220845:-	RBM12	0.8925	0.8690476190476191	0.9	0.91	0.93	0.89	0.93	0.89	0.92	0.77	0.89	0.85	0.89	0.82	0.94	0.9	0.79	0.76	0.86	0.77	0.83	0.88	0.82	0.83	0.84	0.84	0.95	0.98	0.92	0.96	0.93	No	No	No	No
chr1:52215817:52215867:+@chr1:52218175:52218397:+@chr1:52226362:52226452:+	OSBPL9	0.34625	0.25476190476190474	0.28	0.33	0.43	0.5	0.18	0.18	0.39	0.48	0.17	0.21	0.22	0.26	0.25	0.14	0.33	0.24	0.27	0.33	0.27	0.3	0.47	0.35	0.38	0.26	0.17	0.25	0.2	0.18	0.1	No	No	No	No
chr1:216896586:216896814:-@chr1:216887858:216887976:-@chr1:216880701:216880828:-	ESRRG	0.5725	0.5966666666666667	0.45	0.22	0.74	0.64	0.57	0.69	0.72	0.55	0.64	0.48	0.65	0.54	0.58	0.54	0.53	0.59	0.52	0.66	0.55	0.63	0.76	0.72	0.57	0.46	0.71	0.53	0.46	0.52	0.89	No	No	No	No
chr6:72975663:72975752:+@chr6:72984052:72984135:+@chr6:72993750:72993821:+@chr6:73001637:73001749:+	RIMS1	0.125	0.15809523809523812	0.11	0.09	0.14	0.08	0.16	0.11	0.17	0.14	0.13	0.09	0.12	0.17	0.2	0.18	0.12	0.24	0.09	0.29	0.15	0.11	0.23	0.22	0.09	0.21	0.12	0.08	0.2	0.14	0.14	No	No	No	No
chr5:75013131:75013313:-@chr5:75008679:75008776:-@chr5:75003562:75003700:-@chr5:75001529:75001612:-	POC5	0.48624999999999996	0.4690476190476191	0.44	0.44	0.58	0.59	0.52	0.28	0.49	0.55	0.37	0.57	0.54	0.29	0.39	0.68	0.64	0.66	0.57	0.32	0.28	0.41	0.55	0.46	0.58	0.37	0.49	0.31	0.49	0.38	0.5	No	No	No	No
chr16:318726:319004:+@chr16:331746:331925:+@chr16:332025:332108:+	ARHGDIG	0.9837499999999999	0.9857142857142857	0.98	0.97	0.99	0.99	0.98	0.99	0.98	0.99	0.99	0.99	0.99	0.99	0.99	0.98	0.99	0.99	0.99	0.99	0.99	0.98	0.98	0.98	0.99	0.97	0.99	0.98	0.98	0.98	0.99	No	No	No	No
chr2:27594136:27594210:+@chr2:27595490:27595607:+@chr2:27596114:27596178:+	SNX17	0.9612499999999999	0.9595238095238094	0.97	0.97	0.95	0.97	0.97	0.98	0.97	0.91	0.94	0.96	0.97	0.96	0.93	0.94	0.99	0.96	0.94	0.97	0.98	0.96	0.96	0.98	0.96	0.95	0.94	0.94	0.98	0.95	0.99	No	No	No	No
chr2:203079080:203079157:-@chr2:203075458:203075529:-@chr2:203070903:203072044:-	SUMO1	0.9837499999999999	0.9838095238095237	0.99	0.98	0.98	0.99	0.97	0.99	0.98	0.99	0.99	0.99	0.99	0.98	0.98	0.98	0.98	0.98	0.99	0.99	0.99	0.98	0.97	0.99	0.97	0.97	0.99	0.99	0.99	0.98	0.99	No	No	No	No
chr14:23299396:23299463:+@chr14:23302627:23302691:+@chr14:23303381:23304246:+	MRPL52	0.9562499999999999	0.9404761904761905	0.95	0.96	0.96	0.97	0.96	0.95	0.92	0.98	0.94	0.97	0.96	0.9	0.95	0.94	0.94	0.86	0.96	0.95	0.93	0.93	0.95	0.96	0.96	0.95	0.96	0.95	0.95	0.93	0.91	No	No	No	No
chr2:242343243:242343347:+@chr2:242344214:242344256:+@chr2:242344671:242344818:+	FARP2	0.8887499999999999	0.8899999999999999	0.83	0.85	0.92	0.92	0.9	0.86	0.88	0.95	0.85	0.86	0.91	0.87	0.87	0.84	0.94	0.89	0.89	0.9	0.93	0.79	0.83	0.89	0.85	0.9	0.91	0.94	0.95	0.91	0.97	No	No	No	No
chr11:118277652:118277691|118277812:+@chr11:118279715:118280562:+	ATP5L	0.01	0.009523809523809525	0.01	0.01	0.01	0.01	0.01	0.01	0.01	0.01	0.01	0.01	0.01	0.01	0.01	0.01	0.01	0.01	0.0	0.01	0.01	0.02	0.02	0.01	0.01	0.01	0.0	0.01	0.01	0.01	0.0	No	No	No	No
chr12:107380747:107380944:-@chr12:107378893:107378993:-@chr12:107371069:107372549:-	MTERFD3	0.7949999999999999	0.8	0.83	0.87	0.69	0.91	0.67	0.74	0.7	0.95	0.67	0.8	0.9	0.85	0.62	0.89	0.95	0.84	0.89	0.94	0.9	0.84	0.78	0.68	0.89	0.77	0.76	0.74	0.66	0.59	0.84	No	No	No	No
chr11:14380309:14380730:-@chr11:14378232:14378315:-@chr11:14317314:14317401:-	RRAS2	0.17625000000000002	0.14285714285714285	0.2	0.22	0.16	0.14	0.19	0.18	0.17	0.15	0.22	0.08	0.21	0.21	0.17	0.08	0.12	0.12	0.05	0.14	0.14	0.08	0.23	0.15	0.26	0.2	0.04	0.28	0.11	0.06	0.05	No	No	No	No
chr16:67195638:67195840:+@chr16:67196751|67197922:67198077:+	FBXL8	0.85875	0.8814285714285713	0.87	0.84	0.76	0.9	0.87	0.87	0.91	0.85	0.86	0.77	0.9	0.78	0.89	0.85	0.93	0.89	0.94	0.75	0.88	0.92	0.89	0.87	0.9	0.9	0.93	0.91	0.9	0.9	0.95	No	No	No	No
chr1:19671681:19671746:-@chr1:19670852:19670928:-@chr1:19665267:19666111:-	CAPZB	0.9875	0.9899999999999998	0.98	0.99	0.99	0.99	0.99	0.99	0.98	0.99	0.99	0.99	0.99	0.99	0.99	0.99	0.99	0.99	0.99	0.99	0.99	0.99	0.99	0.99	0.99	0.99	0.99	0.99	0.99	0.98	1.0	No	No	No	No
chr21:34956896:34957074:-@chr21:34954471:34954552:-@chr21:34954257:34954361:-	DONSON	0.69875	0.708095238095238	0.78	0.78	0.51	0.69	0.78	0.58	0.75	0.72	0.71	0.87	0.71	0.42	0.76	0.57	0.58	0.82	0.72	0.37	0.69	0.59	0.73	0.83	0.75	0.89	0.85	0.83	0.85	0.79	0.54	No	No	No	No
chr8:25315715:25315984:-@chr8:25303596:25303766:-@chr8:25298093:25298189:-	KCTD9	0.85875	0.8295238095238096	0.9	0.86	0.85	0.84	0.9	0.82	0.83	0.87	0.84	0.85	0.86	0.86	0.83	0.85	0.91	0.83	0.66	0.83	0.9	0.78	0.86	0.73	0.79	0.81	0.81	0.73	0.87	0.86	0.96	No	No	No	No
chr6:74189659:74189849|74189849:+@chr6:74190016|74190041:74190090:+	MTO1	0.36875	0.34571428571428575	0.28	0.35	0.28	0.42	0.47	0.29	0.38	0.48	0.39	0.36	0.29	0.46	0.46	0.4	0.44	0.65	0.3	0.32	0.43	0.46	0.42	0.1	0.37	0.48	0.25	0.17	0.36	0.04	0.11	No	No	No	No
chr16:720123:720175|720175:+@chr16:720266|720249:720357:+	RHOT2	0.53375	0.5190476190476191	0.68	0.53	0.56	0.37	0.61	0.66	0.55	0.31	0.5	0.56	0.73	0.51	0.53	0.42	0.54	0.51	0.62	0.41	0.51	0.5	0.55	0.38	0.56	0.34	0.56	0.63	0.44	0.4	0.7	No	No	No	No
chr1:204931236:204931286:+@chr1:204936973:204937185:+@chr1:204937377:204937488:+	NFASC	0.11125	0.09476190476190477	0.09	0.12	0.1	0.05	0.12	0.1	0.1	0.21	0.27	0.05	0.08	0.12	0.09	0.08	0.1	0.14	0.14	0.1	0.08	0.09	0.11	0.08	0.09	0.07	0.05	0.11	0.07	0.03	0.04	No	No	No	No
chr22:22316974:22316500|22316801:-@chr22:22314693:22314821:-	TOP3B	0.1575	0.2085714285714286	0.12	0.08	0.11	0.15	0.17	0.1	0.3	0.23	0.2	0.14	0.19	0.18	0.22	0.26	0.27	0.16	0.18	0.14	0.34	0.14	0.23	0.13	0.17	0.28	0.14	0.29	0.2	0.39	0.13	No	No	No	No
chr2:233028169:233028342:+@chr2:233063237:233063486:+@chr2:233075036:233075115:+	DIS3L2	0.12375	0.13095238095238093	0.14	0.11	0.1	0.14	0.15	0.13	0.08	0.14	0.19	0.07	0.22	0.27	0.13	0.16	0.08	0.08	0.12	0.08	0.12	0.14	0.14	0.11	0.18	0.09	0.1	0.13	0.11	0.14	0.09	No	No	No	No
chr2:38975189:38975299:-@chr2:38974204:38974272:-@chr2:38973836:38973889:-	SRSF7	0.015	0.017142857142857147	0.01	0.02	0.02	0.01	0.01	0.02	0.02	0.01	0.02	0.01	0.01	0.02	0.03	0.02	0.01	0.02	0.02	0.02	0.02	0.02	0.03	0.02	0.01	0.02	0.01	0.01	0.02	0.01	0.01	No	No	No	No
chr7:99074026:99074103:+@chr7:99075897|99077284:99079949:+	ZNF789	0.745	0.721904761904762	0.72	0.55	0.91	0.87	0.73	0.61	0.8	0.77	0.72	0.7	0.73	0.78	0.68	0.85	0.91	0.9	0.64	0.77	0.73	0.6	0.58	0.75	0.91	0.85	0.73	0.42	0.63	0.81	0.47	No	No	No	No
chr15:50716579:50716711:+@chr15:50724535:50724696:+@chr15:50731206:50731374:+	USP8	0.215	0.259047619047619	0.19	0.12	0.24	0.39	0.24	0.14	0.26	0.14	0.16	0.42	0.26	0.27	0.34	0.29	0.26	0.38	0.43	0.22	0.16	0.23	0.17	0.24	0.16	0.19	0.25	0.26	0.26	0.22	0.27	No	No	No	No
chr14:60018073:60018154:-@chr14:60011881:60012017:-@chr14:60010062:60010172:-	n/a	0.31500000000000006	0.33666666666666667	0.29	0.51	0.18	0.38	0.31	0.44	0.26	0.15	0.5	0.25	0.19	0.29	0.25	0.27	0.49	0.25	0.4	0.49	0.47	0.46	0.34	0.51	0.54	0.34	0.19	0.39	0.15	0.25	0.05	No	No	No	No
chr1:11796142:11796292:+@chr1:11805860:11805894:+@chr1:11807497:11807602:+	AGTRAP	0.71625	0.762857142857143	0.71	0.51	0.73	0.78	0.84	0.69	0.73	0.74	0.77	0.75	0.85	0.68	0.51	0.8	0.68	0.85	0.84	0.63	0.73	0.85	0.73	0.7	0.74	0.8	0.89	0.89	0.58	0.79	0.96	No	No	No	No
chr20:35399828:35399876:-@chr20:35399276:35399380:-@chr20:35396372:35396445:-	DSN1	0.67625	0.74	0.61	0.57	0.76	0.46	0.77	0.68	0.81	0.75	0.76	0.79	0.73	0.7	0.8	0.86	0.66	0.81	0.84	0.76	0.68	0.55	0.7	0.82	0.75	0.78	0.74	0.71	0.77	0.7	0.63	No	No	No	No
chr15:75230256:75230495:-@chr15:75221457:75221573:-@chr15:75219107:75219228:-	COX5A	0.9837499999999999	0.984285714285714	0.99	0.98	0.99	0.97	0.98	0.99	0.98	0.99	0.98	0.98	0.98	0.98	0.99	0.99	0.98	0.97	0.99	0.98	0.98	0.99	0.98	0.99	0.98	0.98	0.99	1.0	0.99	0.98	0.99	No	No	No	No
chr17:18149376:18149058|18149152|18149248:-@chr17:18148869:18148974:-	FLII	0.8712500000000001	0.8871428571428572	0.87	0.8	0.92	0.82	0.88	0.91	0.88	0.89	0.92	0.93	0.92	0.91	0.9	0.87	0.9	0.91	0.85	0.93	0.93	0.91	0.93	0.86	0.81	0.89	0.9	0.88	0.82	0.75	0.91	No	No	No	No
chr12:69207334:69207408:+@chr12:69214105:69214154:+@chr12:69218143:69218210:+@chr12:69222551:69222711:+	MDM2	0.755	0.7304761904761905	0.79	0.77	0.71	0.73	0.77	0.84	0.6	0.83	0.63	0.81	0.72	0.68	0.61	0.7	0.73	0.78	0.69	0.56	0.68	0.71	0.7	0.73	0.59	0.78	0.82	0.88	0.77	0.86	0.91	No	No	No	No
chr2:75928316:75928413:-@chr2:75923326:75923441:-@chr2:75921367:75921553:-	GCFC2	0.83125	0.7666666666666666	0.8	0.86	0.8	0.75	0.85	0.89	0.8	0.9	0.74	0.62	0.74	0.6	0.83	0.84	0.67	0.79	0.83	0.72	0.77	0.89	0.69	0.81	0.91	0.76	0.7	0.82	0.78	0.78	0.81	No	No	No	No
chr15:30012562:30012912:-@chr15:30011981:30012220:-@chr15:30010470:30011342:-	TJP1	0.5725	0.35714285714285715	0.57	0.71	0.47	0.67	0.63	0.57	0.47	0.49	0.34	0.25	0.34	0.3	0.36	0.22	0.29	0.27	0.17	0.25	0.26	0.66	0.56	0.53	0.43	0.42	0.26	0.51	0.37	0.2	0.51	Yes	No	No	No
chr10:65024411:65024524:-@chr10:64979638:64979743:-@chr10:64976967:64977091:-	JMJD1C	0.77125	0.6614285714285714	0.84	0.73	0.79	0.67	0.76	0.64	0.83	0.91	0.7	0.59	0.74	0.69	0.52	0.8	0.71	0.73	0.61	0.8	0.69	0.7	0.69	0.64	0.67	0.57	0.59	0.51	0.75	0.59	0.6	No	No	No	No
chr3:128060076:128060732:+@chr3:128077060:128077216:+@chr3:128126912:128127489:+	EEFSEC	0.9025000000000001	0.8838095238095237	0.93	0.88	0.93	0.95	0.91	0.83	0.87	0.92	0.93	0.81	0.91	0.8	0.89	0.93	0.93	0.92	0.93	0.89	0.89	0.83	0.84	0.81	0.88	0.87	0.91	0.94	0.91	0.83	0.91	No	No	No	No
chr22:32924861:32924995:-@chr22:32923905:32923992:-@chr22:32914030:32914321:-@chr22:32908540:32909811:-	SYN3	0.40625	0.38999999999999996	0.44	0.42	0.5	0.32	0.41	0.47	0.36	0.33	0.38	0.42	0.35	0.43	0.37	0.38	0.44	0.36	0.28	0.38	0.47	0.35	0.37	0.4	0.41	0.32	0.42	0.42	0.4	0.5	0.34	No	No	No	No
chr5:140047819:140047919:+@chr5:140048000:140048087:+	WDR55	0.36250000000000004	0.35333333333333333	0.53	0.33	0.22	0.39	0.34	0.29	0.38	0.42	0.27	0.53	0.48	0.42	0.29	0.45	0.52	0.3	0.43	0.3	0.27	0.51	0.37	0.24	0.43	0.29	0.2	0.26	0.12	0.59	0.15	No	No	No	No
chr7:87811273:87811339:+@chr7:87815930:87816016:+@chr7:87822431:87822554:+	ADAM22	0.2025	0.18571428571428572	0.25	0.21	0.16	0.2	0.22	0.18	0.24	0.16	0.24	0.16	0.2	0.22	0.17	0.25	0.15	0.11	0.27	0.15	0.17	0.15	0.15	0.18	0.14	0.13	0.16	0.26	0.18	0.17	0.29	No	No	No	No
chr1:227079447:227079545|227079550:+@chr1:227081708:227081826:+	PSEN2	0.87625	0.8942857142857144	0.85	0.83	0.87	0.88	0.83	0.91	0.94	0.9	0.93	0.92	0.95	0.86	0.9	0.72	0.91	0.88	0.95	0.92	0.94	0.88	0.85	0.88	0.88	0.86	0.9	0.9	0.91	0.9	0.94	No	No	No	No
chr2:99771418:99771514:+@chr2:99771945:99772007:+@chr2:99772764:99772889:+	LIPT1	0.41500000000000004	0.3285714285714286	0.36	0.38	0.45	0.43	0.44	0.43	0.44	0.39	0.36	0.39	0.54	0.22	0.44	0.26	0.18	0.44	0.33	0.2	0.24	0.3	0.52	0.2	0.39	0.35	0.29	0.4	0.4	0.21	0.24	No	No	No	No
chr1:78435609:78435699:-@chr1:78434706:78434768:-@chr1:78433849:78433887:-	FUBP1	0.24500000000000005	0.39666666666666667	0.22	0.17	0.26	0.3	0.17	0.26	0.26	0.32	0.27	0.59	0.39	0.23	0.56	0.51	0.21	0.29	0.55	0.34	0.31	0.28	0.29	0.41	0.3	0.47	0.59	0.44	0.51	0.62	0.17	No	No	No	No
chr9:135150643:135150807:-@chr9:135147097:135147195:-@chr9:135145002:135145089:-	SETX	0.97375	0.9704761904761904	0.98	0.96	0.96	0.98	0.98	0.98	0.97	0.98	0.96	0.97	0.97	0.96	0.96	0.96	0.98	0.97	0.98	0.97	0.96	0.97	0.97	0.97	0.96	0.95	0.99	0.98	0.98	0.98	0.99	No	No	No	No
chr14:33404139:33404209:+@chr14:33525111:33525200:+@chr14:33684388:33684632:+	NPAS3	0.365	0.3552380952380952	0.3	0.44	0.4	0.24	0.23	0.26	0.62	0.43	0.27	0.47	0.21	0.47	0.41	0.39	0.35	0.21	0.62	0.25	0.31	0.24	0.31	0.31	0.32	0.58	0.37	0.43	0.34	0.35	0.25	No	No	No	No
chr22:28331139:28331218:+@chr22:28336008:28336159:+@chr22:28393399:28393727:+	TTC28-AS1	0.3675	0.3576190476190476	0.32	0.66	0.7	0.06	0.42	0.25	0.4	0.13	0.35	0.25	0.31	0.33	0.33	0.59	0.52	0.17	0.14	0.07	0.55	0.17	0.5	0.43	0.43	0.73	0.33	0.2	0.26	0.58	0.27	No	No	No	No
chr17:72772406:72772470:-@chr17:72771761:72771846:-@chr17:72769715:72769824:-	NAT9	0.93125	0.9252380952380952	0.95	0.92	0.94	0.93	0.93	0.88	0.94	0.96	0.83	0.95	0.94	0.91	0.89	0.97	0.96	0.92	0.97	0.96	0.9	0.93	0.93	0.9	0.93	0.93	0.95	0.93	0.84	0.93	0.96	No	No	No	No
chr9:139304780:139305054:-@chr9:139303451:139303519:-@chr9:139302278:139302390:-	SDCCAG3	0.35875	0.3595238095238095	0.34	0.32	0.56	0.31	0.43	0.23	0.26	0.42	0.53	0.32	0.43	0.55	0.18	0.35	0.41	0.48	0.09	0.24	0.41	0.39	0.24	0.52	0.32	0.41	0.39	0.22	0.41	0.28	0.38	No	No	No	No
chr1:246797226:246797312:+@chr1:246797775:246797889:+	CNST	0.0625	0.06380952380952383	0.04	0.09	0.07	0.04	0.05	0.08	0.08	0.05	0.11	0.05	0.05	0.09	0.11	0.07	0.02	0.03	0.02	0.06	0.06	0.09	0.14	0.08	0.06	0.11	0.04	0.07	0.03	0.02	0.03	No	No	No	No
chr2:220094257:220094361:-@chr2:220093156:220093207:-@chr2:220092644:220092775:-	ABCB6	0.73125	0.7033333333333335	0.78	0.87	0.65	0.66	0.44	0.85	0.71	0.89	0.56	0.86	0.58	0.77	0.81	0.72	0.54	0.62	0.68	0.68	0.79	0.6	0.63	0.57	0.55	0.79	0.81	0.8	0.79	0.89	0.73	No	No	No	No
chr7:128379346:128379486:+@chr7:128387607:128388421:+@chr7:128388627:128388858:+	CALU	0.23875	0.2109523809523809	0.19	0.28	0.29	0.19	0.19	0.27	0.29	0.21	0.24	0.19	0.24	0.24	0.26	0.17	0.23	0.12	0.28	0.15	0.21	0.1	0.24	0.18	0.14	0.26	0.19	0.27	0.31	0.27	0.14	No	No	No	No
chr3:37034841:37035154:+@chr3:37038110:37038200:+@chr3:37042446:37042544:+@chr3:37045892:37045965:+	MLH1	0.295	0.2947619047619047	0.21	0.36	0.31	0.19	0.39	0.23	0.17	0.5	0.28	0.17	0.29	0.29	0.33	0.4	0.35	0.31	0.29	0.22	0.32	0.28	0.29	0.29	0.38	0.37	0.22	0.24	0.32	0.29	0.26	No	No	No	No
chr1:156567827:156567913:-@chr1:156567677|156567714:156567592:-	GPATCH4	0.20500000000000002	0.20047619047619042	0.21	0.23	0.18	0.2	0.23	0.26	0.22	0.11	0.23	0.16	0.31	0.32	0.18	0.22	0.14	0.23	0.24	0.23	0.18	0.13	0.38	0.13	0.17	0.17	0.15	0.1	0.11	0.29	0.14	No	No	No	No
chr13:76378425:76378677:+@chr13:76381616:76382335:+@chr13:76383290:76383319:+	LMO7	0.8375	0.8247619047619048	0.93	0.91	0.84	0.92	0.73	0.83	0.81	0.73	0.8	0.94	0.95	0.9	0.82	0.89	0.78	0.8	0.55	0.88	0.87	0.72	0.91	0.73	0.88	0.66	0.87	0.83	0.84	0.88	0.82	No	No	No	No
chr20:5948082:5948233:+@chr20:5948476|5948524:5948671:+	MCM8	0.69625	0.7852380952380953	0.69	0.74	0.66	0.74	0.8	0.68	0.37	0.89	0.76	0.82	0.87	0.79	0.68	0.81	0.73	0.78	0.76	0.79	0.79	0.84	0.78	0.67	0.86	0.86	0.88	0.83	0.72	0.63	0.84	No	No	No	No
chr17:48610099:48610346:+@chr17:48613390:48613560:+@chr17:48613782:48613986:+	EPN3	0.31625	0.36857142857142855	0.16	0.35	0.44	0.26	0.41	0.54	0.23	0.14	0.77	0.24	0.51	0.2	0.54	0.5	0.34	0.32	0.16	0.2	0.36	0.19	0.55	0.49	0.2	0.44	0.29	0.38	0.27	0.36	0.43	No	No	No	No
chr5:178368194:178368387|178368445:+@chr5:178369689:178369825:+	ZNF454	0.4325	0.4142857142857143	0.27	0.38	0.57	0.63	0.58	0.4	0.4	0.23	0.65	0.6	0.27	0.53	0.59	0.48	0.49	0.35	0.48	0.21	0.4	0.39	0.42	0.33	0.28	0.22	0.64	0.46	0.26	0.34	0.31	No	No	No	No
chr21:45745036:45745147:+@chr21:45745615|45745844:45745943:+	PFKL	0.10875	0.11904761904761907	0.13	0.05	0.1	0.18	0.09	0.09	0.11	0.12	0.12	0.16	0.1	0.18	0.15	0.14	0.09	0.13	0.21	0.14	0.08	0.17	0.14	0.14	0.12	0.15	0.06	0.08	0.06	0.04	0.04	No	No	No	No
chr3:49728858:49728942:+@chr3:49734478|49734576:49734655:+	RNF123	0.09125	0.12	0.07	0.09	0.07	0.12	0.11	0.06	0.12	0.09	0.16	0.14	0.09	0.09	0.18	0.08	0.14	0.15	0.12	0.07	0.09	0.12	0.17	0.08	0.12	0.19	0.1	0.13	0.12	0.12	0.06	No	No	No	No
chr1:180144456:180144501:+@chr1:180145066:180145168:+@chr1:180147929:180148019:+	QSOX1	0.915	0.9099999999999999	0.92	0.91	0.93	0.94	0.89	0.91	0.91	0.91	0.85	0.91	0.89	0.87	0.88	0.94	0.87	0.9	0.93	0.87	0.92	0.93	0.91	0.9	0.87	0.92	0.96	0.95	0.94	0.93	0.97	No	No	No	No
chr2:220093732:220094090:-@chr2:220093204|220093207:220093156:-	ABCB6	0.23375	0.21809523809523806	0.24	0.24	0.25	0.2	0.3	0.22	0.26	0.16	0.12	0.24	0.17	0.35	0.14	0.11	0.19	0.08	0.17	0.25	0.3	0.13	0.48	0.29	0.31	0.3	0.1	0.15	0.29	0.1	0.31	No	No	No	No
chr6:139308667:139309398:-@chr6:139272179:139272297:-@chr6:139268927:139269050:-	REPS1	0.05625	0.0861904761904762	0.07	0.04	0.05	0.04	0.07	0.09	0.05	0.04	0.08	0.11	0.07	0.09	0.07	0.1	0.07	0.09	0.04	0.09	0.12	0.07	0.15	0.09	0.08	0.17	0.07	0.09	0.07	0.06	0.03	No	No	No	No
chr12:111051931:111052207|111052268:+@chr12:111054553:111054709:+	TCTN1	0.5575000000000001	0.5704761904761904	0.54	0.56	0.45	0.46	0.45	0.62	0.72	0.66	0.67	0.41	0.51	0.57	0.73	0.69	0.35	0.35	0.62	0.59	0.54	0.47	0.72	0.49	0.73	0.33	0.79	0.77	0.32	0.61	0.72	No	No	No	No
chr2:233449016:233449247:-@chr2:233446694:233446851:-@chr2:233445658:233446014:-	n/a	0.725	0.8047619047619047	0.82	0.85	0.76	0.72	0.78	0.7	0.6	0.57	0.82	0.9	0.76	0.86	0.88	0.77	0.71	0.89	0.9	0.81	0.82	0.77	0.79	0.68	0.83	0.83	0.89	0.87	0.65	0.82	0.65	No	No	No	No
chr3:38539120:38539269:+@chr3:38541172:38541238:+@chr3:38542846:38542985:+	EXOG	0.0875	0.10761904761904763	0.05	0.09	0.12	0.11	0.06	0.05	0.09	0.13	0.15	0.09	0.12	0.11	0.11	0.11	0.08	0.08	0.08	0.07	0.08	0.16	0.07	0.11	0.04	0.26	0.07	0.13	0.11	0.14	0.09	No	No	No	No
chr11:68228186:68228295:+@chr11:68286969:68287119:+@chr11:68305127:68305359:+@chr11:68312306:68312492:+	PPP6R3	0.33375	0.3866666666666666	0.38	0.41	0.34	0.35	0.36	0.35	0.28	0.2	0.36	0.27	0.38	0.4	0.33	0.41	0.47	0.53	0.44	0.4	0.41	0.34	0.35	0.46	0.38	0.36	0.34	0.35	0.39	0.33	0.42	No	No	No	No
chrX:100273960:100274059:-@chrX:100268616:100268728:-@chrX:100264334:100265696:-	TRMT2B	0.28500000000000003	0.4028571428571428	0.29	0.26	0.22	0.43	0.16	0.26	0.34	0.32	0.32	0.39	0.35	0.25	0.46	0.59	0.43	0.53	0.42	0.32	0.56	0.39	0.45	0.24	0.35	0.45	0.43	0.27	0.37	0.44	0.45	No	No	No	No
chr7:51251799:51251896:-@chr7:51240153:51240227:-@chr7:51203855:51204028:-	COBL	0.02875	0.034285714285714294	0.02	0.03	0.02	0.02	0.03	0.01	0.05	0.05	0.07	0.02	0.03	0.05	0.03	0.04	0.02	0.03	0.04	0.05	0.04	0.03	0.03	0.02	0.03	0.02	0.02	0.03	0.02	0.07	0.03	No	No	No	No
chr18:11751471:11751507|11751705:+@chr18:11752331:11752577:+	GNAL	0.88375	0.8157142857142856	0.85	0.87	0.93	0.89	0.88	0.89	0.9	0.86	0.81	0.79	0.72	0.79	0.82	0.87	0.82	0.87	0.8	0.82	0.8	0.69	0.7	0.9	0.8	0.76	0.84	0.86	0.92	0.88	0.87	No	No	No	No
chr11:71507063:71507212|71507354:+@chr11:71510607:71512280:+	FAM86C1	0.62375	0.6214285714285713	0.56	0.63	0.52	0.66	0.54	0.86	0.65	0.57	0.78	0.38	0.66	0.7	0.59	0.73	0.62	0.36	0.58	0.81	0.57	0.33	0.59	0.74	0.57	0.52	0.79	0.69	0.69	0.44	0.91	No	No	No	No
chr14:89160651:89160751:-@chr14:89154703|89154817:89154615:-	EML5	0.14250000000000002	0.12190476190476193	0.15	0.21	0.17	0.11	0.24	0.1	0.09	0.07	0.18	0.1	0.11	0.17	0.12	0.07	0.08	0.09	0.08	0.11	0.1	0.1	0.25	0.17	0.21	0.07	0.1	0.12	0.12	0.12	0.09	No	No	No	No
chr20:62065162:62065256:-@chr20:62062693:62062722:-@chr20:62059720:62059788:-	KCNQ2	0.8975000000000001	0.8442857142857143	0.89	0.91	0.92	0.85	0.92	0.92	0.9	0.87	0.89	0.77	0.88	0.83	0.8	0.89	0.89	0.85	0.73	0.86	0.85	0.97	0.86	0.84	0.85	0.87	0.84	0.83	0.76	0.89	0.78	No	No	No	No
chr3:197495310:197495458:+@chr3:197497003:197497115:+@chr3:197500274:197500370:+	FYTTD1	0.955	0.9671428571428571	0.98	0.96	0.96	0.94	0.94	0.97	0.93	0.96	0.98	0.98	0.98	0.94	0.97	0.96	0.97	0.96	0.98	0.96	0.97	0.93	0.96	0.97	0.96	0.96	0.98	0.98	0.96	0.97	0.99	No	No	No	No
chr16:28132991:28133083:-@chr16:28128639:28128783:-@chr16:28124225:28124371:-	XPO6	0.97125	0.968095238095238	0.98	0.97	0.96	0.97	0.97	0.98	0.97	0.97	0.98	0.98	0.98	0.97	0.95	0.97	0.95	0.96	0.97	0.94	0.97	0.96	0.95	0.96	0.96	0.97	0.99	0.98	0.97	0.98	0.99	No	No	No	No
chr18:13113585:13113704:+@chr18:13114129:13114250:+@chr18:13116376:13116502:+	CEP192	0.9025	0.8985714285714286	0.85	0.91	0.9	0.89	0.93	0.92	0.87	0.95	0.85	0.92	0.93	0.91	0.91	0.88	0.91	0.81	0.9	0.88	0.81	0.84	0.87	0.94	0.92	0.93	0.94	0.96	0.92	0.88	0.96	No	No	No	No
chr12:51442082:51442261:+@chr12:51442817:51442968:+@chr12:51450133:51450285:+	LETMD1	0.80125	0.8195238095238094	0.79	0.92	0.83	0.62	0.93	0.92	0.7	0.7	0.9	0.9	0.86	0.64	0.79	0.7	0.77	0.85	0.65	0.82	0.81	0.79	0.81	0.82	0.9	0.85	0.92	0.78	0.93	0.82	0.9	No	No	No	No
chr11:8892881:8892917:-@chr11:8892501:8892635:-@chr11:8860857:8860897:-@chr11:8853103:8853235:-	ST5	0.53	0.5457142857142857	0.52	0.76	0.25	0.45	0.59	0.53	0.44	0.7	0.66	0.39	0.3	0.63	0.41	0.62	0.56	0.7	0.75	0.6	0.64	0.55	0.63	0.6	0.43	0.58	0.24	0.59	0.61	0.5	0.47	No	No	No	No
chr6:10803953:10804124:-@chr6:10802290|10802292:10802125:-	MAK	0.515	0.46333333333333326	0.58	0.45	0.48	0.57	0.49	0.62	0.53	0.4	0.29	0.44	0.53	0.66	0.4	0.52	0.53	0.42	0.43	0.47	0.43	0.54	0.39	0.47	0.58	0.51	0.34	0.4	0.35	0.53	0.5	No	No	No	No
chr9:140079365:140079539:-@chr9:140078234|140078243:140078124:-	ANAPC2	0.08	0.06666666666666668	0.13	0.07	0.07	0.13	0.06	0.08	0.07	0.03	0.06	0.06	0.08	0.06	0.12	0.08	0.06	0.05	0.03	0.03	0.06	0.08	0.11	0.06	0.06	0.05	0.09	0.07	0.04	0.12	0.03	No	No	No	No
chr17:43193999:43194151:-@chr17:43192857|43192953:43192711:-	PLCD3	0.93875	0.951904761904762	0.93	0.93	0.91	0.96	0.95	0.95	0.93	0.95	0.98	0.96	0.96	0.92	0.94	0.97	0.96	0.94	0.98	0.97	0.92	0.95	0.95	0.94	0.96	0.91	0.98	0.98	0.94	0.91	0.97	No	No	No	No
chr7:72988713:72988843:-@chr7:72988385|72988452:72988268:-	TBL2	0.13	0.1280952380952381	0.12	0.15	0.08	0.15	0.11	0.08	0.21	0.14	0.1	0.23	0.12	0.15	0.18	0.08	0.06	0.15	0.1	0.16	0.13	0.09	0.32	0.11	0.13	0.17	0.06	0.07	0.16	0.09	0.03	No	No	No	No
chr9:135819930:135820020:-@chr9:135810420:135810482:-@chr9:135804154:135804339:-@chr9:135800974:135801126:-	TSC1	0.385	0.4333333333333333	0.49	0.36	0.31	0.38	0.33	0.31	0.41	0.49	0.43	0.48	0.46	0.4	0.41	0.45	0.48	0.51	0.41	0.47	0.51	0.55	0.54	0.4	0.39	0.42	0.36	0.42	0.31	0.37	0.33	No	No	No	No
chr12:98987403:98987518:+@chr12:98987753|98987757:98987913:+	SLC25A3	0.9512499999999999	0.9523809523809522	0.94	0.94	0.94	0.96	0.95	0.95	0.97	0.96	0.97	0.98	0.94	0.97	0.98	0.96	0.91	0.95	0.95	0.94	0.94	0.95	0.92	0.94	0.94	0.93	0.97	0.97	0.96	0.97	0.96	No	No	No	No
chr12:25256943:25256992:+@chr12:25257295:25257396:+@chr12:25259877:25259984:+	LRMP	0.7549999999999999	0.7957142857142857	0.82	0.85	0.78	0.41	0.64	0.87	0.8	0.87	0.72	0.87	0.86	0.79	0.86	0.74	0.8	0.88	0.64	0.79	0.68	0.68	0.81	0.79	0.59	0.78	0.92	0.9	0.83	0.85	0.93	No	No	No	No
chr1:234536927:234537008:-@chr1:234536599:234536694:-@chr1:234534128:234534299:-@chr1:234529392:234529583:-	TARBP1	0.39	0.39809523809523817	0.43	0.35	0.45	0.52	0.32	0.38	0.31	0.36	0.4	0.5	0.48	0.35	0.42	0.41	0.42	0.44	0.5	0.46	0.45	0.28	0.36	0.35	0.39	0.41	0.37	0.36	0.43	0.28	0.3	No	No	No	No
chr1:202104928:202104835:-@chr1:202104654:202104587:-	ARL8A	0.88375	0.886190476190476	0.84	0.85	0.88	0.96	0.88	0.85	0.89	0.92	0.87	0.86	0.96	0.83	0.91	0.88	0.95	0.91	0.95	0.91	0.88	0.84	0.74	0.9	0.8	0.87	0.93	0.93	0.9	0.83	0.96	No	No	No	No
chr3:33879696:33879819:+@chr3:33883389:33883566:+@chr3:33885604:33885715:+	PDCD6IP	0.96875	0.9728571428571426	0.98	0.97	0.97	0.96	0.97	0.98	0.95	0.97	0.97	0.98	0.98	0.95	0.96	0.96	0.97	0.95	0.97	0.97	0.97	0.98	0.96	0.98	0.98	0.97	0.99	0.99	0.98	0.98	0.99	No	No	No	No
chr16:70389388:70389438:+@chr16:70390032:70390150:+@chr16:70395321:70395539:+@chr16:70398446:70398548:+	DDX19A,DDX19B,DDX19A,DDX19B,DDX19A	0.5787500000000001	0.590952380952381	0.66	0.65	0.59	0.49	0.56	0.56	0.52	0.6	0.7	0.52	0.56	0.69	0.47	0.65	0.6	0.48	0.66	0.6	0.56	0.66	0.62	0.39	0.61	0.51	0.64	0.59	0.57	0.66	0.67	No	No	No	No
chr2:62069257:62069495:-@chr2:62067660|62067716:62066556:-	FAM161A	0.315	0.20285714285714285	0.18	0.13	0.22	0.66	0.22	0.25	0.47	0.39	0.19	0.14	0.29	0.18	0.11	0.32	0.25	0.27	0.21	0.22	0.28	0.32	0.15	0.09	0.28	0.23	0.11	0.15	0.13	0.17	0.17	No	No	No	No
chr1:19923471:19923603:+@chr1:19927281:19927465:+@chr1:19948594:19948641:+	MINOS1	0.05	0.05666666666666668	0.04	0.03	0.05	0.07	0.07	0.05	0.04	0.05	0.05	0.07	0.04	0.03	0.06	0.03	0.02	0.03	0.11	0.04	0.04	0.03	0.05	0.03	0.07	0.04	0.09	0.11	0.08	0.12	0.05	No	No	No	No
chr15:59961091:59961189:-@chr15:59960302:59960337:-@chr15:59955062:59956319:-	BNIP2	0.6675	0.582857142857143	0.75	0.53	0.44	0.78	0.81	0.72	0.59	0.72	0.75	0.81	0.6	0.68	0.42	0.43	0.5	0.55	0.42	0.69	0.67	0.51	0.65	0.63	0.49	0.57	0.63	0.55	0.44	0.57	0.68	No	No	No	No
chr10:81574369:81574472:-@chr10:81568515:81568588:-@chr10:81565795:81565878:-@chr10:81564241:81564283:-	n/a	0.5362499999999999	0.5066666666666666	0.5	0.42	0.52	0.82	0.47	0.49	0.5	0.57	0.47	0.58	0.46	0.58	0.59	0.47	0.58	0.45	0.61	0.64	0.46	0.57	0.44	0.5	0.59	0.44	0.44	0.48	0.45	0.44	0.4	No	No	No	No
chr22:30234167:30234263:-@chr22:30232427:30232489:-@chr22:30230478:30230539:-@chr22:30228234:30228331:-	ASCC2	0.45875	0.3233333333333333	0.54	0.5	0.37	0.37	0.41	0.41	0.61	0.46	0.17	0.32	0.38	0.5	0.37	0.38	0.27	0.27	0.27	0.22	0.43	0.46	0.6	0.29	0.3	0.21	0.24	0.24	0.31	0.38	0.18	No	No	No	No
chr21:43707999:43708147|43708183:+@chr21:43708321|43708321:43708422:+	ABCG1	0.29125	0.24619047619047618	0.21	0.28	0.26	0.29	0.32	0.43	0.25	0.29	0.16	0.28	0.2	0.17	0.29	0.25	0.14	0.26	0.52	0.22	0.26	0.21	0.28	0.21	0.16	0.32	0.21	0.39	0.34	0.16	0.14	No	No	No	No
chrX:100872493:100872574:-@chrX:100872282:100872360:-@chrX:100870108:100871756:-	ARMCX6	0.065	0.059523809523809534	0.06	0.12	0.04	0.03	0.07	0.07	0.09	0.04	0.07	0.09	0.08	0.06	0.05	0.06	0.04	0.04	0.06	0.04	0.05	0.09	0.12	0.08	0.06	0.05	0.03	0.04	0.07	0.05	0.02	No	No	No	No
chr12:95425125:95425264:-@chr12:95422285|95422300:95422163:-	NR2C1	0.19125	0.19142857142857145	0.23	0.31	0.15	0.14	0.13	0.2	0.21	0.16	0.15	0.13	0.16	0.16	0.27	0.15	0.14	0.15	0.4	0.28	0.13	0.3	0.17	0.15	0.21	0.1	0.18	0.23	0.31	0.14	0.11	No	No	No	No
chr12:88510810:88510922:-@chr12:88509255:88509347:-@chr12:88508875:88508959:-	CEP290	0.11000000000000001	0.11619047619047619	0.09	0.18	0.1	0.18	0.11	0.14	0.04	0.04	0.11	0.11	0.07	0.13	0.2	0.25	0.15	0.13	0.06	0.06	0.09	0.1	0.12	0.07	0.16	0.16	0.06	0.04	0.07	0.19	0.11	No	No	No	No
chr8:146003824:146003910:-@chr8:146003423:146003549:-@chr8:146002843:146002939:-@chr8:145998501:145999990:-	ZNF34	0.55375	0.49761904761904757	0.45	0.56	0.46	0.58	0.69	0.53	0.59	0.57	0.55	0.44	0.6	0.44	0.53	0.58	0.39	0.44	0.56	0.54	0.57	0.46	0.48	0.47	0.51	0.33	0.48	0.4	0.58	0.6	0.5	No	No	No	No
chr14:73603143:73603291:+@chr14:73603833:73603931:+@chr14:73614503:73614584:+	PSEN1	0.34625	0.31	0.17	0.35	0.24	0.89	0.23	0.21	0.4	0.28	0.43	0.33	0.24	0.37	0.19	0.34	0.43	0.31	0.6	0.5	0.39	0.19	0.2	0.14	0.33	0.22	0.34	0.44	0.22	0.16	0.14	No	No	No	No
chr16:2162341:2162474:-@chr16:2161817:2161872:-@chr16:2156806:2156949:-	PKD1	0.9475	0.9290476190476189	0.97	0.97	0.93	0.94	0.97	0.96	0.87	0.97	0.9	0.92	0.94	0.9	0.93	0.9	0.93	0.95	0.95	0.94	0.88	0.92	0.94	0.94	0.96	0.89	0.93	0.96	0.95	0.91	0.97	No	No	No	No
chr9:5944871:5944960:-@chr9:5933751:5933881:-@chr9:5929044:5929159:-	KIAA2026	0.10250000000000001	0.11904761904761904	0.11	0.12	0.1	0.06	0.17	0.07	0.07	0.12	0.13	0.12	0.07	0.13	0.24	0.08	0.11	0.11	0.06	0.21	0.05	0.07	0.15	0.1	0.24	0.13	0.1	0.12	0.13	0.05	0.1	No	No	No	No
chr16:68678151:68679327:+@chr16:68679539:68679653:+@chr16:68710288:68710373:+@chr16:68712037:68712180:+	CDH3	0.515	0.38857142857142857	0.76	0.42	0.33	0.48	0.51	0.38	0.57	0.67	0.29	0.35	0.62	0.47	0.38	0.47	0.33	0.38	0.45	0.49	0.33	0.3	0.41	0.46	0.42	0.26	0.24	0.41	0.48	0.25	0.37	No	No	No	No
chr1:151400599:151400889:-@chr1:151400490|151400517:151400299:-	POGZ	0.16499999999999998	0.14142857142857143	0.19	0.21	0.2	0.13	0.19	0.17	0.15	0.08	0.19	0.11	0.12	0.09	0.08	0.09	0.14	0.07	0.14	0.15	0.12	0.15	0.21	0.15	0.13	0.12	0.19	0.11	0.22	0.22	0.17	No	No	No	No
chrX:12156585:12157131:+@chrX:12359660:12359756:+@chrX:12516799:12516915:+	FRMPD4	0.19625	0.21333333333333335	0.21	0.22	0.27	0.08	0.35	0.18	0.15	0.11	0.15	0.13	0.21	0.21	0.19	0.2	0.27	0.14	0.13	0.2	0.32	0.26	0.3	0.25	0.17	0.3	0.14	0.12	0.21	0.23	0.35	No	No	No	No
chr12:110503665:110503838:-@chr12:110496793:110496968:-@chr12:110494994:110495101:-	C12orf76	0.72125	0.6799999999999999	0.72	0.58	0.62	0.8	0.78	0.77	0.75	0.75	0.73	0.71	0.67	0.66	0.37	0.69	0.8	0.62	0.67	0.4	0.55	0.78	0.82	0.8	0.55	0.61	0.79	0.9	0.72	0.58	0.86	No	No	No	No
chr1:28861770:28861892:+@chr1:28862122:28862168:+@chr1:28862383:28862538:+	RCC1	0.13125	0.1680952380952381	0.13	0.15	0.14	0.08	0.15	0.12	0.11	0.17	0.21	0.2	0.12	0.38	0.26	0.14	0.18	0.08	0.08	0.14	0.19	0.18	0.32	0.1	0.08	0.28	0.1	0.15	0.09	0.21	0.04	No	No	No	No
chr3:37903669:37903769:+@chr3:37953164:37953318:+@chr3:37988548:37988702:+	CTDSPL	0.29874999999999996	0.23571428571428577	0.19	0.26	0.41	0.27	0.3	0.27	0.3	0.39	0.35	0.32	0.17	0.22	0.33	0.18	0.44	0.14	0.1	0.25	0.24	0.21	0.26	0.32	0.2	0.28	0.23	0.26	0.13	0.24	0.08	No	No	No	No
chr3:129123246:129123093|129123092:-@chr3:129121422|129121421:129121366:-	C3orf25	0.685	0.6614285714285714	0.66	0.68	0.73	0.5	0.65	0.74	0.81	0.71	0.66	0.67	0.79	0.38	0.81	0.42	0.83	0.7	0.78	0.79	0.42	0.62	0.6	0.63	0.7	0.67	0.83	0.79	0.68	0.6	0.52	No	No	No	No
chr16:29874136:29874578:-@chr16:29873907:29874041:-@chr16:29872427:29872580:-	CDIPT	0.9524999999999999	0.9523809523809523	0.98	0.96	0.95	0.85	0.98	0.97	0.97	0.96	0.94	0.95	0.94	0.96	0.96	0.96	0.94	0.88	0.96	0.96	0.94	0.96	0.96	0.95	0.96	0.94	0.98	0.97	0.98	0.94	0.97	No	No	No	No
chr1:175161776:175161949:-@chr1:175146747:175146820:-@chr1:175135698:175135873:-	KIAA0040	0.54375	0.6295238095238095	0.7	0.67	0.47	0.67	0.5	0.44	0.4	0.5	0.62	0.69	0.62	0.63	0.46	0.61	0.8	0.72	0.72	0.34	0.34	0.59	0.82	0.55	0.69	0.66	0.79	0.58	0.74	0.57	0.68	No	No	No	No
chr11:64879987:64880183:+@chr11:64880283:64880886:+@chr11:64882185:64882304:+	TM7SF2	0.5825	0.6342857142857143	0.7	0.47	0.5	0.49	0.57	0.54	0.61	0.78	0.67	0.83	0.68	0.48	0.51	0.54	0.78	0.78	0.82	0.6	0.65	0.86	0.68	0.61	0.47	0.85	0.41	0.74	0.58	0.39	0.39	No	No	No	No
chr11:63521134:63521180:+@chr11:63523584:63523642:+@chr11:63525628:63527363:+	RTN3	0.98	0.9838095238095235	0.98	0.98	0.98	0.98	0.97	0.98	0.98	0.99	0.97	0.99	0.98	0.98	0.99	0.99	0.98	0.98	0.99	0.99	0.99	0.97	0.98	0.98	0.97	0.99	0.99	0.99	0.99	0.99	0.98	No	No	No	No
chr21:46293417:46293818:-@chr21:46285486:46285565:-@chr21:46285310:46285362:-	PTTG1IP	0.04875	0.03714285714285715	0.03	0.07	0.09	0.02	0.04	0.06	0.05	0.03	0.03	0.05	0.04	0.04	0.02	0.02	0.02	0.03	0.06	0.03	0.1	0.02	0.08	0.03	0.02	0.05	0.04	0.02	0.05	0.02	0.01	No	No	No	No
chr4:128905494:128905578:+@chr4:128922871:128922915:+@chr4:128930075:128930153:+	C4orf29	0.47000000000000003	0.43333333333333324	0.36	0.4	0.63	0.44	0.54	0.48	0.51	0.4	0.56	0.37	0.43	0.55	0.61	0.49	0.45	0.25	0.26	0.63	0.51	0.49	0.31	0.5	0.46	0.32	0.32	0.46	0.41	0.27	0.45	No	No	No	No
chr7:72509966:72510052:+@chr7:72510219|72510229:72510331:+	PMS2L2	0.99	0.9880952380952379	0.99	0.99	0.99	0.99	0.99	0.99	0.99	0.99	0.99	0.99	0.99	0.98	0.98	0.99	0.99	0.99	0.99	0.98	0.98	0.99	0.98	0.99	0.99	0.99	0.99	0.99	0.99	0.99	1.0	No	No	No	No
chr1:26633083:26633195:-@chr1:26628185:26628213:-@chr1:26624453:26624553:-	UBXN11	0.8187500000000001	0.8076190476190477	0.85	0.85	0.85	0.81	0.73	0.82	0.77	0.87	0.85	0.67	0.76	0.87	0.84	0.85	0.85	0.7	0.87	0.88	0.76	0.81	0.71	0.76	0.89	0.67	0.83	0.75	0.91	0.81	0.92	No	No	No	No
chr1:204225930:204226016:-@chr1:204219674:204219742:-@chr1:204218312:204218392:-	PLEKHA6	0.94	0.9271428571428569	0.95	0.93	0.91	0.94	0.94	0.94	0.94	0.97	0.95	0.93	0.96	0.92	0.95	0.94	0.95	0.94	0.94	0.93	0.91	0.9	0.91	0.91	0.93	0.91	0.95	0.93	0.91	0.83	0.97	No	No	No	No
chr17:78388967:78389050:+@chr17:78389450:78389621:+@chr17:78397320:78397432:+	ENDOV	0.8825000000000001	0.8747619047619049	0.9	0.83	0.89	0.95	0.88	0.76	0.93	0.92	0.86	0.86	0.89	0.86	0.88	0.89	0.9	0.89	0.95	0.82	0.87	0.89	0.78	0.89	0.83	0.85	0.94	0.89	0.84	0.86	0.93	No	No	No	No
chr16:3507992:3508181:+@chr16:3526222:3526337:+@chr16:3532502:3532598:+	NAA60	0.9025000000000001	0.8999999999999999	0.93	0.88	0.94	0.87	0.93	0.83	0.93	0.91	0.88	0.92	0.95	0.83	0.92	0.93	0.93	0.96	0.94	0.9	0.85	0.84	0.92	0.89	0.89	0.83	0.93	0.91	0.93	0.78	0.97	No	No	No	No
chr11:10830252:10830582:-@chr11:10828802:10828866:-@chr11:10828367:10828432:-	EIF4G2	0.9875	0.9895238095238093	0.99	0.99	0.99	0.99	0.98	0.99	0.98	0.99	0.99	0.99	0.99	0.98	0.98	0.99	0.99	0.99	0.99	0.99	0.99	0.99	0.99	0.99	0.99	0.99	0.99	0.99	0.99	0.99	1.0	No	No	No	No
chr14:89290918:89291165:+@chr14:89300037:89300066:+@chr14:89303252:89303410:+@chr14:89305796:89305916:+	TTC8	0.4975	0.38761904761904764	0.54	0.72	0.38	0.4	0.53	0.7	0.4	0.31	0.44	0.09	0.29	0.29	0.2	0.34	0.43	0.43	0.45	0.24	0.28	0.45	0.52	0.27	0.31	0.16	0.7	0.36	0.55	0.47	0.87	No	No	No	No
chr3:196033814:196033883:-@chr3:196032527:196032644:-@chr3:196022877:196022940:-	TCTEX1D2	0.13	0.14809523809523809	0.05	0.11	0.12	0.21	0.13	0.06	0.26	0.1	0.1	0.06	0.05	0.23	0.12	0.11	0.13	0.2	0.12	0.14	0.17	0.29	0.28	0.18	0.25	0.13	0.21	0.09	0.13	0.06	0.06	No	No	No	No
chr6:90347601:90347444|90347461:-@chr6:90341943:90347072:-	LYRM2	0.24	0.30761904761904757	0.2	0.17	0.22	0.41	0.22	0.21	0.31	0.18	0.19	0.26	0.15	0.37	0.45	0.38	0.28	0.3	0.43	0.22	0.27	0.22	0.28	0.35	0.35	0.35	0.32	0.38	0.31	0.31	0.29	No	No	No	No
chr2:24205766:24205903:+@chr2:24207543:24207701:+@chr2:24222542:24223693:+	UBXN2A	0.93875	0.9557142857142855	0.95	0.95	0.95	0.84	0.96	0.96	0.94	0.96	0.97	0.94	0.96	0.92	0.9	0.95	0.95	0.94	0.95	0.94	0.97	0.95	0.95	0.94	0.96	0.98	0.98	0.98	0.96	0.99	0.99	No	No	No	No
chr10:64975456:64975309|64975313:-@chr10:64975023:64975215:-	JMJD1C	0.10125	0.11476190476190477	0.09	0.07	0.04	0.17	0.12	0.09	0.13	0.1	0.12	0.1	0.07	0.13	0.11	0.09	0.08	0.15	0.06	0.16	0.15	0.17	0.15	0.12	0.14	0.11	0.11	0.12	0.13	0.04	0.1	No	No	No	No
chr14:100842597:100842680:-@chr14:100841620:100841883:-@chr14:100840473:100840581:-@chr14:100835424:100835595:-	WARS	0.37124999999999997	0.44714285714285706	0.37	0.41	0.26	0.41	0.35	0.38	0.35	0.44	0.42	0.38	0.38	0.24	0.45	0.59	0.55	0.83	0.47	0.33	0.56	0.63	0.47	0.27	0.38	0.55	0.35	0.64	0.26	0.37	0.27	No	No	No	No
chr8:95274547:95274318|95274433:-@chr8:95272401:95272740:-	GEM	0.73375	0.7704761904761904	0.8	0.76	0.64	0.89	0.81	0.65	0.8	0.52	0.8	0.81	0.94	0.88	0.87	0.73	0.88	0.85	0.89	0.81	0.78	0.66	0.78	0.65	0.91	0.75	0.42	0.72	0.53	0.57	0.95	No	No	No	No
chr4:15471489:15471681:+@chr4:15474846:15474879:+@chr4:15477539:15477595:+	CC2D2A	0.24375	0.20571428571428568	0.12	0.23	0.13	0.55	0.45	0.27	0.13	0.07	0.21	0.22	0.26	0.11	0.13	0.14	0.25	0.27	0.21	0.18	0.14	0.16	0.49	0.18	0.15	0.27	0.14	0.09	0.5	0.17	0.05	No	No	No	No
chr7:856252:856310:+@chr7:871657:871738:+@chr7:872142:872238:+	SUN1	0.052500000000000005	0.04809523809523811	0.04	0.07	0.06	0.04	0.07	0.03	0.05	0.06	0.04	0.04	0.05	0.06	0.05	0.05	0.04	0.05	0.03	0.03	0.03	0.08	0.05	0.06	0.1	0.08	0.04	0.03	0.03	0.04	0.03	No	No	No	No
chr22:50906215:50906352:-@chr22:50906119|50906122:50905961:-	SBF1	0.76125	0.7414285714285713	0.77	0.75	0.79	0.71	0.78	0.76	0.73	0.8	0.74	0.75	0.76	0.75	0.72	0.76	0.73	0.83	0.72	0.75	0.77	0.7	0.73	0.72	0.72	0.75	0.72	0.71	0.72	0.76	0.76	No	No	No	No
chr7:77214860:77214898:+@chr7:77221502:77221573:+@chr7:77227159:77227218:+	PTPN12	0.905	0.9152380952380952	0.93	0.93	0.9	0.85	0.91	0.88	0.89	0.95	0.91	0.93	0.91	0.91	0.9	0.86	0.92	0.91	0.93	0.91	0.93	0.91	0.88	0.92	0.9	0.91	0.95	0.95	0.89	0.92	0.97	No	No	No	No
chr14:65409223:65409623:-@chr14:65406711:65406916:-@chr14:65405870:65406556:-	GPX2	0.645	0.5380952380952381	0.57	0.76	0.57	0.56	0.66	0.62	0.77	0.65	0.51	0.49	0.75	0.57	0.64	0.59	0.46	0.68	0.41	0.59	0.32	0.64	0.55	0.41	0.84	0.73	0.31	0.51	0.37	0.41	0.52	No	No	No	No
chr17:2599832:2599724|2599728:-@chr17:2599453:2599553:-	KIAA0664	0.08374999999999999	0.09476190476190478	0.1	0.11	0.08	0.05	0.15	0.09	0.06	0.03	0.1	0.05	0.09	0.09	0.11	0.11	0.06	0.06	0.06	0.11	0.08	0.21	0.18	0.1	0.07	0.12	0.06	0.11	0.05	0.1	0.07	No	No	No	No
chr11:118897647:118897805:-@chr11:118897216:118897398:-@chr11:118896677:118896790:-	SLC37A4	0.6387499999999999	0.6366666666666668	0.66	0.7	0.84	0.75	0.61	0.61	0.37	0.57	0.51	0.71	0.67	0.52	0.74	0.69	0.68	0.66	0.73	0.74	0.76	0.65	0.65	0.75	0.58	0.74	0.6	0.66	0.47	0.4	0.46	No	No	No	No
chr16:2012910:2012737|2012874:-@chr16:2012657|2012657:2012498:-	RPS2	0.9962500000000001	0.9976190476190477	1.0	0.99	0.99	1.0	1.0	1.0	0.99	1.0	0.99	1.0	1.0	0.99	0.99	1.0	1.0	1.0	1.0	1.0	1.0	0.99	0.99	1.0	1.0	1.0	1.0	1.0	1.0	1.0	1.0	No	No	No	No
chr7:22986866:22986571|22986652:-@chr7:22980878:22985782:-	FAM126A	0.435	0.4576190476190477	0.32	0.31	0.47	0.71	0.41	0.45	0.24	0.57	0.65	0.6	0.32	0.52	0.35	0.47	0.63	0.52	0.59	0.67	0.41	0.53	0.24	0.47	0.54	0.48	0.3	0.38	0.43	0.41	0.1	No	No	No	No
chr7:98467400:98467673:-@chr7:98460718:98461023:-@chr7:98457802:98457961:-	TMEM130	0.9650000000000001	0.9657142857142856	0.97	0.97	0.98	0.98	0.94	0.97	0.98	0.93	0.97	0.98	0.97	0.96	0.98	0.96	0.97	0.96	0.96	0.97	0.97	0.95	0.96	0.95	0.96	0.94	0.98	0.97	0.98	0.97	0.97	No	No	No	No
chr19:9490733:9490815:+@chr19:9491344|9491824:9493291:+	ZNF559-ZNF177	0.78625	0.7561904761904762	0.89	0.79	0.71	0.84	0.86	0.76	0.73	0.71	0.86	0.82	0.74	0.75	0.83	0.9	0.8	0.85	0.71	0.71	0.76	0.89	0.84	0.64	0.8	0.67	0.59	0.66	0.57	0.71	0.78	No	No	No	No
chr2:170671987:170672038:-@chr2:170669016|170669034:170668967:-	METTL5	0.82125	0.8071428571428572	0.86	0.81	0.87	0.76	0.81	0.89	0.73	0.84	0.8	0.77	0.79	0.72	0.88	0.78	0.63	0.74	0.86	0.68	0.79	0.88	0.66	0.83	0.69	0.84	0.94	0.94	0.9	0.89	0.94	No	No	No	No
chr1:167653137:167653238:+@chr1:167654658:167654747:+@chr1:167659286:167659357:+@chr1:167663336:167663539:+	RCSD1	0.32125000000000004	0.28761904761904755	0.48	0.19	0.27	0.24	0.28	0.38	0.12	0.61	0.25	0.22	0.24	0.51	0.3	0.42	0.52	0.32	0.43	0.36	0.22	0.25	0.33	0.23	0.21	0.31	0.16	0.22	0.25	0.18	0.11	No	No	No	No
chr15:31947299:31947453:-@chr15:31941882:31942032:-@chr15:31862221:31862400:-	OTUD7A	0.08374999999999999	0.09047619047619049	0.07	0.11	0.04	0.15	0.11	0.07	0.06	0.06	0.06	0.09	0.05	0.08	0.1	0.09	0.1	0.07	0.13	0.07	0.08	0.09	0.11	0.08	0.09	0.13	0.1	0.09	0.1	0.14	0.05	No	No	No	No
chr5:180669345:180669170|180669174:-@chr5:180668492:180668563:-	GNB2L1	0.875	0.8742857142857144	0.91	0.85	0.82	0.88	0.89	0.86	0.89	0.9	0.88	0.84	0.88	0.84	0.9	0.86	0.94	0.88	0.93	0.91	0.88	0.85	0.86	0.84	0.87	0.92	0.87	0.91	0.69	0.87	0.94	No	No	No	No
chr1:222892605:222892701:+@chr1:222897434|222897442:222897506:+	BROX	0.61375	0.7195238095238095	0.39	0.81	0.81	0.68	0.6	0.76	0.27	0.59	0.68	0.77	0.87	0.44	0.55	0.68	0.72	0.63	0.62	0.72	0.78	0.69	0.58	0.68	0.85	0.73	0.83	0.82	0.85	0.7	0.92	No	No	No	No
chr5:71591358:71591416:-@chr5:71537289:71537515:-@chr5:71533841:71533955:-	MRPS27	0.0375	0.03095238095238096	0.02	0.03	0.02	0.04	0.06	0.03	0.03	0.07	0.04	0.03	0.02	0.03	0.06	0.02	0.04	0.02	0.03	0.03	0.04	0.05	0.04	0.03	0.06	0.03	0.02	0.02	0.02	0.02	0.0	No	No	No	No
chr3:63428753:63429145:+@chr3:63437749:63437791:+@chr3:63466508:63466632:+	SYNPR	0.058750000000000004	0.04	0.04	0.06	0.05	0.09	0.03	0.04	0.1	0.06	0.03	0.03	0.05	0.04	0.1	0.02	0.03	0.04	0.14	0.06	0.03	0.03	0.03	0.02	0.06	0.04	0.01	0.03	0.01	0.03	0.01	No	No	No	No
chr3:98241693:98241910:-@chr3:98240497:98240547:-@chr3:98239977:98240281:-	CLDND1	0.2725	0.27	0.39	0.22	0.32	0.4	0.15	0.21	0.19	0.3	0.28	0.22	0.39	0.32	0.33	0.2	0.21	0.21	0.44	0.29	0.51	0.17	0.28	0.27	0.2	0.16	0.14	0.32	0.24	0.16	0.33	No	No	No	No
chrX:110388088:110388150:+@chrX:110389749:110389793:+@chrX:110390965:110391118:+	PAK3	0.68875	0.6952380952380953	0.74	0.64	0.89	0.78	0.44	0.65	0.88	0.49	0.78	0.65	0.66	0.73	0.76	0.55	0.64	0.56	0.95	0.51	0.67	0.77	0.57	0.67	0.73	0.79	0.82	0.79	0.6	0.79	0.61	No	No	No	No
chr9:134497183:134497385:-@chr9:134480318:134480575:-@chr9:134479348:134479440:-@chr9:134477448:134477536:-	RAPGEF1	0.7887500000000001	0.8195238095238095	0.78	0.72	0.79	0.75	0.86	0.75	0.85	0.81	0.83	0.81	0.89	0.86	0.83	0.78	0.89	0.85	0.82	0.84	0.85	0.88	0.85	0.79	0.8	0.8	0.78	0.74	0.82	0.74	0.76	No	No	No	No
chr14:92563018:92563182:-@chr14:92562437:92562478:-@chr14:92559596:92559662:-@chr14:92537279:92537397:-	ATXN3	0.65	0.6733333333333333	0.67	0.59	0.74	0.63	0.54	0.66	0.58	0.79	0.67	0.71	0.69	0.65	0.63	0.62	0.67	0.42	0.75	0.63	0.69	0.64	0.75	0.5	0.72	0.7	0.8	0.75	0.62	0.63	0.9	No	No	No	No
chr2:27597213:27597300:+@chr2:27597556|27597928:27598020:+	SNX17	0.79625	0.7723809523809523	0.74	0.8	0.81	0.89	0.64	0.82	0.79	0.88	0.74	0.75	0.68	0.81	0.79	0.82	0.85	0.83	0.69	0.73	0.84	0.75	0.82	0.78	0.73	0.78	0.69	0.84	0.89	0.78	0.63	No	No	No	No
chr15:23034427:23034121|23034147:-@chr15:23033278:23033413:-	NIPA2	0.41000000000000003	0.43666666666666665	0.3	0.32	0.52	0.61	0.39	0.31	0.54	0.29	0.53	0.48	0.47	0.31	0.2	0.35	0.49	0.52	0.54	0.43	0.46	0.46	0.55	0.33	0.57	0.45	0.38	0.43	0.4	0.58	0.24	No	No	No	No
chr8:21996929:21997042:-@chr8:21996439:21996574:-@chr8:21996152:21996306:-@chr8:21995533:21996065:-	REEP4	0.47624999999999995	0.4347619047619048	0.54	0.46	0.46	0.42	0.57	0.65	0.33	0.38	0.46	0.33	0.5	0.6	0.46	0.73	0.35	0.21	0.4	0.48	0.41	0.31	0.39	0.26	0.65	0.48	0.58	0.32	0.37	0.41	0.43	No	No	No	No
chr12:69202988:69203072:+@chr12:69207334:69207408:+@chr12:69214105:69214154:+@chr12:69218143:69218210:+	MDM2	0.6	0.6671428571428573	0.6	0.55	0.64	0.53	0.54	0.63	0.67	0.64	0.6	0.53	0.6	0.78	0.68	0.74	0.76	0.72	0.71	0.61	0.6	0.74	0.56	0.58	0.71	0.68	0.67	0.68	0.71	0.71	0.64	No	No	No	No
chr17:37985640:37985741:-@chr17:37948926:37949186:-@chr17:37913968:37922746:-	IKZF3	0.405	0.42952380952380953	0.45	0.56	0.34	0.4	0.51	0.29	0.41	0.28	0.41	0.34	0.47	0.68	0.44	0.72	0.27	0.47	0.43	0.44	0.33	0.48	0.38	0.38	0.51	0.4	0.22	0.35	0.39	0.39	0.52	No	No	No	No
chr2:70312679:70312756:-@chr2:70310639:70310819:-@chr2:70278335:70278437:-	PCBP1-AS1	0.28625	0.2671428571428572	0.28	0.37	0.26	0.23	0.19	0.29	0.25	0.42	0.34	0.26	0.26	0.19	0.28	0.29	0.26	0.21	0.32	0.41	0.31	0.37	0.24	0.19	0.31	0.39	0.12	0.25	0.31	0.15	0.15	No	No	No	No
chr2:170871791:170871876:+@chr2:170873343:170873429:+@chr2:170885856:170885958:+	UBR3	0.0125	0.011904761904761908	0.01	0.01	0.01	0.02	0.01	0.01	0.02	0.01	0.01	0.01	0.01	0.02	0.02	0.02	0.01	0.02	0.01	0.01	0.01	0.02	0.01	0.01	0.01	0.01	0.0	0.01	0.01	0.01	0.01	No	No	No	No
chr3:56593597:56593622:+@chr3:56597680|56597712:56598153:+	CCDC66	0.4225	0.3857142857142857	0.34	0.51	0.5	0.31	0.34	0.48	0.59	0.31	0.25	0.49	0.65	0.53	0.49	0.44	0.26	0.62	0.45	0.53	0.43	0.21	0.34	0.37	0.41	0.33	0.43	0.23	0.17	0.3	0.17	No	No	No	No
chr9:34017048:34017187:-@chr9:34011625:34011662:-@chr9:33998785:33998862:-	UBAP2	0.44875	0.4547619047619048	0.41	0.52	0.5	0.53	0.34	0.46	0.48	0.35	0.5	0.5	0.47	0.62	0.53	0.32	0.4	0.58	0.39	0.22	0.49	0.37	0.61	0.4	0.58	0.44	0.42	0.48	0.48	0.35	0.4	No	No	No	No
chr20:33665849:33665977:-@chr20:33657099:33657215:-@chr20:33645317:33645374:-	TRPC4AP	0.9375	0.9419047619047621	0.95	0.93	0.96	0.92	0.92	0.97	0.92	0.93	0.88	0.95	0.95	0.91	0.92	0.93	0.96	0.88	0.97	0.93	0.96	0.95	0.93	0.95	0.94	0.95	0.98	0.98	0.94	0.94	0.98	No	No	No	No
chr9:547148:547341:+@chr9:549107|549190:549531:+	n/a	0.6475	0.6176190476190475	0.62	0.71	0.46	0.75	0.65	0.66	0.6	0.73	0.42	0.58	0.36	0.49	0.42	0.64	0.65	0.37	0.55	0.54	0.6	0.85	0.77	0.89	0.55	0.72	0.72	0.76	0.73	0.67	0.69	No	No	No	No
chr15:75641225:75641680:+@chr15:75643642:75643717:+@chr15:75644373:75644520:+	NEIL1	0.30500000000000005	0.33809523809523806	0.27	0.39	0.33	0.48	0.21	0.2	0.21	0.35	0.31	0.37	0.33	0.49	0.42	0.23	0.34	0.46	0.34	0.34	0.25	0.33	0.47	0.26	0.3	0.27	0.21	0.24	0.3	0.36	0.48	No	No	No	No
chr22:42956192:42956271:+@chr22:42959395:42959487:+@chr22:42962310:42962344:+	SERHL2	0.5625	0.4766666666666667	0.52	0.48	0.56	0.77	0.44	0.61	0.5	0.62	0.44	0.72	0.26	0.48	0.32	0.38	0.61	0.55	0.55	0.45	0.43	0.69	0.32	0.37	0.47	0.68	0.47	0.3	0.67	0.62	0.23	No	No	No	No
chr20:1876085:1876172:+@chr20:1895745|1895805:1896101:+	SIRPA	0.9724999999999999	0.9776190476190475	0.96	0.96	0.98	0.99	0.99	0.97	0.97	0.96	0.98	0.96	0.99	0.96	0.99	0.98	0.99	0.97	0.99	0.97	0.95	0.97	0.98	0.98	0.99	0.97	0.97	0.97	0.98	0.99	1.0	No	No	No	No
chr16:84733555:84733717:+@chr16:84738346:84738466:+@chr16:84749801:84750124:+	USP10	0.60875	0.6276190476190476	0.6	0.71	0.7	0.74	0.37	0.45	0.64	0.66	0.59	0.74	0.37	0.73	0.66	0.7	0.73	0.48	0.53	0.7	0.67	0.59	0.64	0.64	0.63	0.45	0.83	0.68	0.77	0.46	0.59	No	No	No	No
chr10:103919653:103919781:+@chr10:103919990:103920100:+@chr10:103920209:103920850:+	NOLC1	0.94625	0.9247619047619047	0.96	0.96	0.95	0.94	0.91	0.94	0.93	0.98	0.92	0.91	0.9	0.95	0.95	0.95	0.92	0.94	0.9	0.94	0.94	0.91	0.92	0.91	0.94	0.83	0.97	0.89	0.96	0.9	0.97	No	No	No	No
chr11:85429833:85429886:-@chr11:85428573|85428769:85428526:-	SYTL2	0.3775	0.38333333333333336	0.28	0.46	0.29	0.35	0.47	0.36	0.4	0.41	0.31	0.37	0.49	0.4	0.4	0.33	0.19	0.21	0.56	0.24	0.52	0.29	0.34	0.42	0.41	0.29	0.44	0.36	0.29	0.41	0.78	No	No	No	No
chr6:10555949:10557575:+@chr6:10619438:10619864:+@chr6:10621584:10621676:+	GCNT2	0.24	0.26000000000000006	0.08	0.19	0.18	0.26	0.19	0.24	0.33	0.45	0.43	0.36	0.34	0.36	0.33	0.14	0.35	0.24	0.23	0.21	0.28	0.57	0.2	0.24	0.2	0.22	0.06	0.19	0.15	0.23	0.13	No	No	No	No
chr8:82586076:82586184:-@chr8:82583174:82583282:-@chr8:82572751:82572902:-	IMPA1	0.9575	0.9580952380952378	0.97	0.95	0.97	0.96	0.96	0.96	0.96	0.93	0.94	0.97	0.95	0.95	0.97	0.96	0.97	0.95	0.93	0.96	0.97	0.93	0.94	0.97	0.98	0.9	0.99	0.98	0.95	0.97	0.99	No	No	No	No
chr10:99446523:99446625:-@chr10:99439670|99439672:99439376:-	AVPI1	0.0875	0.1376190476190476	0.09	0.09	0.08	0.07	0.1	0.1	0.09	0.08	0.06	0.11	0.03	0.13	0.08	0.08	0.06	0.07	0.04	0.07	0.09	0.45	0.17	0.06	0.09	0.12	0.03	0.55	0.04	0.54	0.02	No	No	No	No
chr12:121708701:121708748:-@chr12:121707592:121707687:-@chr12:121707331:121707384:-	CAMKK2	0.01125	0.014285714285714287	0.01	0.01	0.01	0.01	0.01	0.01	0.01	0.02	0.02	0.01	0.01	0.02	0.01	0.01	0.01	0.01	0.01	0.01	0.01	0.02	0.02	0.01	0.01	0.01	0.01	0.02	0.01	0.05	0.01	No	No	No	No
chr12:110832906:110833025:-@chr12:110826317:110826428:-@chr12:110825544:110825697:-	ANAPC7	0.8987499999999999	0.9114285714285715	0.91	0.94	0.87	0.88	0.84	0.91	0.93	0.91	0.92	0.92	0.92	0.94	0.94	0.93	0.95	0.89	0.81	0.85	0.95	0.88	0.93	0.91	0.95	0.79	0.93	0.87	0.96	0.95	0.95	No	No	No	No
chr17:6799873:6800082:+@chr17:6801523:6801609:+@chr17:6801848:6802017:+	ALOX12P2	0.6675	0.5347619047619047	0.42	0.77	0.66	0.6	0.54	0.76	0.73	0.86	0.34	0.59	0.41	0.64	0.42	0.43	0.48	0.35	0.53	0.6	0.67	0.44	0.43	0.73	0.74	0.56	0.46	0.49	0.7	0.62	0.6	No	No	No	No
chr6:34204650:34204738|34204740:+@chr6:34204981:34205094:+	HMGA1	0.065	0.057619047619047625	0.08	0.1	0.04	0.05	0.08	0.05	0.06	0.06	0.08	0.04	0.07	0.05	0.05	0.04	0.05	0.04	0.03	0.04	0.11	0.05	0.12	0.08	0.06	0.05	0.05	0.06	0.04	0.05	0.05	No	No	No	No
chr1:32042735:32043059:+@chr1:32044805:32044868:+@chr1:32048750:32048842:+@chr1:32049062:32049176:+	TINAGL1	0.24375000000000002	0.27952380952380956	0.36	0.2	0.24	0.24	0.15	0.22	0.24	0.3	0.21	0.19	0.18	0.28	0.44	0.26	0.36	0.49	0.3	0.32	0.47	0.33	0.1	0.43	0.17	0.2	0.12	0.2	0.35	0.36	0.11	No	No	No	No
chr3:47614176:47614364:-@chr3:47610561:47610717:-@chr3:47603728:47604251:-	CSPG5	0.87375	0.8766666666666668	0.89	0.94	0.96	0.83	0.87	0.89	0.78	0.83	0.91	0.86	0.92	0.88	0.82	0.95	0.97	0.9	0.86	0.93	0.92	0.85	0.78	0.95	0.91	0.85	0.84	0.94	0.86	0.75	0.76	No	No	No	No
chr1:156215573:156215778:-@chr1:156215029|156215068:156214933:-	PAQR6	0.8200000000000001	0.8061904761904761	0.8	0.85	0.85	0.9	0.83	0.65	0.82	0.86	0.83	0.76	0.76	0.71	0.78	0.85	0.85	0.74	0.83	0.8	0.83	0.66	0.8	0.89	0.82	0.86	0.8	0.85	0.77	0.88	0.86	No	No	No	No
chr4:941904:941942:+@chr4:942199|942299:942403:+	TMEM175	0.9025000000000001	0.8885714285714286	0.88	0.88	0.88	0.93	0.92	0.91	0.9	0.92	0.93	0.89	0.89	0.83	0.88	0.89	0.93	0.93	0.95	0.89	0.89	0.92	0.82	0.85	0.84	0.9	0.92	0.87	0.9	0.82	0.92	No	No	No	No
chr17:61901177:61901312:-@chr17:61899344:61899528:-@chr17:61899083:61899203:-	FTSJ3	0.7825	0.8247619047619046	0.83	0.82	0.79	0.64	0.85	0.75	0.69	0.89	0.79	0.83	0.78	0.63	0.78	0.88	0.78	0.88	0.87	0.95	0.8	0.87	0.8	0.88	0.84	0.95	0.89	0.86	0.7	0.65	0.91	No	No	No	No
chr16:69279505:69279718:+@chr16:69294074:69294163:+@chr16:69304046:69304188:+	SNTB2	0.79375	0.7771428571428571	0.8	0.64	0.83	0.79	0.77	0.85	0.76	0.91	0.85	0.85	0.73	0.86	0.43	0.83	0.82	0.88	0.74	0.91	0.8	0.87	0.55	0.87	0.76	0.72	0.74	0.76	0.74	0.8	0.81	No	No	No	No
chr21:47666800:47666542:-@chr21:47666318:47666221:-	MCM3AP	0.9674999999999999	0.9576190476190476	0.96	0.96	0.95	0.98	0.96	0.98	0.97	0.98	0.96	0.95	0.96	0.95	0.94	0.97	0.97	0.97	0.98	0.96	0.95	0.95	0.96	0.96	0.95	0.93	0.97	0.96	0.96	0.94	0.97	No	No	No	No
chr14:31344262:31344309:+@chr14:31346778:31346934:+@chr14:31349658:31349702:+	COCH	0.65625	0.6528571428571428	0.71	0.61	0.74	0.64	0.52	0.75	0.69	0.59	0.58	0.66	0.63	0.52	0.69	0.69	0.61	0.68	0.67	0.67	0.69	0.67	0.53	0.59	0.68	0.59	0.75	0.71	0.67	0.67	0.76	No	No	No	No
chr3:157841655:157841780:+@chr3:157920861:157921034:+@chr3:158015828:158015864:+	RSRC1	0.6737500000000001	0.7214285714285714	0.61	0.67	0.67	0.53	0.77	0.68	0.57	0.89	0.72	0.78	0.87	0.81	0.83	0.63	0.75	0.76	0.83	0.89	0.89	0.71	0.83	0.6	0.74	0.8	0.56	0.66	0.6	0.41	0.48	No	No	No	No
chr15:43748090:43749416:-@chr15:43739564:43739683:-@chr15:43738585:43738788:-	TP53BP1	0.71625	0.7933333333333333	0.86	0.85	0.83	0.53	0.74	0.77	0.65	0.5	0.85	0.71	0.72	0.78	0.79	0.87	0.82	0.72	0.66	0.71	0.82	0.71	0.9	0.8	0.85	0.79	0.83	0.79	0.84	0.84	0.86	No	No	No	No
chr14:74025455:74025651:-@chr14:73996870:73996948:-@chr14:73988976:73989928:-	HEATR4	0.27375	0.2761904761904762	0.31	0.23	0.64	0.16	0.29	0.19	0.2	0.17	0.31	0.36	0.33	0.28	0.37	0.23	0.22	0.19	0.18	0.24	0.35	0.31	0.4	0.17	0.34	0.23	0.28	0.31	0.17	0.23	0.3	No	No	No	No
chr3:180630234:180630524:+@chr3:180651122:180651174:+@chr3:180652926:180653019:+@chr3:180665653:180665724:+	BC034416	0.41375	0.4428571428571428	0.45	0.48	0.56	0.45	0.3	0.44	0.38	0.25	0.37	0.28	0.4	0.43	0.52	0.43	0.4	0.53	0.49	0.38	0.36	0.46	0.41	0.47	0.44	0.32	0.54	0.37	0.52	0.6	0.58	No	No	No	No
chr10:99341073:99341171:+@chr10:99342072:99342170:+@chr10:99342361:99342459:+	ANKRD2	0.7262500000000001	0.7885714285714285	0.72	0.76	0.68	0.86	0.74	0.69	0.68	0.68	0.88	0.86	0.77	0.66	0.87	0.86	0.78	0.79	0.76	0.84	0.77	0.62	0.76	0.74	0.73	0.81	0.83	0.78	0.76	0.8	0.89	No	No	No	No
chr12:56712872:56712965:-@chr12:56712021:56712218:-@chr12:56710007:56711427:-	PAN2	0.89625	0.910952380952381	0.84	0.89	0.87	0.96	0.92	0.85	0.92	0.92	0.91	0.87	0.92	0.88	0.9	0.91	0.95	0.87	0.88	0.93	0.87	0.95	0.92	0.91	0.97	0.92	0.93	0.92	0.88	0.9	0.94	No	No	No	No
chr14:55154715:55155018:+@chr14:55156343|55156464:55156775:+	SAMD4A	0.64875	0.5747619047619048	0.54	0.52	0.74	0.56	0.65	0.69	0.78	0.71	0.76	0.53	0.49	0.49	0.32	0.57	0.46	0.71	0.49	0.58	0.74	0.43	0.71	0.5	0.63	0.53	0.54	0.72	0.59	0.82	0.46	No	No	No	No
chr17:43884376:43884463:+@chr17:43893829:43893948:+@chr17:43898721:43898806:+@chr17:43906581:43906687:+	CRHR1	0.6525000000000001	0.6047619047619046	0.7	0.45	0.57	0.76	0.6	0.62	0.77	0.75	0.57	0.53	0.67	0.41	0.6	0.59	0.64	0.71	0.5	0.58	0.56	0.68	0.67	0.69	0.54	0.69	0.54	0.59	0.68	0.62	0.64	No	No	No	No
chr6:127664481:127664754:-@chr6:127662714:127662783:-@chr6:127652975:127653012:-	ECHDC1	0.3375	0.3147619047619048	0.22	0.35	0.51	0.31	0.34	0.4	0.41	0.16	0.32	0.31	0.27	0.3	0.29	0.29	0.24	0.25	0.34	0.27	0.4	0.32	0.43	0.35	0.42	0.32	0.27	0.32	0.4	0.29	0.21	No	No	No	No
chr17:39992523:39992111|39992434:-@chr17:39991455:39991524:-	NT5C3L	0.9662499999999999	0.9685714285714285	0.96	0.95	0.97	0.97	0.96	0.97	0.97	0.98	0.96	0.95	0.98	0.97	0.97	0.98	0.98	0.97	0.99	0.98	0.96	0.96	0.95	0.97	0.96	0.92	0.98	0.98	0.98	0.96	0.99	No	No	No	No
chr22:33700215:33700493:-@chr22:33679188:33679334:-@chr22:33561991:33562818:-	LARGE	0.97625	0.9728571428571426	0.98	0.98	0.98	0.98	0.97	0.98	0.96	0.98	0.98	0.98	0.98	0.98	0.98	0.96	0.98	0.96	0.97	0.97	0.98	0.95	0.95	0.97	0.98	0.97	0.99	0.98	0.97	0.97	0.98	No	No	No	No
chr14:104205016:104205149:-@chr14:104204031:104204197:-@chr14:104202340:104202539:-	PPP1R13B	0.8975	0.9138095238095237	0.94	0.93	0.92	0.8	0.84	0.97	0.94	0.84	0.91	0.86	0.91	0.93	0.92	0.94	0.92	0.92	0.94	0.93	0.95	0.91	0.91	0.9	0.94	0.88	0.96	0.89	0.93	0.81	0.93	No	No	No	No
chr5:180229680:180230048:-@chr5:180222838:180222875:-@chr5:180217541:180220097:-	MGAT1	0.15000000000000002	0.10952380952380954	0.13	0.24	0.13	0.1	0.12	0.18	0.14	0.16	0.14	0.13	0.13	0.17	0.12	0.13	0.06	0.08	0.04	0.1	0.13	0.1	0.19	0.13	0.11	0.14	0.06	0.07	0.11	0.1	0.06	No	No	No	No
chr15:49329788:49329966:-@chr15:49327653|49327855:49327531:-	SECISBP2L	0.03125	0.023333333333333338	0.01	0.01	0.02	0.1	0.02	0.02	0.03	0.04	0.03	0.02	0.02	0.03	0.02	0.02	0.02	0.05	0.05	0.03	0.02	0.02	0.02	0.03	0.03	0.01	0.01	0.01	0.01	0.03	0.01	No	No	No	No
chr13:115047059:115047321:+@chr13:115047496:115047602:+@chr13:115048312:115048418:+	UPF3A	0.9475	0.9476190476190476	0.97	0.94	0.95	0.97	0.94	0.94	0.89	0.98	0.95	0.96	0.96	0.95	0.92	0.92	0.97	0.92	0.98	0.94	0.95	0.95	0.9	0.94	0.96	0.93	0.98	0.97	0.96	0.93	0.96	No	No	No	No
chr1:155744964:155744508|155744754|155744793:-@chr1:155742857:155743001:-	GON4L	0.10375000000000001	0.10285714285714284	0.09	0.12	0.09	0.09	0.13	0.11	0.09	0.11	0.08	0.12	0.08	0.11	0.11	0.14	0.1	0.17	0.12	0.16	0.1	0.12	0.12	0.11	0.11	0.13	0.05	0.07	0.09	0.04	0.03	No	No	No	No
chr12:16500577:16500644:+@chr12:16507165:16507312:+@chr12:16510539:16510633:+	MGST1	0.9237500000000001	0.9514285714285713	0.95	0.9	0.86	0.93	0.95	0.94	0.93	0.93	0.95	0.94	0.96	0.89	0.94	0.97	0.94	0.96	0.94	0.9	0.95	0.97	0.95	0.95	0.95	0.97	0.97	0.98	0.95	0.98	0.97	No	No	No	No
chr19:58695288:58695365:+@chr19:58697064|58697079:58697205:+	ZNF274	0.255	0.22619047619047622	0.13	0.39	0.44	0.08	0.17	0.31	0.35	0.17	0.34	0.33	0.32	0.42	0.23	0.28	0.14	0.15	0.13	0.29	0.17	0.15	0.39	0.26	0.27	0.11	0.05	0.15	0.23	0.2	0.14	No	No	No	No
chr4:105415858:105416058:-@chr4:105415663:105415738:-@chr4:105411901:105413216:-@chr4:105393343:105393523:-	CXXC4	0.20375000000000001	0.22238095238095243	0.2	0.29	0.24	0.08	0.27	0.27	0.12	0.16	0.3	0.12	0.31	0.12	0.19	0.27	0.2	0.15	0.12	0.26	0.21	0.19	0.25	0.25	0.13	0.39	0.24	0.18	0.22	0.36	0.21	No	No	No	No
chr1:161008670:161008774:-@chr1:161008463|161008484:161008341:-	TSTD1	0.855	0.860952380952381	0.94	0.93	0.92	0.91	0.86	0.81	0.72	0.75	0.84	0.87	0.94	0.89	0.88	0.93	0.92	0.79	0.66	0.94	0.93	0.88	0.91	0.83	0.77	0.79	0.91	0.91	0.92	0.69	0.88	No	No	No	No
chr12:109898441:109898610:-@chr12:109895797:109895886:-@chr12:109895435:109895487:-	KCTD10	0.7337499999999999	0.7295238095238095	0.79	0.9	0.75	0.38	0.67	0.82	0.8	0.76	0.87	0.68	0.66	0.65	0.73	0.8	0.47	0.53	0.77	0.81	0.76	0.84	0.79	0.72	0.7	0.62	0.83	0.79	0.78	0.76	0.76	No	No	No	No
chr3:139257801:139257163|139257623:-@chr3:139244627:139244744:-	RBP1	0.19625	0.23428571428571424	0.2	0.35	0.13	0.1	0.23	0.2	0.19	0.17	0.21	0.13	0.38	0.08	0.21	0.24	0.57	0.16	0.25	0.25	0.39	0.2	0.59	0.18	0.15	0.21	0.18	0.19	0.15	0.14	0.06	No	No	No	No
chr8:74890991:74891096|74891110:+@chr8:74893390:74895018:+	TMEM70	0.7999999999999999	0.8485714285714284	0.8	0.8	0.82	0.59	0.86	0.88	0.81	0.84	0.78	0.76	0.81	0.78	0.73	0.89	0.84	0.84	0.89	0.85	0.82	0.86	0.87	0.93	0.85	0.9	0.89	0.86	0.81	0.91	0.95	No	No	No	No
chr6:43097465:43097567:+@chr6:43097968:43098158:+@chr6:43098249:43098399:+	PTK7	0.8049999999999999	0.8533333333333334	0.75	0.62	0.84	0.92	0.84	0.77	0.77	0.93	0.88	0.83	0.7	0.75	0.84	0.87	0.86	0.84	0.92	0.91	0.79	0.83	0.86	0.91	0.85	0.84	0.9	0.91	0.88	0.84	0.91	No	No	No	No
chr11:62104774:62105046:+@chr11:62105362|62105439|62105466:62105639:+	ASRGL1	0.4325	0.3533333333333334	0.37	0.45	0.42	0.61	0.38	0.38	0.49	0.36	0.34	0.29	0.3	0.43	0.27	0.46	0.54	0.4	0.41	0.29	0.26	0.3	0.37	0.48	0.41	0.25	0.31	0.27	0.46	0.26	0.32	No	No	No	No
chr9:139918595:139918688:-@chr9:139918290:139918292:-@chr9:139917510:139917512:-@chr9:139917393:139917504:-	ABCA2	0.9475	0.9538095238095236	0.9	0.96	0.92	0.99	0.98	0.94	0.94	0.95	0.91	0.97	0.95	0.95	0.96	0.87	0.94	0.96	0.95	0.9	0.93	0.98	0.98	0.99	0.95	0.97	0.98	0.99	0.98	0.93	0.99	No	No	No	No
chr14:23299396:23299463:+@chr14:23300173:23300246:+@chr14:23303381:23304246:+	MRPL52	0.19124999999999998	0.18523809523809526	0.16	0.25	0.15	0.29	0.16	0.17	0.23	0.12	0.15	0.19	0.17	0.13	0.27	0.24	0.11	0.12	0.13	0.14	0.18	0.24	0.28	0.27	0.44	0.26	0.11	0.14	0.18	0.09	0.05	No	No	No	No
chr3:185307902:185307957:+@chr3:185316182:185316333:+@chr3:185316746:185316812:+	SENP2	0.93	0.9395238095238098	0.92	0.95	0.95	0.88	0.94	0.95	0.91	0.94	0.92	0.95	0.94	0.94	0.91	0.96	0.94	0.92	0.94	0.94	0.94	0.92	0.9	0.94	0.95	0.93	0.97	0.96	0.94	0.94	0.98	No	No	No	No
chr2:233568134:233568199:+@chr2:233595832:233595944:+@chr2:233599127:233599196:+@chr2:233599865:233599948:+	GIGYF2	0.25	0.20238095238095238	0.14	0.26	0.17	0.3	0.23	0.4	0.29	0.21	0.22	0.25	0.36	0.22	0.23	0.12	0.16	0.43	0.16	0.16	0.11	0.29	0.24	0.15	0.16	0.25	0.22	0.15	0.08	0.18	0.11	No	No	No	No
chr5:160143916:160144041:-@chr5:160115767:160115950:-@chr5:160114807:160115101:-	ATP10B	0.16625	0.1738095238095238	0.19	0.27	0.21	0.13	0.11	0.11	0.19	0.12	0.14	0.1	0.12	0.2	0.11	0.21	0.32	0.3	0.19	0.22	0.14	0.16	0.09	0.1	0.18	0.19	0.07	0.24	0.21	0.19	0.17	No	No	No	No
chrX:41202469:41202604:+@chrX:41202990:41203075:+@chrX:41203283:41203381:+	DDX3X	0.9775	0.9776190476190474	0.98	0.97	0.98	0.97	0.98	0.98	0.98	0.98	0.96	0.98	0.98	0.98	0.97	0.98	0.98	0.97	0.99	0.98	0.97	0.98	0.96	0.97	0.99	0.97	0.99	0.99	0.98	0.97	0.99	No	No	No	No
chr6:43110115:43110236|43110240:+@chr6:43111155:43111358:+	PTK7	0.5225	0.4671428571428572	0.52	0.35	0.38	0.66	0.54	0.52	0.49	0.72	0.5	0.47	0.55	0.54	0.45	0.52	0.49	0.53	0.57	0.58	0.32	0.36	0.34	0.43	0.49	0.42	0.42	0.52	0.4	0.45	0.46	No	No	No	No
chr17:8050568:8050699:-@chr17:8050215:8050320:-@chr17:8049912:8050083:-	PER1	0.9424999999999999	0.9657142857142857	0.96	0.92	0.95	0.93	0.96	0.94	0.95	0.93	0.95	0.97	0.96	0.96	0.97	0.96	0.98	0.96	0.99	0.98	0.94	0.96	0.96	0.94	0.96	0.96	0.98	0.98	0.96	0.98	0.98	No	No	No	No
chr14:89029995:89030037:+@chr14:89034202:89034260:+@chr14:89034383:89034497:+	ZC3H14	0.0425	0.031904761904761915	0.03	0.04	0.04	0.08	0.04	0.04	0.02	0.05	0.05	0.03	0.03	0.03	0.03	0.04	0.03	0.03	0.05	0.04	0.03	0.02	0.05	0.03	0.04	0.05	0.02	0.01	0.02	0.03	0.01	No	No	No	No
chr2:219157189:219157280:-@chr2:219150486:219150657:-@chr2:219148762:219148989:-@chr2:219146663:219146904:-	TMBIM1	0.635	0.6285714285714286	0.55	0.67	0.62	0.69	0.83	0.7	0.56	0.46	0.57	0.59	0.59	0.63	0.71	0.52	0.66	0.58	0.76	0.46	0.37	0.7	0.46	0.56	0.66	0.77	0.84	0.53	0.52	0.9	0.82	No	No	No	No
chr11:113196246:113196367:+@chr11:113205688:113205759:+@chr11:113209496:113209556:+	TTC12	0.67625	0.6133333333333334	0.74	0.54	0.68	0.71	0.72	0.66	0.68	0.68	0.67	0.64	0.7	0.55	0.42	0.4	0.62	0.59	0.42	0.67	0.53	0.66	0.73	0.5	0.69	0.63	0.62	0.67	0.48	0.81	0.88	No	No	No	No
chr2:87754974:87755164:+@chr2:87769669:87769823:+@chr2:87779742:87779942:+	LINC00152	0.18875	0.12523809523809523	0.12	0.35	0.15	0.22	0.15	0.11	0.25	0.16	0.17	0.05	0.22	0.23	0.08	0.08	0.13	0.13	0.1	0.2	0.12	0.16	0.18	0.15	0.13	0.08	0.07	0.12	0.1	0.07	0.06	No	No	No	No
chr16:68056847:68057254:+@chr16:68059284|68059318:68059397:+	DUS2L	0.40249999999999997	0.38095238095238093	0.41	0.5	0.39	0.36	0.4	0.46	0.33	0.37	0.62	0.4	0.32	0.46	0.4	0.66	0.34	0.09	0.3	0.44	0.46	0.27	0.51	0.45	0.49	0.29	0.13	0.09	0.46	0.51	0.31	No	No	No	No
chr12:8341068:8341131|8341241:+@chr12:8346799:8347077:+	FAM66C	0.41	0.4152380952380953	0.51	0.5	0.54	0.16	0.53	0.39	0.3	0.35	0.38	0.32	0.43	0.44	0.41	0.44	0.38	0.4	0.15	0.37	0.54	0.5	0.41	0.44	0.41	0.35	0.47	0.28	0.46	0.64	0.5	No	No	No	No
chr16:2126492:2126586:+@chr16:2129033|2129036:2129197:+	TSC2	0.50625	0.5033333333333332	0.51	0.41	0.5	0.54	0.61	0.42	0.58	0.48	0.63	0.43	0.51	0.38	0.48	0.45	0.62	0.46	0.58	0.56	0.58	0.5	0.43	0.49	0.5	0.46	0.53	0.61	0.58	0.27	0.52	No	No	No	No
chr7:23562051:23561740|23561751|23561973:-@chr7:23561326:23561459:-	TRA2A	0.58125	0.49904761904761896	0.52	0.56	0.56	0.35	0.51	0.7	0.75	0.7	0.73	0.58	0.66	0.58	0.52	0.56	0.71	0.32	0.41	0.68	0.62	0.44	0.61	0.44	0.54	0.41	0.46	0.42	0.25	0.35	0.19	No	No	No	No
chr11:10715009:10715121:-@chr11:10711812:10711916:-@chr11:10673572:10673729:-@chr11:10655515:10655618:-	MRVI1	0.4	0.4428571428571429	0.33	0.3	0.4	0.51	0.42	0.2	0.56	0.48	0.51	0.37	0.48	0.36	0.43	0.53	0.48	0.49	0.4	0.34	0.35	0.33	0.36	0.48	0.26	0.55	0.5	0.4	0.43	0.63	0.62	No	No	No	No
chr14:24036320:24036528:-@chr14:24035771:24035895:-@chr14:24035487:24035628:-	AP1G2	0.81	0.7861904761904762	0.8	0.81	0.83	0.69	0.78	0.84	0.86	0.87	0.78	0.82	0.69	0.91	0.81	0.85	0.68	0.81	0.54	0.66	0.85	0.84	0.87	0.82	0.87	0.91	0.84	0.86	0.78	0.72	0.6	No	No	No	No
chr5:137548841:137549032:-@chr5:137548680:137548752:-@chr5:137542236:137542373:-	CDC23	0.9199999999999999	0.9357142857142856	0.94	0.94	0.92	0.92	0.92	0.93	0.87	0.92	0.93	0.92	0.95	0.87	0.94	0.96	0.94	0.91	0.93	0.95	0.94	0.94	0.91	0.92	0.96	0.87	0.96	0.97	0.96	0.95	0.97	No	No	No	No
chr15:80364903:80364989:+@chr15:80367506:80367657:+@chr15:80390758:80390920:+	ZFAND6	0.1575	0.20047619047619047	0.18	0.12	0.22	0.28	0.16	0.06	0.16	0.08	0.13	0.18	0.15	0.26	0.24	0.16	0.29	0.09	0.29	0.18	0.15	0.37	0.34	0.11	0.23	0.31	0.11	0.36	0.11	0.11	0.04	No	No	No	No
chr10:35415769:35416121:+@chr10:35426710:35426807:+@chr10:35437296:35437419:+	CREM	0.21500000000000002	0.2042857142857143	0.11	0.2	0.13	0.37	0.18	0.1	0.4	0.23	0.44	0.25	0.23	0.16	0.17	0.14	0.17	0.12	0.2	0.12	0.24	0.23	0.23	0.15	0.34	0.23	0.08	0.32	0.22	0.14	0.11	No	No	No	No
chr2:9616116:9616168:+@chr2:9618351|9618383:9618499:+	IAH1	0.8975	0.8995238095238097	0.91	0.94	0.95	0.82	0.9	0.85	0.89	0.92	0.9	0.96	0.87	0.94	0.8	0.94	0.86	0.84	0.87	0.89	0.93	0.87	0.85	0.89	0.92	0.88	0.91	0.96	0.92	0.95	0.94	No	No	No	No
chr11:119290761:119291096:-@chr11:119290141|119290230:119290018:-	THY1	0.00125	0.005714285714285714	0.0	0.0	0.0	0.0	0.01	0.0	0.0	0.0	0.01	0.0	0.0	0.01	0.01	0.0	0.0	0.01	0.01	0.01	0.0	0.01	0.01	0.01	0.0	0.01	0.0	0.01	0.0	0.01	0.0	No	No	No	No
chr2:74685527:74685798:+@chr2:74685959:74686046:+@chr2:74686565:74686872:+	WBP1	0.18	0.21619047619047618	0.17	0.16	0.17	0.16	0.29	0.21	0.17	0.11	0.16	0.19	0.18	0.2	0.28	0.12	0.19	0.21	0.19	0.21	0.25	0.16	0.36	0.11	0.26	0.28	0.29	0.28	0.19	0.38	0.05	No	No	No	No
chr1:156169626:156170263:+@chr1:156177653:156177804:+@chr1:156180031:156182587:+	SLC25A44	0.82125	0.8109523809523809	0.87	0.86	0.83	0.82	0.74	0.84	0.88	0.73	0.78	0.84	0.87	0.87	0.7	0.85	0.75	0.8	0.86	0.86	0.84	0.68	0.8	0.74	0.79	0.84	0.79	0.86	0.83	0.85	0.83	No	No	No	No
chr1:205325661:205325697:-@chr1:205317504:205317718:-@chr1:205312357:205312921:-@chr1:205308772:205308936:-	KLHDC8A	0.195	0.18857142857142856	0.17	0.23	0.22	0.22	0.22	0.12	0.15	0.23	0.24	0.22	0.22	0.19	0.16	0.15	0.27	0.11	0.09	0.18	0.14	0.26	0.21	0.22	0.35	0.26	0.16	0.12	0.23	0.11	0.07	No	No	No	No
chr12:109915065:109915155:-@chr12:109907533|109909182:109907320:-	KCTD10	0.9349999999999999	0.9504761904761904	0.95	0.94	0.94	0.94	0.92	0.95	0.92	0.92	0.94	0.92	0.97	0.97	0.93	0.94	0.95	0.95	0.95	0.97	0.97	0.96	0.94	0.94	0.91	0.95	0.95	0.96	0.95	0.95	0.99	No	No	No	No
chr12:10277896:10278047:-@chr12:10275844:10275962:-@chr12:10269376:10271189:-	CLEC7A	0.62	0.6704761904761906	0.45	0.54	0.68	0.71	0.76	0.66	0.79	0.37	0.7	0.82	0.62	0.57	0.76	0.22	0.45	0.68	0.83	0.59	0.72	0.72	0.4	0.55	0.68	0.78	0.88	0.8	0.67	0.83	0.81	No	No	No	No
chr11:65429408:65429559:-@chr11:65429158:65429339:-@chr11:65427137:65427268:-	RELA	0.5787500000000001	0.5723809523809523	0.63	0.53	0.5	0.35	0.55	0.62	0.72	0.73	0.44	0.77	0.81	0.65	0.57	0.6	0.65	0.58	0.61	0.79	0.41	0.52	0.71	0.4	0.76	0.78	0.41	0.43	0.47	0.37	0.29	No	No	No	No
chr11:27493665:27494334:-@chr11:27434336:27434407:-@chr11:27413994:27414065:-	LGR4	0.7875000000000001	0.8757142857142858	0.73	0.93	0.92	0.4	0.88	0.93	0.91	0.6	0.9	0.9	0.92	0.72	0.81	0.92	0.89	0.84	0.84	0.82	0.91	0.89	0.77	0.88	0.89	0.82	0.97	0.93	0.95	0.86	0.96	No	No	No	No
chr4:926262:926328:+@chr4:941904:941942:+@chr4:944209:944306:+	TMEM175	0.335	0.2866666666666666	0.37	0.28	0.46	0.46	0.26	0.32	0.18	0.35	0.34	0.4	0.3	0.25	0.34	0.21	0.26	0.15	0.72	0.22	0.24	0.21	0.26	0.25	0.19	0.33	0.18	0.42	0.33	0.14	0.28	No	No	No	No
chr11:64055193:64055418:+@chr11:64055537:64055686:+@chr11:64055812:64055940:+	GPR137	0.9425	0.940952380952381	0.97	0.96	0.97	0.97	0.95	0.96	0.91	0.85	0.97	0.96	0.9	0.92	0.94	0.96	0.95	0.94	0.94	0.94	0.96	0.91	0.92	0.95	0.95	0.94	0.97	0.95	0.96	0.91	0.92	No	No	No	No
chr11:64850836:64850871:-@chr11:64847021|64847259:64846825:-	AB231703	0.41375	0.38190476190476186	0.55	0.35	0.43	0.46	0.47	0.3	0.38	0.37	0.28	0.27	0.19	0.43	0.41	0.28	0.32	0.36	0.29	0.29	0.29	0.52	0.63	0.4	0.45	0.43	0.35	0.42	0.4	0.42	0.59	No	No	No	No
chr2:190648995:190649097:-@chr2:190647328|190647849:190647148:-	ORMDL1	0.48250000000000004	0.6014285714285714	0.62	0.46	0.08	0.68	0.51	0.49	0.64	0.38	0.5	0.25	0.74	0.56	0.47	0.61	0.77	0.68	0.73	0.8	0.6	0.56	0.48	0.56	0.53	0.5	0.64	0.46	0.6	0.74	0.85	No	No	No	No
chr19:58920063:58920532:+@chr19:58921308|58921332|58921373:58921458:+	ZNF584	0.3525	0.2985714285714285	0.42	0.43	0.36	0.34	0.33	0.36	0.33	0.25	0.25	0.17	0.28	0.43	0.09	0.34	0.33	0.19	0.41	0.24	0.55	0.43	0.08	0.18	0.26	0.37	0.42	0.25	0.35	0.35	0.3	No	No	No	No
chr5:141353148:141353307:+@chr5:141354369:141354520:+@chr5:141359688:141359916:+	RNF14	0.895	0.8804761904761905	0.94	0.91	0.96	0.76	0.85	0.93	0.91	0.9	0.89	0.88	0.93	0.92	0.85	0.82	0.93	0.88	0.76	0.93	0.9	0.77	0.94	0.9	0.88	0.79	0.91	0.94	0.94	0.84	0.89	No	No	No	No
chr4:83828938:83829088:+@chr4:83831850:83831964:+@chr4:83838097:83841284:+	THAP9	0.345	0.25428571428571434	0.39	0.64	0.3	0.5	0.18	0.25	0.18	0.32	0.26	0.15	0.33	0.13	0.41	0.22	0.47	0.53	0.23	0.42	0.28	0.34	0.23	0.23	0.22	0.18	0.17	0.11	0.16	0.14	0.13	No	No	No	No
chr17:47918914:47918946:-@chr17:47917212:47917271:-@chr17:47915671:47916035:-	TAC4	0.37124999999999997	0.28619047619047616	0.25	0.46	0.37	0.47	0.42	0.4	0.31	0.29	0.44	0.16	0.29	0.21	0.26	0.31	0.18	0.31	0.27	0.31	0.24	0.35	0.5	0.38	0.26	0.24	0.19	0.23	0.26	0.25	0.37	No	No	No	No
chr1:156169626:156170263:+@chr1:156177677:156177804:+@chr1:156180031:156182587:+	SLC25A44	0.9275	0.9204761904761906	0.95	0.95	0.92	0.9	0.89	0.94	0.97	0.9	0.91	0.93	0.94	0.95	0.87	0.93	0.88	0.92	0.94	0.93	0.9	0.86	0.94	0.91	0.91	0.94	0.91	0.95	0.94	0.93	0.94	No	No	No	No
chr1:21295967:21296089:-@chr1:21276496:21276601:-@chr1:21267984:21268823:-	EIF4G3	0.72875	0.7928571428571428	0.8	0.79	0.8	0.88	0.57	0.77	0.48	0.74	0.79	0.75	0.88	0.8	0.83	0.83	0.88	0.91	0.98	0.93	0.77	0.73	0.75	0.84	0.75	0.72	0.7	0.62	0.81	0.62	0.76	No	No	No	No
chr3:172468749:172468906:+@chr3:172469940:172470262:+@chr3:172472299:172472450:+	ECT2	0.30625	0.37047619047619046	0.15	0.2	0.36	0.27	0.35	0.32	0.41	0.39	0.36	0.4	0.41	0.49	0.3	0.38	0.13	0.16	0.53	0.49	0.44	0.54	0.24	0.67	0.73	0.32	0.27	0.25	0.32	0.13	0.22	No	No	No	No
chr2:204131237:204131404:+@chr2:204137369:204137471:+@chr2:204143296:204143411:+	CYP20A1	0.51	0.5423809523809523	0.48	0.51	0.45	0.5	0.58	0.47	0.45	0.64	0.62	0.53	0.31	0.53	0.58	0.55	0.46	0.6	0.59	0.42	0.58	0.59	0.52	0.52	0.44	0.54	0.57	0.59	0.66	0.49	0.7	No	No	No	No
chr7:142962085:142962185:+@chr7:142962354:142962389:+	GSTK1	0.4175	0.33666666666666667	0.49	0.41	0.43	0.32	0.35	0.42	0.46	0.46	0.35	0.41	0.34	0.28	0.42	0.31	0.47	0.34	0.46	0.3	0.38	0.42	0.38	0.28	0.28	0.38	0.32	0.27	0.38	0.13	0.17	No	No	No	No
chr19:53219085:53219166:-@chr19:53217268:53217394:-@chr19:53206066:53210117:-	ZNF611	0.82375	0.8166666666666667	0.76	0.76	0.66	0.91	0.83	0.89	0.91	0.87	0.86	0.81	0.85	0.9	0.78	0.75	0.91	0.9	0.91	0.73	0.85	0.81	0.86	0.77	0.91	0.79	0.8	0.76	0.82	0.55	0.83	No	No	No	No
chr1:145459652:145459781:-@chr1:145457935:145458003:-@chr1:145457548:145457604:-	POLR3GL	0.795	0.8571428571428571	0.79	0.77	0.84	0.64	0.84	0.78	0.79	0.91	0.88	0.88	0.86	0.88	0.79	0.92	0.89	0.82	0.92	0.88	0.9	0.89	0.66	0.88	0.83	0.9	0.82	0.82	0.84	0.81	0.93	No	No	No	No
chr10:133747960:133748059:+@chr10:133748398:133748510:+@chr10:133753535:133753700:+	PPP2R2D	0.24625000000000002	0.2042857142857143	0.21	0.27	0.3	0.25	0.21	0.2	0.27	0.26	0.21	0.3	0.19	0.23	0.17	0.22	0.32	0.19	0.24	0.24	0.1	0.18	0.17	0.22	0.15	0.14	0.22	0.18	0.22	0.22	0.18	No	No	No	No
chr1:17316622:17316782:-@chr1:17316382:17316498:-@chr1:17316186:17316265:-	ATP13A2	0.7975	0.7357142857142857	0.84	0.82	0.81	0.74	0.87	0.81	0.75	0.74	0.74	0.77	0.77	0.81	0.65	0.83	0.82	0.9	0.35	0.78	0.77	0.9	0.84	0.84	0.9	0.69	0.76	0.6	0.74	0.41	0.58	No	No	No	No
chr5:138629439:138629717:+@chr5:138642928:138644016:+@chr5:138650364:138650425:+	MATR3,SNHG4	0.9875	0.9828571428571425	0.99	0.99	0.98	0.99	0.99	0.99	0.98	0.99	0.99	0.98	0.97	0.98	0.98	0.97	0.98	0.97	0.99	0.97	0.98	0.98	0.99	0.99	0.99	0.98	0.99	0.99	0.99	0.99	0.99	No	No	No	No
chr5:149440425:149440535:-@chr5:149439263:149439425:-@chr5:149437067:149437155:-	CSF1R	0.89625	0.930952380952381	0.94	0.91	0.91	0.91	0.91	0.9	0.83	0.86	0.93	0.96	0.94	0.82	0.9	0.95	0.95	0.97	0.94	0.93	0.87	0.95	0.95	0.95	0.87	0.94	0.94	0.97	0.93	0.91	0.98	No	No	No	No
chr1:108226110:108226155:-@chr1:108214766:108214883:-@chr1:108185241:108185377:-	VAV3	0.28875	0.24761904761904757	0.13	0.14	0.53	0.54	0.28	0.19	0.35	0.15	0.31	0.33	0.15	0.19	0.4	0.24	0.46	0.36	0.11	0.21	0.21	0.24	0.54	0.2	0.42	0.23	0.07	0.3	0.09	0.1	0.04	No	No	No	No
chr12:102110506:102110590:+@chr12:102111015:102111172:+@chr12:102113268:102113294:+@chr12:102113901:102114032:+	CHPT1	0.17250000000000001	0.1223809523809524	0.25	0.23	0.2	0.1	0.16	0.15	0.19	0.1	0.1	0.1	0.15	0.1	0.1	0.16	0.07	0.05	0.02	0.24	0.19	0.16	0.16	0.12	0.18	0.11	0.12	0.09	0.16	0.1	0.09	No	No	No	No
chr9:125639750:125639862:-@chr9:125637646|125637647:125636065:-	RC3H2	0.5137499999999999	0.521904761904762	0.43	0.53	0.38	0.54	0.54	0.53	0.59	0.57	0.55	0.51	0.51	0.6	0.62	0.37	0.59	0.52	0.58	0.39	0.56	0.55	0.45	0.58	0.56	0.54	0.4	0.35	0.58	0.51	0.64	No	No	No	No
chr19:50316253:50316567:-@chr19:50315704:50315942:-@chr19:50315508:50315592:-	FUZ	0.685	0.5390476190476191	0.51	0.82	0.68	0.91	0.76	0.66	0.55	0.59	0.6	0.58	0.31	0.72	0.53	0.65	0.65	0.73	0.46	0.65	0.49	0.73	0.65	0.4	0.76	0.49	0.26	0.31	0.57	0.46	0.32	No	No	No	No
chr12:6782382:6782606:-@chr12:6781516:6781698:-@chr12:6779926:6780004:-	ZNF384	0.54875	0.5009523809523809	0.43	0.54	0.69	0.39	0.42	0.43	0.75	0.74	0.37	0.4	0.47	0.49	0.56	0.59	0.6	0.4	0.59	0.49	0.7	0.56	0.41	0.51	0.37	0.49	0.59	0.45	0.58	0.52	0.38	No	No	No	No
chr11:8724119:8724267:-@chr11:8721404:8721559:-@chr11:8720760:8720937:-	ST5	0.10500000000000001	0.12190476190476189	0.13	0.15	0.09	0.1	0.12	0.1	0.03	0.12	0.17	0.19	0.18	0.11	0.18	0.08	0.1	0.1	0.1	0.14	0.25	0.13	0.1	0.15	0.12	0.09	0.08	0.13	0.05	0.06	0.05	No	No	No	No
chr2:231729354:231729499:+@chr2:231729665:231729860:+@chr2:231738132:231738272:+@chr2:231740335:231740523:+	ITM2C	0.37375	0.3757142857142857	0.35	0.36	0.34	0.5	0.33	0.33	0.33	0.45	0.36	0.45	0.43	0.41	0.4	0.39	0.37	0.42	0.43	0.44	0.4	0.37	0.34	0.35	0.34	0.38	0.33	0.32	0.32	0.29	0.35	No	No	No	No
chr17:67264084:67264197:-@chr17:67261015|67261046:67260876:-	ABCA5	0.10875	0.07238095238095239	0.04	0.07	0.08	0.16	0.09	0.04	0.17	0.22	0.04	0.05	0.07	0.12	0.06	0.07	0.09	0.1	0.17	0.08	0.05	0.05	0.14	0.08	0.07	0.06	0.03	0.04	0.06	0.04	0.05	No	No	No	No
chr19:11213340:11213462:+@chr19:11215896:11216276:+@chr19:11217241:11217363:+	LDLR	0.9225	0.93	0.9	0.91	0.92	0.96	0.94	0.92	0.9	0.93	0.88	0.94	0.94	0.93	0.93	0.94	0.94	0.92	0.98	0.91	0.92	0.91	0.91	0.92	0.96	0.95	0.95	0.84	0.93	0.96	0.97	No	No	No	No
chr7:75677393:75677544:+@chr7:75684148:75684316:+@chr7:75686728:75686811:+	MDH2	0.9662499999999999	0.9728571428571426	0.95	0.97	0.96	0.96	0.94	0.99	0.98	0.98	0.93	0.97	0.98	0.98	0.98	0.97	0.97	0.97	0.99	0.97	0.98	0.98	0.96	0.97	0.97	0.98	0.98	0.98	0.97	0.97	0.98	No	No	No	No
chr10:134004251:134004339:+@chr10:134005873:134006024:+@chr10:134006162:134006346:+	DPYSL4	0.20375	0.16523809523809524	0.12	0.22	0.15	0.3	0.35	0.15	0.18	0.16	0.16	0.2	0.16	0.15	0.15	0.16	0.13	0.27	0.09	0.19	0.07	0.28	0.21	0.26	0.26	0.17	0.1	0.09	0.17	0.12	0.08	No	No	No	No
chr12:48359065:48359128|48360012:+@chr12:48360466:48360515:+	TMEM106C	0.1725	0.14571428571428569	0.15	0.15	0.23	0.19	0.17	0.21	0.16	0.12	0.18	0.13	0.22	0.17	0.15	0.12	0.12	0.14	0.16	0.12	0.13	0.16	0.18	0.19	0.13	0.17	0.09	0.17	0.14	0.11	0.08	No	No	No	No
chr1:150947095:150947479:-@chr1:150941394:150941567:-@chr1:150940871:150940988:-	CERS2	0.9725	0.9809523809523807	0.97	0.96	0.95	0.99	0.98	0.98	0.97	0.98	0.96	0.97	0.98	0.96	0.98	0.98	0.99	0.98	0.99	0.98	0.96	0.98	0.99	0.98	0.98	0.99	0.99	0.99	0.99	0.98	1.0	No	No	No	No
chr6:119288000:119288117:-@chr6:119285832:119285936:-@chr6:119282926:119283128:-	FAM184A	0.8162499999999999	0.7514285714285714	0.82	0.75	0.83	0.84	0.74	0.9	0.82	0.83	0.9	0.59	0.81	0.7	0.71	0.8	0.81	0.77	0.55	0.79	0.57	0.88	0.85	0.86	0.91	0.78	0.52	0.76	0.67	0.66	0.89	No	No	No	No
chr7:65894871:65895004:-@chr7:65894666:65894744:-@chr7:65892936:65893027:-	n/a	0.81875	0.810952380952381	0.79	0.76	0.74	0.94	0.87	0.78	0.86	0.81	0.88	0.81	0.87	0.82	0.65	0.87	0.75	0.66	0.92	0.8	0.84	0.68	0.86	0.89	0.68	0.76	0.91	0.91	0.82	0.74	0.91	No	No	No	No
chr5:140071018:140071341:+@chr5:140073520:140073639:+@chr5:140075323:140075430:+	HARS2	0.67125	0.709047619047619	0.7	0.82	0.59	0.53	0.71	0.83	0.62	0.57	0.73	0.57	0.67	0.49	0.87	0.85	0.83	0.71	0.56	0.48	0.59	0.61	0.73	0.64	0.75	0.71	0.85	0.81	0.83	0.85	0.76	No	No	No	No
chr2:203735914:203736195:-@chr2:203735253:203735379:-@chr2:203693571:203693739:-	ICA1L	0.44	0.4428571428571429	0.68	0.6	0.51	0.22	0.39	0.75	0.19	0.18	0.61	0.41	0.26	0.55	0.31	0.35	0.32	0.44	0.07	0.23	0.47	0.64	0.59	0.62	0.57	0.64	0.58	0.28	0.48	0.56	0.32	No	No	No	No
chr2:70310639:70310819:-@chr2:70286775:70286812:-@chr2:70282846:70283042:-	PCBP1-AS1	0.615	0.6319047619047619	0.66	0.59	0.75	0.66	0.59	0.63	0.51	0.53	0.64	0.38	0.76	0.69	0.57	0.55	0.61	0.52	0.67	0.73	0.62	0.68	0.5	0.66	0.45	0.63	0.82	0.75	0.83	0.36	0.85	No	No	No	No
chr5:70357515:70357592:-@chr5:70357099:70357135:-@chr5:70356671:70356757:-	GTF2H2	0.94375	0.920952380952381	0.93	0.89	0.98	0.92	0.96	0.91	0.98	0.98	0.95	0.84	0.95	0.94	0.78	0.96	0.97	0.94	0.94	0.81	0.94	0.83	0.97	0.96	0.97	0.96	0.97	0.97	0.97	0.73	0.99	No	No	No	No
chr6:166755907:166755991:-@chr6:166744873:166744895:-@chr6:166743649:166743735:-	SFT2D1	0.46625	0.33761904761904765	0.58	0.36	0.65	0.06	0.32	0.69	0.57	0.5	0.32	0.49	0.52	0.33	0.33	0.32	0.32	0.32	0.46	0.41	0.41	0.24	0.21	0.19	0.44	0.26	0.46	0.27	0.41	0.33	0.05	No	No	No	No
chr15:65756099:65756244:-@chr15:65748563:65748709:-@chr15:65746601:65746753:-	DPP8	0.94	0.958095238095238	0.98	0.92	0.97	0.84	0.97	0.97	0.93	0.94	0.96	0.96	0.96	0.96	0.95	0.94	0.95	0.94	0.96	0.95	0.97	0.93	0.91	0.97	0.96	0.96	0.98	0.98	0.97	0.97	0.99	No	No	No	No
chr5:31538591:31538796:+@chr5:31541056:31541118:+@chr5:31541388:31541509:+	C5orf22	0.9	0.9214285714285714	0.94	0.94	0.91	0.84	0.9	0.92	0.89	0.86	0.9	0.95	0.92	0.9	0.91	0.87	0.94	0.85	0.89	0.93	0.91	0.87	0.95	0.92	0.92	0.91	0.97	0.98	0.95	0.94	0.97	No	No	No	No
chr1:46348036:46348067:+@chr1:46383011:46383205:+@chr1:46425058:46425149:+	MAST2	0.0675	0.05380952380952383	0.04	0.05	0.06	0.06	0.06	0.03	0.1	0.14	0.05	0.11	0.08	0.07	0.05	0.03	0.03	0.02	0.03	0.07	0.06	0.08	0.04	0.02	0.06	0.07	0.05	0.06	0.03	0.06	0.06	No	No	No	No
chr5:111092833:111092876:-@chr5:111091467:111091623:-@chr5:111071127:111071204:-	NREP	0.83375	0.7171428571428571	0.76	0.89	0.88	0.87	0.81	0.8	0.78	0.88	0.65	0.61	0.9	0.79	0.62	0.64	0.77	0.47	0.7	0.71	0.83	0.79	0.82	0.77	0.6	0.67	0.62	0.75	0.91	0.57	0.87	No	No	No	No
chr7:99821505:99821698:-@chr7:99821193:99821321:-@chr7:99820220:99820343:-	GATS	0.9087500000000001	0.9138095238095237	0.88	0.96	0.93	0.93	0.87	0.88	0.93	0.89	0.95	0.9	0.94	0.89	0.83	0.94	0.85	0.91	0.78	0.89	0.94	0.97	0.93	0.95	0.93	0.85	0.96	0.9	0.97	0.96	0.95	No	No	No	No
chr4:89660181:89660276:-@chr4:89658623:89658706:-@chr4:89653153:89653349:-	FAM13A	0.7325	0.5957142857142858	0.72	0.88	0.66	0.65	0.75	0.66	0.83	0.71	0.65	0.48	0.56	0.63	0.33	0.52	0.66	0.55	0.66	0.53	0.73	0.51	0.39	0.66	0.61	0.53	0.67	0.66	0.76	0.64	0.78	No	No	No	No
chr17:36731123:36731221:-@chr17:36724459:36724482:-@chr17:36720354:36720549:-	SRCIN1	0.8687499999999999	0.8438095238095238	0.93	0.9	0.9	0.65	0.9	0.85	0.87	0.95	0.86	0.8	0.88	0.73	0.87	0.92	0.94	0.89	0.91	0.89	0.91	0.78	0.86	0.8	0.91	0.75	0.96	0.92	0.75	0.69	0.7	No	No	No	No
chr16:28497899:28497971:-@chr16:28497668:28497811:-@chr16:28495327:28495439:-	CLN3	0.84875	0.8542857142857142	0.84	0.8	0.82	0.9	0.87	0.84	0.85	0.87	0.69	0.76	0.88	0.72	0.71	0.88	0.89	0.92	0.96	0.92	0.87	0.91	0.79	0.82	0.83	0.93	0.87	0.92	0.89	0.83	0.95	No	No	No	No
chr21:38639539:38639833:-@chr21:38612797:38612940:-@chr21:38604678:38604752:-	DSCR3	0.91125	0.920952380952381	0.91	0.9	0.93	0.83	0.95	0.95	0.93	0.89	0.91	0.93	0.94	0.87	0.84	0.93	0.94	0.94	0.9	0.9	0.94	0.87	0.87	0.95	0.9	0.95	0.96	0.94	0.95	0.93	0.98	No	No	No	No
chr16:58535849:58536051:+@chr16:58537610|58537702:58537807:+	NDRG4	0.8512500000000001	0.8485714285714285	0.92	0.93	0.75	0.72	0.85	0.88	0.93	0.83	0.94	0.69	0.81	0.92	0.86	0.91	0.91	0.8	0.92	0.89	0.89	0.88	0.85	0.77	0.88	0.88	0.84	0.66	0.85	0.83	0.84	No	No	No	No
chr5:39388407:39388469:-@chr5:39382720:39383373:-@chr5:39381556:39381718:-	DAB2	0.85875	0.8861904761904762	0.8	0.88	0.86	0.89	0.83	0.84	0.87	0.9	0.91	0.91	0.88	0.87	0.85	0.86	0.87	0.89	0.92	0.94	0.86	0.89	0.78	0.83	0.89	0.91	0.95	0.86	0.88	0.92	0.94	No	No	No	No
chr9:74810416:74810504:+@chr9:74812378:74812475:+@chr9:74817487:74817658:+	GDA	0.0125	0.009523809523809525	0.01	0.01	0.01	0.02	0.01	0.01	0.01	0.02	0.01	0.01	0.01	0.01	0.01	0.02	0.01	0.01	0.01	0.01	0.01	0.01	0.01	0.01	0.01	0.01	0.0	0.01	0.01	0.01	0.0	No	No	No	No
chr16:84220507:84220676:-@chr16:84217303:84217384:-@chr16:84217016:84217113:-	TAF1C	0.85625	0.8161904761904764	0.88	0.82	0.87	0.91	0.84	0.89	0.74	0.9	0.75	0.88	0.85	0.86	0.72	0.89	0.92	0.8	0.96	0.79	0.82	0.91	0.74	0.7	0.88	0.88	0.75	0.8	0.82	0.53	0.89	No	No	No	No
chrX:48457975:48458100|48458105:+@chrX:48458707:48459014:+	WDR13	0.0175	0.01857142857142858	0.02	0.02	0.01	0.01	0.02	0.02	0.02	0.02	0.02	0.02	0.02	0.02	0.02	0.01	0.01	0.02	0.01	0.02	0.02	0.02	0.03	0.02	0.02	0.03	0.01	0.01	0.02	0.03	0.01	No	No	No	No
chr6:26458153:26458370:+@chr6:26458835:26458946:+@chr6:26459709:26460056:+	BTN2A1	0.89625	0.8952380952380953	0.93	0.9	0.8	0.89	0.89	0.94	0.93	0.89	0.92	0.92	0.81	0.9	0.89	0.91	0.93	0.87	0.81	0.93	0.82	0.88	0.91	0.88	0.91	0.86	0.97	0.92	0.9	0.93	0.93	No	No	No	No
chr14:75536299:75536452:+@chr14:75537258:75538614:+@chr14:75544235:75544799:+	FAM164C	0.86375	0.8585714285714287	0.89	0.82	0.85	0.82	0.83	0.9	0.87	0.93	0.91	0.8	0.87	0.81	0.9	0.91	0.93	0.76	0.93	0.9	0.93	0.89	0.74	0.89	0.89	0.88	0.84	0.87	0.89	0.6	0.89	No	No	No	No
chrX:154033547:154033802:-@chrX:154032972:154033102:-@chrX:154028020:154028168:-@chrX:154020417:154020560:-	MPP1	0.39499999999999996	0.43952380952380954	0.43	0.49	0.3	0.31	0.46	0.5	0.41	0.26	0.43	0.28	0.38	0.47	0.42	0.55	0.44	0.56	0.37	0.16	0.56	0.55	0.44	0.41	0.69	0.34	0.51	0.34	0.39	0.42	0.52	No	No	No	No
chr8:145619770:145619594:-@chr8:145619515:145619449:-	CPSF1	0.9237500000000001	0.9128571428571429	0.91	0.88	0.9	0.95	0.91	0.93	0.95	0.96	0.88	0.94	0.92	0.92	0.92	0.93	0.95	0.94	0.97	0.92	0.92	0.93	0.87	0.89	0.94	0.88	0.93	0.95	0.92	0.72	0.93	No	No	No	No
chr17:34842473:34842629:+@chr17:34842779:34842810:+@chr17:34848657:34848743:+	ZNHIT3	0.6275	0.581904761904762	0.56	0.67	0.53	0.66	0.72	0.6	0.57	0.71	0.72	0.56	0.54	0.61	0.6	0.57	0.53	0.57	0.78	0.6	0.55	0.63	0.46	0.55	0.52	0.42	0.66	0.65	0.59	0.55	0.56	No	No	No	No
chrX:129479156:129479249:+@chrX:129480518:129480665:+@chrX:129483225:129483319:+	SLC25A14	0.93375	0.946190476190476	0.95	0.93	0.96	0.94	0.95	0.96	0.88	0.9	0.94	0.94	0.96	0.92	0.94	0.92	0.97	0.96	0.95	0.94	0.96	0.89	0.95	0.95	0.95	0.92	0.97	0.94	0.95	0.96	0.99	No	No	No	No
chr8:145535386:145535522|145535563:+@chr8:145535649:145535930:+	HSF1	0.8625	0.8438095238095239	0.87	0.86	0.9	0.85	0.92	0.83	0.83	0.84	0.89	0.79	0.88	0.85	0.82	0.81	0.87	0.94	0.75	0.85	0.86	0.73	0.89	0.89	0.87	0.89	0.86	0.85	0.78	0.76	0.89	No	No	No	No
chr1:155581480:155581618|155581643|155581618:+@chr1:155581774|155581774|155581712:155581891:+	MSTO2P,MSTO1,MSTO2P	0.35124999999999995	0.32619047619047625	0.29	0.32	0.28	0.35	0.35	0.32	0.46	0.44	0.34	0.32	0.35	0.31	0.27	0.31	0.37	0.39	0.41	0.27	0.35	0.51	0.46	0.35	0.32	0.39	0.17	0.23	0.29	0.25	0.19	No	No	No	No
chr22:46614160:46614298:+@chr22:46615709:46615911:+@chr22:46627689:46628136:+	PPARA	0.87125	0.8776190476190477	0.91	0.87	0.66	0.94	0.88	0.9	0.93	0.88	0.8	0.91	0.87	0.84	0.87	0.94	0.91	0.89	0.71	0.76	0.92	0.91	0.83	0.93	0.91	0.88	0.85	0.9	0.92	0.94	0.94	No	No	No	No
chr19:14640379:14640523:+@chr19:14655926:14655992:+@chr19:14673337:14673387:+	TECR	0.052500000000000005	0.022380952380952383	0.04	0.03	0.06	0.08	0.07	0.06	0.03	0.05	0.02	0.03	0.02	0.02	0.02	0.02	0.01	0.02	0.01	0.02	0.02	0.06	0.02	0.02	0.03	0.02	0.01	0.02	0.03	0.03	0.02	No	No	No	No
chr14:39788413:39788495:+@chr14:39790132:39790260:+@chr14:39796068:39796226:+	CTAGE5	0.87625	0.848095238095238	0.89	0.87	0.93	0.96	0.9	0.83	0.69	0.94	0.94	0.74	0.86	0.83	0.79	0.86	0.88	0.77	0.74	0.85	0.83	0.77	0.83	0.91	0.9	0.81	0.87	0.9	0.91	0.89	0.93	No	No	No	No
chr10:114918426:114918476:+@chr10:114919679:114919751:+@chr10:114920378:114920450:+	TCF7L2	0.72125	0.7180952380952382	0.76	0.68	0.72	0.74	0.66	0.68	0.8	0.73	0.66	0.83	0.59	0.65	0.76	0.69	0.71	0.73	0.79	0.62	0.67	0.6	0.67	0.71	0.67	0.72	0.77	0.88	0.79	0.73	0.84	No	No	No	No
chr10:75351036:75351298:-@chr10:75335894:75336119:-@chr10:75335270:75335433:-	USP54	0.93125	0.9295238095238096	0.94	0.91	0.91	0.94	0.97	0.95	0.91	0.92	0.83	0.97	0.94	0.96	0.96	0.96	0.95	0.96	0.93	0.94	0.91	0.95	0.96	0.93	0.89	0.91	0.94	0.92	0.87	0.92	0.92	No	No	No	No
chr8:94776070:94776169:+@chr8:94777634:94777703:+@chr8:94777800:94777874:+	TMEM67	0.69625	0.6528571428571428	0.75	0.79	0.79	0.5	0.47	0.85	0.73	0.69	0.74	0.49	0.89	0.69	0.78	0.62	0.6	0.42	0.45	0.65	0.47	0.43	0.68	0.69	0.78	0.62	0.7	0.41	0.83	0.83	0.94	No	No	No	No
chr1:17915:18061:-@chr1:17606:17742:-@chr1:17233:17368:-@chr1:16858:17055:-	WASH7P	0.50875	0.4752380952380952	0.46	0.54	0.47	0.62	0.49	0.47	0.51	0.51	0.5	0.49	0.49	0.51	0.49	0.54	0.48	0.43	0.51	0.49	0.46	0.51	0.44	0.49	0.48	0.41	0.41	0.48	0.44	0.5	0.43	No	No	No	No
chr7:73969504:73969553:+@chr7:73969723:73969824:+@chr7:73971969:73972052:+	GTF2IRD1	0.71875	0.7733333333333332	0.57	0.57	0.57	0.73	0.86	0.78	0.82	0.85	0.75	0.73	0.84	0.66	0.74	0.85	0.67	0.84	0.85	0.66	0.81	0.85	0.78	0.85	0.79	0.72	0.77	0.7	0.69	0.81	0.88	No	No	No	No
chr5:111496223:111496992:+@chr5:111497400:111497472:+@chr5:111497848:111498198:+	EPB41L4A-AS1	0.96875	0.9766666666666663	0.98	0.97	0.97	0.97	0.96	0.97	0.96	0.97	0.97	0.98	0.98	0.96	0.98	0.98	0.98	0.98	0.99	0.97	0.97	0.97	0.97	0.96	0.97	0.96	0.99	0.99	0.98	0.99	0.99	No	No	No	No
chr5:173043203:173043666:-@chr5:173036241:173036437:-@chr5:173034148:173035295:-	BOD1	0.9212499999999999	0.9371428571428572	0.96	0.94	0.96	0.84	0.92	0.95	0.83	0.97	0.94	0.93	0.95	0.95	0.95	0.92	0.95	0.95	0.93	0.96	0.95	0.92	0.91	0.95	0.95	0.93	0.92	0.91	0.89	0.96	0.96	No	No	No	No
chr2:74756852:74757039:+@chr2:74757572:74757639:+@chr2:74757744:74757948:+	HTRA2	0.87	0.8733333333333335	0.88	0.85	0.9	0.88	0.89	0.91	0.87	0.78	0.86	0.84	0.92	0.86	0.89	0.93	0.93	0.9	0.91	0.88	0.91	0.78	0.75	0.84	0.9	0.82	0.88	0.9	0.85	0.84	0.95	No	No	No	No
chr17:28808161:28808281:+@chr17:28809918:28810074:+@chr17:28811232:28811319:+	GOSR1	0.08124999999999999	0.0861904761904762	0.05	0.12	0.05	0.09	0.06	0.12	0.06	0.1	0.09	0.06	0.1	0.12	0.21	0.05	0.08	0.07	0.03	0.07	0.13	0.17	0.08	0.07	0.07	0.12	0.06	0.07	0.09	0.05	0.02	No	No	No	No
chr10:88441193:88441560:+@chr10:88445435:88445457:+@chr10:88446826:88447029:+	LDB3	0.4325	0.36714285714285716	0.4	0.44	0.52	0.18	0.35	0.55	0.52	0.5	0.44	0.36	0.32	0.37	0.43	0.44	0.48	0.48	0.36	0.54	0.34	0.6	0.35	0.2	0.41	0.29	0.28	0.16	0.34	0.44	0.08	No	No	No	No
chr2:73899935:73900175|73900177:+@chr2:73900940:73901123:+	ALMS1P	0.15000000000000002	0.20809523809523814	0.13	0.17	0.22	0.16	0.2	0.14	0.09	0.09	0.21	0.18	0.13	0.11	0.31	0.14	0.14	0.27	0.17	0.18	0.28	0.24	0.19	0.18	0.15	0.34	0.31	0.24	0.2	0.28	0.12	No	No	No	No
chr8:85095586:85096659:+@chr8:85258354:85258385:+@chr8:85441534:85441812:+	RALYL	0.15500000000000003	0.15285714285714286	0.12	0.16	0.19	0.32	0.17	0.11	0.07	0.1	0.13	0.21	0.1	0.06	0.15	0.16	0.15	0.21	0.11	0.24	0.17	0.15	0.15	0.16	0.11	0.23	0.1	0.13	0.1	0.22	0.17	No	No	No	No
chr2:203914537:203914698:+@chr2:203921150:203921231:+@chr2:203922049:203922176:+	NBEAL1	0.85875	0.8471428571428573	0.83	0.89	0.76	0.8	0.92	0.9	0.89	0.88	0.84	0.7	0.89	0.78	0.86	0.8	0.83	0.65	0.84	0.84	0.86	0.92	0.8	0.84	0.9	0.86	0.93	0.93	0.89	0.87	0.96	No	No	No	No
chr2:219524460:219524523:+@chr2:219525030:219525144:+@chr2:219525662:219526030:+	BCS1L	0.4825	0.4028571428571428	0.61	0.71	0.6	0.28	0.21	0.43	0.21	0.81	0.52	0.65	0.26	0.34	0.45	0.45	0.54	0.55	0.55	0.42	0.54	0.29	0.26	0.36	0.47	0.46	0.26	0.43	0.32	0.24	0.1	No	No	No	No
chr7:104654637:104654982:+@chr7:104678573:104678646:+@chr7:104681286:104681470:+	MLL5	0.32125000000000004	0.2928571428571428	0.3	0.35	0.32	0.3	0.4	0.41	0.31	0.18	0.47	0.3	0.34	0.16	0.23	0.22	0.2	0.14	0.4	0.18	0.33	0.27	0.18	0.27	0.15	0.34	0.37	0.41	0.39	0.41	0.39	No	No	No	No
chr16:20911557:20911857:+@chr16:20913808:20914039:+@chr16:20926878:20927036:+@chr16:20931444:20931536:+	LYRM1	0.26625	0.2752380952380952	0.25	0.2	0.16	0.37	0.34	0.15	0.22	0.44	0.19	0.34	0.32	0.34	0.35	0.35	0.29	0.46	0.28	0.33	0.19	0.46	0.14	0.31	0.28	0.26	0.12	0.31	0.16	0.21	0.09	No	No	No	No
chr11:13331534:13331606:+@chr11:13371492:13371617:+@chr11:13375848:13375995:+	ARNTL	0.9025000000000001	0.9123809523809525	0.92	0.91	0.83	0.92	0.91	0.92	0.93	0.88	0.87	0.93	0.87	0.9	0.92	0.94	0.94	0.91	0.82	0.92	0.92	0.9	0.93	0.92	0.88	0.9	0.96	0.92	0.92	0.95	0.94	No	No	No	No
chr19:50315895:50315993:-@chr19:50315508:50315592:-@chr19:50314888:50314956:-	FUZ	0.8725	0.8247619047619048	0.84	0.89	0.8	0.93	0.92	0.86	0.88	0.86	0.79	0.82	0.86	0.55	0.86	0.85	0.85	0.75	0.91	0.8	0.86	0.88	0.71	0.88	0.85	0.87	0.82	0.93	0.81	0.83	0.84	No	No	No	No
chr1:8075555:8075752:-@chr1:8075368:8075460:-@chr1:8071779:8074456:-	ERRFI1	0.645	0.5985714285714285	0.53	0.8	0.85	0.77	0.61	0.62	0.62	0.36	0.51	0.66	0.76	0.49	0.76	0.64	0.71	0.67	0.4	0.77	0.64	0.37	0.59	0.76	0.7	0.42	0.65	0.47	0.52	0.59	0.49	No	No	No	No
chr8:146028255:146028332:+@chr8:146029026:146029152:+@chr8:146029510:146029623:+	ZNF517	0.67125	0.6604761904761907	0.75	0.74	0.59	0.5	0.76	0.69	0.68	0.66	0.82	0.56	0.47	0.62	0.48	0.74	0.68	0.83	0.53	0.68	0.88	0.79	0.68	0.58	0.81	0.84	0.72	0.39	0.64	0.47	0.66	No	No	No	No
chr22:46742319:46742441:+@chr22:46746188|46746243|46746247:46746360:+	BC021234,BC069212	0.3825	0.5133333333333333	0.39	0.37	0.42	0.36	0.45	0.34	0.39	0.34	0.49	0.37	0.61	0.5	0.55	0.45	0.48	0.61	0.56	0.61	0.46	0.35	0.62	0.61	0.57	0.4	0.47	0.5	0.45	0.54	0.58	No	Yes	No	No
chr10:96117972:96117840:-@chr10:96117088:96116931:-	NOC3L	0.7650000000000001	0.8152380952380953	0.85	0.81	0.8	0.56	0.85	0.71	0.81	0.73	0.74	0.89	0.85	0.74	0.7	0.83	0.8	0.72	0.9	0.82	0.84	0.67	0.79	0.8	0.76	0.84	0.92	0.93	0.83	0.82	0.93	No	No	No	No
chr9:136212107:136212027|136212045:-@chr9:136210980:136211188:-	MED22	0.9137500000000001	0.9223809523809523	0.93	0.83	0.91	0.93	0.93	0.93	0.9	0.95	0.91	0.94	0.96	0.88	0.93	0.9	0.94	0.91	0.97	0.87	0.94	0.89	0.93	0.88	0.94	0.94	0.97	0.96	0.9	0.84	0.97	No	No	No	No
chr17:27215963:27216044:-@chr17:27212875:27212965:-@chr17:27210126:27210249:-	FLOT2	0.49875	0.5395238095238095	0.46	0.5	0.53	0.42	0.58	0.53	0.41	0.56	0.6	0.6	0.61	0.52	0.64	0.57	0.56	0.47	0.37	0.48	0.73	0.52	0.61	0.49	0.53	0.44	0.56	0.57	0.5	0.53	0.43	No	No	No	No
chr16:68056847:68057254:+@chr16:68059284:68059397:+@chr16:68071909:68072052:+	DUS2L	0.44875	0.468095238095238	0.65	0.57	0.43	0.25	0.53	0.29	0.25	0.62	0.64	0.56	0.53	0.48	0.36	0.55	0.24	0.2	0.3	0.48	0.3	0.64	0.48	0.6	0.38	0.48	0.35	0.57	0.55	0.43	0.71	No	No	No	No
chr1:46476402:46476611:+@chr1:46485268:46485369:+@chr1:46487622:46487754:+	MAST2	0.9037499999999999	0.9180952380952382	0.91	0.89	0.94	0.94	0.88	0.87	0.87	0.93	0.93	0.94	0.88	0.93	0.92	0.9	0.92	0.94	0.87	0.9	0.92	0.91	0.95	0.96	0.94	0.87	0.9	0.91	0.91	0.92	0.96	No	No	No	No
chr17:40880843:40880970:-@chr17:40879653:40879781:-@chr17:40874813:40874933:-	EZH1	0.9624999999999999	0.9638095238095236	0.97	0.95	0.96	0.98	0.97	0.97	0.96	0.94	0.94	0.97	0.96	0.96	0.97	0.96	0.97	0.95	0.97	0.92	0.98	0.97	0.91	0.97	0.97	0.97	0.99	0.97	0.97	0.98	0.99	No	No	No	No
chr16:88791824:88791927:-@chr16:88791417:88791488:-@chr16:88790279:88790379:-	PIEZO1	0.8062499999999999	0.7752380952380953	0.8	0.72	0.8	0.73	0.86	0.83	0.89	0.82	0.76	0.85	0.83	0.67	0.87	0.82	0.74	0.73	0.77	0.7	0.77	0.87	0.69	0.73	0.72	0.61	0.89	0.8	0.86	0.8	0.8	No	No	No	No
chr11:61183991:61183577:-@chr11:61183256:61183138:-	CPSF7	0.9725	0.9680952380952382	0.98	0.96	0.96	0.97	0.98	0.97	0.98	0.98	0.96	0.97	0.98	0.95	0.97	0.97	0.98	0.96	0.97	0.96	0.97	0.98	0.96	0.97	0.96	0.95	0.98	0.98	0.98	0.96	0.97	No	No	No	No
chr17:36341112:36341206:-@chr17:36340099:36340198:-@chr17:36339576:36339728:-	TBC1D3F,TBC1D3	0.88	0.8752380952380954	0.9	0.7	0.88	0.92	0.9	0.9	0.94	0.9	0.89	0.86	0.91	0.86	0.81	0.88	0.94	0.93	0.92	0.74	0.84	0.8	0.77	0.9	0.89	0.89	0.95	0.9	0.9	0.89	0.91	No	No	No	No
chr4:3954838:3954900:-@chr4:3949817:3949947:-@chr4:3943669:3945099:-	FAM86EP	0.5375000000000001	0.5171428571428571	0.6	0.63	0.39	0.77	0.5	0.35	0.55	0.51	0.31	0.61	0.41	0.48	0.66	0.63	0.67	0.71	0.46	0.45	0.56	0.52	0.7	0.4	0.39	0.29	0.3	0.43	0.7	0.52	0.66	No	No	No	No
chr11:5686886:5686912:-@chr11:5686399:5686625:-@chr11:5684425:5685403:-	TRIM5	0.61625	0.7519047619047619	0.68	0.59	0.73	0.41	0.79	0.58	0.45	0.7	0.76	0.5	0.69	0.75	0.72	0.62	0.88	0.78	0.87	0.83	0.64	0.64	0.8	0.73	0.8	0.85	0.91	0.82	0.69	0.62	0.89	No	No	No	No
chr15:78293961:78294082:-@chr15:78290845:78291242:-@chr15:78287327:78290697:-	TBC1D2B	0.22125	0.24571428571428572	0.22	0.15	0.2	0.26	0.25	0.3	0.25	0.14	0.21	0.32	0.25	0.41	0.48	0.16	0.19	0.12	0.36	0.25	0.26	0.31	0.3	0.24	0.2	0.23	0.22	0.3	0.15	0.08	0.12	No	No	No	No
chr10:46342135:46342203:-@chr10:46339774:46339842:-@chr10:46337101:46337135:-	AGAP4	0.90125	0.8823809523809525	0.91	0.86	0.94	0.85	0.9	0.89	0.94	0.92	0.89	0.87	0.84	0.87	0.88	0.87	0.88	0.87	0.89	0.86	0.89	0.91	0.87	0.89	0.89	0.85	0.91	0.91	0.93	0.87	0.89	No	No	No	No
chr5:140062685:140062804:-@chr5:140057493:140057600:-@chr5:140057240:140057338:-	HARS	0.9575	0.9452380952380951	0.95	0.95	0.96	0.98	0.95	0.97	0.93	0.97	0.92	0.97	0.93	0.96	0.93	0.96	0.95	0.96	0.91	0.93	0.91	0.95	0.91	0.96	0.94	0.93	0.97	0.96	0.97	0.94	0.99	No	No	No	No
chr6:99831574:99831700:-@chr6:99830884:99831006:-@chr6:99828065:99828217:-	COQ3	0.27125	0.1780952380952381	0.15	0.36	0.16	0.21	0.24	0.24	0.56	0.25	0.17	0.3	0.23	0.12	0.28	0.15	0.13	0.36	0.16	0.3	0.18	0.29	0.17	0.05	0.17	0.2	0.13	0.06	0.14	0.06	0.09	No	No	No	No
chr1:14075856:14075982:+@chr1:14099573:14099683:+@chr1:14142922:14143065:+	PRDM2	0.6837500000000001	0.6895238095238095	0.75	0.81	0.8	0.38	0.38	0.65	0.77	0.93	0.78	0.68	0.77	0.47	0.72	0.63	0.53	0.55	0.71	0.82	0.8	0.71	0.68	0.7	0.39	0.77	0.75	0.79	0.73	0.7	0.8	No	No	No	No
chr7:102389418:102390083|102390105:+@chr7:102392139:102392248:+	FAM185A	0.435	0.43523809523809526	0.51	0.38	0.16	0.33	0.53	0.72	0.35	0.5	0.22	0.5	0.55	0.54	0.36	0.62	0.42	0.63	0.49	0.57	0.54	0.36	0.28	0.26	0.28	0.36	0.41	0.38	0.34	0.53	0.5	No	No	No	No
chr8:37756972:37756589|37756822:-@chr8:37734627:37735069:-	RAB11FIP1	0.61	0.570952380952381	0.7	0.54	0.72	0.84	0.62	0.45	0.47	0.54	0.4	0.33	0.47	0.52	0.77	0.59	0.8	0.86	0.6	0.73	0.37	0.73	0.47	0.66	0.85	0.49	0.68	0.39	0.53	0.3	0.45	No	No	No	No
chr1:28199055:28199176:+@chr1:28203099:28203239:+@chr1:28206155:28206565:+@chr1:28208482:28209554:+	C1orf38	0.585	0.4876190476190476	0.72	0.69	0.35	0.55	0.49	0.58	0.73	0.57	0.48	0.45	0.49	0.37	0.44	0.77	0.46	0.46	0.46	0.44	0.54	0.34	0.48	0.57	0.48	0.43	0.57	0.44	0.46	0.51	0.6	No	No	No	No
chr10:92654532:92654648|92655240:+@chr10:92655637:92655674:+	RPP30	0.66125	0.7271428571428572	0.62	0.7	0.75	0.71	0.62	0.81	0.29	0.79	0.8	0.68	0.71	0.73	0.6	0.65	0.81	0.74	0.5	0.84	0.85	0.56	0.71	0.51	0.78	0.75	0.83	0.71	0.74	0.85	0.92	No	No	No	No
chr11:3400268:3400452:-@chr11:3398847:3399130:-@chr11:3394807:3394886:-@chr11:3392807:3392933:-	ZNF195	0.38249999999999995	0.36809523809523803	0.21	0.38	0.57	0.25	0.53	0.54	0.37	0.21	0.12	0.34	0.2	0.3	0.51	0.41	0.13	0.17	0.61	0.39	0.41	0.35	0.33	0.21	0.24	0.4	0.54	0.68	0.22	0.64	0.53	No	No	No	No
chr7:54826851:54826939:-@chr7:54825188:54825287:-@chr7:54823472:54823574:-	SEC61G	0.96625	0.9742857142857143	0.98	0.97	0.96	0.95	0.96	0.98	0.96	0.97	0.97	0.98	0.98	0.95	0.97	0.98	0.98	0.97	0.96	0.97	0.98	0.97	0.97	0.97	0.97	0.98	0.99	0.98	0.98	0.96	1.0	No	No	No	No
chr2:264782:264810:-@chr2:263211:263372:-@chr2:262631:262786:-	SH3YL1	0.74375	0.7733333333333332	0.86	0.8	0.69	0.76	0.54	0.59	0.86	0.85	0.76	0.82	0.81	0.73	0.85	0.69	0.91	0.9	0.92	0.68	0.78	0.73	0.58	0.81	0.81	0.62	0.87	0.73	0.79	0.63	0.82	No	No	No	No
chr15:66198423:66198479:-@chr15:66194834:66194875:-@chr15:66191066:66191272:-	MEGF11	0.29125	0.22952380952380955	0.22	0.27	0.32	0.38	0.26	0.23	0.26	0.39	0.31	0.26	0.18	0.24	0.39	0.19	0.16	0.25	0.1	0.46	0.28	0.12	0.33	0.38	0.25	0.15	0.08	0.12	0.26	0.23	0.08	No	No	No	No
chr15:101827215:101827113:-@chr15:101826006:101825931:-	SNRPA1	0.895	0.9271428571428573	0.92	0.89	0.92	0.89	0.81	0.95	0.89	0.89	0.91	0.96	0.93	0.9	0.97	0.93	0.87	0.85	0.96	0.92	0.94	0.84	0.94	0.93	0.94	0.93	0.97	0.97	0.93	0.96	0.92	No	No	No	No
chr12:49953236:49953318:-@chr12:49953084|49953115:49952997:-	MCRS1	0.9450000000000001	0.9357142857142858	0.93	0.94	0.96	0.97	0.93	0.96	0.95	0.92	0.91	0.96	0.96	0.88	0.91	0.92	0.98	0.96	0.92	0.96	0.96	0.9	0.95	0.9	0.92	0.92	0.95	0.96	0.92	0.93	0.98	No	No	No	No
chr7:99808634:99808808:+@chr7:99809058|99809061:99809162:+	STAG3	0.6	0.6571428571428571	0.79	0.69	0.57	0.68	0.47	0.28	0.61	0.71	0.56	0.65	0.58	0.55	0.32	0.64	0.78	0.75	0.59	0.71	0.48	0.64	0.65	0.78	0.73	0.65	0.72	0.84	0.7	0.57	0.91	No	No	No	No
chr12:50529515:50529621:-@chr12:50529216:50529435:-@chr12:50528329:50528485:-	CERS5	0.43124999999999997	0.43380952380952387	0.42	0.44	0.51	0.28	0.42	0.43	0.46	0.49	0.41	0.49	0.38	0.48	0.52	0.29	0.36	0.28	0.37	0.5	0.44	0.48	0.43	0.58	0.41	0.43	0.54	0.4	0.43	0.59	0.3	No	No	No	No
chr11:66133902:66134035:-@chr11:66133662|66133702:66133597:-	SLC29A2	0.33875	0.2661904761904762	0.51	0.36	0.39	0.19	0.42	0.32	0.24	0.28	0.32	0.18	0.21	0.26	0.58	0.18	0.4	0.3	0.22	0.17	0.4	0.31	0.29	0.23	0.15	0.2	0.18	0.22	0.3	0.22	0.27	No	No	No	No
chr4:87812609:87812746:-@chr4:87811201:87811311:-@chr4:87809293:87809424:-	C4orf36	0.595	0.5385714285714286	0.6	0.58	0.62	0.61	0.61	0.4	0.68	0.66	0.22	0.45	0.59	0.47	0.51	0.71	0.65	0.65	0.42	0.67	0.63	0.42	0.59	0.47	0.46	0.46	0.43	0.63	0.62	0.5	0.76	No	No	No	No
chr3:9005019:9005186:-@chr3:9000604:9000685:-@chr3:8990193:8990254:-	RAD18	0.8425	0.8376190476190476	0.87	0.83	0.87	0.83	0.84	0.87	0.85	0.78	0.86	0.83	0.83	0.71	0.83	0.78	0.86	0.81	0.74	0.79	0.83	0.82	0.82	0.83	0.84	0.83	0.94	0.9	0.9	0.9	0.94	No	No	No	No
chr1:89458268:89458643:-@chr1:89453935:89454034:-@chr1:89445139:89449749:-	RBMXL1	0.8325	0.7476190476190475	0.91	0.9	0.69	0.89	0.73	0.81	0.88	0.85	0.76	0.72	0.84	0.7	0.78	0.65	0.82	0.68	0.7	0.66	0.92	0.51	0.75	0.74	0.68	0.83	0.89	0.77	0.76	0.69	0.85	No	No	No	No
chr10:15883425:15883598:-@chr10:15880227:15880278:-@chr10:15879203:15879317:-	FAM188A	0.79125	0.9376190476190477	0.79	0.74	0.83	0.86	0.74	0.82	0.82	0.73	0.95	0.97	0.96	0.95	0.97	0.96	0.96	0.95	0.93	0.95	0.98	0.79	0.91	0.95	0.94	0.81	0.95	0.94	0.97	0.96	0.94	No	Yes	Yes	No
chrX:48934089:48934183:-@chrX:48933850:48933934:-@chrX:48933525:48933604:-	WDR45	0.027500000000000004	0.03095238095238096	0.02	0.02	0.04	0.03	0.03	0.03	0.03	0.02	0.04	0.04	0.03	0.05	0.04	0.02	0.02	0.08	0.02	0.03	0.04	0.02	0.03	0.02	0.03	0.04	0.02	0.03	0.02	0.02	0.01	No	No	No	No
chr16:686094:686347:-@chr16:685612:685774:-@chr16:684719:684797:-	C16orf13	0.9025000000000001	0.9233333333333336	0.91	0.9	0.91	0.92	0.81	0.86	0.95	0.96	0.92	0.9	0.95	0.9	0.96	0.96	0.94	0.89	0.96	0.93	0.91	0.92	0.89	0.89	0.9	0.91	0.97	0.95	0.96	0.85	0.93	No	No	No	No
chr17:36971114:36971350:-@chr17:36969113|36969117:36969048:-	CWC25	0.13375	0.1261904761904762	0.08	0.26	0.16	0.09	0.15	0.17	0.12	0.04	0.26	0.09	0.1	0.2	0.09	0.17	0.09	0.18	0.09	0.11	0.09	0.08	0.21	0.15	0.08	0.12	0.12	0.13	0.11	0.12	0.06	No	No	No	No
chr11:3832480:3832654:+@chr11:3838583:3838765:+@chr11:3844139:3844223:+@chr11:3845113:3845365:+	PGAP2	0.6925	0.6433333333333333	0.72	0.5	0.53	0.75	0.61	0.76	0.77	0.9	0.8	0.62	0.73	0.45	0.64	0.65	0.56	0.58	0.73	0.61	0.72	0.53	0.52	0.66	0.55	0.68	0.73	0.69	0.77	0.81	0.48	No	No	No	No
chr16:68283193:68283349:+@chr16:68287325:68287420:+@chr16:68288822:68288940:+	PLA2G15	0.1775	0.15095238095238095	0.14	0.25	0.16	0.13	0.1	0.15	0.34	0.15	0.28	0.18	0.12	0.15	0.12	0.17	0.08	0.09	0.11	0.13	0.19	0.22	0.2	0.08	0.1	0.17	0.14	0.24	0.16	0.08	0.16	No	No	No	No
chr11:8857171:8857255:-@chr11:8853103:8853235:-@chr11:8832794:8832882:-	ST5	0.6074999999999999	0.5966666666666667	0.57	0.57	0.76	0.7	0.45	0.56	0.71	0.54	0.53	0.76	0.7	0.67	0.48	0.66	0.67	0.51	0.7	0.73	0.63	0.57	0.52	0.54	0.6	0.53	0.59	0.6	0.41	0.34	0.79	No	No	No	No
chr1:12089280:12089338:+@chr1:12089822:12089951:+	MIIP	0.4325	0.4323809523809525	0.48	0.27	0.54	0.54	0.46	0.4	0.29	0.48	0.34	0.64	0.41	0.53	0.43	0.58	0.31	0.49	0.48	0.46	0.41	0.63	0.59	0.39	0.45	0.38	0.3	0.38	0.31	0.3	0.27	No	No	No	No
chr15:99789622:99789815:-@chr15:99788393:99788515:-@chr15:99785594:99785715:-	TTC23	0.355	0.27904761904761904	0.37	0.4	0.56	0.26	0.48	0.47	0.13	0.17	0.2	0.3	0.49	0.32	0.26	0.24	0.24	0.3	0.33	0.35	0.26	0.19	0.68	0.32	0.13	0.25	0.13	0.2	0.33	0.17	0.17	No	No	No	No
chr2:200820116:200820459:-@chr2:200813060:200813195:-@chr2:200808488:200808557:-	TYW5	0.895	0.9042857142857144	0.91	0.91	0.85	0.92	0.81	0.91	0.9	0.95	0.83	0.94	0.94	0.84	0.93	0.91	0.92	0.9	0.94	0.87	0.89	0.88	0.88	0.93	0.86	0.89	0.96	0.93	0.89	0.93	0.93	No	No	No	No
chr19:19309963:19310043:+@chr19:19311628:19311702:+@chr19:19312458:19312678:+	RFXANK	0.07125000000000001	0.07952380952380954	0.1	0.05	0.07	0.05	0.1	0.05	0.1	0.05	0.13	0.1	0.08	0.07	0.07	0.06	0.04	0.08	0.02	0.07	0.14	0.07	0.14	0.08	0.08	0.06	0.11	0.08	0.09	0.05	0.05	No	No	No	No
chrX:51933082:51933144:+@chrX:51933441:51933488:+@chrX:51934090:51934204:+	MAGED4B,MAGED4,MAGED4B	0.02125	0.017619047619047624	0.02	0.02	0.03	0.03	0.02	0.02	0.02	0.01	0.02	0.02	0.01	0.03	0.02	0.02	0.01	0.02	0.01	0.01	0.01	0.02	0.03	0.02	0.02	0.02	0.01	0.01	0.02	0.03	0.01	No	No	No	No
chr1:38352560:38352676:-@chr1:38351310:38351497:-@chr1:38348479:38348590:-	INPP5B	0.89625	0.8985714285714285	0.89	0.89	0.92	0.92	0.92	0.82	0.91	0.9	0.91	0.94	0.86	0.85	0.92	0.91	0.9	0.87	0.88	0.89	0.91	0.9	0.85	0.89	0.91	0.91	0.94	0.87	0.9	0.91	0.95	No	No	No	No
chr11:236362:236048|236194:-@chr11:233343:233534:-	SIRT3	0.7350000000000001	0.7366666666666666	0.74	0.77	0.79	0.82	0.81	0.68	0.71	0.56	0.56	0.6	0.82	0.73	0.87	0.61	0.85	0.77	0.9	0.72	0.67	0.77	0.86	0.83	0.72	0.85	0.73	0.68	0.57	0.76	0.6	No	No	No	No
chr12:30887902:30888140:-@chr12:30884277:30884444:-@chr12:30883173:30883216:-	CAPRIN2	0.92625	0.8861904761904763	0.94	0.94	0.92	0.88	0.89	0.91	0.96	0.97	0.91	0.89	0.9	0.92	0.89	0.85	0.84	0.79	0.67	0.9	0.84	0.89	0.91	0.93	0.88	0.9	0.96	0.94	0.92	0.92	0.96	No	No	No	No
chr20:4162736:4162970:+@chr20:4163130:4163495:+	SMOX	0.76375	0.8338095238095239	0.75	0.7	0.86	0.92	0.67	0.55	0.85	0.81	0.82	0.9	0.81	0.86	0.75	0.89	0.84	0.83	0.87	0.84	0.89	0.85	0.79	0.8	0.89	0.88	0.8	0.72	0.82	0.8	0.86	No	No	No	No
chr12:50528329:50528485:-@chr12:50526847|50527851:50526745:-	CERS5	0.51875	0.5042857142857143	0.55	0.72	0.52	0.34	0.4	0.6	0.51	0.51	0.51	0.52	0.6	0.4	0.35	0.55	0.63	0.51	0.7	0.45	0.5	0.48	0.37	0.42	0.51	0.39	0.43	0.42	0.57	0.48	0.8	No	No	No	No
chr20:33859808:33859948:-@chr20:33823884:33823994:-@chr20:33805615:33805864:-	n/a	0.45625000000000004	0.419047619047619	0.19	0.74	0.54	0.4	0.59	0.4	0.35	0.44	0.54	0.37	0.37	0.47	0.17	0.6	0.42	0.32	0.3	0.61	0.6	0.28	0.23	0.28	0.28	0.62	0.55	0.47	0.27	0.35	0.7	No	No	No	No
chr12:1009642:1009836:+@chr12:1010727:1010819:+@chr12:1013619:1013660:+	WNK1	0.32999999999999996	0.25333333333333335	0.35	0.48	0.42	0.18	0.24	0.48	0.25	0.24	0.28	0.22	0.29	0.29	0.21	0.25	0.17	0.23	0.27	0.32	0.31	0.17	0.19	0.2	0.21	0.14	0.36	0.3	0.33	0.36	0.22	No	No	No	No
chr17:30469473:30469748:+@chr17:30498062|30498066:30498120:+	RHOT1	0.9275	0.9180952380952382	0.93	0.95	0.96	0.88	0.93	0.9	0.92	0.95	0.92	0.97	0.86	0.9	0.9	0.93	0.95	0.94	0.92	0.93	0.94	0.9	0.9	0.91	0.95	0.86	0.95	0.91	0.9	0.92	0.92	No	No	No	No
chr3:48587297:48587393:-@chr3:48585965:48586092:-@chr3:48581013:48581079:-	PFKFB4	0.35875	0.3609523809523809	0.23	0.59	0.28	0.26	0.35	0.62	0.23	0.31	0.44	0.17	0.47	0.62	0.45	0.23	0.29	0.38	0.17	0.37	0.43	0.51	0.57	0.31	0.22	0.23	0.18	0.3	0.75	0.25	0.24	No	No	No	No
chr17:1465835:1466110:-@chr17:1461823:1461853:-@chr17:1456298:1456443:-	PITPNA	0.9775	0.976190476190476	0.99	0.98	0.98	0.97	0.97	0.98	0.97	0.98	0.97	0.98	0.98	0.98	0.98	0.98	0.98	0.98	0.98	0.97	0.95	0.96	0.97	0.98	0.98	0.97	0.99	0.99	0.98	0.96	0.99	No	No	No	No
chr4:925831:926174:-@chr4:907395:907456:-@chr4:898425:898567:-	GAK	0.82125	0.8019047619047619	0.85	0.87	0.85	0.79	0.78	0.81	0.82	0.8	0.84	0.8	0.87	0.76	0.79	0.71	0.89	0.85	0.67	0.77	0.9	0.73	0.72	0.87	0.84	0.8	0.82	0.72	0.88	0.67	0.94	No	No	No	No
chr1:44461450:44461528:+@chr1:44461610|44461614:44462200:+	CCDC24	0.81375	0.8357142857142857	0.84	0.76	0.76	0.79	0.87	0.8	0.75	0.94	0.71	0.85	0.87	0.86	0.84	0.87	0.89	0.92	0.82	0.78	0.84	0.78	0.72	0.84	0.9	0.74	0.87	0.8	0.89	0.83	0.93	No	No	No	No
chr12:39716684:39715150|39716470:-@chr12:39713708:39713815:-	KIF21A	0.03625	0.03904761904761905	0.04	0.03	0.03	0.02	0.06	0.03	0.05	0.03	0.04	0.04	0.03	0.04	0.05	0.03	0.02	0.03	0.02	0.03	0.04	0.05	0.07	0.05	0.06	0.07	0.03	0.04	0.03	0.04	0.01	No	No	No	No
chr16:67195638:67195840:+@chr16:67196751|67197415:67197755:+	FBXL8	0.81375	0.8704761904761905	0.86	0.84	0.8	0.75	0.79	0.85	0.89	0.73	0.87	0.88	0.88	0.74	0.9	0.86	0.88	0.85	0.92	0.86	0.83	0.88	0.83	0.84	0.89	0.9	0.9	0.88	0.85	0.9	0.94	No	No	No	No
chr12:7241206:7241327:-@chr12:7189410|7189411:7189336:-	C1R	0.48000000000000004	0.4557142857142856	0.37	0.53	0.5	0.41	0.41	0.64	0.45	0.53	0.55	0.43	0.47	0.48	0.5	0.47	0.33	0.43	0.36	0.29	0.55	0.54	0.57	0.55	0.53	0.33	0.3	0.37	0.41	0.62	0.49	No	No	No	No
chr21:46957922:46957681|46957685:-@chr21:46951303:46952062:-	SLC19A1	0.24	0.23666666666666666	0.26	0.25	0.17	0.18	0.4	0.2	0.23	0.23	0.37	0.45	0.19	0.21	0.26	0.17	0.13	0.24	0.06	0.15	0.39	0.19	0.14	0.2	0.36	0.24	0.27	0.32	0.25	0.24	0.14	No	No	No	No
chr17:74553846:74553939:+@chr17:74555027:74555125:+@chr17:74557370:74557480:+	LOC100507246	0.31749999999999995	0.31142857142857144	0.35	0.24	0.38	0.29	0.29	0.35	0.4	0.24	0.35	0.27	0.39	0.3	0.2	0.43	0.33	0.29	0.34	0.44	0.29	0.17	0.32	0.34	0.3	0.21	0.29	0.32	0.37	0.16	0.43	No	No	No	No
chr2:242752030:242752556:+@chr2:242754471:242754651:+@chr2:242755676:242755882:+	NEU4	0.565	0.5700000000000001	0.75	0.64	0.56	0.72	0.25	0.46	0.65	0.49	0.33	0.71	0.57	0.46	0.66	0.81	0.5	0.6	0.67	0.68	0.13	0.47	0.56	0.51	0.6	0.57	0.63	0.55	0.63	0.69	0.64	No	No	No	No
chr10:26998567:26998697:+@chr10:27009064|27009147:27009288:+	PDSS1	0.46625	0.5214285714285715	0.33	0.51	0.49	0.71	0.38	0.37	0.41	0.53	0.47	0.61	0.52	0.57	0.68	0.5	0.44	0.6	0.43	0.59	0.56	0.79	0.59	0.61	0.55	0.52	0.38	0.56	0.21	0.43	0.34	No	No	No	No
chr15:49913226:49913319:+@chr15:49915868:49915995:+@chr15:49917310:49917628:+	DTWD1	0.07500000000000001	0.07571428571428573	0.07	0.07	0.1	0.1	0.1	0.06	0.06	0.04	0.03	0.05	0.08	0.16	0.1	0.03	0.05	0.07	0.04	0.15	0.1	0.05	0.15	0.08	0.1	0.04	0.05	0.06	0.07	0.07	0.06	No	No	No	No
chr5:81474309:81474406:+@chr5:81538616:81538701:+@chr5:81548381:81548478:+	ATG10	0.12125	0.07761904761904763	0.11	0.04	0.07	0.08	0.21	0.1	0.14	0.22	0.08	0.06	0.11	0.1	0.05	0.1	0.04	0.11	0.13	0.09	0.05	0.12	0.09	0.11	0.08	0.06	0.06	0.03	0.07	0.07	0.02	No	No	No	No
chr16:68344877:68345002:+@chr16:68345945:68346079:+@chr16:68349800:68349977:+@chr16:68355329:68355365:+	PRMT7	0.22749999999999998	0.3052380952380952	0.37	0.12	0.12	0.38	0.15	0.12	0.35	0.21	0.38	0.24	0.24	0.21	0.38	0.31	0.34	0.34	0.38	0.42	0.38	0.23	0.31	0.33	0.24	0.13	0.29	0.22	0.25	0.43	0.36	No	No	No	No
chr12:69004619:69004823:+@chr12:69018451:69018653:+@chr12:69042479:69042561:+	RAP1B	0.23125	0.2542857142857143	0.19	0.2	0.2	0.34	0.16	0.21	0.26	0.29	0.19	0.27	0.31	0.29	0.28	0.23	0.26	0.21	0.48	0.45	0.14	0.19	0.25	0.29	0.33	0.14	0.2	0.3	0.31	0.12	0.1	No	No	No	No
chr17:7489050:7489115:+@chr17:7489264|7489269:7489396:+	MPDU1	0.83375	0.861904761904762	0.89	0.81	0.85	0.74	0.91	0.85	0.81	0.81	0.81	0.79	0.94	0.9	0.82	0.85	0.95	0.91	0.9	0.83	0.87	0.86	0.78	0.87	0.88	0.71	0.8	0.9	0.93	0.83	0.97	No	No	No	No
chrX:154299695:154299925:+@chrX:154300602:154300618:+@chrX:154305445:154305564:+	BRCC3	0.595	0.5947619047619047	0.56	0.59	0.65	0.67	0.54	0.41	0.61	0.73	0.44	0.81	0.56	0.71	0.46	0.74	0.42	0.65	0.59	0.5	0.68	0.65	0.56	0.52	0.53	0.65	0.76	0.3	0.8	0.45	0.71	No	No	No	No
chr1:144837813:144837884:-@chr1:144837129:144837423:-@chr1:144836157:144836558:-	PDE4DIP	0.5499999999999999	0.5880952380952382	0.48	0.43	0.59	0.43	0.59	0.67	0.6	0.61	0.42	0.65	0.79	0.83	0.54	0.43	0.44	0.78	0.76	0.64	0.73	0.58	0.57	0.52	0.69	0.61	0.55	0.55	0.5	0.47	0.3	No	No	No	No
chr1:110582017:110582137:+@chr1:110582446:110582559:+@chr1:110583257:110583325:+	FAM40A	0.04	0.03904761904761905	0.02	0.04	0.05	0.05	0.03	0.04	0.04	0.05	0.04	0.05	0.05	0.02	0.03	0.03	0.03	0.01	0.03	0.04	0.05	0.05	0.03	0.05	0.03	0.09	0.03	0.05	0.03	0.05	0.03	No	No	No	No
chr17:7489264:7489396:+@chr17:7489974|7490010:7490095:+	MPDU1	0.1675	0.1680952380952381	0.28	0.12	0.16	0.22	0.13	0.07	0.19	0.17	0.13	0.24	0.17	0.23	0.19	0.19	0.17	0.19	0.14	0.15	0.18	0.23	0.25	0.24	0.07	0.18	0.1	0.09	0.1	0.19	0.1	No	No	No	No
chr5:10378871:10378944:+@chr5:10387106:10387178:+@chr5:10390444:10390612:+	MARCH6	0.805	0.7204761904761905	0.76	0.8	0.91	0.52	0.83	0.93	0.87	0.82	0.77	0.61	0.7	0.64	0.67	0.67	0.62	0.52	0.43	0.49	0.76	0.63	0.7	0.71	0.73	0.74	0.94	0.93	0.94	0.96	0.97	No	No	No	No
chr10:126849396:126849624:-@chr10:126848888:126849089:-@chr10:126799559:126799662:-@chr10:126727566:126727724:-	CTBP2	0.21375	0.24761904761904763	0.28	0.19	0.13	0.39	0.12	0.13	0.14	0.33	0.24	0.14	0.3	0.32	0.39	0.21	0.23	0.39	0.38	0.26	0.21	0.35	0.2	0.17	0.26	0.26	0.26	0.12	0.2	0.17	0.14	No	No	No	No
chr16:70506886:70507256:+@chr16:70508032|70508038:70508242:+	FUK	0.8049999999999999	0.8395238095238097	0.8	0.74	0.81	0.92	0.85	0.67	0.81	0.84	0.8	0.83	0.84	0.8	0.87	0.89	0.88	0.88	0.91	0.8	0.89	0.84	0.65	0.75	0.86	0.86	0.92	0.81	0.86	0.77	0.92	No	No	No	No
chr12:51442817:51442968:+@chr12:51447595:51447643:+@chr12:51449927:51450028:+	LETMD1	0.23875000000000002	0.20761904761904765	0.25	0.27	0.23	0.19	0.18	0.31	0.26	0.22	0.13	0.14	0.24	0.39	0.21	0.14	0.21	0.27	0.28	0.18	0.16	0.16	0.24	0.26	0.15	0.16	0.18	0.28	0.31	0.15	0.12	No	No	No	No
chr19:48624579:48623424|48624427:-@chr19:48622394:48622447:-	LIG1	0.31125	0.2780952380952381	0.29	0.3	0.33	0.18	0.55	0.44	0.23	0.17	0.21	0.25	0.4	0.37	0.31	0.35	0.29	0.29	0.09	0.23	0.3	0.51	0.45	0.49	0.39	0.11	0.11	0.17	0.13	0.2	0.19	No	No	No	No
chr17:79661845:79661883:+@chr17:79661954:79662097:+	HGS	0.14500000000000002	0.12714285714285717	0.14	0.21	0.07	0.15	0.1	0.11	0.2	0.18	0.07	0.21	0.11	0.13	0.16	0.1	0.11	0.18	0.21	0.09	0.13	0.15	0.15	0.2	0.08	0.07	0.04	0.09	0.19	0.16	0.04	No	No	No	No
chr12:12288109:12288234:-@chr12:12284856|12284991:12284755:-	LRP6	0.051250000000000004	0.05666666666666668	0.05	0.04	0.07	0.03	0.09	0.04	0.05	0.04	0.06	0.05	0.06	0.08	0.08	0.09	0.03	0.07	0.02	0.07	0.05	0.07	0.04	0.06	0.06	0.06	0.04	0.03	0.04	0.11	0.02	No	No	No	No
chr17:73584139:73586324:+@chr17:73586707:73586770:+@chr17:73587253:73587327:+	MYO15B	0.35625	0.2690476190476191	0.41	0.4	0.67	0.1	0.24	0.41	0.41	0.21	0.27	0.31	0.27	0.53	0.32	0.22	0.17	0.16	0.09	0.14	0.29	0.15	0.28	0.56	0.18	0.22	0.32	0.2	0.26	0.51	0.2	No	No	No	No
chr16:70497526:70497677:+@chr16:70499029:70499079:+@chr16:70500035:70500160:+	FUK	0.8574999999999999	0.8576190476190475	0.72	0.87	0.88	0.93	0.92	0.73	0.9	0.91	0.87	0.85	0.8	0.84	0.76	0.87	0.9	0.89	0.9	0.84	0.88	0.9	0.85	0.91	0.86	0.77	0.9	0.83	0.89	0.77	0.93	No	No	No	No
chr19:48043433:48043592:-@chr19:48042962:48043135:-@chr19:48041399:48041696:-@chr19:48036166:48036229:-	ZNF541	0.42874999999999996	0.5495238095238095	0.29	0.42	0.5	0.26	0.33	0.4	0.77	0.46	0.41	0.7	0.6	0.37	0.47	0.46	0.87	0.77	0.29	0.65	0.52	0.73	0.72	0.66	0.46	0.46	0.68	0.54	0.24	0.5	0.44	No	No	No	No
chr17:7481145:7481234:+@chr17:7481483:7481562:+@chr17:7481660:7482324:+	n/a	0.98125	0.9885714285714283	0.99	0.99	0.98	0.97	0.98	0.99	0.97	0.98	0.99	0.99	0.99	0.98	0.98	0.99	0.99	0.99	0.99	0.99	0.99	0.98	0.98	0.99	0.99	0.99	0.99	0.99	0.99	0.99	1.0	No	No	No	No
chr20:34680632:34680735:+@chr20:34700348:34700402:+@chr20:34701615:34701721:+@chr20:34761686:34761876:+	EPB41L1	0.9575	0.9552380952380952	0.95	0.92	0.96	0.96	0.95	0.97	0.97	0.98	0.98	0.94	0.97	0.93	0.94	0.97	0.94	0.94	0.97	0.97	0.96	0.96	0.95	0.96	0.94	0.93	0.98	0.97	0.96	0.91	0.99	No	No	No	No
chr18:225403:225337:-@chr18:225139:225089:-	THOC1	0.8875000000000001	0.8866666666666665	0.87	0.91	0.87	0.79	0.9	0.92	0.89	0.95	0.89	0.91	0.88	0.76	0.94	0.9	0.92	0.77	0.89	0.82	0.92	0.95	0.9	0.93	0.92	0.9	0.9	0.93	0.81	0.88	0.9	No	No	No	No
chr11:31531066:31531169:-@chr11:31491287:31491344:-@chr11:31484719:31484852:-	IMMP1L	0.3225	0.22190476190476197	0.28	0.41	0.51	0.29	0.3	0.25	0.38	0.16	0.26	0.35	0.13	0.33	0.19	0.33	0.19	0.18	0.16	0.16	0.25	0.23	0.21	0.22	0.23	0.15	0.22	0.1	0.2	0.44	0.13	No	No	No	No
chr11:122932772:122932901:-@chr11:122931913|122931966|122932037:122931828:-	HSPA8	0.0	0.0	0.0	0.0	0.0	0.0	0.0	0.0	0.0	0.0	0.0	0.0	0.0	0.0	0.0	0.0	0.0	0.0	0.0	0.0	0.0	0.0	0.0	0.0	0.0	0.0	0.0	0.0	0.0	0.0	0.0	No	No	No	No
chr2:230744698:230744844:-@chr2:230725122:230725247:-@chr2:230723488:230724290:-	TRIP12	0.85625	0.8423809523809522	0.89	0.91	0.92	0.75	0.84	0.93	0.87	0.74	0.89	0.77	0.89	0.88	0.88	0.85	0.81	0.75	0.49	0.81	0.88	0.83	0.88	0.86	0.84	0.88	0.89	0.78	0.94	0.98	0.91	No	No	No	No
chr2:63711738:63711797:-@chr2:63666989|63667005:63666891:-	WDPCP	0.1475	0.11285714285714286	0.14	0.23	0.06	0.24	0.09	0.09	0.17	0.16	0.13	0.21	0.11	0.11	0.08	0.17	0.12	0.15	0.07	0.11	0.14	0.12	0.06	0.1	0.11	0.06	0.11	0.06	0.14	0.1	0.11	No	No	No	No
chr17:37239712:37239793:-@chr17:37237503:37237702:-@chr17:37235357:37235781:-	PLXDC1	0.2175	0.2357142857142857	0.17	0.15	0.09	0.18	0.42	0.37	0.19	0.17	0.29	0.2	0.13	0.46	0.26	0.09	0.15	0.35	0.09	0.27	0.22	0.22	0.34	0.15	0.08	0.38	0.13	0.3	0.15	0.56	0.13	No	No	No	No
chr4:40138564:40138702:+@chr4:40144293|40144344:40144481:+	N4BP2	0.86875	0.8871428571428572	0.82	0.89	0.92	0.74	0.91	0.88	0.88	0.91	0.9	0.93	0.88	0.79	0.91	0.87	0.86	0.85	0.89	0.89	0.86	0.87	0.9	0.91	0.87	0.87	0.93	0.94	0.92	0.92	0.87	No	No	No	No
chr3:129196859:129197061:+@chr3:129198609|129198628:129198765:+	IFT122	0.17375000000000002	0.1895238095238095	0.14	0.14	0.2	0.19	0.09	0.16	0.22	0.25	0.16	0.3	0.22	0.27	0.15	0.12	0.19	0.16	0.21	0.27	0.16	0.3	0.14	0.08	0.17	0.27	0.14	0.14	0.13	0.17	0.23	No	No	No	No
chr7:149417926:149418081:+@chr7:149418471|149418474:149418626:+	KRBA1	0.40249999999999997	0.4280952380952381	0.32	0.43	0.54	0.4	0.46	0.31	0.43	0.33	0.35	0.4	0.57	0.59	0.41	0.44	0.34	0.48	0.47	0.36	0.34	0.26	0.51	0.48	0.4	0.51	0.46	0.38	0.38	0.44	0.42	No	No	No	No
chr14:21493008:21493192:-@chr14:21492135:21492255:-@chr14:21491400:21491480:-	NDRG2	0.36874999999999997	0.4171428571428572	0.36	0.41	0.29	0.32	0.49	0.43	0.26	0.39	0.46	0.21	0.44	0.41	0.3	0.34	0.42	0.48	0.37	0.52	0.53	0.51	0.42	0.33	0.34	0.52	0.38	0.62	0.47	0.38	0.31	No	No	No	No
chr6:82909858:82909970:-@chr6:82906118|82906163:82906015:-	IBTK	0.10625000000000001	0.0861904761904762	0.11	0.08	0.09	0.15	0.09	0.13	0.07	0.13	0.07	0.09	0.06	0.14	0.07	0.07	0.12	0.08	0.07	0.21	0.04	0.1	0.09	0.1	0.07	0.09	0.05	0.09	0.1	0.04	0.06	No	No	No	No
chr1:161182141:161182270:+@chr1:161182880:161182972:+@chr1:161183170:161183265:+	NDUFS2	0.01375	0.01	0.01	0.01	0.01	0.02	0.01	0.01	0.03	0.01	0.01	0.01	0.01	0.01	0.01	0.01	0.01	0.01	0.01	0.01	0.01	0.01	0.01	0.01	0.01	0.02	0.01	0.01	0.01	0.01	0.0	No	No	No	No
chr20:25303961:25304066:-@chr20:25300835:25300954:-@chr20:25297684:25297714:-	ABHD12	0.9475	0.9528571428571427	0.96	0.97	0.94	0.93	0.91	0.95	0.95	0.97	0.97	0.97	0.95	0.97	0.94	0.96	0.97	0.93	0.97	0.96	0.98	0.9	0.95	0.91	0.93	0.96	0.97	0.98	0.93	0.94	0.97	No	No	No	No
chr14:93208204:93208050|93208063:-@chr14:93198994:93199160:-	LGMN	0.32625	0.3709523809523809	0.33	0.25	0.32	0.33	0.38	0.24	0.45	0.31	0.27	0.51	0.56	0.35	0.51	0.2	0.27	0.36	0.19	0.43	0.38	0.59	0.52	0.38	0.42	0.42	0.25	0.33	0.3	0.25	0.3	No	No	No	No
chr1:202746145:202746222:-@chr1:202745233:202745348:-@chr1:202743741:202743863:-	KDM5B	0.045	0.04809523809523811	0.06	0.04	0.04	0.06	0.04	0.05	0.04	0.03	0.04	0.04	0.02	0.1	0.04	0.06	0.05	0.04	0.03	0.06	0.04	0.03	0.05	0.05	0.08	0.05	0.03	0.04	0.05	0.07	0.04	No	No	No	No
chr1:53392901:53393137:+@chr1:53407468:53407525:+@chr1:53413681:53413752:+	SCP2	0.97125	0.9638095238095238	0.98	0.96	0.96	0.98	0.97	0.97	0.97	0.98	0.95	0.96	0.96	0.95	0.94	0.96	0.97	0.95	0.98	0.97	0.96	0.97	0.94	0.96	0.96	0.96	0.97	0.98	0.98	0.98	0.99	No	No	No	No
chr19:14606849:14606944:-@chr19:14602468:14602555:-@chr19:14591405:14591590:-	GIPC1	0.49749999999999994	0.5576190476190476	0.71	0.51	0.42	0.41	0.7	0.48	0.48	0.27	0.46	0.45	0.58	0.3	0.49	0.51	0.5	0.76	0.22	0.5	0.58	0.72	0.75	0.63	0.61	0.57	0.48	0.51	0.58	0.87	0.64	No	No	No	No
chr18:43304915:43304978:+@chr18:43310980:43311169:+@chr18:43314239:43314367:+	SLC14A1	0.8312499999999999	0.8509523809523808	0.69	0.88	0.82	0.88	0.92	0.73	0.94	0.79	0.88	0.79	0.86	0.88	0.88	0.95	0.94	0.84	0.77	0.91	0.9	0.94	0.77	0.79	0.89	0.8	0.87	0.92	0.83	0.52	0.94	No	No	No	No
chr17:47492220:47492102|47492197:-@chr17:47490539:47490653:-	PHB	0.030000000000000002	0.02190476190476191	0.02	0.02	0.04	0.02	0.02	0.02	0.04	0.06	0.02	0.03	0.02	0.02	0.03	0.03	0.01	0.02	0.02	0.03	0.02	0.02	0.03	0.04	0.01	0.03	0.02	0.02	0.02	0.01	0.01	No	No	No	No
chr15:20659015:20658873|20658959:-@chr15:20658604:20658755:-	HERC2P3	0.76875	0.7804761904761905	0.84	0.78	0.76	0.63	0.76	0.8	0.8	0.78	0.76	0.64	0.72	0.71	0.67	0.76	0.78	0.68	0.66	0.82	0.72	0.8	0.73	0.82	0.79	0.8	0.83	0.93	0.9	0.91	0.96	No	No	No	No
chr2:175869934:175870107:-@chr2:175869622:175869808:-@chr2:175816892:175816930:-	CHN1	0.91125	0.9076190476190475	0.92	0.93	0.91	0.88	0.87	0.92	0.92	0.94	0.91	0.91	0.91	0.91	0.9	0.92	0.92	0.92	0.9	0.92	0.9	0.86	0.89	0.92	0.92	0.84	0.96	0.91	0.93	0.86	0.95	No	No	No	No
chr14:23818481:23818635:-@chr14:23817755|23817880:23817715:-	SLC22A17	0.02375	0.015238095238095238	0.01	0.04	0.03	0.03	0.03	0.02	0.02	0.01	0.01	0.01	0.01	0.02	0.01	0.01	0.01	0.02	0.01	0.01	0.01	0.02	0.01	0.01	0.01	0.01	0.02	0.01	0.02	0.06	0.02	No	No	No	No
chr8:144679518:144679845:-@chr8:144676063:144676241:-@chr8:144674817:144675063:-	EEF1D	0.8049999999999999	0.747142857142857	0.92	0.63	0.74	0.92	0.85	0.69	0.85	0.84	0.75	0.85	0.83	0.78	0.78	0.86	0.76	0.68	0.73	0.79	0.84	0.87	0.84	0.79	0.76	0.81	0.5	0.69	0.57	0.43	0.78	No	No	No	No
chr14:57735606:57736106:+@chr14:57740427:57740468:+@chr14:57740962:57741607:+	MUDENG	0.035	0.024761904761904763	0.02	0.04	0.03	0.06	0.05	0.01	0.03	0.04	0.02	0.03	0.02	0.03	0.03	0.03	0.02	0.05	0.02	0.03	0.02	0.03	0.03	0.02	0.04	0.03	0.01	0.01	0.02	0.02	0.01	No	No	No	No
chr12:49061476:49061572:-@chr12:49056343:49056437:-@chr12:49054149:49054402:-@chr12:49048724:49048843:-	KANSL2	0.17375000000000002	0.19333333333333336	0.13	0.07	0.22	0.19	0.11	0.16	0.24	0.27	0.26	0.24	0.19	0.21	0.17	0.17	0.1	0.2	0.29	0.25	0.21	0.16	0.24	0.29	0.07	0.17	0.2	0.19	0.19	0.15	0.11	No	No	No	No
chr5:139914947:139915123:+@chr5:139916923|139916974:139917174:+	ANKHD1	0.675	0.738095238095238	0.8	0.65	0.77	0.72	0.65	0.67	0.6	0.54	0.74	0.78	0.64	0.78	0.81	0.61	0.73	0.73	0.58	0.55	0.57	0.81	0.8	0.82	0.82	0.81	0.72	0.83	0.75	0.86	0.76	No	No	No	No
chr11:129939716:129939977:+@chr11:129970165:129970320:+@chr11:129979324:129979497:+	APLP2	0.0125	0.010952380952380953	0.01	0.01	0.01	0.01	0.01	0.01	0.03	0.01	0.01	0.01	0.01	0.01	0.01	0.01	0.01	0.02	0.01	0.01	0.01	0.02	0.01	0.01	0.01	0.01	0.01	0.01	0.02	0.01	0.0	No	No	No	No
chr7:71912027:71912136:-@chr7:71868236:71868427:-@chr7:71743671:71743795:-	CALN1	0.22875	0.1961904761904762	0.15	0.17	0.32	0.5	0.12	0.22	0.14	0.21	0.21	0.18	0.17	0.16	0.16	0.17	0.2	0.16	0.35	0.16	0.17	0.26	0.3	0.21	0.23	0.21	0.15	0.18	0.15	0.11	0.23	No	No	No	No
chr22:31520831:31520892:+@chr22:31521819:31521996:+	INPP5J	0.9075	0.8985714285714286	0.94	0.88	0.93	0.85	0.88	0.93	0.9	0.95	0.93	0.91	0.94	0.9	0.88	0.93	0.93	0.93	0.93	0.93	0.92	0.82	0.85	0.9	0.91	0.9	0.91	0.95	0.94	0.63	0.93	No	No	No	No
chr1:6685210:6685352:+@chr1:6688559:6688751:+@chr1:6690348:6690413:+	THAP3	0.92125	0.9190476190476192	0.89	0.92	0.93	0.92	0.93	0.9	0.94	0.94	0.92	0.9	0.9	0.9	0.92	0.91	0.94	0.92	0.95	0.91	0.9	0.92	0.9	0.88	0.91	0.85	0.96	0.97	0.94	0.92	0.98	No	No	No	No
chr7:99716827:99717021:-@chr7:99716019:99716272:-@chr7:99714137:99714256:-@chr7:99711677:99711891:-	TAF6	0.58125	0.49904761904761896	0.61	0.6	0.37	0.34	0.54	0.56	0.9	0.73	0.69	0.6	0.54	0.32	0.58	0.39	0.53	0.29	0.36	0.39	0.46	0.43	0.51	0.49	0.49	0.78	0.59	0.51	0.51	0.66	0.36	No	No	No	No
chr14:24657422:24657463:-@chr14:24656873:24657002:-@chr14:24656606:24656785:-	IPO4	0.72	0.6671428571428571	0.64	0.73	0.78	0.74	0.68	0.55	0.83	0.81	0.78	0.69	0.63	0.56	0.74	0.75	0.85	0.83	0.72	0.72	0.69	0.66	0.74	0.58	0.69	0.37	0.58	0.44	0.68	0.46	0.85	No	No	No	No
chr3:9726895:9726931:+@chr3:9729505:9729575:+@chr3:9730380:9730438:+	MTMR14	0.83375	0.8285714285714285	0.81	0.82	0.83	0.86	0.82	0.84	0.83	0.86	0.85	0.8	0.83	0.79	0.78	0.76	0.84	0.79	0.91	0.78	0.82	0.81	0.7	0.85	0.82	0.86	0.9	0.9	0.83	0.83	0.95	No	No	No	No
chr17:26712059:26712294:+@chr17:26715142|26715193:26715295:+	SARM1	0.21750000000000003	0.24666666666666665	0.25	0.14	0.19	0.2	0.2	0.19	0.34	0.23	0.25	0.36	0.3	0.26	0.2	0.17	0.28	0.22	0.24	0.22	0.26	0.14	0.48	0.32	0.23	0.35	0.2	0.19	0.21	0.22	0.08	No	No	No	No
chr2:160310124:160310312:-@chr2:160304914|160304920:160304753:-	BAZ2B	0.22625	0.24714285714285716	0.22	0.38	0.33	0.19	0.15	0.26	0.15	0.13	0.41	0.18	0.17	0.37	0.21	0.33	0.16	0.35	0.26	0.15	0.19	0.19	0.33	0.25	0.22	0.35	0.12	0.25	0.2	0.32	0.18	No	No	No	No
chr1:228327929:228328064:+@chr1:228328825:228329208:+@chr1:228333212:228333325:+	GUK1	0.5149999999999999	0.5176190476190475	0.5	0.53	0.58	0.44	0.55	0.62	0.55	0.35	0.5	0.53	0.52	0.52	0.52	0.48	0.46	0.39	0.47	0.41	0.55	0.55	0.55	0.59	0.61	0.43	0.54	0.57	0.62	0.55	0.51	No	No	No	No
chr10:102268764:102268859:-@chr10:102268218:102268226:-@chr10:102267665:102267808:-	SEC31B	0.5475000000000001	0.46142857142857147	0.68	0.56	0.64	0.39	0.41	0.48	0.59	0.63	0.37	0.58	0.41	0.41	0.56	0.4	0.33	0.55	0.56	0.48	0.54	0.31	0.53	0.36	0.48	0.46	0.57	0.7	0.32	0.38	0.39	No	No	No	No
chr5:123974826:123974907:-@chr5:123974475:123974516:-@chr5:123972610:123973599:-	ZNF608	0.16	0.17428571428571427	0.08	0.18	0.25	0.25	0.14	0.13	0.09	0.16	0.26	0.2	0.26	0.13	0.18	0.12	0.12	0.18	0.27	0.09	0.18	0.18	0.12	0.3	0.09	0.16	0.13	0.14	0.09	0.21	0.25	No	No	No	No
chr17:62510366:62510476:+@chr17:62512841:62512946:+@chr17:62515439:62515554:+	CEP95	0.6612500000000001	0.5342857142857144	0.68	0.67	0.77	0.6	0.56	0.75	0.56	0.7	0.51	0.65	0.69	0.69	0.55	0.51	0.45	0.22	0.4	0.39	0.75	0.34	0.34	0.62	0.3	0.72	0.46	0.71	0.68	0.71	0.53	No	No	No	No
chr10:99205489:99205604:-@chr10:99205210:99205363:-@chr10:99202994:99203068:-	EXOSC1	0.24125	0.16	0.14	0.13	0.21	0.46	0.47	0.19	0.12	0.21	0.15	0.11	0.11	0.13	0.16	0.13	0.23	0.17	0.08	0.2	0.18	0.17	0.19	0.09	0.32	0.33	0.17	0.12	0.15	0.09	0.08	No	No	No	No
chr5:168440253:168440389:+@chr5:168445398:168445646:+@chr5:168449138:168449233:+@chr5:168453316:168453636:+	AK098705	0.6825	0.6561904761904762	0.63	0.73	0.75	0.85	0.65	0.32	0.75	0.78	0.76	0.66	0.74	0.67	0.58	0.7	0.85	0.31	0.59	0.68	0.45	0.72	0.77	0.65	0.7	0.6	0.72	0.64	0.62	0.61	0.76	No	No	No	No
chr4:170482838:170482888:-@chr4:170482631:170482705:-@chr4:170477083:170477246:-	NEK1	0.8512500000000001	0.8442857142857143	0.89	0.77	0.84	0.81	0.82	0.84	0.88	0.96	0.86	0.83	0.86	0.67	0.59	0.9	0.93	0.85	0.92	0.89	0.92	0.84	0.87	0.85	0.84	0.81	0.89	0.8	0.85	0.88	0.88	No	No	No	No
chr5:115177087:115177548:-@chr5:115176194:115176309:-@chr5:115173325:115173461:-	ATG12	0.24500000000000002	0.2195238095238096	0.17	0.18	0.15	0.58	0.22	0.11	0.46	0.09	0.25	0.16	0.26	0.15	0.22	0.22	0.34	0.2	0.1	0.22	0.27	0.19	0.13	0.48	0.31	0.23	0.18	0.15	0.13	0.19	0.23	No	No	No	No
chr7:102129045:102128233|102128667|102128910:-@chr7:102125486:102125606:-	RASA4	0.10875	0.12047619047619047	0.1	0.1	0.08	0.08	0.14	0.1	0.15	0.12	0.1	0.16	0.11	0.14	0.12	0.11	0.12	0.15	0.07	0.12	0.11	0.18	0.19	0.11	0.15	0.12	0.11	0.1	0.13	0.07	0.06	No	No	No	No
chr1:109238324:109238392|109238402:+@chr1:109238665:109238816:+	PRPF38B	0.8474999999999999	0.8504761904761903	0.82	0.89	0.88	0.76	0.91	0.76	0.83	0.93	0.79	0.9	0.8	0.72	0.82	0.88	0.87	0.93	0.78	0.87	0.83	0.93	0.91	0.9	0.89	0.73	0.93	0.86	0.83	0.83	0.86	No	No	No	No
chr17:39992209:39992111|39992111:-@chr17:39991934|39991894:39991840:-	NT5C3L	0.9	0.8971428571428571	0.91	0.9	0.86	0.89	0.93	0.91	0.87	0.93	0.81	0.9	0.93	0.91	0.9	0.91	0.95	0.87	0.95	0.9	0.85	0.9	0.89	0.93	0.87	0.89	0.95	0.93	0.93	0.71	0.96	No	No	No	No
chr1:110162459:110162900:+@chr1:110163536:110163888:+@chr1:110168284:110168414:+	AMPD2	0.87875	0.841904761904762	0.93	0.89	0.89	0.78	0.92	0.83	0.84	0.95	0.93	0.79	0.92	0.79	0.77	0.93	0.95	0.84	0.77	0.83	0.9	0.92	0.8	0.93	0.76	0.68	0.88	0.76	0.83	0.84	0.86	No	No	No	No
chr1:94883933:94884144:+@chr1:94924163:94924199:+@chr1:94930331:94930429:+	ABCD3	0.9087500000000001	0.9176190476190478	0.89	0.92	0.82	0.9	0.93	0.94	0.94	0.93	0.92	0.93	0.91	0.93	0.92	0.95	0.91	0.82	0.9	0.9	0.93	0.89	0.89	0.87	0.93	0.94	0.96	0.92	0.92	0.95	0.98	No	No	No	No
chr14:37777554:37777724:+@chr14:37838722:37838829:+@chr14:37866181:37866219:+@chr14:37892060:37892154:+	MIPOL1	0.9225	0.9233333333333336	0.94	0.92	0.9	0.93	0.95	0.92	0.86	0.96	0.93	0.92	0.94	0.91	0.91	0.94	0.94	0.91	0.95	0.9	0.89	0.88	0.92	0.91	0.87	0.92	0.97	0.95	0.92	0.94	0.97	No	No	No	No
chr9:95624422:95624447:-@chr9:95623804:95623861:-@chr9:95618474:95618600:-	ZNF484	0.18125	0.14714285714285713	0.15	0.3	0.15	0.36	0.11	0.14	0.1	0.14	0.21	0.1	0.09	0.27	0.29	0.14	0.09	0.22	0.05	0.21	0.13	0.17	0.21	0.25	0.16	0.1	0.07	0.06	0.09	0.14	0.04	No	No	No	No
chr11:10830252:10830582:-@chr11:10828802:10828928:-@chr11:10828367:10828432:-@chr11:10827454:10827594:-	EIF4G2	0.32999999999999996	0.30000000000000004	0.39	0.33	0.3	0.22	0.3	0.38	0.38	0.34	0.29	0.35	0.33	0.33	0.38	0.33	0.22	0.25	0.22	0.29	0.34	0.35	0.36	0.29	0.28	0.35	0.28	0.38	0.25	0.2	0.23	No	No	No	No
chr17:25621106:25621461:+@chr17:25628793:25628982:+@chr17:25630393:25630661:+	WSB1	0.9175	0.9200000000000002	0.85	0.93	0.92	0.99	0.87	0.9	0.94	0.94	0.91	0.94	0.87	0.89	0.86	0.94	0.97	0.88	0.8	0.92	0.98	0.92	0.97	0.96	0.9	0.98	0.92	0.9	0.95	0.94	0.92	No	No	No	No
chr12:111951161:111951343:-@chr12:111948189:111948386:-@chr12:111947695:111947802:-	ATXN2	0.925	0.9495238095238094	0.92	0.94	0.94	0.91	0.97	0.9	0.94	0.88	0.95	0.94	0.96	0.93	0.96	0.95	0.96	0.93	0.89	0.95	0.95	0.94	0.95	0.96	0.96	0.95	0.98	0.93	0.97	0.96	0.97	No	No	No	No
chr15:63578757:63578827:+@chr15:63579623:63579745:+@chr15:63594544:63594671:+@chr15:63597813:63601325:+	APH1B	0.46875	0.49571428571428583	0.37	0.52	0.5	0.69	0.4	0.39	0.53	0.35	0.53	0.47	0.61	0.44	0.5	0.39	0.55	0.53	0.47	0.45	0.44	0.46	0.47	0.46	0.52	0.54	0.42	0.5	0.56	0.55	0.55	No	No	No	No
chr8:89341158:89341225|89341281:+@chr8:89554909:89555039:+	n/a	0.38875000000000004	0.431904761904762	0.36	0.35	0.44	0.39	0.46	0.23	0.39	0.49	0.47	0.56	0.56	0.36	0.57	0.4	0.21	0.56	0.34	0.38	0.73	0.26	0.3	0.62	0.56	0.51	0.22	0.31	0.38	0.3	0.47	No	No	No	No
chr11:67817604:67817721:+@chr11:67817954:67818131:+@chr11:67818208:67818366:+	TCIRG1	0.7837500000000001	0.8585714285714287	0.8	0.52	0.74	0.88	0.86	0.81	0.9	0.76	0.89	0.87	0.86	0.86	0.79	0.89	0.89	0.96	0.95	0.92	0.53	0.85	0.82	0.78	0.87	0.78	0.9	0.94	0.89	0.87	0.92	No	No	No	No
chr17:79479892:79479641|79479760:-@chr17:79479258:79479386:-	ACTG1	0.0175	0.031904761904761915	0.01	0.02	0.01	0.02	0.02	0.02	0.02	0.02	0.01	0.08	0.02	0.02	0.02	0.02	0.08	0.02	0.08	0.02	0.08	0.02	0.02	0.01	0.02	0.08	0.01	0.01	0.01	0.02	0.02	No	No	No	No
chr10:133981457:133982537:+@chr10:133983360:133983756:+@chr10:133995861:133998313:+	JAKMIP3	0.33499999999999996	0.3647619047619048	0.2	0.18	0.28	0.55	0.39	0.31	0.42	0.35	0.3	0.31	0.32	0.51	0.29	0.52	0.45	0.65	0.37	0.5	0.27	0.46	0.47	0.41	0.54	0.31	0.24	0.15	0.28	0.18	0.13	No	No	No	No
chr3:50252085:50252200:+@chr3:50252818:50252891:+@chr3:50252976:50253068:+	SLC38A3	0.905	0.8971428571428571	0.89	0.85	0.88	0.91	0.93	0.93	0.89	0.96	0.82	0.88	0.92	0.86	0.88	0.92	0.9	0.86	0.94	0.91	0.85	0.86	0.83	0.9	0.95	0.88	0.93	0.94	0.93	0.91	0.97	No	No	No	No
chr16:22525085:22525242:+@chr16:22530459:22530590:+@chr16:22535141:22535269:+	LOC100132247	0.385	0.3742857142857143	0.43	0.35	0.27	0.47	0.43	0.37	0.41	0.35	0.39	0.23	0.4	0.28	0.27	0.39	0.69	0.43	0.54	0.48	0.39	0.33	0.34	0.42	0.29	0.38	0.29	0.3	0.32	0.24	0.46	No	No	No	No
chr19:55897938:55898061|55898042:+@chr19:55899298|55899298:55899416:+	RPL28	0.030000000000000002	0.024761904761904763	0.02	0.02	0.02	0.05	0.03	0.02	0.04	0.04	0.02	0.04	0.02	0.04	0.03	0.02	0.03	0.03	0.02	0.04	0.02	0.04	0.03	0.02	0.03	0.02	0.01	0.02	0.02	0.01	0.01	No	No	No	No
chr16:29982729:29982899:+@chr16:29983363:29983461:+@chr16:29984271:29984373:+	TMEM219	0.021249999999999998	0.030000000000000006	0.02	0.02	0.03	0.01	0.03	0.02	0.03	0.01	0.04	0.02	0.03	0.04	0.03	0.02	0.02	0.02	0.03	0.02	0.06	0.03	0.02	0.05	0.03	0.02	0.03	0.03	0.01	0.05	0.03	No	No	No	No
chr12:120510315:120510533:+@chr12:120512247:120512390:+@chr12:120518691:120518821:+	CCDC64	0.855	0.8085714285714286	0.88	0.79	0.88	0.85	0.8	0.88	0.93	0.83	0.86	0.87	0.8	0.79	0.86	0.86	0.85	0.88	0.5	0.86	0.79	0.88	0.84	0.8	0.85	0.65	0.83	0.8	0.72	0.83	0.86	No	No	No	No
chr11:105804448:105804695:+@chr11:105836674:105836788:+@chr11:105842641:105842755:+	GRIA4	0.575	0.6176190476190475	0.67	0.63	0.72	0.37	0.43	0.69	0.66	0.43	0.78	0.83	0.65	0.56	0.65	0.79	0.44	0.64	0.57	0.62	0.69	0.65	0.5	0.56	0.76	0.47	0.5	0.44	0.64	0.7	0.53	No	No	No	No
chr17:61904770:61904874:+@chr17:61905211:61905283:+@chr17:61905498:61905569:+	PSMC5	0.2375	0.3780952380952381	0.26	0.21	0.28	0.18	0.32	0.23	0.13	0.29	0.25	0.23	0.38	0.26	0.24	0.24	0.47	0.21	0.34	0.27	0.29	0.32	0.43	0.23	0.41	0.71	0.49	0.36	0.36	0.82	0.63	No	No	No	No
chr7:44084239:44084419:+@chr7:44092466:44092550:+@chr7:44096356:44096502:+	DBNL	0.0825	0.08809523809523812	0.04	0.1	0.09	0.07	0.11	0.12	0.1	0.03	0.09	0.18	0.12	0.13	0.09	0.08	0.05	0.07	0.09	0.07	0.06	0.12	0.09	0.07	0.08	0.13	0.06	0.07	0.04	0.13	0.03	No	No	No	No
chr14:102661275:102661457:+@chr14:102662211:102662241:+@chr14:102664092:102664184:+	WDR20	0.22999999999999998	0.21428571428571433	0.19	0.35	0.18	0.24	0.16	0.31	0.29	0.12	0.3	0.41	0.18	0.17	0.33	0.21	0.22	0.45	0.15	0.18	0.18	0.12	0.36	0.18	0.27	0.18	0.1	0.11	0.13	0.2	0.07	No	No	No	No
chr9:133572969:133573014:+@chr9:133573549:133573638:+	EXOSC2	0.10625000000000001	0.16857142857142857	0.16	0.1	0.1	0.1	0.11	0.09	0.1	0.09	0.11	0.11	0.13	0.1	0.33	0.14	0.13	0.15	0.09	0.13	0.17	0.42	0.22	0.15	0.21	0.25	0.14	0.26	0.14	0.11	0.05	No	No	No	No
chr15:91452557:91452734:+@chr15:91453446:91453522:+@chr15:91453731:91453913:+	MAN2A2	0.855	0.8776190476190477	0.9	0.73	0.83	0.91	0.84	0.85	0.85	0.93	0.91	0.87	0.86	0.89	0.89	0.88	0.93	0.87	0.56	0.9	0.93	0.92	0.94	0.86	0.91	0.85	0.92	0.88	0.88	0.82	0.96	No	No	No	No
chr5:138611810:138611839:+@chr5:138614740:138614818:+@chr5:138650364:138650425:+	MATR3,SNHG4	0.495	0.5704761904761904	0.44	0.7	0.5	0.55	0.34	0.49	0.69	0.25	0.43	0.59	0.49	0.63	0.75	0.68	0.34	0.53	0.42	0.64	0.63	0.56	0.58	0.48	0.49	0.57	0.78	0.65	0.61	0.45	0.68	No	No	No	No
chr20:61987436:61987309|61987327:-@chr20:61981005:61982379:-	CHRNA4	0.21375	0.21619047619047618	0.28	0.23	0.21	0.25	0.2	0.15	0.18	0.21	0.26	0.17	0.19	0.14	0.26	0.22	0.29	0.24	0.2	0.12	0.17	0.22	0.15	0.21	0.29	0.35	0.18	0.3	0.21	0.22	0.15	No	No	No	No
chr17:48624429:48624646:+@chr17:48625081:48625315:+@chr17:48625644:48625814:+	SPATA20	0.22625	0.3504761904761905	0.09	0.17	0.04	0.24	0.57	0.12	0.44	0.14	0.56	0.13	0.43	0.81	0.19	0.63	0.59	0.58	0.54	0.18	0.53	0.11	0.16	0.24	0.25	0.18	0.51	0.22	0.16	0.24	0.12	No	No	No	No
chr15:52643451:52643678:-@chr15:52641015:52641023:-@chr15:52638558:52638658:-	MYO5A	0.9312499999999999	0.910952380952381	0.93	0.89	0.9	0.96	0.95	0.9	0.97	0.95	0.89	0.9	0.94	0.92	0.88	0.93	0.93	0.95	0.93	0.91	0.92	0.96	0.91	0.9	0.91	0.9	0.85	0.9	0.9	0.92	0.88	No	No	No	No
chr8:142012113:142012315:-@chr8:141993941:141994254:-@chr8:141935760:141935848:-@chr8:141900642:141900868:-	PTK2	0.11	0.11857142857142858	0.08	0.09	0.04	0.3	0.08	0.04	0.13	0.12	0.11	0.11	0.14	0.06	0.15	0.09	0.14	0.25	0.16	0.08	0.1	0.19	0.13	0.09	0.16	0.14	0.08	0.08	0.15	0.06	0.02	No	No	No	No
chr10:22634652:22634747|22634975:+@chr10:22653782:22653948:+	SPAG6	0.63375	0.5271428571428571	0.53	0.82	0.68	0.68	0.68	0.68	0.67	0.33	0.61	0.48	0.43	0.49	0.43	0.41	0.28	0.29	0.32	0.56	0.62	0.56	0.75	0.44	0.48	0.64	0.37	0.72	0.69	0.72	0.78	No	No	No	No
chr3:42569483:42569615:+@chr3:42572271:42572404:+@chr3:42572963:42573023:+	VIPR1	0.9075	0.8785714285714286	0.9	0.9	0.88	0.91	0.93	0.93	0.89	0.92	0.83	0.89	0.92	0.85	0.85	0.89	0.91	0.91	0.91	0.91	0.88	0.87	0.82	0.87	0.87	0.78	0.92	0.89	0.89	0.86	0.93	No	No	No	No
chr5:177436327:177436382:+@chr5:177443587:177443617:+@chr5:177447261:177447454:+	FAM153C	0.3225	0.36142857142857143	0.22	0.5	0.38	0.17	0.31	0.31	0.37	0.32	0.28	0.31	0.32	0.21	0.55	0.31	0.36	0.17	0.56	0.39	0.43	0.44	0.37	0.44	0.28	0.34	0.53	0.34	0.21	0.43	0.32	No	No	No	No
chr4:140586922:140587231:+@chr4:140599697:140599796:+@chr4:140616351:140616421:+@chr4:140624609:140624690:+	MGST2	0.37875000000000003	0.40476190476190477	0.38	0.45	0.38	0.38	0.31	0.44	0.34	0.35	0.29	0.51	0.53	0.53	0.29	0.45	0.38	0.35	0.27	0.57	0.37	0.53	0.37	0.32	0.44	0.39	0.38	0.47	0.32	0.36	0.38	No	No	No	No
chr22:31063449:31063872:-@chr22:31062794:31062925:-@chr22:31059391:31060067:-@chr22:31048038:31048284:-	DUSP18	0.175	0.15095238095238095	0.11	0.22	0.12	0.25	0.23	0.13	0.15	0.19	0.35	0.19	0.13	0.2	0.13	0.2	0.08	0.2	0.19	0.15	0.11	0.07	0.19	0.24	0.15	0.07	0.09	0.09	0.13	0.11	0.1	No	No	No	No
chr3:196921296:196921460:-@chr3:196888511:196888609:-@chr3:196876614:196876667:-	DLG1	0.1475	0.11238095238095237	0.13	0.14	0.1	0.08	0.19	0.15	0.16	0.23	0.12	0.11	0.07	0.1	0.1	0.18	0.15	0.12	0.17	0.15	0.1	0.24	0.06	0.05	0.11	0.1	0.11	0.12	0.09	0.05	0.06	No	No	No	No
chr9:136341458:136341355|136341359:-@chr9:136340660|136340733:136340522:-	SLC2A6	0.9775	0.9671428571428571	0.98	0.98	0.97	0.99	0.97	0.98	0.97	0.98	0.98	0.97	0.98	0.97	0.95	0.97	0.98	0.97	0.98	0.97	0.97	0.95	0.95	0.97	0.97	0.94	0.98	0.97	0.97	0.94	0.98	No	No	No	No
chr1:33283176:33283290:+@chr1:33290914:33291086:+@chr1:33291699:33292531:+	S100PBP	0.49000000000000005	0.5238095238095237	0.68	0.34	0.41	0.64	0.34	0.37	0.53	0.61	0.65	0.52	0.48	0.8	0.35	0.57	0.51	0.66	0.6	0.79	0.59	0.4	0.36	0.66	0.46	0.37	0.53	0.45	0.42	0.46	0.37	No	No	No	No
chr16:56622986:56623101:+@chr16:56623438:56623533:+@chr16:56623782:56623847:+	MT3	0.99875	0.9976190476190476	1.0	1.0	0.99	1.0	1.0	1.0	1.0	1.0	1.0	1.0	1.0	1.0	0.99	1.0	1.0	1.0	1.0	1.0	1.0	1.0	0.99	0.99	0.99	1.0	1.0	1.0	0.99	1.0	1.0	No	No	No	No
chr7:105641908:105642028|105642056:+@chr7:105644944:105645133:+	CDHR3	0.39375	0.3071428571428572	0.29	0.18	0.32	0.39	0.34	0.39	0.63	0.61	0.23	0.27	0.29	0.32	0.32	0.28	0.34	0.47	0.37	0.28	0.31	0.3	0.42	0.29	0.17	0.23	0.25	0.21	0.38	0.32	0.4	No	No	No	No
chr14:93125506:93125814:+@chr14:93142820|93142878:93142951:+	RIN3	0.77875	0.7761904761904762	0.85	0.62	0.81	0.85	0.79	0.69	0.82	0.8	0.67	0.82	0.57	0.84	0.73	0.78	0.79	0.84	0.82	0.76	0.73	0.77	0.71	0.66	0.74	0.85	0.92	0.89	0.82	0.66	0.93	No	No	No	No
chr1:1558811:1558862|1559059|1559079:+@chr1:1559154:1559325:+	MIB2	0.20625000000000002	0.16476190476190475	0.16	0.26	0.31	0.13	0.24	0.24	0.17	0.14	0.17	0.09	0.06	0.11	0.11	0.16	0.11	0.05	0.36	0.05	0.09	0.12	0.16	0.2	0.09	0.29	0.11	0.32	0.16	0.34	0.31	No	No	No	No
chr4:142557749:142558377:+@chr4:142577339:142577460:+@chr4:142609975:142610188:+	IL15	0.5275	0.5766666666666667	0.59	0.33	0.61	0.48	0.58	0.48	0.51	0.64	0.66	0.28	0.67	0.53	0.49	0.67	0.57	0.69	0.61	0.43	0.59	0.58	0.58	0.51	0.5	0.56	0.63	0.69	0.81	0.44	0.62	No	No	No	No
chr15:75651766:75651669|75651669:-@chr15:75651532|75651494:75651400:-	MAN2C1	0.97625	0.9766666666666666	0.98	0.96	0.97	0.98	0.98	0.97	0.98	0.99	0.97	0.98	0.98	0.98	0.98	0.98	0.99	0.98	0.99	0.98	0.98	0.98	0.97	0.98	0.97	0.97	0.98	0.99	0.98	0.93	0.97	No	No	No	No
chr5:96149761:96149848:-@chr5:96139106:96139646:-@chr5:96136565:96136703:-@chr5:96132878:96133012:-	ERAP1	0.52625	0.5738095238095239	0.43	0.58	0.55	0.39	0.49	0.51	0.59	0.67	0.57	0.53	0.63	0.6	0.55	0.6	0.55	0.62	0.66	0.57	0.51	0.64	0.58	0.59	0.46	0.66	0.58	0.55	0.51	0.58	0.51	No	No	No	No
chr11:10830252:10830582:-@chr11:10828866|10828928:10828802:-	EIF4G2	0.04	0.02952380952380953	0.02	0.03	0.03	0.11	0.05	0.02	0.02	0.04	0.03	0.02	0.02	0.03	0.04	0.01	0.03	0.04	0.06	0.03	0.02	0.02	0.02	0.03	0.05	0.03	0.05	0.01	0.03	0.04	0.01	No	No	No	No
chr3:121441109:121441225:-@chr3:121438600|121438615:121438493:-	GOLGB1	0.27125	0.2414285714285714	0.17	0.44	0.27	0.16	0.25	0.29	0.28	0.31	0.2	0.3	0.27	0.25	0.34	0.2	0.23	0.22	0.29	0.26	0.2	0.16	0.17	0.23	0.13	0.16	0.31	0.33	0.39	0.21	0.22	No	No	No	No
chr6:31695950:31696069:-@chr6:31695420|31695469:31695320:-	DDAH2	0.07	0.04904761904761906	0.05	0.09	0.1	0.08	0.05	0.09	0.06	0.04	0.05	0.05	0.04	0.07	0.06	0.04	0.03	0.04	0.02	0.04	0.07	0.04	0.13	0.1	0.04	0.02	0.02	0.07	0.06	0.03	0.01	No	No	No	No
chr7:105621414:105621579:+@chr7:105624638:105624735:+@chr7:105641908:105642056:+@chr7:105644944:105645133:+	CDHR3	0.43125	0.4414285714285714	0.45	0.43	0.38	0.35	0.6	0.46	0.37	0.41	0.43	0.3	0.47	0.43	0.49	0.45	0.34	0.26	0.56	0.49	0.57	0.5	0.36	0.33	0.3	0.54	0.37	0.51	0.5	0.48	0.59	No	No	No	No
chr2:11300751:11300874:+@chr2:11312051:11312171:+@chr2:11317863:11318998:+	PQLC3	0.59875	0.6300000000000001	0.7	0.28	0.55	0.75	0.49	0.58	0.68	0.76	0.67	0.35	0.68	0.78	0.65	0.62	0.89	0.77	0.89	0.83	0.42	0.63	0.58	0.65	0.58	0.42	0.49	0.72	0.57	0.38	0.66	No	No	No	No
chr1:43830857:43831047:-@chr1:43830679|43830768:43830599:-	ELOVL1	0.91	0.9171428571428573	0.92	0.9	0.9	0.93	0.95	0.84	0.94	0.9	0.82	0.93	0.84	0.91	0.95	0.86	0.9	0.91	0.88	0.93	0.88	0.93	0.95	0.96	0.9	0.94	0.94	0.98	0.94	0.94	0.97	No	No	No	No
chr17:7851805:7851937:+@chr17:7852400|7852403:7852475:+	CNTROB	0.375	0.40476190476190477	0.32	0.35	0.51	0.2	0.53	0.37	0.37	0.35	0.37	0.54	0.43	0.51	0.47	0.47	0.46	0.47	0.57	0.42	0.39	0.45	0.52	0.21	0.43	0.34	0.31	0.12	0.41	0.3	0.31	No	No	No	No
chr10:24825703:24825822:+@chr10:24831622:24831699:+@chr10:24833910:24834032:+	KIAA1217	0.34625	0.3180952380952381	0.34	0.36	0.53	0.22	0.39	0.44	0.19	0.3	0.24	0.15	0.45	0.29	0.33	0.16	0.08	0.18	0.55	0.32	0.36	0.22	0.5	0.3	0.44	0.27	0.39	0.23	0.36	0.67	0.19	No	No	No	No
chr17:1082961:1083168:-@chr17:1081211:1081353:-@chr17:1028518:1028702:-	ABR	0.03625	0.030476190476190483	0.02	0.02	0.02	0.06	0.08	0.03	0.03	0.03	0.04	0.02	0.01	0.03	0.03	0.03	0.03	0.03	0.04	0.03	0.02	0.05	0.02	0.03	0.04	0.02	0.02	0.05	0.04	0.03	0.03	No	No	No	No
chr1:230846599:230846435:-@chr1:230846350:230845741:-	n/a	0.99875	1.0	1.0	1.0	0.99	1.0	1.0	1.0	1.0	1.0	1.0	1.0	1.0	1.0	1.0	1.0	1.0	1.0	1.0	1.0	1.0	1.0	1.0	1.0	1.0	1.0	1.0	1.0	1.0	1.0	1.0	No	No	No	No
chr10:127442263:127442414:+@chr10:127449797:127449883:+@chr10:127451870:127452712:+	C10orf137	0.09125	0.10190476190476189	0.11	0.09	0.11	0.15	0.09	0.04	0.08	0.06	0.14	0.14	0.07	0.1	0.11	0.17	0.18	0.13	0.12	0.11	0.12	0.07	0.11	0.1	0.15	0.07	0.04	0.05	0.06	0.05	0.05	No	No	No	No
chr12:51834492:51834573:+@chr12:51844426|51844660:51844806:+	SLC4A8	0.11375	0.12523809523809523	0.1	0.14	0.07	0.21	0.1	0.09	0.1	0.1	0.06	0.18	0.1	0.13	0.14	0.09	0.05	0.06	0.3	0.07	0.14	0.16	0.16	0.13	0.14	0.22	0.12	0.21	0.09	0.06	0.02	No	No	No	No
chr1:110464469:110464616:+@chr1:110465788:110466333:+@chr1:110466682:110466812:+	CSF1	0.77	0.7761904761904762	0.88	0.5	0.77	0.67	0.87	0.71	0.85	0.91	0.83	0.69	0.78	0.84	0.88	0.91	0.84	0.87	0.84	0.94	0.67	0.77	0.72	0.84	0.85	0.81	0.73	0.63	0.62	0.58	0.66	No	No	No	No
chr13:45953330:45953470:+@chr13:45954061:45954136:+@chr13:45955277:45955350:+@chr13:45957226:45957370:+	LOC100190939	0.68625	0.6995238095238095	0.71	0.77	0.63	0.56	0.66	0.79	0.66	0.71	0.72	0.78	0.73	0.7	0.66	0.61	0.68	0.66	0.76	0.75	0.75	0.75	0.75	0.63	0.72	0.76	0.75	0.65	0.65	0.58	0.65	No	No	No	No
chr7:13978742:13978871:-@chr7:13975333:13975521:-@chr7:13971127:13971374:-	ETV1	0.80875	0.8104761904761902	0.83	0.83	0.73	0.84	0.82	0.8	0.75	0.87	0.76	0.85	0.83	0.84	0.81	0.74	0.79	0.86	0.92	0.8	0.84	0.85	0.89	0.66	0.83	0.85	0.71	0.78	0.84	0.73	0.84	No	No	No	No
chr7:1615423:1615524:+@chr7:1618923:1619040:+@chr7:1624020:1625253:+	KIAA1908	0.5025	0.5680952380952381	0.72	0.52	0.54	0.41	0.42	0.49	0.53	0.39	0.36	0.76	0.71	0.52	0.6	0.62	0.5	0.54	0.75	0.55	0.54	0.47	0.45	0.52	0.67	0.68	0.62	0.45	0.42	0.4	0.8	No	No	No	No
chr7:26386040:26386086:+@chr7:26393677:26393804:+@chr7:26396627:26396747:+	SNX10	0.26375000000000004	0.29380952380952374	0.34	0.22	0.26	0.34	0.21	0.2	0.3	0.24	0.27	0.51	0.13	0.15	0.34	0.31	0.15	0.18	0.53	0.24	0.26	0.32	0.29	0.36	0.3	0.35	0.27	0.35	0.39	0.3	0.17	No	No	No	No
chr22:21984050:21983597|21983832|21983891:-@chr22:21983476|21983696|21983696:21983299:-	YDJC	0.91125	0.8914285714285713	0.92	0.88	0.88	0.96	0.89	0.9	0.93	0.93	0.85	0.82	0.92	0.87	0.86	0.91	0.96	0.93	0.96	0.89	0.91	0.8	0.84	0.88	0.85	0.85	0.95	0.92	0.92	0.86	0.97	No	No	No	No
chr7:23724118:23724291:+@chr7:23727847:23727942:+@chr7:23728888:23729078:+	C7orf46	0.1	0.08238095238095239	0.1	0.1	0.05	0.04	0.11	0.07	0.16	0.17	0.23	0.05	0.14	0.1	0.07	0.07	0.04	0.08	0.05	0.07	0.06	0.1	0.03	0.04	0.06	0.19	0.03	0.11	0.04	0.16	0.01	No	No	No	No
chr16:1991258:1991406:-@chr16:1991030:1991168:-@chr16:1990779:1990893:-	SEPX1	0.06875	0.06238095238095239	0.03	0.14	0.13	0.05	0.04	0.06	0.06	0.04	0.05	0.06	0.06	0.07	0.04	0.04	0.04	0.07	0.1	0.06	0.09	0.07	0.11	0.08	0.07	0.09	0.04	0.02	0.05	0.09	0.01	No	No	No	No
chr7:44084239:44084419:+@chr7:44092466:44092540:+@chr7:44096356:44096502:+	DBNL	0.88375	0.879047619047619	0.94	0.87	0.86	0.9	0.82	0.9	0.91	0.87	0.88	0.81	0.88	0.92	0.89	0.93	0.91	0.85	0.91	0.93	0.86	0.87	0.9	0.89	0.89	0.85	0.87	0.92	0.83	0.83	0.84	No	No	No	No
chr11:18548322:18548503:-@chr11:18547208:18547249:-@chr11:18541066:18541150:-	TSG101	0.07750000000000001	0.04761904761904763	0.03	0.07	0.06	0.16	0.08	0.05	0.07	0.1	0.08	0.05	0.04	0.08	0.11	0.05	0.07	0.05	0.05	0.04	0.04	0.04	0.04	0.04	0.04	0.03	0.03	0.05	0.04	0.02	0.01	No	No	No	No
chr4:2339134:2339223:-@chr4:2337432:2337521:-@chr4:2330306:2330869:-	ZFYVE28	0.94875	0.9304761904761905	0.94	0.9	0.96	0.97	0.95	0.97	0.93	0.97	0.91	0.94	0.97	0.92	0.93	0.95	0.97	0.96	0.98	0.96	0.94	0.94	0.8	0.92	0.93	0.92	0.97	0.95	0.94	0.77	0.97	No	No	No	No
chr17:19140690:19140844:+@chr17:19152684:19152839:+@chr17:19183175:19183293:+@chr17:19185268:19185390:+	EPN2	0.5037499999999999	0.4585714285714287	0.46	0.68	0.37	0.47	0.68	0.38	0.64	0.35	0.52	0.32	0.37	0.27	0.3	0.29	0.48	0.53	0.59	0.4	0.49	0.5	0.39	0.62	0.31	0.63	0.36	0.68	0.63	0.57	0.38	No	No	No	No
chr15:75630403:75630474|75630761:+@chr15:75630987:75631026:+	COMMD4	0.26125	0.3485714285714286	0.38	0.17	0.34	0.22	0.21	0.32	0.26	0.19	0.18	0.31	0.43	0.58	0.28	0.3	0.35	0.45	0.11	0.38	0.46	0.45	0.45	0.49	0.32	0.19	0.47	0.16	0.37	0.27	0.32	No	No	No	No
chr1:173838063:173838258:+@chr1:173839335|173839338:173840286:+	ZBTB37	0.46125	0.3871428571428571	0.53	0.45	0.56	0.57	0.42	0.3	0.44	0.42	0.52	0.36	0.25	0.47	0.17	0.49	0.42	0.46	0.22	0.24	0.61	0.43	0.26	0.54	0.34	0.39	0.28	0.42	0.5	0.31	0.45	No	No	No	No
chr11:64889716:64889896:+@chr11:64891974:64892124:+@chr11:64892960:64893084:+	MRPL49	0.89625	0.8842857142857143	0.87	0.87	0.86	0.88	0.95	0.94	0.92	0.88	0.83	0.77	0.91	0.7	0.92	0.91	0.86	0.93	0.9	0.87	0.9	0.93	0.89	0.92	0.94	0.94	0.94	0.85	0.89	0.86	0.91	No	No	No	No
chr16:89614411:89614521:+@chr16:89615388:89615744:+@chr16:89616902:89617017:+	SPG7	0.08625	0.1357142857142857	0.11	0.07	0.1	0.07	0.07	0.12	0.09	0.06	0.1	0.24	0.16	0.11	0.19	0.09	0.15	0.14	0.22	0.18	0.1	0.17	0.18	0.13	0.2	0.12	0.06	0.12	0.09	0.07	0.03	No	No	No	No
chr17:21187968:21188281:+@chr17:21199398:21199522:+@chr17:21201725:21201791:+	MAP2K3	0.28	0.35	0.2	0.23	0.17	0.21	0.43	0.25	0.5	0.25	0.68	0.3	0.32	0.52	0.17	0.39	0.35	0.42	0.08	0.39	0.22	0.43	0.4	0.38	0.42	0.5	0.1	0.3	0.32	0.31	0.35	No	No	No	No
chr1:144882881:144882446|144882776:-@chr1:144881430:144881622:-	PDE4DIP	0.87625	0.8590476190476191	0.86	0.89	0.88	0.87	0.93	0.84	0.9	0.84	0.84	0.89	0.84	0.91	0.84	0.85	0.88	0.89	0.81	0.85	0.8	0.9	0.9	0.9	0.91	0.94	0.84	0.92	0.79	0.83	0.71	No	No	No	No
chr1:78958357:78959226:+@chr1:78963559:78963629:+@chr1:79002091:79006386:+	PTGFR	0.42500000000000004	0.35999999999999993	0.29	0.43	0.39	0.49	0.5	0.4	0.44	0.46	0.57	0.36	0.38	0.41	0.41	0.3	0.38	0.29	0.36	0.28	0.45	0.35	0.51	0.44	0.23	0.33	0.18	0.31	0.26	0.45	0.31	No	No	No	No
chr12:56383731:56383882:+@chr12:56384466:56384588:+@chr12:56385144:56385237:+	RAB5B	0.98125	0.9838095238095235	0.99	0.98	0.98	0.98	0.98	0.98	0.98	0.98	0.99	0.97	0.98	0.98	0.98	0.99	0.97	0.98	0.99	0.99	0.98	0.97	0.98	0.99	0.98	0.99	0.99	0.99	0.99	0.99	0.99	No	No	No	No
chrX:52985471:52985544:-@chrX:52984441|52984444:52984352:-	FAM156A	0.03875000000000001	0.048095238095238094	0.03	0.05	0.05	0.03	0.03	0.04	0.04	0.04	0.06	0.04	0.04	0.04	0.04	0.05	0.02	0.06	0.05	0.07	0.04	0.04	0.06	0.06	0.04	0.06	0.04	0.03	0.05	0.1	0.02	No	No	No	No
chr9:130689576:130689610:-@chr9:130689432:130689487:-@chr9:130688146:130688258:-@chr9:130687386:130687539:-	PIP5KL1	0.34875	0.37142857142857144	0.23	0.45	0.18	0.36	0.54	0.46	0.26	0.31	0.35	0.5	0.3	0.33	0.53	0.35	0.23	0.2	0.16	0.44	0.11	0.2	0.46	0.36	0.54	0.61	0.56	0.47	0.15	0.56	0.39	No	No	No	No
chr16:82660399:82660742:+@chr16:82671226:82671372:+@chr16:82672965:82673070:+	CDH13	0.1	0.11952380952380956	0.07	0.1	0.08	0.1	0.12	0.05	0.15	0.13	0.1	0.12	0.11	0.07	0.06	0.13	0.21	0.14	0.23	0.08	0.17	0.1	0.08	0.17	0.06	0.18	0.08	0.12	0.1	0.12	0.08	No	No	No	No
chr3:153838861:153838999:-@chr3:153837475:153837597:-@chr3:153826458:153826574:-@chr3:153748066:153748168:-	ARHGEF26-AS1	0.56125	0.7080952380952381	0.63	0.53	0.27	0.79	0.51	0.48	0.65	0.63	0.7	0.71	0.85	0.78	0.74	0.59	0.78	0.72	0.57	0.58	0.73	0.78	0.87	0.72	0.79	0.62	0.73	0.65	0.76	0.51	0.69	No	No	No	No
chr17:80408576:80408707:-@chr17:80407356|80407832:80407307:-	C17orf62	0.08499999999999999	0.0742857142857143	0.07	0.13	0.11	0.04	0.1	0.1	0.07	0.06	0.14	0.07	0.08	0.12	0.08	0.04	0.05	0.03	0.05	0.05	0.08	0.06	0.07	0.07	0.05	0.07	0.06	0.09	0.09	0.14	0.07	No	No	No	No
chr17:80617456:80617533:-@chr17:80616367:80616589:-@chr17:80614943:80616010:-	RAB40B	0.93125	0.958095238095238	0.94	0.91	0.96	0.99	0.9	0.95	0.89	0.91	0.92	0.96	0.98	0.95	0.95	0.95	0.99	0.98	0.99	0.99	0.95	0.94	0.91	0.96	0.97	0.93	0.99	0.97	0.89	0.97	0.98	No	No	No	No
chr16:76482664:76482848:+@chr16:76483612:76483755:+@chr16:76486405:76486666:+	CNTNAP4	0.86375	0.889047619047619	0.91	0.94	0.9	0.79	0.73	0.96	0.89	0.79	0.95	0.9	0.87	0.93	0.92	0.87	0.88	0.81	0.91	0.88	0.91	0.85	0.93	0.89	0.91	0.95	0.85	0.95	0.79	0.81	0.91	No	No	No	No
chr16:8895656:8895767:+@chr16:8900173:8900264:+@chr16:8904936:8905035:+@chr16:8905495:8905570:+	PMM2	0.5700000000000001	0.4452380952380952	0.63	0.51	0.33	0.73	0.7	0.52	0.5	0.64	0.41	0.24	0.45	0.49	0.41	0.3	0.57	0.59	0.41	0.61	0.48	0.58	0.68	0.5	0.28	0.39	0.36	0.42	0.44	0.37	0.37	No	No	No	No
chr9:109694914:109695086:+@chr9:109695456:109695510:+@chr9:109697784:109697902:+	ZNF462	0.3025	0.31666666666666665	0.26	0.25	0.37	0.47	0.3	0.32	0.14	0.31	0.21	0.38	0.44	0.4	0.35	0.25	0.34	0.41	0.35	0.33	0.32	0.31	0.27	0.28	0.27	0.28	0.34	0.24	0.39	0.39	0.1	No	No	No	No
chr8:103251055:103251346:-@chr8:103246953:103247073:-@chr8:103244377:103244532:-	RRM2B	0.06875	0.05333333333333334	0.05	0.05	0.07	0.05	0.1	0.04	0.1	0.09	0.11	0.05	0.04	0.12	0.05	0.05	0.03	0.04	0.05	0.03	0.07	0.07	0.09	0.03	0.06	0.04	0.04	0.04	0.06	0.03	0.02	No	No	No	No
chr11:10022461:10022569:-@chr11:10019813:10019926:-@chr11:10015468:10015545:-	SBF2	0.9424999999999999	0.9452380952380953	0.96	0.93	0.96	0.92	0.91	0.97	0.95	0.94	0.95	0.97	0.97	0.93	0.95	0.94	0.92	0.82	0.93	0.94	0.95	0.93	0.94	0.95	0.96	0.96	0.97	0.97	0.96	0.96	0.98	No	No	No	No
chr1:167368423:167368602:+@chr1:167370688:167370793:+@chr1:167381196:167381541:+	POU2F1	0.9175	0.9152380952380952	0.93	0.92	0.92	0.9	0.92	0.89	0.92	0.94	0.92	0.94	0.93	0.91	0.88	0.91	0.93	0.89	0.96	0.9	0.94	0.88	0.84	0.94	0.88	0.87	0.97	0.94	0.95	0.86	0.98	No	No	No	No
chr11:507113:507283:-@chr11:504824:504996:-@chr11:502062:502249:-	RNH1	0.70625	0.6514285714285715	0.53	0.78	0.7	0.53	0.78	0.89	0.75	0.69	0.67	0.58	0.47	0.59	0.6	0.75	0.54	0.54	0.64	0.37	0.82	0.61	0.68	0.7	0.58	0.84	0.69	0.79	0.71	0.81	0.7	No	No	No	No
chr16:1715058:1715139:+@chr16:1716074:1716178:+@chr16:1716423:1716601:+	CRAMP1L	0.8875	0.8704761904761904	0.9	0.84	0.8	0.93	0.87	0.94	0.91	0.91	0.92	0.86	0.91	0.67	0.87	0.86	0.9	0.92	0.92	0.9	0.84	0.84	0.87	0.9	0.87	0.86	0.94	0.93	0.89	0.9	0.71	No	No	No	No
chr11:83195172:83195271:-@chr11:83183770:83183820:-@chr11:83182669:83182770:-	DLG2	0.965	0.9614285714285713	0.98	0.97	0.97	0.93	0.96	0.97	0.97	0.97	0.96	0.97	0.97	0.96	0.96	0.98	0.97	0.95	0.94	0.97	0.97	0.94	0.94	0.94	0.95	0.96	0.98	0.97	0.96	0.96	0.99	No	No	No	No
chr19:10675605:10675710:-@chr19:10673405:10673513:-@chr19:10672467:10672521:-	KRI1	0.80875	0.7666666666666667	0.87	0.72	0.73	0.86	0.79	0.78	0.81	0.91	0.77	0.86	0.69	0.81	0.82	0.75	0.77	0.78	0.77	0.8	0.77	0.83	0.63	0.78	0.67	0.74	0.83	0.81	0.74	0.71	0.77	No	No	No	No
chr1:158985662:158985777:+@chr1:158986408:158986490:+@chr1:158988019:158988441:+	IFI16	0.6475	0.6785714285714286	0.67	0.73	0.68	0.62	0.63	0.6	0.53	0.72	0.75	0.66	0.63	0.79	0.7	0.78	0.79	0.76	0.88	0.87	0.47	0.78	0.52	0.39	0.54	0.74	0.6	0.5	0.74	0.54	0.82	No	No	No	No
chr11:61205476:61205585:+@chr11:61205767:61205814:+@chr11:61213413:61214239:+	n/a	0.08374999999999999	0.08952380952380953	0.05	0.06	0.08	0.12	0.13	0.07	0.08	0.08	0.05	0.1	0.05	0.05	0.14	0.11	0.09	0.13	0.06	0.11	0.09	0.11	0.2	0.09	0.09	0.12	0.08	0.03	0.07	0.06	0.05	No	No	No	No
chr16:70164326:70164447:+@chr16:70165205:70165322:+@chr16:70166054:70166203:+	PDPR	0.5612499999999999	0.6623809523809523	0.43	0.56	0.71	0.57	0.57	0.56	0.57	0.52	0.67	0.77	0.74	0.65	0.82	0.56	0.62	0.5	0.64	0.57	0.66	0.32	0.67	0.62	0.62	0.82	0.75	0.68	0.61	0.85	0.77	No	No	No	No
chr22:20109787:20109944:+@chr22:20110103:20110220:+@chr22:20112831:20112959:+	RANBP1	0.01625	0.013809523809523811	0.02	0.02	0.01	0.01	0.03	0.01	0.02	0.01	0.01	0.01	0.01	0.02	0.02	0.01	0.02	0.02	0.01	0.01	0.02	0.03	0.01	0.02	0.02	0.01	0.01	0.01	0.01	0.01	0.0	No	No	No	No
chr5:178339585:178339720:+@chr5:178339980|178339983:178340072:+	ZFP2	0.35375	0.33095238095238094	0.26	0.16	0.33	0.33	0.45	0.38	0.66	0.26	0.28	0.52	0.41	0.33	0.31	0.29	0.42	0.18	0.35	0.62	0.37	0.22	0.29	0.19	0.34	0.24	0.28	0.46	0.29	0.36	0.2	No	No	No	No
chr2:160599572:160599764:+@chr2:160602281:160602448:+@chr2:160604316:160605414:+	MARCH7	0.945	0.9504761904761905	0.96	0.9	0.95	0.94	0.97	0.94	0.97	0.93	0.98	0.95	0.93	0.86	0.96	0.94	0.97	0.92	0.97	0.89	0.97	0.95	0.95	0.96	0.93	0.98	0.98	0.96	0.97	0.98	0.96	No	No	No	No
chr12:66563635:66563807:-@chr12:66547190|66547228:66547120:-	TMBIM4	0.08625	0.059523809523809534	0.06	0.08	0.1	0.14	0.05	0.06	0.11	0.09	0.06	0.08	0.04	0.1	0.07	0.06	0.05	0.09	0.04	0.07	0.08	0.06	0.09	0.06	0.07	0.07	0.04	0.02	0.05	0.03	0.02	No	No	No	No
chr10:96828954:96829254:-@chr10:96827286:96827448:-@chr10:96826965:96827114:-	CYP2C8	0.73875	0.7380952380952381	0.59	0.68	0.71	0.81	0.64	0.82	0.89	0.77	0.84	0.74	0.78	0.76	0.78	0.78	0.76	0.8	0.44	0.42	0.76	0.73	0.61	0.81	0.81	0.69	0.88	0.9	0.84	0.59	0.78	No	No	No	No
chr3:24378791:24378862:-@chr3:24359849:24359985:-@chr3:24270429:24270492:-	THRB	0.3025	0.2466666666666667	0.25	0.25	0.25	0.42	0.4	0.25	0.3	0.3	0.22	0.31	0.24	0.16	0.19	0.3	0.34	0.19	0.35	0.28	0.21	0.28	0.23	0.22	0.21	0.21	0.23	0.3	0.16	0.22	0.33	No	No	No	No
chr19:37342732:37342806:+@chr19:37345352:37345496:+@chr19:37367687:37370477:+	ZNF345	0.35749999999999993	0.3	0.36	0.29	0.35	0.35	0.24	0.35	0.58	0.34	0.29	0.31	0.17	0.24	0.37	0.31	0.31	0.37	0.23	0.35	0.21	0.24	0.17	0.29	0.72	0.16	0.38	0.31	0.39	0.37	0.11	No	No	No	No
chr1:53370318:53370505:-@chr1:53364846:53364896:-@chr1:53363109:53363156:-@chr1:53361582:53362269:-	ECHDC2	0.5875	0.5476190476190477	0.53	0.61	0.67	0.52	0.75	0.48	0.56	0.58	0.55	0.44	0.62	0.58	0.61	0.64	0.5	0.63	0.75	0.59	0.57	0.41	0.48	0.3	0.51	0.68	0.5	0.61	0.49	0.38	0.66	No	No	No	No
chr16:88729419:88729495:-@chr16:88729120:88729315:-@chr16:88725058:88725128:-	MVD	0.5325	0.4971428571428572	0.4	0.41	0.48	0.51	0.54	0.62	0.58	0.72	0.55	0.33	0.45	0.55	0.46	0.59	0.45	0.57	0.72	0.39	0.46	0.62	0.52	0.4	0.7	0.26	0.48	0.56	0.5	0.55	0.33	No	No	No	No
chr1:53377238:53377325:-@chr1:53373540:53373626:-@chr1:53364846:53364896:-	ECHDC2	0.87625	0.8571428571428571	0.87	0.85	0.86	0.95	0.82	0.92	0.86	0.88	0.87	0.86	0.92	0.86	0.93	0.85	0.94	0.83	0.9	0.91	0.86	0.93	0.77	0.82	0.86	0.78	0.89	0.91	0.86	0.56	0.89	No	No	No	No
chr10:46605763:46605875:-@chr10:46604487:46604601:-@chr10:46597273:46597380:-@chr10:46587344:46587495:-	PTPN20B	0.62	0.6942857142857143	0.45	0.63	0.62	0.63	0.5	0.72	0.82	0.59	0.68	0.48	0.77	0.72	0.77	0.6	0.82	0.51	0.67	0.74	0.79	0.7	0.55	0.75	0.77	0.79	0.56	0.71	0.73	0.58	0.89	No	No	No	No
chr1:15386668:15386793|15386798:+@chr1:15390068:15390118:+	KAZN	0.175	0.20761904761904765	0.07	0.17	0.25	0.16	0.17	0.24	0.2	0.14	0.22	0.14	0.07	0.3	0.29	0.09	0.22	0.3	0.23	0.17	0.16	0.3	0.22	0.19	0.24	0.34	0.26	0.15	0.18	0.18	0.11	No	No	No	No
chr14:70842393:70842488:-@chr14:70809375:70809446:-@chr14:70795891:70795953:-	SYNJ2BP	0.88375	0.9099999999999999	0.9	0.91	0.82	0.87	0.87	0.94	0.82	0.94	0.82	0.92	0.93	0.89	0.92	0.91	0.89	0.9	0.97	0.95	0.88	0.89	0.9	0.89	0.88	0.91	0.93	0.94	0.9	0.93	0.96	No	No	No	No
chr9:35042223:35042377|35042482:+@chr9:35042858:35045988:+	C9orf131	0.33125	0.3095238095238096	0.15	0.2	0.38	0.5	0.24	0.21	0.48	0.49	0.35	0.4	0.34	0.39	0.32	0.29	0.27	0.67	0.48	0.35	0.26	0.27	0.28	0.21	0.26	0.25	0.2	0.29	0.22	0.19	0.21	No	No	No	No
chr11:86778736:86778863:+@chr11:86782565:86782657:+@chr11:86802404:86802437:+@chr11:86868383:86868448:+	TMEM135	0.8287500000000001	0.8566666666666666	0.84	0.82	0.82	0.81	0.84	0.78	0.79	0.93	0.86	0.94	0.78	0.88	0.92	0.88	0.89	0.85	0.83	0.83	0.84	0.84	0.89	0.79	0.84	0.81	0.81	0.85	0.85	0.93	0.88	No	No	No	No
chr14:99969056:99969321:+@chr14:99969948:99969981:+	CCNK	0.34375	0.34952380952380957	0.27	0.44	0.43	0.29	0.5	0.26	0.37	0.19	0.68	0.24	0.54	0.27	0.31	0.24	0.41	0.34	0.47	0.33	0.28	0.29	0.3	0.48	0.39	0.21	0.52	0.21	0.33	0.3	0.2	No	No	No	No
chr20:33502126:33502240:+@chr20:33503021:33503059:+@chr20:33507238:33507375:+	ACSS2	0.09999999999999999	0.09047619047619049	0.09	0.07	0.09	0.09	0.1	0.12	0.08	0.16	0.11	0.09	0.07	0.07	0.17	0.13	0.09	0.04	0.08	0.05	0.08	0.1	0.17	0.08	0.08	0.12	0.03	0.04	0.07	0.17	0.06	No	No	No	No
chr1:171557518:171557644:+@chr1:171558508:171558744:+@chr1:171560291:171560339:+@chr1:171560726:171562650:+	PRRC2C	0.76375	0.7995238095238095	0.79	0.76	0.82	0.78	0.68	0.81	0.72	0.75	0.74	0.88	0.89	0.93	0.78	0.85	0.95	0.94	0.69	0.93	0.79	0.88	0.8	0.82	0.81	0.71	0.8	0.58	0.73	0.64	0.65	No	No	No	No
chr7:76090972:76091153:+@chr7:76092762:76093026:+@chr7:76106260:76106495:+	DTX2	0.8787499999999999	0.8523809523809525	0.91	0.92	0.84	0.88	0.94	0.86	0.77	0.91	0.82	0.84	0.85	0.82	0.83	0.88	0.92	0.88	0.83	0.75	0.82	0.9	0.81	0.89	0.87	0.92	0.89	0.92	0.86	0.69	0.91	No	No	No	No
chr14:24534167:24534482:+@chr14:24534831:24534959:+@chr14:24535607:24535673:+	LRRC16B	0.60875	0.589047619047619	0.74	0.31	0.62	0.57	0.72	0.47	0.78	0.66	0.68	0.39	0.71	0.8	0.25	0.75	0.66	0.82	0.18	0.83	0.57	0.72	0.79	0.73	0.8	0.33	0.36	0.14	0.51	0.51	0.84	No	No	No	No
chr16:58036383:58036494|58036549|58036567:+@chr16:58043833:58044016:+	C16orf57	0.05875	0.05333333333333335	0.04	0.05	0.03	0.13	0.1	0.06	0.04	0.02	0.07	0.05	0.04	0.06	0.04	0.05	0.03	0.05	0.02	0.04	0.05	0.06	0.05	0.06	0.06	0.09	0.03	0.06	0.06	0.11	0.04	No	No	No	No
chr15:75134876:75135017:-@chr15:75134758|75134761:75134621:-	ULK3	0.15375	0.19952380952380955	0.11	0.16	0.21	0.22	0.14	0.14	0.18	0.07	0.21	0.13	0.16	0.14	0.19	0.16	0.07	0.19	0.12	0.27	0.26	0.28	0.25	0.49	0.12	0.31	0.16	0.1	0.2	0.32	0.06	No	No	No	No
chr6:31125944:31125971:-@chr6:31124800:31124932:-@chr6:31124508:31124721:-	CCHCR1	0.5425	0.6476190476190476	0.84	0.53	0.56	0.37	0.61	0.59	0.34	0.5	0.62	0.54	0.64	0.62	0.66	0.52	0.55	0.77	0.82	0.55	0.6	0.74	0.73	0.52	0.59	0.69	0.71	0.74	0.68	0.51	0.8	No	No	No	No
chr7:17946872:17946963:-@chr7:17937467:17937507:-@chr7:17936957:17937069:-	SNX13	0.2725	0.2333333333333334	0.19	0.36	0.27	0.54	0.2	0.21	0.25	0.16	0.27	0.21	0.32	0.36	0.21	0.26	0.16	0.25	0.2	0.34	0.21	0.28	0.29	0.31	0.26	0.23	0.11	0.11	0.2	0.2	0.12	No	No	No	No
chr22:43116803:43116876:-@chr22:43091581:43091637:-@chr22:43088127:43090003:-	A4GALT	0.45999999999999996	0.521904761904762	0.39	0.41	0.53	0.66	0.53	0.4	0.29	0.47	0.47	0.7	0.53	0.41	0.37	0.63	0.61	0.43	0.39	0.66	0.57	0.52	0.33	0.55	0.76	0.47	0.42	0.63	0.5	0.55	0.46	No	No	No	No
chr1:144457653:144457495|144457546:-@chr1:144456138:144456766:-	AX746564	0.5587500000000001	0.5042857142857143	0.51	0.71	0.59	0.59	0.54	0.48	0.4	0.65	0.42	0.55	0.54	0.41	0.7	0.75	0.69	0.46	0.31	0.38	0.45	0.53	0.4	0.42	0.52	0.55	0.38	0.55	0.62	0.63	0.33	No	No	No	No
chr12:120741364:120741861:+@chr12:120750259|120750387:120750553:+	SIRT4	0.7575000000000001	0.7557142857142856	0.86	0.83	0.81	0.83	0.62	0.51	0.75	0.85	0.81	0.54	0.84	0.67	0.71	0.58	0.87	0.77	0.87	0.84	0.69	0.61	0.8	0.72	0.72	0.84	0.86	0.79	0.8	0.62	0.92	No	No	No	No
chr11:118403632:118403922:+@chr11:118404135:118404266:+@chr11:118404572:118404602:+	TMEM25	0.69375	0.5885714285714285	0.53	0.52	0.66	0.84	0.84	0.56	0.89	0.71	0.61	0.64	0.72	0.57	0.36	0.64	0.7	0.71	0.32	0.62	0.6	0.66	0.67	0.56	0.84	0.6	0.45	0.43	0.59	0.35	0.72	No	No	No	No
chr11:47008759:47008861:+@chr11:47013094:47013198:+@chr11:47044890:47044945:+@chr11:47073939:47074069:+	C11orf49	0.28	0.42000000000000004	0.34	0.24	0.21	0.22	0.27	0.29	0.38	0.29	0.41	0.39	0.32	0.38	0.42	0.42	0.42	0.3	0.31	0.47	0.43	0.32	0.46	0.2	0.42	0.23	0.49	0.54	0.47	0.57	0.85	No	No	No	No
chr7:149412148:149412440:+@chr7:149416624|149416637:149416763:+	KRBA1	0.505	0.5757142857142857	0.72	0.4	0.45	0.42	0.61	0.46	0.55	0.43	0.64	0.41	0.42	0.37	0.63	0.69	0.38	0.52	0.88	0.58	0.52	0.78	0.75	0.78	0.61	0.66	0.27	0.32	0.5	0.54	0.84	No	No	No	No
chr7:36396511:36397199:-@chr7:36375763:36375906:-@chr7:36374655:36374787:-	KIAA0895	0.6625000000000001	0.6666666666666666	0.74	0.65	0.69	0.66	0.88	0.68	0.49	0.51	0.83	0.57	0.68	0.7	0.35	0.78	0.7	0.62	0.73	0.75	0.76	0.62	0.8	0.79	0.57	0.83	0.42	0.48	0.52	0.65	0.85	No	No	No	No
chr12:6341798:6341895:+@chr12:6342103:6342171:+@chr12:6342578:6342652:+	CD9	0.0525	0.02904761904761905	0.04	0.05	0.06	0.02	0.05	0.08	0.06	0.06	0.08	0.04	0.08	0.05	0.03	0.03	0.01	0.05	0.01	0.02	0.04	0.02	0.02	0.02	0.04	0.01	0.01	0.01	0.02	0.01	0.01	No	No	No	No
chr3:101293042:101293123:+@chr3:101298686:101298848:+@chr3:101304281:101304355:+	PCNP	0.955	0.9628571428571429	0.96	0.95	0.97	0.97	0.95	0.97	0.94	0.93	0.94	0.97	0.94	0.96	0.97	0.95	0.98	0.97	0.97	0.92	0.96	0.97	0.95	0.95	0.95	0.97	0.99	0.97	0.98	0.98	0.98	No	No	No	No
chr22:29196286:29196560:-@chr22:29195045:29195141:-@chr22:29193065:29193193:-	XBP1	0.9299999999999999	0.9433333333333332	0.9	0.91	0.96	0.94	0.91	0.94	0.92	0.96	0.95	0.94	0.97	0.89	0.93	0.96	0.96	0.95	0.95	0.96	0.91	0.93	0.89	0.96	0.95	0.95	0.93	0.97	0.93	0.95	0.98	No	No	No	No
chr7:2580686:2580613:-@chr7:2579522:2579420:-	BRAT1	0.915	0.9276190476190477	0.92	0.89	0.85	0.95	0.94	0.94	0.89	0.94	0.91	0.88	0.95	0.93	0.93	0.94	0.96	0.95	0.97	0.95	0.95	0.94	0.84	0.94	0.94	0.91	0.95	0.95	0.93	0.82	0.94	No	No	No	No
chr12:48213550:48213763:-@chr12:48192568:48192755:-@chr12:48192345:48192435:-	HDAC7	0.9124999999999999	0.9214285714285714	0.88	0.91	0.88	0.94	0.94	0.86	0.94	0.95	0.92	0.92	0.91	0.93	0.88	0.94	0.95	0.95	0.95	0.93	0.89	0.92	0.93	0.92	0.93	0.92	0.95	0.91	0.89	0.86	0.95	No	No	No	No
chr2:9143669:9143876:-@chr2:9114488:9114564:-@chr2:9098626:9098771:-@chr2:9083316:9083393:-	MBOAT2	0.02875	0.02952380952380953	0.02	0.03	0.01	0.07	0.02	0.02	0.02	0.04	0.04	0.02	0.04	0.02	0.02	0.02	0.02	0.04	0.11	0.07	0.03	0.02	0.03	0.02	0.03	0.03	0.01	0.01	0.02	0.01	0.01	No	No	No	No
chr12:100660955:100661174:+@chr12:100676721:100676925:+@chr12:100685281:100685438:+	SCYL2	0.95375	0.9661904761904763	0.95	0.95	0.97	0.93	0.96	0.97	0.95	0.95	0.97	0.97	0.98	0.97	0.97	0.97	0.97	0.96	0.97	0.97	0.96	0.95	0.95	0.96	0.95	0.96	0.98	0.96	0.96	0.98	0.98	No	No	No	No
chr16:88008654:88008791|88008809|88008813:+@chr16:88014642:88014733:+	BANP	0.78	0.7557142857142857	0.81	0.81	0.74	0.77	0.76	0.9	0.71	0.74	0.78	0.8	0.88	0.78	0.74	0.67	0.82	0.75	0.79	0.73	0.68	0.79	0.74	0.67	0.71	0.84	0.76	0.86	0.7	0.55	0.83	No	No	No	No
chr12:117348761:117348962|117349160:+@chr12:117365828:117365932:+	FBXW8	0.235	0.3147619047619048	0.18	0.28	0.14	0.37	0.32	0.3	0.12	0.17	0.38	0.35	0.29	0.26	0.36	0.19	0.35	0.21	0.24	0.4	0.22	0.09	0.36	0.36	0.36	0.29	0.25	0.26	0.5	0.52	0.37	No	No	No	No
chr1:110171949:110172112:+@chr1:110172418:110172538:+@chr1:110172855:110173028:+	AMPD2	0.9612499999999999	0.9490476190476189	0.96	0.97	0.96	0.96	0.95	0.97	0.95	0.97	0.94	0.96	0.93	0.96	0.97	0.96	0.96	0.97	0.82	0.96	0.95	0.93	0.93	0.94	0.97	0.95	0.99	0.97	0.96	0.93	0.98	No	No	No	No
chr12:47609948:47610047:-@chr12:47604423:47604544:-@chr12:47600294:47600371:-	LOC100233209	0.5762499999999999	0.5933333333333332	0.57	0.67	0.64	0.42	0.61	0.65	0.51	0.54	0.68	0.55	0.53	0.5	0.75	0.62	0.62	0.8	0.35	0.7	0.67	0.52	0.7	0.43	0.58	0.6	0.6	0.35	0.53	0.62	0.76	No	No	No	No
chr22:35719021:35719170:+@chr22:35719512:35719623:+@chr22:35719761:35719907:+	TOM1	0.815	0.8342857142857141	0.91	0.86	0.86	0.47	0.82	0.87	0.84	0.89	0.68	0.88	0.8	0.74	0.79	0.83	0.82	0.68	0.94	0.89	0.92	0.84	0.69	0.78	0.79	0.92	0.95	0.94	0.86	0.83	0.95	No	No	No	No
chr5:132342451:132342612:-@chr5:132335865|132335893:132335824:-	ZCCHC10	0.79	0.8133333333333335	0.87	0.83	0.82	0.7	0.55	0.84	0.81	0.9	0.9	0.83	0.77	0.67	0.75	0.71	0.91	0.7	0.81	0.9	0.88	0.8	0.85	0.84	0.82	0.81	0.9	0.9	0.83	0.73	0.77	No	No	No	No
chr10:103588832:103588956:-@chr10:103588576:103588603:-@chr10:103588384:103588453:-	KCNIP2	0.0875	0.059523809523809534	0.06	0.09	0.11	0.09	0.14	0.09	0.05	0.07	0.06	0.08	0.05	0.09	0.08	0.05	0.04	0.07	0.03	0.06	0.12	0.07	0.09	0.03	0.04	0.05	0.07	0.04	0.07	0.04	0.02	No	No	No	No
chr22:20039988:20040107:+@chr22:20040883:20041074:+@chr22:20043466:20043536:+@chr22:20049053:20049206:+	C22orf25	0.12625	0.16952380952380952	0.15	0.21	0.13	0.12	0.14	0.09	0.1	0.07	0.15	0.11	0.16	0.13	0.19	0.09	0.17	0.15	0.18	0.2	0.14	0.28	0.18	0.21	0.12	0.17	0.16	0.2	0.16	0.26	0.15	No	No	No	No
chr6:131191266:131190703|131190952:-@chr6:131188599:131188721:-	EPB41L2	0.57875	0.6323809523809525	0.56	0.61	0.59	0.54	0.62	0.54	0.54	0.63	0.63	0.61	0.65	0.63	0.78	0.64	0.62	0.7	0.76	0.7	0.59	0.69	0.64	0.6	0.69	0.56	0.57	0.77	0.66	0.41	0.38	No	No	No	No
chr5:118274891:118274985:-@chr5:118264232:118264424:-@chr5:118183785:118183913:-	DTWD2	0.8825000000000001	0.8933333333333332	0.86	0.9	0.91	0.82	0.94	0.92	0.85	0.86	0.87	0.9	0.92	0.83	0.87	0.86	0.86	0.89	0.86	0.83	0.92	0.89	0.9	0.86	0.89	0.91	0.95	0.92	0.92	0.94	0.97	No	No	No	No
chr16:84738346:84738466:+@chr16:84749801:84749864:+@chr16:84767041:84767109:+	USP10	0.3225	0.330952380952381	0.24	0.25	0.32	0.28	0.52	0.43	0.29	0.25	0.3	0.32	0.45	0.5	0.23	0.37	0.18	0.4	0.21	0.43	0.48	0.3	0.32	0.44	0.23	0.41	0.17	0.25	0.44	0.28	0.24	No	No	No	No
chr14:100841620:100841927:-@chr14:100840486|100840516|100840557|100840581|100840602:100840473:-	WARS	0.23625000000000002	0.23761904761904762	0.12	0.27	0.32	0.27	0.1	0.39	0.19	0.23	0.16	0.15	0.25	0.13	0.22	0.4	0.18	0.38	0.27	0.17	0.3	0.19	0.2	0.18	0.23	0.3	0.18	0.29	0.15	0.26	0.4	No	No	No	No
chr15:40849415:40849571:-@chr15:40845636:40846326:-@chr15:40826542:40831554:-	C15orf57	0.97	0.9709523809523811	0.98	0.93	0.98	0.98	0.96	0.98	0.97	0.98	0.99	0.96	0.98	0.98	0.95	0.96	0.98	0.98	0.96	0.98	0.97	0.98	0.93	0.98	0.98	0.97	0.98	0.96	0.98	0.98	0.96	No	No	No	No
chr4:151246961:151247050:-@chr4:151242520|151242535:151242343:-	LRBA	0.6075	0.5885714285714286	0.65	0.49	0.44	0.78	0.75	0.69	0.48	0.58	0.51	0.63	0.51	0.43	0.59	0.61	0.33	0.46	0.66	0.46	0.62	0.67	0.63	0.62	0.45	0.6	0.66	0.88	0.67	0.7	0.67	No	No	No	No
chr14:65922339:65922436:+@chr14:65946425:65946502:+@chr14:65982961:65983106:+@chr14:66028055:66028484:+	FUT8	0.92875	0.9380952380952382	0.93	0.93	0.89	0.91	0.95	0.93	0.95	0.94	0.92	0.92	0.96	0.92	0.97	0.91	0.95	0.92	0.92	0.97	0.95	0.95	0.93	0.9	0.91	0.92	0.94	0.93	0.96	0.97	0.98	No	No	No	No
chr11:3723693:3724122:-@chr11:3721840:3722069:-@chr11:3720312:3720578:-	NUP98	0.89625	0.8995238095238095	0.8	0.94	0.89	0.94	0.93	0.89	0.91	0.87	0.8	0.94	0.91	0.87	0.89	0.91	0.84	0.82	0.85	0.91	0.9	0.87	0.9	0.91	0.95	0.93	0.92	0.95	0.93	0.92	0.97	No	No	No	No
chr2:219617486:219617570|219617696:+@chr2:219617838:219617908:+	TTLL4	0.1	0.09666666666666668	0.17	0.09	0.13	0.06	0.07	0.11	0.1	0.07	0.1	0.11	0.14	0.21	0.1	0.1	0.08	0.1	0.07	0.08	0.08	0.13	0.11	0.08	0.1	0.09	0.05	0.09	0.08	0.09	0.04	No	No	No	No
chr5:60939154:60939227:+@chr5:60982710:60982897:+@chr5:60999693:61002362:+	C5orf64	0.69	0.6523809523809524	0.66	0.67	0.57	0.54	0.81	0.78	0.82	0.67	0.65	0.63	0.6	0.77	0.61	0.69	0.81	0.62	0.36	0.83	0.67	0.57	0.61	0.65	0.61	0.72	0.5	0.73	0.52	0.75	0.8	No	No	No	No
chr1:33478808:33479003:-@chr1:33477675:33477723:-@chr1:33473541:33476434:-	AK2	0.16999999999999998	0.19666666666666666	0.18	0.15	0.26	0.22	0.13	0.22	0.1	0.1	0.31	0.13	0.17	0.22	0.31	0.12	0.16	0.11	0.17	0.2	0.16	0.18	0.38	0.19	0.18	0.13	0.26	0.13	0.16	0.26	0.2	No	No	No	No
chr7:99679258:99679371:-@chr7:99677159:99677195:-@chr7:99674926:99675056:-@chr7:99673165:99673253:-	ZNF3	0.09625	0.10333333333333333	0.12	0.07	0.14	0.09	0.09	0.1	0.09	0.07	0.12	0.09	0.07	0.21	0.06	0.16	0.11	0.14	0.12	0.1	0.09	0.25	0.09	0.05	0.09	0.13	0.04	0.04	0.06	0.13	0.02	No	No	No	No
chr15:101728198:101728266:-@chr15:101726884:101726999:-@chr15:101715928:101719185:-	CHSY1	0.18125000000000002	0.17571428571428574	0.1	0.13	0.14	0.3	0.18	0.14	0.22	0.24	0.16	0.13	0.14	0.25	0.23	0.28	0.12	0.12	0.19	0.12	0.34	0.16	0.15	0.26	0.29	0.16	0.14	0.14	0.1	0.17	0.04	No	No	No	No
chr1:223987601:223987749:-@chr1:223985917:223986379:-@chr1:223983517:223984292:-	TP53BP2	0.95875	0.9699999999999999	0.97	0.95	0.93	0.95	0.97	0.96	0.97	0.97	0.97	0.98	0.97	0.93	0.98	0.97	0.97	0.95	0.96	0.95	0.95	0.98	0.97	0.97	0.97	0.98	0.99	0.99	0.96	0.98	1.0	No	No	No	No
chr15:32393506:32393550:+@chr15:32404001:32404100:+@chr15:32449809:32449976:+	CHRNA7	0.19125	0.21904761904761907	0.17	0.2	0.11	0.23	0.19	0.21	0.2	0.22	0.09	0.1	0.07	0.34	0.41	0.1	0.41	0.15	0.24	0.1	0.18	0.48	0.12	0.2	0.16	0.49	0.26	0.2	0.12	0.34	0.04	No	No	No	No
chr6:2768925:2769116:+@chr6:2770354|2770429:2770595:+	WRNIP1	0.965	0.9590476190476189	0.98	0.97	0.96	0.98	0.95	0.95	0.96	0.97	0.97	0.97	0.98	0.97	0.94	0.95	0.95	0.96	0.97	0.97	0.97	0.92	0.95	0.95	0.97	0.93	0.97	0.95	0.96	0.97	0.97	No	No	No	No
chr15:73976622:73976801:+@chr15:73983012:73983117:+@chr15:73989937:73990043:+@chr15:73991927:73992059:+	CD276	0.48	0.45714285714285713	0.3	0.57	0.45	0.38	0.61	0.87	0.34	0.32	0.33	0.49	0.36	0.28	0.52	0.32	0.78	0.3	0.48	0.44	0.64	0.51	0.41	0.39	0.46	0.41	0.42	0.51	0.27	0.6	0.68	No	No	No	No
chr13:45915648:45915749:+@chr13:45918440:45918581:+@chr13:45926032:45926149:+@chr13:45951196:45951350:+	LOC100190939	0.175	0.34	0.14	0.26	0.13	0.25	0.18	0.09	0.18	0.17	0.33	0.19	0.43	0.42	0.51	0.41	0.35	0.37	0.32	0.28	0.32	0.28	0.38	0.39	0.33	0.16	0.36	0.37	0.3	0.22	0.42	No	No	No	No
chr6:30313075:30313175:+@chr6:30313268:30313706:+@chr6:30314209:30314334:+	RPP21	0.53625	0.4390476190476191	0.71	0.44	0.41	0.63	0.49	0.4	0.69	0.52	0.4	0.46	0.29	0.38	0.53	0.47	0.3	0.32	0.48	0.58	0.37	0.44	0.43	0.54	0.39	0.53	0.55	0.4	0.38	0.54	0.44	No	No	No	No
chr11:3829766:3829881:+@chr11:3844843:3844970:+@chr11:3845113:3845365:+	PGAP2	0.29000000000000004	0.32952380952380955	0.38	0.17	0.3	0.41	0.2	0.22	0.29	0.35	0.4	0.48	0.4	0.4	0.45	0.24	0.21	0.44	0.4	0.26	0.45	0.12	0.25	0.38	0.34	0.35	0.21	0.32	0.16	0.42	0.24	No	No	No	No
chr16:71956377:71956583:+@chr16:71957191:71957287:+@chr16:71958672:71958720:+@chr16:71961517:71964540:+	IST1	0.61375	0.6328571428571429	0.66	0.62	0.63	0.63	0.64	0.64	0.58	0.51	0.59	0.59	0.59	0.59	0.66	0.69	0.73	0.74	0.78	0.64	0.62	0.69	0.62	0.68	0.57	0.59	0.56	0.6	0.58	0.61	0.57	No	No	No	No
chr1:110768597:110768800:+@chr1:110774843:110775219:+@chr1:110775533:110776674:+	KCNC4	0.5287499999999999	0.42857142857142855	0.43	0.53	0.43	0.66	0.69	0.48	0.67	0.34	0.49	0.52	0.39	0.36	0.19	0.43	0.52	0.52	0.38	0.47	0.43	0.53	0.36	0.55	0.58	0.31	0.33	0.47	0.38	0.25	0.54	No	No	No	No
chr17:8194160:8194294:-@chr17:8193921:8193996:-@chr17:8193172:8193302:-	SLC25A35	0.395	0.41142857142857137	0.29	0.34	0.37	0.31	0.56	0.37	0.37	0.55	0.4	0.39	0.47	0.6	0.25	0.41	0.56	0.39	0.57	0.54	0.33	0.67	0.44	0.56	0.29	0.38	0.18	0.45	0.29	0.28	0.19	No	No	No	No
chr13:21099893:21100012:-@chr13:21089860:21089959:-@chr13:21086582:21086689:-	CRYL1	0.16125	0.060952380952380966	0.08	0.36	0.29	0.02	0.16	0.15	0.13	0.1	0.05	0.08	0.14	0.03	0.06	0.03	0.02	0.03	0.07	0.05	0.08	0.04	0.12	0.07	0.05	0.06	0.1	0.06	0.08	0.04	0.02	No	No	No	No
chr19:17865126:17865170:+@chr19:17865401:17865490:+@chr19:17865927:17866000:+	FCHO1	0.80125	0.8157142857142856	0.8	0.78	0.83	0.93	0.76	0.78	0.78	0.75	0.87	0.87	0.88	0.81	0.82	0.87	0.83	0.87	0.79	0.78	0.8	0.82	0.82	0.87	0.77	0.84	0.87	0.88	0.81	0.47	0.79	No	No	No	No
chr8:144674817:144675063:-@chr8:144672905|144672908:144672778:-	EEF1D	0.47125000000000006	0.4852380952380953	0.39	0.4	0.36	0.59	0.49	0.56	0.43	0.55	0.58	0.44	0.6	0.5	0.54	0.51	0.33	0.49	0.46	0.62	0.51	0.42	0.55	0.57	0.44	0.49	0.29	0.4	0.48	0.46	0.51	No	No	No	No
chr7:139044592:139045068:+@chr7:139059147:139059217:+@chr7:139060808:139060902:+	LUC7L2	0.08375	0.0828571428571429	0.09	0.07	0.06	0.06	0.09	0.14	0.11	0.05	0.09	0.05	0.09	0.05	0.09	0.11	0.06	0.04	0.06	0.06	0.08	0.08	0.07	0.12	0.03	0.16	0.09	0.11	0.08	0.09	0.13	No	No	No	No
chr19:17858527:17858623:+@chr19:17865126:17865170:+@chr19:17865885:17866000:+@chr19:17873571:17873662:+	FCHO1	0.4625	0.4647619047619048	0.46	0.74	0.38	0.57	0.32	0.44	0.41	0.38	0.29	0.57	0.53	0.6	0.43	0.53	0.42	0.61	0.43	0.41	0.59	0.52	0.5	0.32	0.39	0.46	0.59	0.41	0.28	0.42	0.46	No	No	No	No
chr12:102419752:102419816:-@chr12:102411498:102411583:-@chr12:102406717:102406970:-	CCDC53	0.04875	0.04476190476190477	0.04	0.05	0.05	0.09	0.03	0.03	0.06	0.04	0.05	0.08	0.02	0.09	0.06	0.05	0.02	0.06	0.09	0.03	0.03	0.03	0.03	0.03	0.07	0.04	0.02	0.07	0.04	0.02	0.01	No	No	No	No
chr19:4366498:4366570:-@chr19:4365479:4365622:-@chr19:4364085:4364218:-	SH3GL1	0.96625	0.9652380952380952	0.97	0.95	0.96	0.98	0.95	0.96	0.98	0.98	0.96	0.97	0.97	0.97	0.96	0.98	0.97	0.98	0.99	0.97	0.97	0.96	0.94	0.97	0.96	0.94	0.97	0.96	0.97	0.93	0.98	No	No	No	No
chr19:19144387:19144739:+@chr19:19153520|19153525:19153686:+	ARMC6	0.8287500000000001	0.8528571428571429	0.88	0.75	0.88	0.8	0.85	0.81	0.92	0.74	0.8	0.73	0.87	0.88	0.75	0.87	0.9	0.74	0.94	0.88	0.85	0.79	0.8	0.88	0.86	0.87	0.92	0.85	0.93	0.84	0.96	No	No	No	No
chr8:57890609:57890704:-@chr8:57879669:57879777:-@chr8:57878750:57878911:-	IMPAD1	0.037500000000000006	0.028571428571428574	0.03	0.03	0.02	0.05	0.07	0.03	0.04	0.03	0.02	0.01	0.03	0.05	0.01	0.03	0.03	0.04	0.02	0.03	0.03	0.06	0.02	0.02	0.05	0.03	0.02	0.01	0.02	0.04	0.03	No	No	No	No
chr5:138211122:138211286:+@chr5:138215884:138215977:+@chr5:138216370:138216422:+	CTNNA1	0.61375	0.46428571428571436	0.61	0.58	0.67	0.75	0.54	0.7	0.75	0.31	0.47	0.71	0.62	0.55	0.42	0.58	0.6	0.44	0.57	0.41	0.57	0.47	0.52	0.51	0.5	0.34	0.37	0.33	0.22	0.14	0.41	No	No	No	No
chr2:26350013:26350102|26350147:+@chr2:26350719:26350820:+	RAB10	0.96875	0.9647619047619048	0.96	0.95	0.98	0.97	0.99	0.97	0.97	0.96	0.96	0.97	0.98	0.96	0.93	0.94	0.97	0.98	0.96	0.98	0.97	0.97	0.98	0.95	0.96	0.98	0.97	0.96	0.96	0.96	0.97	No	No	No	No
chr10:52502675:52502770:+@chr10:52504962:52505034:+@chr10:52509103:52509162:+	ASAH2B	0.68625	0.6338095238095237	0.76	0.49	0.64	0.7	0.72	0.79	0.62	0.77	0.7	0.57	0.8	0.66	0.4	0.52	0.74	0.65	0.27	0.81	0.77	0.54	0.75	0.72	0.45	0.75	0.62	0.58	0.77	0.37	0.87	No	No	No	No
chr8:19703215:19703308:+@chr8:19706673:19706750:+@chr8:19709160:19709586:+	INTS10	0.6712499999999999	0.6095238095238096	0.78	0.7	0.74	0.6	0.69	0.63	0.74	0.49	0.72	0.57	0.76	0.62	0.56	0.66	0.72	0.65	0.49	0.69	0.65	0.39	0.52	0.67	0.45	0.47	0.69	0.54	0.72	0.69	0.57	No	No	No	No
chr15:43857065:43857190:-@chr15:43856301:43856363:-@chr15:43850993:43851130:-	PPIP5K1	0.49375	0.6095238095238095	0.4	0.62	0.35	0.58	0.44	0.48	0.57	0.51	0.66	0.49	0.74	0.65	0.53	0.6	0.72	0.52	0.56	0.69	0.66	0.38	0.67	0.66	0.62	0.71	0.6	0.57	0.7	0.51	0.56	No	No	No	No
chr2:162036125:162036272:+@chr2:162059995|162059998:162060106:+	TANK	0.095	0.09714285714285714	0.08	0.06	0.12	0.09	0.16	0.07	0.11	0.07	0.06	0.1	0.08	0.12	0.15	0.06	0.08	0.09	0.07	0.1	0.16	0.16	0.11	0.11	0.11	0.06	0.07	0.05	0.08	0.15	0.07	No	No	No	No
chr9:130572310:130572385:+@chr9:130573224:130573290:+@chr9:130575474:130576556:+	FPGS	0.92875	0.9180952380952382	0.94	0.9	0.87	0.95	0.96	0.93	0.94	0.94	0.91	0.93	0.91	0.88	0.88	0.95	0.91	0.87	0.98	0.9	0.93	0.93	0.88	0.92	0.92	0.92	0.94	0.91	0.92	0.93	0.96	No	No	No	No
chr6:42976105:42976213:+@chr6:42976431:42976484:+@chr6:42976795:42976965:+	PPP2R5D	0.97125	0.96	0.97	0.97	0.98	0.97	0.97	0.97	0.98	0.96	0.96	0.95	0.97	0.95	0.96	0.96	0.97	0.96	0.95	0.97	0.98	0.95	0.95	0.97	0.96	0.94	0.96	0.96	0.98	0.93	0.98	No	No	No	No
chr6:31656082:31656026:-@chr6:31655880:31655818:-	ABHD16A	0.8512500000000001	0.7985714285714286	0.92	0.8	0.78	0.89	0.88	0.85	0.83	0.86	0.73	0.86	0.86	0.78	0.8	0.78	0.85	0.85	0.87	0.76	0.78	0.63	0.74	0.76	0.85	0.87	0.87	0.85	0.83	0.53	0.92	No	No	No	No
chr10:91152303:91152474:+@chr10:91159647:91159760:+@chr10:91162038:91166244:+	IFIT1	0.16	0.11	0.07	0.12	0.14	0.24	0.16	0.11	0.18	0.26	0.06	0.16	0.15	0.09	0.06	0.1	0.05	0.1	0.23	0.14	0.13	0.09	0.15	0.07	0.11	0.08	0.11	0.11	0.11	0.13	0.08	No	No	No	No
chr3:119205680:119205779|119205883:+@chr3:119207776:119207834:+	POGLUT1	0.6275	0.6185714285714285	0.74	0.69	0.64	0.49	0.73	0.65	0.49	0.59	0.71	0.59	0.74	0.44	0.46	0.47	0.49	0.67	0.74	0.73	0.52	0.63	0.45	0.72	0.65	0.46	0.7	0.72	0.66	0.54	0.9	No	No	No	No
chr11:290390:290600:+@chr11:290658|290678:291113:+	ATHL1	0.3925	0.4014285714285714	0.49	0.53	0.37	0.52	0.45	0.2	0.31	0.27	0.35	0.35	0.37	0.37	0.54	0.58	0.37	0.25	0.44	0.52	0.5	0.22	0.44	0.29	0.41	0.57	0.32	0.14	0.41	0.58	0.41	No	No	No	No
chr4:89345747:89345854:+@chr4:89347366:89347447:+@chr4:89349732:89349902:+	HERC6	0.105	0.07571428571428573	0.04	0.04	0.04	0.45	0.05	0.04	0.12	0.06	0.05	0.06	0.06	0.08	0.1	0.07	0.07	0.22	0.09	0.14	0.05	0.11	0.1	0.07	0.07	0.07	0.02	0.03	0.05	0.04	0.04	No	No	No	No
chr18:3449973:3450068:+@chr18:3450323:3450503:+@chr18:3456352:3456578:+	TGIF1	0.5575	0.6271428571428572	0.55	0.31	0.27	0.71	0.65	0.51	0.69	0.77	0.61	0.71	0.78	0.46	0.57	0.5	0.71	0.63	0.91	0.65	0.61	0.72	0.46	0.5	0.5	0.78	0.5	0.66	0.61	0.82	0.48	No	No	No	No
chr14:105885359:105886076:-@chr14:105885019:105885153:-@chr14:105883221:105884646:-	n/a	0.675	0.6304761904761905	0.79	0.61	0.7	0.68	0.53	0.83	0.64	0.62	0.54	0.74	0.66	0.76	0.31	0.64	0.56	0.77	0.58	0.6	0.42	0.52	0.77	0.79	0.66	0.66	0.76	0.45	0.79	0.63	0.63	No	No	No	No
chr9:90315032:90315152:+@chr9:90316751:90316825:+@chr9:90317944:90318132:+	DAPK1	0.01125	0.013809523809523813	0.01	0.01	0.01	0.02	0.01	0.01	0.01	0.01	0.01	0.01	0.01	0.02	0.02	0.01	0.01	0.01	0.01	0.01	0.02	0.02	0.02	0.02	0.01	0.02	0.01	0.01	0.01	0.02	0.01	No	No	No	No
chr8:145537197:145537302:+@chr8:145537509:145537574:+@chr8:145537648:145537717:+	HSF1	0.9512499999999999	0.9533333333333331	0.97	0.9	0.96	0.97	0.94	0.96	0.93	0.98	0.96	0.94	0.96	0.95	0.96	0.95	0.97	0.94	0.98	0.94	0.93	0.93	0.9	0.96	0.96	0.96	0.97	0.97	0.97	0.97	0.95	No	No	No	No
chrX:118763281:118763471:-@chrX:118759298:118759342:-@chrX:118749688:118750705:-	SEPT6	0.05625000000000001	0.053809523809523814	0.03	0.07	0.04	0.09	0.1	0.04	0.06	0.02	0.05	0.07	0.05	0.06	0.04	0.06	0.03	0.07	0.04	0.07	0.05	0.06	0.09	0.05	0.06	0.06	0.03	0.02	0.06	0.09	0.02	No	No	No	No
chr12:6232308:6232362:-@chr12:6231891:6232132:-@chr12:6230340:6230504:-	VWF	0.07875	0.08904761904761906	0.08	0.09	0.02	0.03	0.07	0.07	0.08	0.19	0.06	0.14	0.11	0.15	0.15	0.05	0.03	0.05	0.16	0.11	0.12	0.07	0.11	0.16	0.12	0.06	0.04	0.08	0.05	0.04	0.01	No	No	No	No
chr3:123137628:123138056:-@chr3:123086747:123086893:-@chr3:123071279:123071428:-	ADCY5	0.21	0.14238095238095236	0.18	0.2	0.17	0.42	0.15	0.11	0.35	0.1	0.09	0.14	0.13	0.22	0.11	0.28	0.16	0.21	0.11	0.13	0.15	0.14	0.12	0.12	0.18	0.12	0.13	0.07	0.09	0.26	0.03	No	No	No	No
chr16:81030919:81031034:-@chr16:81015411:81015482:-@chr16:81009699:81010076:-	C16orf61	0.9087500000000001	0.8490476190476189	0.92	0.92	0.9	0.91	0.86	0.96	0.88	0.92	0.89	0.83	0.89	0.89	0.81	0.92	0.81	0.78	0.9	0.88	0.91	0.71	0.78	0.89	0.77	0.77	0.89	0.91	0.88	0.81	0.91	No	No	No	No
chr17:76227513:76228294:+@chr17:76229976:76230056:+@chr17:76230674:76230811:+	TMEM235	0.78375	0.7780952380952381	0.78	0.88	0.89	0.91	0.75	0.79	0.63	0.64	0.62	0.63	0.84	0.62	0.87	0.61	0.83	0.44	0.7	0.6	0.75	0.92	0.82	0.93	0.83	0.77	0.94	0.9	0.95	0.79	0.98	No	No	No	No
chr16:72048372:72048571:+@chr16:72049583:72049757:+@chr16:72050923:72051005:+	DHODH	0.31875	0.27142857142857146	0.39	0.37	0.35	0.27	0.25	0.19	0.37	0.36	0.21	0.44	0.21	0.28	0.61	0.22	0.08	0.52	0.2	0.09	0.18	0.43	0.29	0.17	0.23	0.29	0.21	0.44	0.19	0.29	0.12	No	No	No	No
chr12:10750642:10750808:-@chr12:10748290:10748526:-@chr12:10746380:10746604:-	KLRAP1	0.7737499999999999	0.7576190476190476	0.76	0.69	0.74	0.81	0.8	0.87	0.61	0.91	0.79	0.79	0.71	0.71	0.74	0.74	0.84	0.56	0.77	0.69	0.8	0.78	0.76	0.76	0.73	0.81	0.77	0.86	0.8	0.72	0.78	No	No	No	No
chr6:36437829:36438034:+@chr6:36446898:36447000:+@chr6:36449339:36449536:+	KCTD20	0.4625	0.5380952380952381	0.58	0.38	0.55	0.44	0.43	0.41	0.47	0.44	0.8	0.39	0.52	0.43	0.33	0.47	0.4	0.67	0.55	0.6	0.51	0.5	0.56	0.52	0.37	0.57	0.61	0.62	0.76	0.54	0.58	No	No	No	No
chr17:74928727:74928857:+@chr17:74934064|74934070:74934225:+	MGAT5B	0.52625	0.5223809523809524	0.73	0.73	0.51	0.28	0.56	0.44	0.65	0.31	0.36	0.57	0.65	0.77	0.67	0.59	0.29	0.66	0.49	0.48	0.41	0.4	0.76	0.68	0.5	0.61	0.53	0.46	0.48	0.29	0.32	No	No	No	No
chr6:25093742:25093916:-@chr6:25092124:25092240:-@chr6:25087012:25087127:-	CMAHP	0.6875	0.7071428571428572	0.76	0.73	0.59	0.6	0.66	0.58	0.79	0.79	0.74	0.89	0.64	0.72	0.74	0.66	0.54	0.66	0.77	0.81	0.61	0.74	0.59	0.66	0.83	0.66	0.82	0.89	0.36	0.7	0.82	No	No	No	No
chrX:133921502:133921563:-@chrX:133919977|133919980:133919916:-	FAM122B	0.57125	0.5580952380952381	0.47	0.58	0.71	0.77	0.52	0.55	0.46	0.51	0.57	0.68	0.6	0.46	0.53	0.6	0.68	0.54	0.45	0.54	0.43	0.32	0.62	0.44	0.7	0.54	0.62	0.47	0.53	0.83	0.57	No	No	No	No
chr5:137676873:137676953|137677102:+@chr5:137677498:137677555:+	FAM53C	0.05625	0.05333333333333335	0.05	0.05	0.06	0.05	0.08	0.05	0.06	0.05	0.04	0.05	0.04	0.06	0.06	0.06	0.05	0.05	0.03	0.04	0.05	0.06	0.05	0.07	0.05	0.05	0.02	0.05	0.07	0.14	0.03	No	No	No	No
chr12:6623431:6623558:+@chr12:6623630:6623753:+	NCAPD2	0.255	0.24619047619047624	0.35	0.14	0.25	0.13	0.42	0.37	0.3	0.08	0.26	0.31	0.39	0.14	0.5	0.36	0.23	0.18	0.18	0.13	0.22	0.25	0.33	0.08	0.31	0.33	0.23	0.21	0.23	0.2	0.1	No	No	No	No
chr14:61992370:61992525:+@chr14:61995525:61995587:+@chr14:61995793:61995931:+	PRKCH	0.435	0.3742857142857143	0.29	0.46	0.59	0.47	0.38	0.38	0.54	0.37	0.55	0.28	0.34	0.47	0.45	0.3	0.29	0.51	0.28	0.29	0.43	0.41	0.4	0.56	0.46	0.32	0.21	0.36	0.26	0.44	0.25	No	No	No	No
chr6:96996040:96996157|96996170:+@chr6:96997288:96997454:+	UFL1	0.90125	0.9219047619047619	0.93	0.84	0.9	0.92	0.87	0.95	0.91	0.89	0.87	0.93	0.92	0.9	0.93	0.83	0.92	0.91	0.92	0.94	0.93	0.93	0.95	0.94	0.94	0.92	0.93	0.95	0.92	0.95	0.93	No	No	No	No
chrX:53024485:53024651:-@chrX:52985544|52985953:52985471:-	FAM156A	0.058750000000000004	0.0580952380952381	0.07	0.05	0.06	0.03	0.04	0.06	0.08	0.08	0.07	0.04	0.06	0.08	0.08	0.05	0.04	0.06	0.07	0.07	0.03	0.04	0.05	0.06	0.03	0.06	0.05	0.06	0.04	0.11	0.07	No	No	No	No
chr5:137528077:137527958:-@chr5:137527626:137527551:-	CDC23	0.83375	0.8457142857142858	0.92	0.73	0.74	0.83	0.85	0.88	0.84	0.88	0.77	0.9	0.83	0.89	0.86	0.86	0.87	0.66	0.87	0.76	0.81	0.86	0.85	0.87	0.83	0.86	0.85	0.93	0.85	0.87	0.91	No	No	No	No
chr10:103921590:103921682:+@chr10:103921868|103923528:103923623:+	NOLC1	0.9512499999999999	0.9571428571428571	0.96	0.96	0.97	0.92	0.94	0.96	0.95	0.95	0.94	0.96	0.97	0.94	0.94	0.97	0.97	0.95	0.96	0.95	0.96	0.94	0.95	0.96	0.94	0.95	0.97	0.97	0.96	0.97	0.98	No	No	No	No
chr11:89885466:89885652:+@chr11:89891313:89891406:+@chr11:89892407:89892505:+	NAALAD2	0.84375	0.8590476190476191	0.84	0.85	0.8	0.82	0.83	0.88	0.91	0.82	0.86	0.86	0.9	0.88	0.85	0.88	0.93	0.88	0.92	0.83	0.86	0.89	0.7	0.85	0.77	0.8	0.87	0.87	0.89	0.8	0.95	No	No	No	No
chr5:138861795:138861887:-@chr5:138860927|138861289:138860744:-	TMEM173	0.2425	0.26952380952380955	0.15	0.23	0.26	0.12	0.37	0.3	0.18	0.33	0.24	0.41	0.13	0.44	0.33	0.22	0.14	0.35	0.06	0.25	0.28	0.21	0.38	0.25	0.24	0.25	0.17	0.24	0.21	0.4	0.46	No	No	No	No
chr13:80113817:80113910:+@chr13:80117693|80117753:80117817:+	NDFIP2	0.9724999999999999	0.9766666666666663	0.98	0.98	0.97	0.95	0.96	0.98	0.98	0.98	0.97	0.98	0.96	0.96	0.98	0.98	0.98	0.98	0.98	0.98	0.98	0.98	0.97	0.96	0.99	0.95	0.98	0.99	0.98	0.99	0.99	No	No	No	No
chr1:114447227:114447415:-@chr1:114445260:114445356:-@chr1:114444377:114444507:-@chr1:114442526:114443022:-	AP4B1	0.40125	0.4152380952380953	0.48	0.48	0.42	0.25	0.37	0.47	0.37	0.37	0.35	0.43	0.44	0.55	0.43	0.4	0.43	0.31	0.25	0.42	0.42	0.46	0.43	0.4	0.35	0.36	0.51	0.5	0.56	0.34	0.38	No	No	No	No
chr10:116082930:116083020:-@chr10:116079321:116079404:-@chr10:116075319:116075524:-	AFAP1L2	0.31375	0.35238095238095246	0.25	0.3	0.47	0.2	0.24	0.53	0.3	0.22	0.49	0.49	0.38	0.61	0.33	0.16	0.09	0.35	0.23	0.29	0.42	0.14	0.3	0.43	0.4	0.46	0.44	0.23	0.48	0.49	0.19	No	No	No	No
chr16:68288822:68288940:+@chr16:68289185:68289283:+@chr16:68289669:68289893:+	PLA2G15	0.8899999999999999	0.9085714285714287	0.88	0.81	0.93	0.95	0.83	0.91	0.89	0.92	0.88	0.93	0.93	0.92	0.9	0.9	0.93	0.95	0.94	0.92	0.85	0.89	0.81	0.9	0.92	0.9	0.96	0.92	0.88	0.92	0.93	No	No	No	No
chr7:97862733:97863223:-@chr7:97862284|97862287:97862139:-	TECPR1	0.9225	0.9266666666666665	0.95	0.93	0.92	0.95	0.89	0.93	0.88	0.93	0.92	0.94	0.95	0.92	0.94	0.96	0.94	0.92	0.97	0.95	0.95	0.91	0.89	0.87	0.91	0.85	0.95	0.96	0.95	0.86	0.95	No	No	No	No
chr17:77079843:77080013|77080033:+@chr17:77080620:77080768:+	ENGASE	0.115	0.11095238095238096	0.07	0.19	0.11	0.04	0.18	0.13	0.13	0.07	0.13	0.07	0.12	0.18	0.1	0.11	0.07	0.08	0.05	0.06	0.09	0.11	0.19	0.11	0.12	0.07	0.13	0.21	0.09	0.18	0.06	No	No	No	No
chr14:92572873:92572965:-@chr14:92563018:92563178:-@chr14:92562437:92562478:-@chr14:92537279:92537397:-	ATXN3	0.92125	0.9195238095238096	0.92	0.92	0.91	0.91	0.91	0.93	0.93	0.94	0.93	0.9	0.94	0.88	0.94	0.93	0.91	0.87	0.92	0.91	0.93	0.85	0.91	0.92	0.92	0.91	0.95	0.94	0.94	0.93	0.98	No	No	No	No
chr7:97935751:97935828:-@chr7:97933677|97933688:97933508:-	BAIAP2L1	0.48250000000000004	0.42714285714285716	0.42	0.65	0.57	0.55	0.4	0.48	0.44	0.35	0.5	0.59	0.41	0.5	0.4	0.45	0.58	0.38	0.41	0.45	0.38	0.41	0.51	0.34	0.48	0.41	0.27	0.26	0.39	0.4	0.45	No	No	No	No
chr11:119187745:119187840:-@chr11:119186693:119186867:-@chr11:119186133:119186226:-@chr11:119185849:119185973:-	MCAM	0.43875000000000003	0.32285714285714284	0.53	0.52	0.55	0.12	0.57	0.35	0.39	0.48	0.56	0.14	0.64	0.25	0.34	0.41	0.37	0.39	0.24	0.38	0.24	0.3	0.26	0.21	0.48	0.3	0.2	0.31	0.31	0.42	0.03	No	No	No	No
chrX:153141216:153141399:-@chrX:153138683:153138697:-@chrX:153138047:153138152:-	L1CAM	0.9762500000000001	0.9695238095238095	0.98	0.98	0.98	0.97	0.98	0.98	0.97	0.97	0.96	0.96	0.98	0.97	0.97	0.96	0.99	0.98	0.98	0.98	0.98	0.97	0.98	0.97	0.98	0.89	0.99	0.96	0.98	0.96	0.97	No	No	No	No
chr12:66563635:66563807:-@chr12:66562695:66563133:-@chr12:66553945:66554085:-@chr12:66547120:66547228:-	TMBIM4	0.48625	0.4161904761904762	0.35	0.42	0.36	0.81	0.43	0.36	0.67	0.49	0.37	0.48	0.39	0.46	0.61	0.36	0.63	0.11	0.21	0.34	0.65	0.5	0.63	0.53	0.55	0.49	0.32	0.31	0.32	0.32	0.16	No	No	No	No
chr1:1203242:1203372:-@chr1:1200163:1200210:-@chr1:1198726:1198766:-	UBE2J2	0.14750000000000002	0.10714285714285714	0.09	0.15	0.07	0.27	0.11	0.18	0.12	0.19	0.1	0.07	0.12	0.11	0.12	0.1	0.05	0.07	0.04	0.12	0.09	0.16	0.1	0.17	0.25	0.09	0.07	0.05	0.16	0.19	0.02	No	No	No	No
chr10:33015662:33015760:+@chr10:33017815|33017860:33017925:+	C10orf68	0.7749999999999999	0.7990476190476189	0.84	0.58	0.79	0.68	0.71	0.86	0.84	0.9	0.84	0.72	0.64	0.75	0.86	0.86	0.84	0.78	0.8	0.68	0.75	0.85	0.66	0.86	0.82	0.86	0.85	0.78	0.85	0.85	0.88	No	No	No	No
chr11:85737334:85737409:-@chr11:85734459:85734584:-@chr11:85733410:85733512:-	PICALM	0.0325	0.044285714285714296	0.03	0.02	0.05	0.02	0.03	0.02	0.04	0.05	0.03	0.04	0.05	0.06	0.03	0.05	0.05	0.03	0.09	0.08	0.03	0.06	0.06	0.05	0.03	0.05	0.02	0.05	0.02	0.03	0.02	No	No	No	No
chr16:18439235:18439368:-@chr16:18438678:18438772:-@chr16:18437997:18438140:-	AK310228,AK304826	0.16499999999999998	0.16571428571428573	0.19	0.12	0.15	0.22	0.13	0.15	0.15	0.21	0.15	0.18	0.16	0.2	0.16	0.19	0.15	0.15	0.15	0.14	0.14	0.21	0.16	0.18	0.14	0.16	0.18	0.2	0.2	0.13	0.15	No	No	No	No
chr1:880526:880422|880437:-@chr1:879583:880180:-	NOC2L	0.43625	0.44857142857142857	0.44	0.49	0.42	0.49	0.38	0.46	0.37	0.44	0.47	0.43	0.42	0.38	0.35	0.3	0.53	0.44	0.47	0.49	0.42	0.54	0.53	0.32	0.45	0.47	0.44	0.42	0.66	0.55	0.34	No	No	No	No
chr15:75182383:75182430:+@chr15:75182779|75182868|75182894|75182897:75182995:+	MPI	0.1825	0.1476190476190476	0.17	0.24	0.13	0.23	0.23	0.19	0.16	0.11	0.1	0.19	0.17	0.12	0.13	0.12	0.15	0.25	0.13	0.17	0.16	0.12	0.05	0.14	0.09	0.16	0.08	0.09	0.19	0.28	0.21	No	No	No	No
chr20:35089842:35089913:+@chr20:35093668:35093770:+@chr20:35125108:35125469:+	DLGAP4	0.07125000000000001	0.0580952380952381	0.07	0.05	0.03	0.09	0.07	0.1	0.09	0.07	0.07	0.04	0.05	0.04	0.06	0.07	0.04	0.05	0.05	0.04	0.05	0.05	0.09	0.07	0.04	0.1	0.05	0.05	0.07	0.07	0.07	No	No	No	No
chr2:55874588:55874478|55874482:-@chr2:55873550:55873621:-	PNPT1	0.07	0.07476190476190478	0.08	0.07	0.12	0.05	0.05	0.05	0.08	0.06	0.1	0.05	0.09	0.1	0.12	0.11	0.08	0.05	0.04	0.09	0.13	0.06	0.06	0.06	0.08	0.03	0.06	0.08	0.08	0.06	0.04	No	No	No	No
chr2:241619769:241619885:-@chr2:241617016:241619198:-@chr2:241615835:241616161:-	AQP12B	0.6625	0.6885714285714286	0.75	0.67	0.74	0.62	0.57	0.67	0.66	0.62	0.72	0.79	0.77	0.78	0.66	0.67	0.71	0.61	0.67	0.75	0.7	0.64	0.5	0.7	0.71	0.45	0.81	0.81	0.69	0.58	0.74	No	No	No	No
chr12:6909238:6909353:+@chr12:6909473:6909637:+@chr12:6923308:6923466:+	CD4	0.81375	0.8995238095238094	0.84	0.79	0.8	0.9	0.85	0.65	0.91	0.77	0.92	0.91	0.89	0.83	0.89	0.93	0.9	0.95	0.95	0.93	0.82	0.9	0.79	0.92	0.76	0.86	0.95	0.96	0.91	0.95	0.97	No	No	No	No
chr7:48134360:48134424:+@chr7:48141421:48141467:+@chr7:48146470:48146679:+	UPP1	0.4275	0.3852380952380952	0.39	0.32	0.41	0.43	0.3	0.35	0.51	0.71	0.33	0.29	0.26	0.45	0.58	0.37	0.45	0.42	0.52	0.39	0.44	0.57	0.28	0.53	0.32	0.38	0.3	0.38	0.41	0.27	0.15	No	No	No	No
chr15:45670583:45670980:-@chr15:45668799:45669017:-@chr15:45661524:45661719:-	GATM	0.98875	0.9909523809523807	0.99	0.99	0.99	0.99	0.99	0.98	0.99	0.99	0.99	0.99	0.99	0.99	0.99	0.99	0.99	0.99	1.0	0.99	0.99	0.99	0.99	0.99	0.99	0.99	0.99	0.99	0.99	0.99	1.0	No	No	No	No
chr11:67195935:67196094:+@chr11:67196384|67196453:67196493:+	RPS6KB2	0.24125000000000002	0.2833333333333334	0.14	0.51	0.2	0.2	0.14	0.31	0.27	0.16	0.14	0.27	0.32	0.24	0.25	0.11	0.24	0.44	0.16	0.3	0.42	0.47	0.25	0.39	0.27	0.28	0.25	0.2	0.24	0.55	0.16	No	No	No	No
chr2:73461364:73461512:+@chr2:73470101|73470132:73470257:+	CCT7	0.39749999999999996	0.3595238095238095	0.24	0.56	0.42	0.24	0.56	0.49	0.35	0.32	0.25	0.31	0.35	0.29	0.37	0.27	0.34	0.38	0.46	0.4	0.43	0.29	0.39	0.2	0.31	0.36	0.49	0.31	0.55	0.45	0.35	No	No	No	No
chr15:78758613:78758831:+@chr15:78762874:78762943:+@chr15:78764083:78764266:+	IREB2	0.9475	0.9528571428571427	0.96	0.96	0.97	0.93	0.92	0.95	0.93	0.96	0.97	0.97	0.97	0.91	0.95	0.89	0.92	0.93	0.96	0.91	0.98	0.9	0.96	0.97	0.96	0.97	0.97	0.98	0.98	0.98	0.98	No	No	No	No
chr11:95555035:95555142:+@chr11:95555663:95555740:+@chr11:95560950:95561191:+	CEP57	0.77	0.7538095238095238	0.88	0.8	0.72	0.65	0.87	0.77	0.77	0.7	0.88	0.53	0.8	0.38	0.76	0.84	0.92	0.86	0.65	0.73	0.81	0.78	0.66	0.53	0.77	0.57	0.92	0.85	0.82	0.84	0.93	No	No	No	No
chr6:30654891:30655093:-@chr6:30652321|30653823:30652185:-	PPP1R18	0.08499999999999999	0.0561904761904762	0.06	0.12	0.11	0.05	0.06	0.12	0.12	0.04	0.07	0.04	0.06	0.07	0.05	0.04	0.04	0.05	0.02	0.03	0.07	0.05	0.08	0.07	0.03	0.05	0.03	0.04	0.11	0.16	0.02	No	No	No	No
chr5:162866263:162866352:+@chr5:162866474:162866526:+	CCNG1	0.9325	0.9395238095238095	0.92	0.94	0.93	0.96	0.96	0.95	0.9	0.9	0.92	0.94	0.94	0.92	0.91	0.92	0.94	0.94	0.94	0.95	0.91	0.94	0.92	0.95	0.94	0.94	0.97	0.96	0.93	0.96	0.99	No	No	No	No
chr12:133657037:133657658:+@chr12:133657859:133657915:+@chr12:133659689:133659815:+	ZNF140	0.86125	0.857142857142857	0.93	0.9	0.89	0.87	0.89	0.74	0.8	0.87	0.83	0.83	0.88	0.81	0.88	0.89	0.52	0.84	0.9	0.83	0.88	0.87	0.66	0.9	0.85	0.9	0.96	0.95	0.9	0.95	0.97	No	No	No	No
chr5:177641797:177641886:-@chr5:177639974:177640104:-@chr5:177638891:177638971:-	AGXT2L2	0.6487499999999999	0.71	0.59	0.71	0.5	0.62	0.8	0.59	0.7	0.68	0.64	0.87	0.5	0.76	0.66	0.73	0.82	0.82	0.65	0.79	0.87	0.69	0.74	0.81	0.8	0.59	0.7	0.45	0.61	0.67	0.74	No	No	No	No
chr15:60771202:60771344:-@chr15:60770767:60770859:-@chr15:60768262:60768366:-	NARG2	0.3325	0.31380952380952376	0.47	0.26	0.31	0.45	0.41	0.32	0.28	0.16	0.47	0.2	0.35	0.27	0.35	0.24	0.21	0.18	0.2	0.61	0.24	0.23	0.35	0.23	0.45	0.12	0.5	0.3	0.59	0.36	0.14	No	No	No	No
chr16:1359628:1359774:+@chr16:1362348:1362668:+@chr16:1364021:1364097:+	UBE2I	0.26625	0.2185714285714286	0.16	0.19	0.32	0.29	0.21	0.27	0.47	0.22	0.14	0.26	0.14	0.29	0.23	0.16	0.32	0.2	0.22	0.24	0.28	0.26	0.26	0.15	0.31	0.22	0.2	0.26	0.17	0.15	0.13	No	No	No	No
chr16:3706639:3706754:+@chr16:3707000|3707188:3707342:+	DNASE1	0.67125	0.670952380952381	0.63	0.58	0.57	0.85	0.46	0.85	0.76	0.67	0.7	0.76	0.69	0.84	0.57	0.84	0.72	0.88	0.73	0.61	0.54	0.6	0.76	0.71	0.81	0.83	0.4	0.53	0.46	0.45	0.66	No	No	No	No
chr3:141297366:141297596:+@chr3:141298279:141298331:+@chr3:141299210:141299293:+	RASA2	0.30875	0.2933333333333334	0.26	0.31	0.29	0.52	0.46	0.2	0.23	0.2	0.33	0.31	0.33	0.35	0.27	0.4	0.3	0.42	0.33	0.41	0.22	0.29	0.28	0.17	0.31	0.41	0.16	0.23	0.27	0.17	0.2	No	No	No	No
chr3:195400689:195400814:+@chr3:195400816:195400858:+	AK128346,BC144457	0.82125	0.899047619047619	0.4	0.84	0.86	0.95	0.86	0.92	0.87	0.87	0.86	0.89	0.9	0.91	0.91	0.89	0.94	0.9	0.96	0.81	0.88	0.91	0.89	0.92	0.87	0.83	0.96	0.91	0.94	0.9	0.9	No	No	No	No
chr17:7221675:7221588:-@chr17:7221491:7221384:-	NEURL4	0.9662499999999999	0.9533333333333334	0.97	0.96	0.97	0.98	0.92	0.98	0.97	0.98	0.96	0.97	0.98	0.94	0.94	0.96	0.98	0.97	0.99	0.95	0.96	0.94	0.92	0.96	0.97	0.94	0.97	0.98	0.96	0.8	0.98	No	No	No	No
chr12:123712163:123712010|123712093:-@chr12:123707585:123707674:-	MPHOSPH9	0.9137500000000001	0.9004761904761904	0.89	0.92	0.9	0.9	0.95	0.89	0.92	0.94	0.89	0.89	0.9	0.89	0.91	0.92	0.9	0.84	0.8	0.88	0.92	0.92	0.87	0.9	0.93	0.9	0.95	0.94	0.94	0.87	0.95	No	No	No	No
chrX:47106703:47106818:+@chrX:47107010:47107098:+	USP11	0.10250000000000001	0.11047619047619045	0.09	0.07	0.07	0.18	0.08	0.08	0.14	0.11	0.12	0.15	0.09	0.09	0.12	0.11	0.1	0.12	0.37	0.09	0.1	0.13	0.14	0.11	0.12	0.09	0.05	0.07	0.06	0.05	0.04	No	No	No	No
chr20:34252878:34252682|34252724:-@chr20:34243124:34243266:-	RBM12	0.4175	0.7180952380952381	0.28	0.35	0.18	0.72	0.19	0.16	0.6	0.86	0.79	0.87	0.82	0.7	0.78	0.54	0.87	0.84	0.9	0.82	0.83	0.82	0.72	0.68	0.63	0.36	0.73	0.61	0.48	0.74	0.55	Yes	No	No	No
chr13:49098795:49098893:-@chr13:49096444:49096539:-@chr13:49089722:49089877:-	RCBTB2	0.58375	0.5228571428571429	0.71	0.77	0.49	0.41	0.57	0.53	0.65	0.54	0.42	0.34	0.53	0.38	0.35	0.67	0.66	0.52	0.26	0.54	0.61	0.58	0.33	0.54	0.45	0.69	0.66	0.56	0.45	0.63	0.81	No	No	No	No
chr12:57999772:57999812:+@chr12:57999973:58000035:+	DTX3	0.7775000000000001	0.7700000000000001	0.85	0.55	0.83	0.68	0.84	0.76	0.81	0.9	0.68	0.8	0.7	0.85	0.84	0.68	0.85	0.88	0.66	0.82	0.84	0.85	0.86	0.87	0.85	0.75	0.75	0.73	0.84	0.58	0.49	No	No	No	No
chr11:44958855:44958903:-@chr11:44958431:44958450:-@chr11:44957112:44957213:-	TP53I11	0.3425	0.3428571428571429	0.23	0.45	0.2	0.58	0.42	0.31	0.19	0.36	0.57	0.33	0.48	0.45	0.3	0.29	0.17	0.36	0.13	0.25	0.65	0.26	0.36	0.53	0.26	0.56	0.27	0.42	0.2	0.15	0.21	No	No	No	No
chr9:154709:154795:-@chr9:152034:152078:-@chr9:150642:150725:-@chr9:146102:146158:-	CBWD1	0.9337500000000001	0.9457142857142857	0.95	0.93	0.96	0.94	0.93	0.9	0.93	0.93	0.96	0.87	0.95	0.94	0.96	0.95	0.94	0.92	0.97	0.89	0.97	0.89	0.92	0.96	0.95	0.96	0.98	0.96	0.97	0.97	0.98	No	No	No	No
chr14:53521156:53521347:-@chr14:53518562:53518645:-@chr14:53503458:53513667:-	DDHD1	0.11125	0.13904761904761906	0.08	0.07	0.11	0.25	0.13	0.07	0.1	0.08	0.16	0.11	0.1	0.07	0.27	0.07	0.14	0.12	0.19	0.06	0.05	0.26	0.14	0.2	0.19	0.2	0.12	0.16	0.09	0.12	0.1	No	No	No	No
chr1:95397428:95397541:+@chr1:95426873:95426989:+@chr1:95428535:95428826:+	LOC729970	0.64625	0.7228571428571429	0.62	0.69	0.79	0.59	0.81	0.44	0.71	0.52	0.49	0.7	0.54	0.8	0.66	0.83	0.75	0.76	0.55	0.82	0.69	0.69	0.55	0.63	0.86	0.81	0.87	0.74	0.82	0.8	0.82	No	No	No	No
chr8:144663498:144663399|144663456:-@chr8:144663324|144663324:144663224:-	EEF1D	0.965	0.9676190476190475	0.96	0.94	0.95	0.99	0.97	0.96	0.98	0.97	0.97	0.96	0.96	0.95	0.96	0.97	0.98	0.97	0.99	0.98	0.95	0.96	0.94	0.95	0.97	0.97	0.99	0.98	0.96	0.97	0.99	No	No	No	No
chr14:63860538:63860646:-@chr14:63858690:63858743:-@chr14:63856330:63856449:-	PPP2R5E	0.89625	0.8961904761904764	0.94	0.96	0.93	0.75	0.9	0.95	0.86	0.88	0.92	0.89	0.91	0.91	0.89	0.91	0.87	0.86	0.7	0.78	0.93	0.8	0.94	0.91	0.91	0.9	0.96	0.96	0.93	0.96	0.98	No	No	No	No
chr14:105944787:105944844:+@chr14:105945068:105945208:+	CRIP2	0.053750000000000006	0.05571428571428572	0.04	0.03	0.03	0.12	0.05	0.05	0.05	0.06	0.04	0.07	0.04	0.05	0.07	0.06	0.06	0.08	0.05	0.05	0.05	0.08	0.06	0.08	0.05	0.08	0.04	0.06	0.04	0.03	0.03	No	No	No	No
chr3:193345018:193345121:-@chr3:193337390:193337475:-@chr3:193336398:193336699:-	n/a	0.43375	0.39428571428571424	0.3	0.27	0.28	0.5	0.52	0.59	0.58	0.43	0.44	0.26	0.22	0.3	0.41	0.45	0.52	0.44	0.59	0.46	0.61	0.47	0.5	0.48	0.32	0.35	0.14	0.35	0.31	0.26	0.4	No	No	No	No
chr5:74962617:74962818:+@chr5:74965077:74965208:+@chr5:74966804:74967671:+	AK307154	0.4825	0.5366666666666665	0.34	0.69	0.44	0.51	0.66	0.38	0.47	0.37	0.21	0.61	0.44	0.61	0.46	0.39	0.31	0.68	0.84	0.48	0.8	0.46	0.55	0.32	0.52	0.5	0.5	0.61	0.66	0.7	0.62	No	No	No	No
chr14:77923838:77923983:-@chr14:77923708|77923756:77923438:-	C14orf133	0.4925	0.5180952380952382	0.56	0.6	0.57	0.36	0.44	0.43	0.52	0.46	0.44	0.56	0.49	0.55	0.3	0.42	0.73	0.38	0.49	0.54	0.71	0.28	0.54	0.64	0.54	0.49	0.51	0.57	0.56	0.7	0.44	No	No	No	No
chr1:46056895:46056942:+@chr1:46066057:46066129:+@chr1:46067927:46068037:+	NASP	0.1775	0.14095238095238094	0.2	0.3	0.22	0.08	0.18	0.21	0.14	0.09	0.12	0.06	0.08	0.16	0.12	0.09	0.07	0.07	0.15	0.07	0.15	0.09	0.13	0.15	0.09	0.18	0.15	0.37	0.17	0.2	0.29	No	No	No	No
chr2:220250690:220250820:-@chr2:220250353:220250428:-@chr2:220249088:220249165:-	DNPEP	0.85875	0.8400000000000001	0.92	0.81	0.82	0.82	0.85	0.88	0.91	0.86	0.84	0.72	0.89	0.74	0.87	0.9	0.89	0.84	0.8	0.68	0.89	0.71	0.76	0.86	0.89	0.89	0.94	0.89	0.85	0.87	0.92	No	No	No	No
chr21:34011218:34011435:-@chr21:34007171:34007194:-@chr21:34001069:34004111:-	SYNJ1	0.96625	0.9542857142857143	0.97	0.98	0.98	0.94	0.94	0.98	0.97	0.97	0.96	0.97	0.97	0.96	0.95	0.97	0.95	0.93	0.97	0.95	0.97	0.92	0.96	0.97	0.91	0.92	0.97	0.96	0.97	0.93	0.98	No	No	No	No
chr11:65397822:65398075:+@chr11:65401550|65401597:65401827:+	PCNXL3	0.10250000000000001	0.10285714285714287	0.12	0.08	0.06	0.17	0.12	0.08	0.11	0.08	0.09	0.08	0.04	0.14	0.13	0.14	0.11	0.1	0.15	0.12	0.08	0.15	0.21	0.1	0.11	0.07	0.03	0.04	0.06	0.16	0.05	No	No	No	No
chr17:10628328:10628451:-@chr17:10626587:10626646:-@chr17:10616639:10618905:-	TMEM220	0.48750000000000004	0.6514285714285714	0.5	0.56	0.34	0.51	0.53	0.49	0.29	0.68	0.69	0.64	0.75	0.7	0.58	0.54	0.56	0.5	0.37	0.68	0.61	0.68	0.44	0.35	0.79	0.81	0.74	0.78	0.7	0.83	0.94	No	No	No	No
chr4:76434145:76434030|76434034:-@chr4:76419311:76419389:-	RCHY1	0.9425	0.9347619047619049	0.94	0.94	0.97	0.9	0.9	0.97	0.97	0.95	0.94	0.94	0.93	0.92	0.94	0.95	0.94	0.95	0.87	0.95	0.96	0.93	0.94	0.96	0.92	0.88	0.93	0.92	0.94	0.95	0.97	No	No	No	No
chr15:43478018:43478077:+@chr15:43478352:43478431:+	CCNDBP1	0.30625	0.319047619047619	0.28	0.2	0.36	0.23	0.37	0.36	0.37	0.28	0.27	0.32	0.29	0.35	0.37	0.35	0.31	0.3	0.35	0.31	0.24	0.36	0.32	0.31	0.39	0.38	0.38	0.3	0.26	0.44	0.1	No	No	No	No
chr4:20702082:20702329:+@chr4:20703381:20703507:+@chr4:20703764:20703844:+	PACRGL	0.27249999999999996	0.2528571428571428	0.31	0.36	0.55	0.1	0.19	0.38	0.19	0.1	0.26	0.25	0.22	0.34	0.19	0.24	0.14	0.16	0.11	0.16	0.31	0.4	0.24	0.25	0.27	0.34	0.26	0.51	0.31	0.18	0.17	No	No	No	No
chr17:27620801:27621166:-@chr17:27613010:27614734:-@chr17:27594516:27594548:-	NUFIP2	0.985	0.9890476190476188	0.99	0.99	0.99	0.98	0.99	0.99	0.98	0.97	0.99	0.99	0.98	0.99	0.99	0.99	0.99	0.99	0.98	0.99	0.99	0.98	0.99	0.99	0.99	0.99	0.99	0.99	0.99	0.99	1.0	No	No	No	No
chr1:1198726:1198766:-@chr1:1192588:1192690:-@chr1:1192372:1192510:-	UBE2J2	0.8887499999999999	0.9214285714285715	0.9	0.9	0.91	0.8	0.92	0.95	0.88	0.85	0.91	0.92	0.9	0.94	0.86	0.93	0.95	0.9	0.91	0.88	0.93	0.91	0.88	0.91	0.92	0.92	0.98	0.95	0.96	0.93	0.96	No	No	No	No
chr17:6661408:6661543:+@chr17:6662181:6662278:+@chr17:6662575:6662838:+@chr17:6662981:6663037:+	XAF1	0.14125	0.1838095238095238	0.13	0.09	0.13	0.06	0.16	0.27	0.11	0.18	0.24	0.23	0.16	0.1	0.1	0.09	0.22	0.18	0.13	0.11	0.24	0.3	0.11	0.07	0.14	0.36	0.18	0.14	0.32	0.37	0.07	No	No	No	No
chr10:17216550:17216659:-@chr10:17210840:17210916:-@chr10:17203482:17203547:-	TRDMT1	0.59125	0.5876190476190476	0.6	0.51	0.6	0.62	0.67	0.67	0.48	0.58	0.68	0.33	0.64	0.3	0.52	0.56	0.63	0.54	0.58	0.47	0.72	0.68	0.58	0.63	0.68	0.61	0.61	0.48	0.66	0.67	0.77	No	No	No	No
chr5:177143346:177143416:-@chr5:177141055:177141178:-@chr5:177140749:177140917:-	FAM153A	0.86625	0.8195238095238094	0.76	0.93	0.81	0.94	0.91	0.87	0.95	0.76	0.75	0.94	0.76	0.89	0.77	0.68	0.56	0.85	0.86	0.74	0.95	0.68	0.76	0.63	0.93	0.95	0.95	0.94	0.84	0.82	0.96	No	No	No	No
chr11:62474581:62474796:-@chr11:62469940:62470021:-@chr11:62462040:62462183:-	BSCL2	0.93875	0.94	0.92	0.94	0.96	0.93	0.89	0.95	0.96	0.96	0.97	0.85	0.97	0.95	0.9	0.95	0.91	0.95	0.96	0.96	0.94	0.85	0.94	0.97	0.96	0.97	0.96	0.97	0.93	0.9	0.98	No	No	No	No
chr1:42964489:42964587:+@chr1:42995273:42995392:+@chr1:43000560:43000660:+	CCDC30	0.16625	0.2061904761904762	0.23	0.27	0.17	0.14	0.19	0.12	0.12	0.09	0.2	0.13	0.13	0.13	0.28	0.21	0.09	0.19	0.12	0.08	0.14	0.28	0.35	0.2	0.22	0.33	0.22	0.16	0.51	0.09	0.27	No	No	No	No
chr22:38482249:38482456:-@chr22:38481693:38481739:-@chr22:38480896:38481382:-	BAIAP2L2	0.6824999999999999	0.6633333333333334	0.49	0.81	0.79	0.42	0.75	0.86	0.76	0.58	0.67	0.63	0.84	0.59	0.65	0.51	0.66	0.52	0.85	0.74	0.77	0.62	0.66	0.78	0.53	0.56	0.73	0.66	0.64	0.67	0.65	No	No	No	No
[truncated: 55,179 more rows]
