# Supplementary material for: Transcriptome alterations in myotonic dystrophy frontal cortex
Source: Cell Rep. Author manuscript; Available in PMC 2022 Jul 11. (PMC9272850; doi:10.1016/j.celrep.2020.108634)
Supplement: Table S7 [file NIHMS1821080-supplement-Table_S7.xlsx]

## Sheet: Sheet1
Table S7. Oligonucleotides.
Name	Sequence
GRIP1 Kinesin Binding Domain +exon 21:	TCGAGCCCCAAGAAGTTCCCTATTTCTAGCCATTTGAGTGACCTGGGGGATGTGGAGGAGGACTCCTCACCAGCACAGAAGCCAGGCAAGCTCTCCGACATGTACCCCTCCACGGTGCCCAGTGTGGACAGTGCTGTGGATTCATGGGATGGGTCTGCAATAGACACCAGCTATGGAACTCAAGGCACTAGTTTTCAGGCCTCAGGATACAATTTCAACACCTATGACTGGAGGAGTCCAAAACAGAGAGGCAGCTTGTCCCCAGTCACTAAGCCTCGAAGCAGACTTACCCAGATGTGGGGCTGAGTTATGAAGACTGGGACCGGTCCACAGCCAGTGGTTTTGCAGGGGCTGCCGATAGTGCAGAGACAGAACAAGAGGAGAACTTCTGGTCTCAAG…
GRIP1 Kinesin Binding Domain -exon 21:	TCGAGCCCCAAGAAGTTCCCTATTTCTAGCCATTTGAGTGACCTGGGGGATGTGGAGGAGGACTCCTCACCAGCACAGAAGCCAGGCAAGCTCTCCGACATGTACCCCTCCACGGTGCCCAGTGTGGACAGTGCTGTGGATTCATGGGATGGGTCTGCAATAGACACCAGCTATGGAACTCAAGGCACTAGTTTTCAGGCCTCAGGATACAATTTCAACACCTATGACTGGAGGAGTCCAAAACAGAGAGGCAGCTTGTCCCCAGTCACTAAGCCTCGAAGCCAGACTTACCCAGATGTGGGGCTGAGTTATGAAGACTGGGACCGGTCCACAGCCAGTGGTTTTGCAGGGGCTGCCGATAGTGCAGAGACAGAACAAGAGGAGAACTTCTGGTCTCAA…
GRIP1-KBD FWD primer:	CTTCGAATTCTGCAGTCGACTCGAGCCCCAAGAAGTTCCC
GRIP1-KBD REV primer:	TATCTAGATCCGGTGGATCCCTTTATTTCTTGTTTCATTTTTCTCAGGGTTAC
BicD2 FWD primer:	GCTAGTTAAGCTTGGTACCGAGCTCGGATCCATGGATATCATGGATTACAAGGATGAC
BicD2 REV primer:	CCACCCCCTCCCGAACCTCCGCCCCCTCTAGAGACGGTCCGATCT
KIF1Balpha tail FWD primer:	GGAGGTTCGGGAGGGGGTGGCTCAGATACATCCATGGGGTCCCTC
KIF1Balpha tail REV primer:	GAGCGGCCGCCACTGTGCTGGATATCCTAGACTGTGGTTTCTCGACCT
KIF5A tail FWD primer 1:	GCCTCAGTAAATTTGGAGTTGACTGC
KIF5A tail REV primer 1:	TTAGCTGGCTGCTGTCTCTTGG
KIF5A tail FWD primer 2:	GCTCAGATACATCCATGGGGTCCCTCGCCTCAGTAAATTTGGAGT
KIF5A tail REV primer 2:	GGGCCCTCTAGACTCGAGCGGCCGCTTAGCTGGCTGCTGTCTCTT
