# Supplementary material for: Transcriptome alterations in myotonic dystrophy frontal cortex
Source: Cell Rep. Author manuscript; Available in PMC 2022 Jul 11. (PMC9272850; doi:10.1016/j.celrep.2020.108634)
Supplement: Table S6 [file NIHMS1821080-supplement-Table_S6.xls]

#Gene	Unaff_1	Unaff_6	Unaff_7	Unaff_8	Unaff_2	Unaff_3	Unaff_4	Unaff_5	DM2_2	DM2_4	DM2_1	DM2_3	Symb	Desc
LINC01744	3.90407	3.34792	3.94576	4.08959	3.15025	3.74403	4.06103	4.18661	4.05502	4.2436	3.93493	3.54016	n/a	n/a
LOC102724604	6.98249	2.8353	7.12254	2.99364	15.17626	17.51707	17.3767	3.71081	17.88675	11.09455	14.63569	15.9777	n/a	n/a
MTVR2	0.3352	0.2242	1.16203	0.42247	0.18731	0.19004	1.86788	0.68417	0.4231	0.44784	0.44862	0.43842	MTVR2	Homo sapiens mouse mammary tumor virus receptor homolog 2 (MTVR2), non-coding RNA.
LOC102724601	6.23697	3.99477	4.55879	3.21903	3.65765	2.33315	4.59085	6.54437	3.01869	5.62221	2.85468	3.28907	n/a	n/a
CHMP1B	53.45322	44.89592	50.12405	45.09001	47.81481	51.59207	51.2997	50.34853	72.35644	49.01549	52.98812	46.8212	CHMP1B	Homo sapiens charged multivesicular body protein 1B (CHMP1B), mRNA.
LINC01634	3.18131	2.81858	3.63985	4.43752	2.81247	3.69261	5.00515	4.55777	4.63598	4.10542	4.95865	4.14832	FLJ41941	Homo sapiens uncharacterized LOC100192420 (FLJ41941), non-coding RNA.
LINC01637	5.68664	2.10518	6.46669	4.39312	3.08306	4.37302	4.68901	6.66926	4.2657	4.85289	5.30304	6.31252	n/a	n/a
LOC441204	10.45213	9.74054	9.69724	2.94622	6.73599	16.63306	8.87053	2.90931	9.49637	7.56371	12.76419	3.95546	LOC441204	Homo sapiens uncharacterized LOC441204 (LOC441204), non-coding RNA.
TCOF1	23.22535	25.69262	24.27991	46.43262	20.14264	21.58195	25.27646	32.0883	16.80662	26.40195	23.50059	29.37743	TCOF1	Homo sapiens Treacher Collins-Franceschetti syndrome 1 (TCOF1), transcript variant 6, mRNA.
NSRP1	19.86392	20.74122	16.75952	23.02292	20.37083	19.16068	22.44133	39.35574	26.8428	22.79308	25.43176	22.38307	NSRP1	Homo sapiens nuclear speckle splicing regulatory protein 1 (NSRP1), transcript variant 2, mRNA.,Homo sapiens nuclear speckle splicing regulatory protein 1 (NSRP1), transcript variant 1, mRNA.,Homo sapiens nuclear speckle splicing regulatory protein 1 (NSRP1), transcript variant 2, mRNA.,
SPPL3	36.91338	35.53404	38.6809	31.96294	32.18071	38.3818	35.87309	31.74553	32.41419	35.80844	31.41819	27.4129	SPPL3	Homo sapiens signal peptide peptidase like 3 (SPPL3), mRNA.,
OPA3	19.36106	16.94604	16.54054	25.63958	14.85186	15.12814	19.24429	24.51847	20.75583	21.47892	21.3637	22.63169	OPA3	Homo sapiens optic atrophy 3 (autosomal recessive, with chorea and spastic paraplegia) (OPA3), nuclear gene encoding mitochondrial protein, transcript variant 2, mRNA.,
OPA1	86.53084	99.51857	92.53232	48.32845	81.23687	99.53174	67.89865	56.65733	74.40512	73.9623	85.47798	52.36375	OPA1	Homo sapiens optic atrophy 1 (autosomal dominant) (OPA1), nuclear gene encoding mitochondrial protein, transcript variant 1, mRNA.
RNF219-AS1	7.50594	4.72144	1.76558	3.06146	4.88585	6.00764	5.79327	6.95744	5.92344	9.48386	4.56484	5.16058	RNF219-AS1	Homo sapiens RNF219 antisense RNA 1 (RNF219-AS1), non-coding RNA.
LOC105369747	3.04461	2.40831	2.81537	2.87812	3.45104	1.77591	2.21228	2.85782	1.8121	2.52076	1.58911	2.01717	n/a	n/a
ITGA8	3.35811	4.50197	4.05719	4.4707	4.56355	4.87223	3.4845	3.12943	9.30448	4.89585	6.61465	4.06325	ITGA8	Homo sapiens integrin, alpha 8 (ITGA8), mRNA.,
ITGA9	20.60047	19.6787	18.82549	17.85952	18.46302	20.3902	22.6052	16.60536	20.64927	17.75462	15.7147	22.57882	ITGA9	Homo sapiens integrin, alpha 9 (ITGA9), mRNA.,
ITGA1	4.81043	6.13886	4.99536	4.59397	14.9076	7.85775	5.61177	4.01838	18.1506	5.11299	7.74089	10.56597	ITGA1	Homo sapiens integrin, alpha 1 (ITGA1), mRNA.,
ITGA2	3.45224	4.74808	2.44955	14.17295	5.01151	2.64842	2.61599	2.75623	4.21144	2.53667	3.64883	2.8791	ITGA2	Homo sapiens integrin, alpha 2 (CD49B, alpha 2 subunit of VLA-2 receptor) (ITGA2), transcript variant 1, mRNA.
ITGA3	17.7134	17.94593	20.5016	20.37471	18.63369	19.55279	22.44746	21.64528	18.57532	21.97592	16.00985	26.46744	ITGA3	Homo sapiens integrin, alpha 3 (antigen CD49C, alpha 3 subunit of VLA-3 receptor) (ITGA3), transcript variant a, mRNA.
ITGA4	5.2038	4.24573	5.60075	3.72011	4.40636	5.45329	4.93214	2.99603	3.94383	4.50243	4.16693	3.5448	ITGA4	Homo sapiens integrin, alpha 4 (antigen CD49D, alpha 4 subunit of VLA-4 receptor) (ITGA4), mRNA.,
ITGA5	1.9442	2.13131	0.91686	3.68603	4.06238	1.53295	2.09908	1.49073	14.69213	1.33551	3.19014	9.89216	ITGA5	Homo sapiens integrin, alpha 5 (fibronectin receptor, alpha polypeptide) (ITGA5), mRNA.
ITGA6	17.59064	16.83929	12.46737	16.37492	38.69362	12.16044	16.36613	14.92479	24.30883	14.95618	19.95619	34.61625	ITGA6	Homo sapiens integrin, alpha 6 (ITGA6), transcript variant 2, mRNA.,Homo sapiens integrin, alpha 6 (ITGA6), transcript variant 1, mRNA.,
ITGA7	34.40812	29.43851	23.80267	55.72539	46.73636	25.65877	51.39757	49.00818	38.77542	49.3832	42.78626	59.57888	ITGA7	Homo sapiens integrin, alpha 7 (ITGA7), transcript variant 2, mRNA.,
UFSP2	15.40733	16.16407	19.7588	12.97295	18.81531	21.57685	11.46963	11.49101	15.98421	15.14138	16.18736	11.41915	UFSP2	Homo sapiens UFM1-specific peptidase 2 (UFSP2), transcript variant 2, non-coding RNA.
LOC101928371	1.75228	1.27759	1.84629	2.37865	1.69375	2.03038	2.46882	2.15636	2.44889	2.28905	1.65133	2.37727	n/a	n/a
LOC101928370	0.78963	0.84136	0.55886	0.73699	1.68011	1.27203	1.66029	1.87791	2.798	1.72368	1.02049	1.74463	n/a	n/a
LOC101928372	24.2464	20.7934	24.07595	21.64699	25.0198	21.35505	29.34317	31.19121	29.57803	31.60448	29.88546	26.64965	n/a	n/a
FAM212B	37.51306	35.93831	38.74574	29.11948	29.61276	35.72724	34.44439	34.48011	24.38764	37.51129	30.02875	35.27977	FAM212B	Homo sapiens family with sequence similarity 212, member B (FAM212B), transcript variant 2, mRNA.
FAM212A	4.79473	3.76794	5.00928	10.09096	4.0283	5.75226	5.77099	4.15012	3.01173	5.37177	3.46592	9.21148	FAM212A	Homo sapiens family with sequence similarity 212, member A (FAM212A), mRNA.
CHST9	1.22222	1.60722	1.37848	0.84987	1.65503	1.59774	1.15592	0.97716	0.72317	1.53925	1.24361	1.32165	CHST9	Homo sapiens carbohydrate (N-acetylgalactosamine 4-0) sulfotransferase 9 (CHST9), transcript variant 3, mRNA.
CHST8	6.17259	8.68367	8.52485	7.0578	5.87098	6.17225	6.33365	8.18656	2.48473	9.68653	5.4597	4.4203	CHST8	Homo sapiens carbohydrate (N-acetylgalactosamine 4-0) sulfotransferase 8 (CHST8), transcript variant 2, mRNA.
CHST1	50.05006	46.35565	56.32269	55.51501	60.96503	52.1102	69.08862	75.21445	48.79859	66.4892	68.30305	71.7669	CHST1	Homo sapiens carbohydrate (keratan sulfate Gal-6) sulfotransferase 1 (CHST1), mRNA.,
CHST3	5.16244	6.44154	3.49326	23.22463	13.0047	5.20397	6.26168	5.69362	9.29166	7.34115	10.48631	19.94682	CHST3	Homo sapiens carbohydrate (chondroitin 6) sulfotransferase 3 (CHST3), mRNA.
CHST2	23.3889	26.05709	28.73664	36.03543	18.50064	22.21967	22.72792	25.22862	11.22036	23.15783	19.51459	22.41456	CHST2	Homo sapiens carbohydrate (N-acetylglucosamine-6-O) sulfotransferase 2 (CHST2), mRNA.,
CHST5	8.25258	6.46516	8.31908	9.74677	7.10674	7.48472	11.67316	10.67239	9.59276	8.25622	7.91653	9.14725	CHST5	Homo sapiens carbohydrate (N-acetylglucosamine 6-O) sulfotransferase 5 (CHST5), mRNA.,
CHST4	0.05219	0.06696	0.21157	0.07365	0.23591	0.0587	0.05788	0.0446	0.50792	0.04534	0.06922	0.0453	CHST4	Homo sapiens carbohydrate (N-acetylglucosamine 6-O) sulfotransferase 4 (CHST4), transcript variant 1, mRNA.,
CHST7	10.06127	6.92531	5.77199	7.18992	7.99068	9.16419	9.53179	13.69072	6.36386	11.45547	5.14541	17.19389	CHST7	Homo sapiens carbohydrate (N-acetylglucosamine 6-O) sulfotransferase 7 (CHST7), mRNA.,
CHST6	10.89391	10.76991	8.55523	33.80541	15.86152	10.3962	13.04135	13.37766	13.41932	12.49574	12.66533	26.48272	CHST6	Homo sapiens carbohydrate (N-acetylglucosamine 6-O) sulfotransferase 6 (CHST6), mRNA.,
ITGAX	4.8604	6.23282	3.57762	15.86642	3.76907	4.47526	4.50616	3.15277	5.03408	2.20461	3.92792	8.54826	ITGAX	Homo sapiens integrin, alpha X (complement component 3 receptor 4 subunit) (ITGAX), mRNA.,
ITGAV	50.44826	41.31824	26.61521	37.66518	84.24394	37.30867	42.19408	33.4559	80.17887	59.74328	70.40357	62.69299	ITGAV	Homo sapiens integrin, alpha V (ITGAV), transcript variant 2, mRNA.
ITGAL	2.28974	1.43949	1.70554	4.33747	2.12786	1.84273	1.93236	1.93004	2.5038	1.98289	1.89108	5.90506	ITGAL	Homo sapiens integrin, alpha L (antigen CD11A (p180), lymphocyte function-associated antigen 1; alpha polypeptide) (ITGAL), transcript variant 2, mRNA.,
ITGAM	3.36034	2.07329	1.40153	6.44904	4.83314	2.40954	2.67874	0.90233	5.84359	1.3976	2.15485	10.29994	ITGAM	Homo sapiens integrin, alpha M (complement component 3 receptor 3 subunit) (ITGAM), transcript variant 2, mRNA.
ITGAE	3.62818	3.47427	3.74439	4.73209	3.36561	4.80905	3.12233	2.65109	2.41032	3.15907	3.56688	3.26217	ITGAE	Homo sapiens integrin, alpha E (antigen CD103, human mucosal lymphocyte antigen 1; alpha polypeptide) (ITGAE), mRNA.
IGF2R	19.80834	20.4843	19.70097	26.70616	21.89815	20.9695	20.17288	20.13646	32.04633	20.51212	22.17336	25.63052	IGF2R	Homo sapiens insulin-like growth factor 2 receptor (IGF2R), mRNA.
SLC36A4	20.92933	20.71988	21.34324	6.74979	14.50696	23.08938	12.7155	10.93359	18.89909	13.93255	22.0935	10.76088	SLC36A4	Homo sapiens solute carrier family 36 (proton/amino acid symporter), member 4 (SLC36A4), mRNA.
SLC36A3	0.61587	0.15517	0.31774	0.42836	0.70658	0.36922	0.45219	0.31948	0.40092	0.41375	0.24849	0.33659	SLC36A3	Homo sapiens solute carrier family 36 (proton/amino acid symporter), member 3 (SLC36A3), transcript variant 1, mRNA.,
CKS1B	13.90733	13.25126	18.30672	15.39457	13.36632	17.70855	7.07973	8.6873	17.11713	14.0003	19.46426	13.95431	CKS1B	Homo sapiens CDC28 protein kinase regulatory subunit 1B (CKS1B), transcript variant 2, non-coding RNA.
SLC36A1	45.17184	59.02662	57.3665	49.81003	42.54544	43.12387	59.98413	67.58024	35.27376	45.42289	31.74182	39.32651	SLC36A1	Homo sapiens solute carrier family 36 (proton/amino acid symporter), member 1 (SLC36A1), mRNA.,
ARTN	1.09391	0.82875	1.51917	1.38633	1.20375	0.66054	1.55867	1.58254	0.66453	0.7864	0.91373	2.12288	ARTN	Homo sapiens artemin (ARTN), transcript variant 5, mRNA.
ART3	20.11559	12.83731	12.863	5.91712	23.80357	25.05456	18.06265	10.63671	15.49629	14.28957	14.42749	12.17538	ART3	Homo sapiens ADP-ribosyltransferase 3 (ART3), transcript variant 3, mRNA.,Homo sapiens ADP-ribosyltransferase 3 (ART3), transcript variant 2, mRNA.,Homo sapiens ADP-ribosyltransferase 3 (ART3), transcript variant 3, mRNA.,
CRTAM	7.63316	7.28588	6.97049	10.33497	7.58234	6.73793	9.90146	13.09229	9.32596	8.09942	9.95375	8.35507	CRTAM	Homo sapiens cytotoxic and regulatory T cell molecule (CRTAM), mRNA.,
CADPS2	54.91972	79.20637	62.64024	42.84103	58.55243	61.01878	57.99544	40.40349	37.68946	54.67494	66.82371	44.80954	CADPS2	Homo sapiens Ca++-dependent secretion activator 2 (CADPS2), transcript variant 1, mRNA.,
RLF	27.17226	31.86432	31.18529	17.95731	31.32698	32.35194	26.84335	22.40468	31.86644	33.02846	33.22963	21.7238	RLF	Homo sapiens rearranged L-myc fusion (RLF), mRNA.,
LOC102723927	5.99513	6.56547	6.58939	5.5887	7.58163	6.04658	8.08948	6.82654	10.17968	9.80541	7.89005	6.85867	n/a	n/a
CRTAP	26.25117	24.96927	22.78336	39.70521	28.6612	24.51639	26.23018	28.88059	33.51742	26.367	30.49639	31.81835	CRTAP	Homo sapiens cartilage associated protein (CRTAP), mRNA.,
ADPGK	17.41891	19.23163	20.12216	22.57535	17.10675	17.74674	15.70459	14.18974	23.44503	16.22582	21.15941	21.67297	ADPGK	Homo sapiens ADP-dependent glucokinase (ADPGK), transcript variant 1, mRNA.,Homo sapiens ADP-dependent glucokinase (ADPGK), transcript variant 2, non-coding RNA.,Homo sapiens ADP-dependent glucokinase (ADPGK), transcript variant 1, mRNA.,Homo sapiens ADP-dependent glucokinase (ADPGK), transcript variant 3, non-coding RNA.,
HPYR1	4.14075	2.80357	2.20461	1.40917	2.94423	2.27551	2.17205	1.80016	0.65317	2.50002	2.01059	0.91481	HPYR1	Homo sapiens Helicobacter pylori responsive 1 (non-protein coding) (HPYR1), non-coding RNA.
CPEB4	78.86849	71.52276	67.82473	38.61991	84.92974	83.15392	80.97841	67.23909	78.51961	70.9617	70.91498	59.67849	CPEB4	Homo sapiens cytoplasmic polyadenylation element binding protein 4 (CPEB4), mRNA.,
CPEB1	35.95706	36.88225	41.30441	51.74499	38.94034	34.51635	35.22486	35.73882	32.75159	39.77048	41.64514	34.68429	CPEB1	Homo sapiens cytoplasmic polyadenylation element binding protein 1 (CPEB1), transcript variant 2, mRNA.,Homo sapiens cytoplasmic polyadenylation element binding protein 1 (CPEB1), transcript variant 1, mRNA.,
CPEB3	59.3586	65.71909	62.79066	27.43739	58.51668	64.50028	53.256	49.69658	42.91859	52.19054	59.93869	38.29883	CPEB3	Homo sapiens cytoplasmic polyadenylation element binding protein 3 (CPEB3), transcript variant 2, mRNA.,Homo sapiens cytoplasmic polyadenylation element binding protein 3 (CPEB3), transcript variant 1, mRNA.,
CPEB2	30.71866	33.74973	31.09254	26.10269	39.78915	36.12597	29.35648	28.00665	45.73012	27.9087	33.09503	19.65227	CPEB2	Homo sapiens cytoplasmic polyadenylation element binding protein 2 (CPEB2), transcript variant B, mRNA.
SRBD1	7.7232	8.05298	8.52256	7.19915	8.64651	7.44166	7.16767	5.61775	10.76269	8.25493	6.86394	7.53052	SRBD1	Homo sapiens S1 RNA binding domain 1 (SRBD1), mRNA.,
ABAT	163.01333	166.61104	147.93051	103.6525	165.50277	154.24012	159.84307	145.25263	129.61447	163.43585	150.31433	170.23489	ABAT	Homo sapiens 4-aminobutyrate aminotransferase (ABAT), nuclear gene encoding mitochondrial protein, transcript variant 1, mRNA.
LOC284865	3.3138	2.08377	2.86539	4.42568	3.32634	2.70312	4.64671	4.07141	4.38766	4.13817	4.09555	4.19038	LOC284865	Homo sapiens uncharacterized LOC284865 (LOC284865), non-coding RNA.
UPK2	1.09068	0.75406	0.75646	0.51664	0.61274	0.46925	0.60982	1.00397	0.11414	0.61204	0.36172	0.59776	UPK2	Homo sapiens uroplakin 2 (UPK2), mRNA.
CFH	7.60718	6.15179	6.37886	6.47948	13.4058	6.88389	6.95589	5.19961	136.40264	10.387	8.21368	22.64553	CFH	Homo sapiens complement factor H (CFH), nuclear gene encoding mitochondrial protein, transcript variant 1, mRNA.
CFI	0.94013	1.15066	0.99894	1.77282	5.23225	1.41006	1.83627	0.74697	5.14121	1.50208	1.13017	5.19522	CFI	Homo sapiens complement factor I (CFI), mRNA.,
ANKFY1	30.69633	33.79532	29.03161	45.55898	39.4098	31.32349	31.74546	31.12979	33.77613	32.60334	33.03644	37.45453	ANKFY1	Homo sapiens ankyrin repeat and FYVE domain containing 1 (ANKFY1), transcript variant 1, mRNA.,
CFB	2.29782	2.63162	2.88204	4.33657	4.352	1.60009	2.01064	1.66672	23.30275	2.98004	2.6424	7.15729	CFB,C2,CFB	Homo sapiens complement factor B (CFB), mRNA.,Homo sapiens complement component 2 (C2), transcript variant 1, mRNA.,Homo sapiens complement factor B (CFB), mRNA.,
TPT1-AS1	28.16908	27.38007	31.28237	48.13718	34.69732	27.80695	38.7212	35.15388	52.5509	32.86656	32.75344	37.47855	TPT1-AS1	Homo sapiens TPT1 antisense RNA 1 (TPT1-AS1), non-coding RNA.
CFP	2.12194	2.18038	2.74711	2.38492	1.95916	3.10108	4.94923	4.64193	4.67872	4.47557	1.46955	4.17932	CFP	Homo sapiens complement factor properdin (CFP), transcript variant 2, mRNA.
REREP3	4.92062	6.10126	5.28345	9.69168	3.92808	3.96151	5.00231	2.79881	5.44794	3.48451	3.61252	5.69031	REREP3	Homo sapiens arginine-glutamic acid dipeptide (RE) repeats pseudogene 3 (REREP3), non-coding RNA.
AAAS	19.9849	23.20207	22.3375	35.15292	28.11319	22.06379	25.78646	22.42012	26.63372	22.68292	20.1289	25.78432	AAAS	Homo sapiens achalasia, adrenocortical insufficiency, alacrimia (AAAS), transcript variant 2, mRNA.
SIDT1	19.9055	20.44792	22.65703	11.27127	16.53007	23.33998	28.04626	17.5841	13.7804	22.25083	20.77256	16.20664	SIDT1	Homo sapiens SID1 transmembrane family, member 1 (SIDT1), mRNA.,
SIDT2	27.21983	29.79081	30.99091	43.02042	29.64601	24.19883	36.3479	33.85977	46.67722	33.16848	29.53123	36.0351	SIDT2	Homo sapiens SID1 transmembrane family, member 2 (SIDT2), mRNA.,
CDH24	4.48206	9.10729	5.33609	14.25648	7.04395	6.21951	7.50502	5.89381	5.06146	6.32788	3.98061	6.13216	CDH24	Homo sapiens cadherin 24, type 2 (CDH24), transcript variant 1, mRNA.
LVCAT8	1.40479	1.41233	2.2135	0.58046	2.05591	0.62964	2.57059	1.74613	2.30835	2.05681	2.98608	1.03752	n/a	n/a
LVCAT5	23.49633	22.73187	22.88533	15.51347	33.83575	20.32182	31.39591	31.71874	34.51079	27.54359	26.25949	15.48537	n/a	n/a
LVCAT1	1.74097	1.65356	1.89876	1.14071	2.33275	1.80253	1.57192	1.86002	1.68557	1.84784	2.1519	1.38396	n/a	n/a
AAGAB	38.09505	43.31578	40.60929	29.32692	30.9375	41.73588	27.84344	30.99218	33.35553	35.2463	34.47402	31.11987	AAGAB	Homo sapiens alpha- and gamma-adaptin binding protein (AAGAB), transcript variant 3, mRNA.
C4orf19	5.51711	3.45493	4.03013	4.43024	6.33044	3.95464	4.37133	5.7066	4.15531	5.06055	4.72454	7.37141	C4orf19	Homo sapiens chromosome 4 open reading frame 19 (C4orf19), transcript variant 1, mRNA.
CDH26	3.54661	3.27378	2.37619	6.18566	3.84305	5.62108	3.82757	4.17	2.59153	3.36635	5.23508	4.15497	CDH26	Homo sapiens cadherin 26 (CDH26), transcript variant a, mRNA.,
NBEAP1	5.38787	7.30142	12.36107	10.02826	4.95678	13.68348	7.15935	4.32156	14.71998	8.16386	16.75425	18.11947	NBEAP1	Homo sapiens neurobeachin pseudogene 1 (NBEAP1), non-coding RNA.
TEN1-CDK3	1.6465	0.94838	1.09165	4.13166	1.23329	1.02799	1.89011	2.31307	3.64278	3.20082	3.48824	3.55525	n/a	n/a
ZNF197-AS1	6.08504	9.52513	7.60792	9.61855	7.66424	6.01819	7.328	7.21275	4.93568	9.60923	7.95473	4.52271	n/a	n/a
MKRN2OS	11.52257	7.84198	8.91921	14.20298	8.5621	11.05871	12.33478	12.48388	16.4787	11.89299	15.3122	15.33161	C3orf83	Homo sapiens MKRN2 antisense RNA 1 (C3orf83), mRNA.
MSL3P1	2.72169	3.52922	2.4964	0.69747	1.91623	2.78633	1.6279	1.47848	1.37383	1.75152	1.83467	2.22471	MSL3P1	Homo sapiens male-specific lethal 3 homolog (Drosophila) pseudogene 1 (MSL3P1), non-coding RNA.
NCBP2-AS2	30.05532	29.42203	31.64273	29.43432	20.58539	27.80176	24.70932	25.33984	21.13246	30.73226	22.37591	31.50485	NCBP2-AS2	Homo sapiens NCBP2 antisense RNA 2 (head to head) (NCBP2-AS2), non-coding RNA.
LOC286297	0.9038	1.45827	1.15926	0.58683	1.11434	1.50005	0.76897	1.40348	3.60898	2.25908	0.86608	0.9755	LOC286297	Homo sapiens uncharacterized LOC286297 (LOC286297), non-coding RNA.,
ST20-AS1	3.71567	3.13671	3.99392	2.14501	1.93064	3.74629	2.6156	3.26059	2.15818	4.66419	4.30076	3.32684	C15orf37	Homo sapiens chromosome 15 open reading frame 37 (C15orf37), non-coding RNA.
ZNF117	14.34003	16.01115	12.38516	5.72105	25.05501	15.91462	17.74829	11.79134	24.06642	14.63963	14.7421	10.34215	ZNF117	Homo sapiens zinc finger protein 117 (ZNF117), mRNA.
ZNF114	0.66824	0.12565	0.68901	0.54059	0.73106	0.34409	0.59791	0.50773	1.0572	0.49628	0.31896	1.0888	ZNF114	Homo sapiens zinc finger protein 114 (ZNF114), mRNA.,
ZNF112	10.1259	11.00217	9.72829	8.52849	9.99169	10.99638	13.08464	9.69024	10.37086	9.2755	9.8558	10.04688	ZFP112	Homo sapiens zinc finger protein 112 homolog (mouse) (ZFP112), transcript variant 1, mRNA.
SEZ6L	95.73919	92.77232	84.38249	58.89566	67.53646	84.57986	70.63886	57.78014	55.68999	81.24842	76.41869	45.56037	SEZ6L	Homo sapiens seizure related 6 homolog (mouse)-like (SEZ6L), transcript variant 2, mRNA.,
MIR6780B	16.26548	8.20479	14.92495	43.19218	7.63318	38.16388	48.95915	23.23019	24.39327	17.60463	13.97396	26.84952	n/a	n/a
PRKAR2A	22.896	24.93327	24.30704	27.63665	22.84836	26.92525	15.84733	19.55796	21.49464	21.96272	19.68745	23.04273	PRKAR2A	Homo sapiens protein kinase, cAMP-dependent, regulatory, type II, alpha (PRKAR2A), mRNA.,
PRKAR2B	78.2627	75.58279	82.78925	33.4094	65.47394	84.57277	61.14166	40.46551	67.40421	66.25696	87.31491	48.90995	PRKAR2B	Homo sapiens protein kinase, cAMP-dependent, regulatory, type II, beta (PRKAR2B), mRNA.
MAGT1	13.8438	13.67805	10.41258	30.66579	23.69166	11.53533	14.14116	14.90374	25.17681	15.18425	18.6582	20.12522	MAGT1	Homo sapiens magnesium transporter 1 (MAGT1), mRNA.,
TMBIM6	204.87348	200.43572	153.16388	202.51645	316.92799	203.91087	209.17679	197.43145	324.14417	257.19039	222.63348	237.22266	TMBIM6	Homo sapiens transmembrane BAX inhibitor motif containing 6 (TMBIM6), transcript variant 1, mRNA.,Homo sapiens transmembrane BAX inhibitor motif containing 6 (TMBIM6), transcript variant 2, mRNA.,
S1PR4	0.14349	0.19169	0.09746	0.38048	0.48676	0.08126	0.1602	0.06102	0.3551	0.19168	0.09497	1.19657	S1PR4	Homo sapiens sphingosine-1-phosphate receptor 4 (S1PR4), mRNA.
ITGA2B	3.97659	5.05211	6.42943	7.20883	4.58218	4.43055	4.90122	6.01291	4.34402	5.26753	4.81289	7.13371	ITGA2B	Homo sapiens integrin, alpha 2b (platelet glycoprotein IIb of IIb/IIIa complex, antigen CD41) (ITGA2B), mRNA.
PHACTR4	14.99244	15.77518	14.05444	26.16608	14.61671	15.66421	19.72768	22.66503	17.62503	16.65498	17.22761	18.77417	PHACTR4	Homo sapiens phosphatase and actin regulator 4 (PHACTR4), transcript variant 1, mRNA.,
PHACTR1	198.36475	193.27499	188.56529	119.77008	132.17897	159.98452	156.03119	181.07279	116.09743	163.42171	146.46935	139.13127	PHACTR1	Homo sapiens phosphatase and actin regulator 1 (PHACTR1), transcript variant 2, mRNA.
PHACTR3	91.72372	79.50308	72.40736	159.65256	105.45105	83.06814	109.01592	110.18882	69.40141	96.06208	80.49466	101.78897	PHACTR3	Homo sapiens phosphatase and actin regulator 3 (PHACTR3), transcript variant 2, mRNA.,Homo sapiens phosphatase and actin regulator 3 (PHACTR3), transcript variant 5, mRNA.,
NLGN1	29.61696	31.54551	31.1828	14.26498	24.79267	33.34873	21.83874	16.14804	16.11014	23.40406	28.83967	15.41264	NLGN1	Homo sapiens neuroligin 1 (NLGN1), mRNA.,
MIR4705	89.41275	94.26703	108.4331	205.35087	153.21476	63.78036	74.45179	101.86702	49.11004	130.10929	113.61945	35.87713	MIR4705	Homo sapiens microRNA 4705 (MIR4705), microRNA.
LOC101928035	1.78301	2.03523	1.46575	2.01003	1.89551	1.80782	0.93928	2.36795	2.39088	1.9697	2.01669	1.30274	n/a	n/a
VMP1	60.58291	62.4698	61.91665	50.0497	59.35193	65.01877	40.79534	38.85872	65.73149	53.62933	55.94634	63.02161	VMP1	Homo sapiens vacuole membrane protein 1 (VMP1), mRNA.,
EPN2-AS1	3.34636	3.81897	4.55699	7.99328	3.79546	3.36623	3.86185	5.98646	6.87763	4.63237	5.65238	4.41076	EPN2-AS1	Homo sapiens EPN2 antisense RNA 1 (EPN2-AS1), non-coding RNA.
NR1D1	39.29167	22.82394	22.60899	30.26512	62.54328	57.78454	49.55212	35.57697	49.41012	66.22373	49.74766	55.60965	NR1D1	Homo sapiens nuclear receptor subfamily 1, group D, member 1 (NR1D1), mRNA.
NR1D2	75.0066	71.25804	68.41557	32.4261	86.07431	89.58177	59.25278	38.27885	56.2527	64.47324	72.81609	39.80761	NR1D2	Homo sapiens nuclear receptor subfamily 1, group D, member 2 (NR1D2), transcript variant 2, mRNA.
UFSP1	3.21939	0.88607	2.48286	3.98786	1.97252	1.59892	2.50032	1.83812	1.25451	2.06173	1.44612	4.06576	UFSP1	Homo sapiens UFM1-specific peptidase 1 (non-functional) (UFSP1), mRNA.
OGFR	52.91433	46.03019	53.05473	96.31766	56.47468	46.57829	77.15473	105.98956	66.31711	70.91989	52.25701	95.95535	OGFR	Homo sapiens opioid growth factor receptor (OGFR), mRNA.
LOC151121	0.40616	0.20686	0.06965	0.1408	0.233	0.11723	0.11492	0.21648	0.20966	0.22946	0.46547	0.36011	n/a	n/a
PTCH2	13.8197	14.7348	15.03439	15.84992	19.44763	15.20286	20.90226	32.52362	16.41598	17.36586	15.03246	20.71582	PTCH2	Homo sapiens patched 2 (PTCH2), transcript variant 2, mRNA.
PTCH1	16.32778	13.47108	13.16021	13.8467	20.587	8.94877	16.64328	21.0576	18.18198	20.8209	15.62655	16.4177	PTCH1	Homo sapiens patched 1 (PTCH1), transcript variant 1b, mRNA.
AOAH-IT1	1.39487	1.13378	1.9136	1.61973	1.52842	1.25195	0.61749	0.67243	2.1826	0.24563	1.50947	1.94495	AOAH-IT1	Homo sapiens AOAH intronic transcript 1 (non-protein coding) (AOAH-IT1), non-coding RNA.
TIMM44	22.67701	22.29461	24.88903	40.70574	25.70555	22.41025	26.54268	33.26649	28.84131	31.61094	21.78885	30.07746	TIMM44	Homo sapiens translocase of inner mitochondrial membrane 44 homolog (yeast) (TIMM44), nuclear gene encoding mitochondrial protein, mRNA.
RAD9B	4.6915	3.84752	3.60618	4.87572	3.04753	4.05385	5.60273	5.05091	4.662	3.74988	4.62437	3.44545	RAD9B	Homo sapiens RAD9 homolog B (S. pombe) (RAD9B), mRNA.
RAD9A	9.29341	10.8305	11.37804	16.84788	11.00265	11.04764	13.47583	16.16818	15.97218	13.49077	9.47467	17.20434	RAD9A	Homo sapiens RAD9 homolog A (S. pombe) (RAD9A), transcript variant 1, mRNA.
ERGIC2	52.43156	51.37741	52.12419	19.17198	45.1009	50.44959	34.25295	28.78935	40.71309	38.24576	50.28667	25.40251	ERGIC2	Homo sapiens ERGIC and golgi 2 (ERGIC2), mRNA.
ERGIC3	66.51561	68.81428	72.6199	97.70311	68.44986	68.1338	70.35408	55.95601	87.16825	68.73537	66.72029	83.73743	ERGIC3	Homo sapiens ERGIC and golgi 3 (ERGIC3), transcript variant 1, mRNA.
ERGIC1	37.64264	37.75838	36.85627	30.25681	36.02231	37.96317	37.29944	39.42061	39.46435	33.15905	31.84135	39.76731	ERGIC1	Homo sapiens endoplasmic reticulum-golgi intermediate compartment (ERGIC) 1 (ERGIC1), mRNA.,
MIR3164	28.10556	32.69703	45.56931	29.38376	32.92118	24.5918	6.47328	18.50904	19.21079	11.05342	60.73251	10.57485	n/a	n/a
MIR3167	59.58782	66.65552	83.03532	228.93176	53.97099	54.49856	98.17844	60.19557	45.81503	73.88418	62.39751	74.13842	MIR3167	Homo sapiens microRNA 3167 (MIR3167), microRNA.
B3GAT3	48.93713	42.52869	46.05108	100.94489	46.2151	41.28805	59.40915	52.13299	41.27001	54.89459	42.5962	63.45165	B3GAT3	Homo sapiens beta-1,3-glucuronyltransferase 3 (glucuronosyltransferase I) (B3GAT3), mRNA.,
B3GAT2	5.75784	10.35845	6.01689	22.98177	9.06841	8.71043	7.77191	5.15572	7.45743	12.87073	5.72065	10.60576	B3GAT2	Homo sapiens beta-1,3-glucuronyltransferase 2 (glucuronosyltransferase S) (B3GAT2), mRNA.
B3GAT1	209.00296	168.235	151.15012	309.39977	188.37177	172.3053	227.14794	198.62751	133.54656	237.11722	156.07279	174.93007	B3GAT1	Homo sapiens beta-1,3-glucuronyltransferase 1 (glucuronosyltransferase P) (B3GAT1), transcript variant 2, mRNA.,Homo sapiens beta-1,3-glucuronyltransferase 1 (glucuronosyltransferase P) (B3GAT1), transcript variant 1, mRNA.,
CALM2	1594.41922	1657.04917	1543.70125	741.28934	1305.62705	1670.45555	1035.43331	1035.60957	1259.76157	1164.45188	1550.37909	1049.73679	CALM2	Homo sapiens calmodulin 2 (phosphorylase kinase, delta) (CALM2), mRNA.
TTC30A	5.9573	6.30661	6.96585	2.55258	7.06992	5.66003	4.75811	3.31345	4.77513	5.56309	4.72124	3.71443	TTC30A	Homo sapiens tetratricopeptide repeat domain 30A (TTC30A), mRNA.
TTC30B	4.00288	4.27404	3.77866	3.36553	4.5799	4.45266	2.5278	2.55014	3.09068	3.19964	2.84063	2.65677	TTC30B	Homo sapiens tetratricopeptide repeat domain 30B (TTC30B), mRNA.
SPG20	35.98132	38.35988	33.35372	36.54525	49.10179	35.64353	35.21558	30.96041	43.88546	33.35442	43.55888	33.53403	SPG20	Homo sapiens spastic paraplegia 20 (Troyer syndrome) (SPG20), transcript variant 1, mRNA.,Homo sapiens spastic paraplegia 20 (Troyer syndrome) (SPG20), transcript variant 4, mRNA.,Homo sapiens spastic paraplegia 20 (Troyer syndrome) (SPG20), transcript variant 1, mRNA.,
GSDMA	6.0837	5.38784	5.4277	7.01281	5.19867	4.5638	8.5541	7.93524	7.73369	6.75067	7.22255	5.54489	GSDMA	Homo sapiens gasdermin A (GSDMA), mRNA.,
GSDMB	25.37311	26.09941	20.30154	26.37989	32.71939	22.79681	36.30497	45.73468	25.24629	27.86419	24.90334	29.26838	GSDMB	Homo sapiens gasdermin B (GSDMB), transcript variant 3, mRNA.
GSDMC	2.1973	1.22317	1.70396	2.94981	1.67388	1.79048	2.28442	2.9971	2.49446	1.97182	2.73082	2.69098	GSDMC	Homo sapiens gasdermin C (GSDMC), mRNA.
GSDMD	6.09023	4.40822	4.06879	15.37007	10.79941	4.53076	7.64718	4.96995	13.05078	7.31779	6.00607	15.73027	GSDMD	Homo sapiens gasdermin D (GSDMD), transcript variant 1, mRNA.,
UPK1A	0.68244	0.71893	0.12907	0.6521	0.38792	0.79691	0.6795	0.92265	1.2833	0.77873	0.92174	0.4528	UPK1A	Homo sapiens uroplakin 1A (UPK1A), mRNA.
UPK1B	2.53331	1.50075	1.19298	4.0873	2.47402	2.41457	2.92849	2.91867	12.69236	3.30538	3.04065	3.4214	UPK1B	Homo sapiens uroplakin 1B (UPK1B), mRNA.,
DLGAP2	40.61391	39.28967	45.62005	24.37276	30.48202	38.39125	40.76493	44.37434	23.58564	35.5576	28.05937	28.95308	DLGAP2	Homo sapiens discs, large (Drosophila) homolog-associated protein 2 (DLGAP2), transcript variant 2, mRNA.
DLGAP3	113.681	88.4804	104.92903	92.97002	95.05131	107.31848	151.34852	131.48204	66.65049	106.64775	75.63764	113.44728	DLGAP3	Homo sapiens discs, large (Drosophila) homolog-associated protein 3 (DLGAP3), mRNA.
DLGAP1	268.31578	285.44739	288.63581	173.21924	176.35868	284.06075	237.99615	235.01406	170.41734	238.23612	206.39745	192.17192	DLGAP1	Homo sapiens discs, large (Drosophila) homolog-associated protein 1 (DLGAP1), transcript variant 1, mRNA.
DLGAP4	81.84592	86.45673	80.84002	62.84477	65.02911	75.23293	87.40907	105.13358	58.57577	82.12163	64.39485	73.3688	DLGAP4	Homo sapiens discs, large (Drosophila) homolog-associated protein 4 (DLGAP4), transcript variant 1, mRNA.,
CYP27B1	0.43523	0.48549	0.12049	0.3467	0.34831	0.45771	0.29379	0.58432	0.39157	0.35493	0.2267	0.38513	CYP27B1	Homo sapiens cytochrome P450, family 27, subfamily B, polypeptide 1 (CYP27B1), nuclear gene encoding mitochondrial protein, mRNA.,
OIP5	0.19315	0.94426	0.76469	0.9761	0.1241	0.50644	0.32398	0.45249	0.31961	0.3476	0.57544	0.50824	OIP5	Homo sapiens Opa interacting protein 5 (OIP5), mRNA.
GCSAML-AS1	0.9818	1.84855	0.99204	0.65925	1.32435	1.09462	1.75442	1.58432	1.04613	1.33321	1.18062	1.02455	GCSAML-AS1	Homo sapiens GCSAML antisense RNA 1 (GCSAML-AS1), non-coding RNA.
FBXL19	45.27056	44.34879	46.69421	60.28746	37.32989	43.32624	56.51124	69.33091	26.69114	50.37215	34.66835	56.70887	FBXL19	Homo sapiens F-box and leucine-rich repeat protein 19 (FBXL19), transcript variant 1, mRNA.
PTPN18	16.87707	15.44799	16.81486	25.79151	18.86449	16.81983	22.08645	23.27134	23.4011	19.69733	18.25785	31.28343	PTPN18	Homo sapiens protein tyrosine phosphatase, non-receptor type 18 (brain-derived) (PTPN18), transcript variant 2, mRNA.,
LRRFIP2	41.42902	38.94155	37.38506	43.45396	40.35161	38.13023	51.56157	61.92312	45.00809	40.55379	43.10937	38.82083	LRRFIP2	Homo sapiens leucine rich repeat (in FLII) interacting protein 2 (LRRFIP2), transcript variant 1, mRNA.
PTPN13	21.30631	22.30912	17.70463	32.04366	29.20991	22.75662	27.1919	19.97701	77.34639	27.79191	29.28029	31.92984	PTPN13	Homo sapiens protein tyrosine phosphatase, non-receptor type 13 (APO-1/CD95 (Fas)-associated phosphatase) (PTPN13), transcript variant 2, mRNA.
PTPN12	40.34496	43.38739	44.04407	23.8537	52.74949	40.67483	41.19705	48.24405	54.57955	39.78495	46.73643	33.46062	PTPN12	Homo sapiens protein tyrosine phosphatase, non-receptor type 12 (PTPN12), transcript variant 2, mRNA.
PTPN11	137.84744	147.86022	123.39242	128.11349	142.82982	133.98066	135.39102	115.03733	118.31831	123.09383	124.30921	107.43989	PTPN11	Homo sapiens protein tyrosine phosphatase, non-receptor type 11 (PTPN11), transcript variant 2, mRNA.
PTPN14	13.89776	14.82264	16.63863	11.49879	12.94569	17.09848	15.83576	15.58359	12.28234	11.81331	12.50199	10.64609	PTPN14	Homo sapiens protein tyrosine phosphatase, non-receptor type 14 (PTPN14), mRNA.,
LYAR	4.80043	5.26416	6.10168	5.96691	6.32877	4.60924	4.66131	8.05955	4.2712	4.1463	4.5765	5.85922	LYAR	Homo sapiens Ly1 antibody reactive (LYAR), transcript variant 2, mRNA.
LOC145694	0.43187	2.04755	1.70678	1.03634	1.04218	0.80971	1.27239	0.9712	1.15555	1.20857	0.80962	0.82294	n/a	n/a
C2orf81	4.47731	4.15146	5.43222	5.51831	3.78487	4.62556	3.86559	4.38185	3.71261	5.50582	4.85707	4.66653	C2orf81	Homo sapiens chromosome 2 open reading frame 81 (C2orf81), mRNA.
C2orf80	69.46213	48.2962	55.55545	21.10582	36.54585	63.85815	34.283	31.46217	30.96475	36.9883	39.4256	28.75042	C2orf80	Homo sapiens chromosome 2 open reading frame 80 (C2orf80), mRNA.
C2orf82	46.73477	35.06701	9.66938	150.9481	22.61321	44.74541	54.21604	107.52893	33.38474	51.01514	23.03824	89.18352	C2orf82	Homo sapiens chromosome 2 open reading frame 82 (C2orf82), mRNA.
SNORA87	17.86207	11.72789	13.97748	17.98104	16.17438	9.64606	17.24174	25.93072	27.91177	22.81042	18.55844	29.50708	n/a	n/a
SNORA84	33.14288	24.923	35.39501	16.85966	46.63298	10.33275	29.85699	15.52105	45.84991	54.79534	31.02434	19.04153	SNORA84	Homo sapiens small nucleolar RNA, H/ACA box 84 (SNORA84), small nucleolar RNA.
C2orf88	3.88579	5.12977	3.53098	6.00804	6.38602	5.02611	3.56377	2.40765	3.51598	3.69096	4.73403	3.81461	C2orf88	Homo sapiens chromosome 2 open reading frame 88 (C2orf88), transcript variant 2, mRNA.
SNORA89	11.82911	9.84726	10.12344	17.76149	20.31457	10.6075	34.76961	9.76051	17.60649	14.84809	30.79686	22.70875	n/a	n/a
TRAPPC6B	59.82852	62.2962	60.81815	22.03381	45.75545	62.54349	46.54284	42.35275	58.50908	47.57227	65.96353	32.4555	TRAPPC6B	Homo sapiens trafficking protein particle complex 6B (TRAPPC6B), transcript variant 1, mRNA.
HLA-DQB1	1.45784	8.6259	8.58796	10.24942	6.34573	7.43198	5.76277	0.28926	5.78575	2.42882	1.05713	7.89424	HLA-DQB1	Homo sapiens major histocompatibility complex, class II, DQ beta 1 (HLA-DQB1), transcript variant 1, mRNA.,Homo sapiens major histocompatibility complex, class II, DQ beta 1 (HLA-DQB1), transcript variant 2, mRNA.,Homo sapiens major histocompatibility complex, class II, DQ beta 1 (HLA-DQB1), transcript variant 1, mRNA.,
ATP2B1-AS1	16.89742	14.50914	17.06267	5.83122	7.43607	13.88836	10.11626	11.21421	12.79163	10.61966	10.74788	6.5235	LINC00936	Homo sapiens long intergenic non-protein coding RNA 936 (LINC00936), non-coding RNA.
CDK7	19.00566	20.46162	22.74232	8.0116	18.72181	24.06599	11.39382	11.69468	17.93026	17.33311	19.16514	14.53492	CDK7	Homo sapiens cyclin-dependent kinase 7 (CDK7), mRNA.,
FOXS1	0.78699	1.12607	0.6188	2.24777	1.09461	2.36599	0.98111	1.22955	0.654	1.36713	0.78975	2.16678	FOXS1	Homo sapiens forkhead box S1 (FOXS1), mRNA.
HAPLN4	86.84321	84.05162	84.9856	56.34231	71.40287	95.65487	86.33297	80.94882	17.62549	74.63381	50.2839	62.49468	HAPLN4	Homo sapiens hyaluronan and proteoglycan link protein 4 (HAPLN4), mRNA.,
LOC643733	3.22903	0.67278	1.36036	0.5923	0.54739	1.1237	1.09608	0.60363	2.79462	0.66342	1.34309	0.86191	LOC643733	Homo sapiens caspase 4, apoptosis-related cysteine peptidase pseudogene (LOC643733), transcript variant 1, non-coding RNA.
CAMKK2	247.79729	222.183	238.16636	156.12792	151.54809	239.7853	221.43302	194.81307	124.95825	223.23774	137.99406	162.08611	CAMKK2	Homo sapiens calcium/calmodulin-dependent protein kinase kinase 2, beta (CAMKK2), transcript variant 7, mRNA.
CAMKK1	113.04869	110.43844	125.04911	105.7882	123.05954	111.47762	157.50997	121.69644	87.33526	123.65091	96.33977	114.68053	CAMKK1	Homo sapiens calcium/calmodulin-dependent protein kinase kinase 1, alpha (CAMKK1), transcript variant 1, mRNA.
MYDGF	29.01113	23.21454	23.44767	35.68369	22.9241	25.61529	21.45573	24.4206	26.02269	31.35172	26.55501	41.74145	C19orf10	Homo sapiens chromosome 19 open reading frame 10 (C19orf10), mRNA.
CHMP3	117.38935	114.05781	110.68484	62.6213	78.45749	105.92053	97.38521	91.87661	115.37825	87.41936	103.30958	81.00033	CHMP3	Homo sapiens charged multivesicular body protein 3 (CHMP3), transcript variant 2, mRNA.,Homo sapiens charged multivesicular body protein 3 (CHMP3), transcript variant 4, non-coding RNA.,
RPL36AL	111.8522	100.50967	77.66565	79.90441	80.13485	86.75721	79.54859	126.35474	101.78596	109.15016	129.28732	104.57264	RPL36AL	Homo sapiens ribosomal protein L36a-like (RPL36AL), mRNA.,
CHMP7	31.42994	33.52206	31.53364	32.80177	25.5969	31.82556	25.34752	29.50646	23.61831	29.69622	24.73187	33.82839	CHMP7	Homo sapiens charged multivesicular body protein 7 (CHMP7), mRNA.
CHMP6	16.50118	18.38267	19.81457	38.24043	17.31764	17.81753	21.20019	26.89601	16.17776	21.29434	15.36687	27.32728	CHMP6	Homo sapiens charged multivesicular body protein 6 (CHMP6), mRNA.
CHMP5	67.37365	63.10678	64.27199	56.34173	57.84525	65.71647	47.10418	46.11357	53.4465	50.84805	59.9347	52.13336	CHMP5	Homo sapiens charged multivesicular body protein 5 (CHMP5), transcript variant 2, mRNA.
LOC100652758	4.28678	4.23865	2.48696	7.9071	3.65395	2.08638	4.31257	6.78746	5.58248	7.11554	4.92344	6.22888	n/a	n/a
GALNTL5	6.95636	3.26461	6.75259	3.17985	1.79979	4.50056	2.18921	1.29042	0.70067	1.75392	1.98117	1.21602	GALNTL5	Homo sapiens UDP-N-acetyl-alpha-D-galactosamine:polypeptide N-acetylgalactosaminyltransferase-like 5 (GALNTL5), transcript variant 1, mRNA.
GALNTL6	10.75176	10.11997	12.22645	5.92961	5.86329	13.85151	13.2866	6.53929	6.63284	10.77527	7.13929	9.25263	GALNTL6	Homo sapiens UDP-N-acetyl-alpha-D-galactosamine:polypeptide N-acetylgalactosaminyltransferase-like 6 (GALNTL6), mRNA.
TDH	1.21724	1.1225	2.11613	1.18268	1.58561	1.33036	1.0742	1.00834	1.29983	1.36044	1.11874	1.92411	TDH	Homo sapiens L-threonine dehydrogenase (TDH), non-coding RNA.
TDG	11.15585	12.78252	13.4063	7.9024	8.47473	14.17059	10.21892	9.2858	10.28287	9.2164	10.8604	9.16867	TDG	Homo sapiens thymine-DNA glycosylase (TDG), mRNA.,
SCAMP1-AS1	12.50042	8.76514	9.29687	13.77914	10.74261	11.11722	13.00959	12.36915	16.37764	11.30444	12.91521	9.72317	n/a	n/a
HN1	54.79438	51.14057	59.30701	40.30343	41.96707	54.71944	41.66047	46.21334	27.40332	47.45294	45.93737	40.13182	HN1	Homo sapiens hematological and neurological expressed 1 (HN1), transcript variant 1, mRNA.
ENTPD6	96.68747	108.70656	125.89094	119.94553	89.86418	111.38669	108.3511	101.39444	103.32969	118.89756	99.86681	108.79073	ENTPD6	Homo sapiens ectonucleoside triphosphate diphosphohydrolase 6 (putative) (ENTPD6), transcript variant 2, mRNA.,Homo sapiens ectonucleoside triphosphate diphosphohydrolase 6 (putative) (ENTPD6), transcript variant 1, mRNA.,Homo sapiens ectonucleoside triphosphate diphosphohydrolase 6 (putative) (ENTPD6), transcript variant 2, mRNA.,
TBX2	4.00186	3.65272	4.71787	10.03655	4.39424	4.62516	5.81743	4.50854	5.11521	3.70461	3.605	14.5162	TBX2	Homo sapiens T-box 2 (TBX2), mRNA.,
LRRC27	19.36466	22.56404	22.15746	28.38935	19.35379	19.02011	25.60192	30.45237	20.43065	23.56141	16.629	20.41594	LRRC27	Homo sapiens leucine rich repeat containing 27 (LRRC27), transcript variant 3, mRNA.
LRRC26	0.99877	0.13434	0.41641	0.13326	0.33892	0.46198	0.67342	0.90998	0.24803	0.63041	0.26403	0.52817	LRRC26	Homo sapiens leucine rich repeat containing 26 (LRRC26), mRNA.
KIAA1524	4.92561	5.79139	6.35709	3.51461	5.03823	6.91587	5.34786	5.63117	6.12766	6.12848	3.99725	4.14797	KIAA1524	Homo sapiens KIAA1524 (KIAA1524), mRNA.,
LRRC24	15.98718	16.77257	16.08983	25.57571	19.31158	18.99749	19.54681	18.79084	9.14319	21.23709	15.32298	24.49481	LRRC24	Homo sapiens leucine rich repeat containing 24 (LRRC24), mRNA.
KIAA1522	28.27288	21.91417	24.52648	15.96675	26.72258	27.69317	32.33022	33.20456	26.89151	30.21619	25.94044	30.38408	KIAA1522	Homo sapiens KIAA1522 (KIAA1522), transcript variant 1, mRNA.
MPDU1	15.83298	21.00106	20.62964	22.8419	21.16298	20.89968	16.07441	14.23848	13.03779	20.23591	19.64462	22.43589	MPDU1	Homo sapiens mannose-P-dolichol utilization defect 1 (MPDU1), transcript variant 1, mRNA.
LRRC20	29.83432	29.12464	29.79738	25.35846	20.12902	29.34567	28.87384	37.30677	18.18518	34.62777	23.09937	26.37314	LRRC20	Homo sapiens leucine rich repeat containing 20 (LRRC20), transcript variant 6, mRNA.
LRRC29	13.27448	12.49741	13.08101	23.19157	11.01265	11.27862	20.00693	18.0752	11.84488	14.8907	11.57408	16.9053	LRRC29	Homo sapiens leucine rich repeat containing 29 (LRRC29), transcript variant 1, mRNA.,Homo sapiens leucine rich repeat containing 29 (LRRC29), transcript variant 2, mRNA.,
LRRC28	27.55391	28.23051	31.19586	18.61152	26.26443	31.30441	23.17959	25.03504	28.39035	26.15609	24.48473	22.42463	LRRC28	Homo sapiens leucine rich repeat containing 28 (LRRC28), mRNA.
GCNT4	11.17798	13.2836	15.08467	3.7954	6.38802	21.44875	9.08396	9.9557	6.81343	9.38254	9.45468	3.61761	GCNT4	Homo sapiens glucosaminyl (N-acetyl) transferase 4, core 2 (GCNT4), mRNA.
GCNT1	4.0419	6.55997	6.61497	4.36809	4.52037	4.54061	3.51466	5.18196	4.60896	5.93957	5.57556	3.33401	GCNT1	Homo sapiens glucosaminyl (N-acetyl) transferase 1, core 2 (GCNT1), transcript variant 2, mRNA.,Homo sapiens glucosaminyl (N-acetyl) transferase 1, core 2 (GCNT1), transcript variant 3, mRNA.,
GCNT2	5.41459	3.91787	3.99131	4.43748	4.22891	5.65194	4.59993	3.1165	12.99908	3.62335	3.31869	4.06416	GCNT2	Homo sapiens glucosaminyl (N-acetyl) transferase 2, I-branching enzyme (I blood group) (GCNT2), transcript variant 2, mRNA.
LPCAT4	114.54388	109.31244	128.92628	124.9975	84.47789	115.0854	116.73973	137.54959	78.86676	112.1511	102.98644	125.46185	LPCAT4	Homo sapiens lysophosphatidylcholine acyltransferase 4 (LPCAT4), mRNA.,
LPCAT2	6.21393	5.41769	4.06112	6.61812	8.49626	7.12975	3.86008	3.21162	8.50397	4.0399	7.78055	9.53455	LPCAT2	Homo sapiens lysophosphatidylcholine acyltransferase 2 (LPCAT2), mRNA.,
LPCAT3	9.18755	10.31607	12.0181	15.20293	12.47184	11.00825	11.64319	10.51514	17.37016	9.52014	10.42518	15.33807	LPCAT3	Homo sapiens lysophosphatidylcholine acyltransferase 3 (LPCAT3), mRNA.
LPCAT1	35.05512	36.61154	36.62164	34.39678	34.67531	35.1593	39.90747	37.91798	32.44064	35.6662	35.62614	39.59813	LPCAT1	Homo sapiens lysophosphatidylcholine acyltransferase 1 (LPCAT1), mRNA.
TAGLN	14.61866	18.23775	20.15994	54.13875	39.91453	15.41366	23.96864	20.45657	185.84838	25.37276	36.17524	245.23974	TAGLN	Homo sapiens transgelin (TAGLN), transcript variant 2, mRNA.,
CCDC178	0.78935	0.84624	0.44788	0.29273	0.32732	0.84861	1.0527	0.58058	0.60962	0.6083	0.68832	0.50165	CCDC178	Homo sapiens coiled-coil domain containing 178 (CCDC178), transcript variant 1, mRNA.,
ALPP	1.32818	0.7467	1.68675	1.82246	1.66306	1.41388	1.66051	1.43865	1.67385	1.83389	2.19701	1.83219	ALPP	Homo sapiens alkaline phosphatase, placental (ALPP), mRNA.
CCDC170	3.20774	2.8332	3.63378	3.22235	3.75398	2.89102	3.0357	4.39133	4.15288	3.82111	3.80143	3.42937	CCDC170	Homo sapiens coiled-coil domain containing 170 (CCDC170), mRNA.
CCDC171	17.93434	17.19158	21.45268	13.55437	19.02999	16.25625	20.44389	23.84259	20.29089	19.3781	15.56984	12.86766	CCDC171	Homo sapiens coiled-coil domain containing 171 (CCDC171), mRNA.,
CCDC172	0.60212	0.27693	0.66201	0.52325	0.53486	0.07719	0.22661	1.00472	0.22044	0.67132	0.60806	0.6497	CCDC172	Homo sapiens coiled-coil domain containing 172 (CCDC172), mRNA.
CCDC173	5.98881	3.9431	3.78051	1.59819	3.89263	3.71995	2.9808	1.91322	3.09562	5.90736	5.67667	3.84602	CCDC173	Homo sapiens coiled-coil domain containing 173 (CCDC173), mRNA.
CCDC174	15.6231	15.64024	15.0565	19.41145	13.19885	17.61652	14.5033	19.28371	18.82769	13.84774	14.44614	13.41586	CCDC174	Homo sapiens coiled-coil domain containing 174 (CCDC174), mRNA.,
CCDC175	3.41146	4.91321	6.49974	1.11942	4.5052	4.84817	5.14217	5.23264	3.79439	4.5126	6.49347	3.05371	CCDC175	Homo sapiens coiled-coil domain containing 175 (CCDC175), mRNA.
CCDC177	10.79701	11.54853	12.56407	10.72191	7.66571	12.19075	10.95799	12.99506	4.11642	9.65943	7.17636	11.60182	CCDC177	Homo sapiens coiled-coil domain containing 177 (CCDC177), mRNA.,
PDK1	12.71287	16.55186	16.72964	10.97248	16.91487	14.84218	13.67373	13.3438	23.06549	15.74913	14.88447	15.22624	PDK1	Homo sapiens pyruvate dehydrogenase kinase, isozyme 1 (PDK1), nuclear gene encoding mitochondrial protein, mRNA.,
PDK3	61.50817	67.25946	67.2441	24.55266	46.37349	65.16418	45.67799	38.01409	39.64486	43.97458	53.55315	29.01335	PDK3	Homo sapiens pyruvate dehydrogenase kinase, isozyme 3 (PDK3), nuclear gene encoding mitochondrial protein, transcript variant 2, mRNA.
PDK2	63.63122	52.47721	63.51429	55.10214	77.70718	59.90621	76.14702	65.72451	70.83911	78.59221	67.27623	69.74866	PDK2	Homo sapiens pyruvate dehydrogenase kinase, isozyme 2 (PDK2), transcript variant 2, mRNA.
EBP	19.95168	22.06126	23.14329	23.88418	16.95977	19.61204	18.08632	19.61372	14.01526	23.44273	13.55186	20.77278	EBP	Homo sapiens emopamil binding protein (sterol isomerase) (EBP), mRNA.,
PDK4	14.32713	14.44987	5.42909	13.24767	30.50845	9.03377	21.04295	12.85695	52.46838	21.52428	63.50605	19.48867	PDK4	Homo sapiens pyruvate dehydrogenase kinase, isozyme 4 (PDK4), nuclear gene encoding mitochondrial protein, mRNA.,
LNPEP	48.65135	59.18763	60.46817	36.50937	57.86178	53.49847	40.99821	32.39634	47.84643	45.49758	56.83006	32.1266	LNPEP	Homo sapiens leucyl/cystinyl aminopeptidase (LNPEP), transcript variant 1, mRNA.
SEC61A1	32.95705	31.3555	29.46524	40.9428	45.1307	34.48134	38.69617	33.89345	45.15554	40.05184	36.18864	53.74633	SEC61A1	Homo sapiens Sec61 alpha 1 subunit (S. cerevisiae) (SEC61A1), mRNA.,
SEC61A2	39.80774	48.13644	47.27051	25.46019	35.69374	49.17135	30.49101	31.84806	31.00939	36.88154	38.12272	29.67888	SEC61A2	Homo sapiens Sec61 alpha 2 subunit (S. cerevisiae) (SEC61A2), transcript variant 2, mRNA.
ALPL	8.3169	12.56401	9.46064	9.53986	13.72207	9.22652	8.12703	7.16911	44.26845	8.31497	9.83541	32.20308	ALPL	Homo sapiens alkaline phosphatase, liver/bone/kidney (ALPL), transcript variant 1, mRNA.
PECR	16.05815	12.24369	12.2952	17.69461	12.49773	14.28728	13.13093	12.64882	16.64968	15.4526	11.96422	12.45795	PECR	Homo sapiens peroxisomal trans-2-enoyl-CoA reductase (PECR), mRNA.
HAS2-AS1	0.71563	0.8149	0.744	0.9745	0.76561	0.78758	0.53651	0.67604	0.3518	0.69877	0.49105	0.33768	HAS2-AS1	Homo sapiens HAS2 antisense RNA 1 (HAS2-AS1), antisense RNA.
LINC01091	0.57504	1.62096	1.45449	0.19403	0.62756	1.34166	0.37209	0.46033	2.8468	1.0123	1.61803	1.24677	LOC285419	Homo sapiens uncharacterized LOC285419 (LOC285419), transcript variant 1, non-coding RNA.
LINC01090	17.37924	15.4039	13.85249	31.35659	13.17926	16.75438	26.6667	24.91572	31.68459	19.80234	20.33453	25.57276	n/a	n/a
LINC01094	5.81659	6.04041	4.29383	6.94796	14.33124	7.75961	9.16568	6.81841	17.46772	7.49175	12.19379	10.82078	LOC100505702	Homo sapiens uncharacterized LOC100505702 (LOC100505702), transcript variant 1, non-coding RNA.
LINC01099	13.17365	6.90894	10.39082	13.18534	14.80664	8.37898	16.76398	16.42594	20.70173	14.20618	17.8777	16.30307	n/a	n/a
LINC01098	3.8448	3.10377	3.38139	1.42745	2.09855	2.34656	3.13638	2.87543	2.47321	3.45892	5.32336	2.83909	LOC285501	Homo sapiens uncharacterized LOC285501 (LOC285501), non-coding RNA.
D21S2088E	8.38945	9.22587	11.65377	8.07731	7.98747	8.99298	9.4736	10.6029	8.30451	11.00108	7.66684	10.38958	D21S2088E	Homo sapiens D21S2088E (D21S2088E), non-coding RNA.
DDIT3	32.34394	25.79092	28.70946	48.8627	29.5156	32.13962	22.83524	30.03586	30.74482	29.85962	31.77882	34.96401	DDIT3	Homo sapiens DNA-damage-inducible transcript 3 (DDIT3), transcript variant 5, mRNA.
DDIT4	25.4217	37.47175	18.3773	50.41637	83.52491	16.11946	61.3209	35.26987	174.10228	51.71648	76.03911	169.22893	DDIT4	Homo sapiens DNA-damage-inducible transcript 4 (DDIT4), mRNA.
RIIAD1	12.73021	14.38037	11.78344	7.88379	6.71065	17.70776	11.13496	8.23214	8.84542	7.90816	6.3204	6.06204	RIIAD1	Homo sapiens regulatory subunit of type II PKA R-subunit (RIIa) domain containing 1 (RIIAD1), mRNA.
GOLGA8T	2.39674	2.30287	3.87761	3.03638	3.44503	2.92318	2.13087	2.47216	2.50857	1.99394	2.33132	2.3506	GOLGA8T	Homo sapiens golgin A8 family, member T (GOLGA8T), non-coding RNA.
GOLGA8S	1.58731	2.50199	2.49994	1.43562	2.16867	1.53679	0.80032	2.06627	0.62637	0.9236	2.60953	1.72318	GOLGA8S	Homo sapiens golgin A8 family, member S (GOLGA8S), non-coding RNA.
GOLGA8R	2.48181	3.24216	3.06144	4.42517	2.84165	4.41738	3.82893	4.04853	5.48511	2.11382	4.48568	1.22142	n/a	n/a
GOLGA8M	5.15006	6.37713	8.93351	2.01694	6.70178	7.11575	4.98315	4.21277	4.40561	3.66816	5.15276	4.35099	n/a	n/a
GOLGA8N	10.7801	7.33451	5.78473	7.23509	6.02872	6.11718	4.30596	11.6663	12.06312	3.76827	8.55194	4.08969	n/a	n/a
GOLGA8H	0.81866	0.55626	0.9686	0.60077	1.48142	0.99609	0.88711	0.35272	1.21641	1.11961	1.64601	1.19272	n/a	n/a
GOLGA8K	0.489	0.51036	0.45347	0.26482	0.95448	0.725	0.6138	0.34438	0.69363	0.29338	0.58675	0.61375	n/a	n/a
GOLGA8G	0.97484	1.27233	1.40485	0.3385	0.96985	0.52797	0.58167	0.59221	0.67797	0.68541	0.8989	0.31343	GOLGA8G	Homo sapiens golgin A8 family, member G (GOLGA8G), non-coding RNA.,
GOLGA8A	132.59146	99.61775	97.30363	163.34469	107.05714	100.79462	166.46443	152.04966	170.507	138.295	106.55304	163.50142	GOLGA8A	Homo sapiens golgin A8 family, member A (GOLGA8A), transcript variant 1, mRNA.,
GOLGA8B	63.56613	73.64643	36.25986	64.80388	78.45641	79.03077	158.78901	169.17758	180.8969	117.79364	90.28727	108.60322	GOLGA8B	Homo sapiens golgin A8 family, member B (GOLGA8B), transcript variant 1, mRNA.
ARHGAP8	2.0152	2.9999	2.7683	3.499	2.1468	3.60142	3.11895	2.68229	3.81474	1.82119	2.19434	4.38916	ARHGAP8	Homo sapiens Rho GTPase activating protein 8 (ARHGAP8), transcript variant 1, mRNA.
EPHB1	18.95499	12.24017	12.70417	10.47759	22.72928	15.64381	15.46156	21.40939	9.49402	19.92118	14.48872	12.37284	EPHB1	Homo sapiens EPH receptor B1 (EPHB1), mRNA.,
FTCDNL1	14.8119	12.52897	15.54538	11.00507	12.73598	13.09153	11.31562	7.47732	8.80716	10.74374	11.06765	9.06521	FTCDNL1	Homo sapiens formiminotransferase cyclodeaminase N-terminal like (FTCDNL1), non-coding RNA.
VMO1	4.16566	2.84259	3.07675	5.08472	1.47847	1.88537	2.13983	2.97105	3.0461	2.32151	3.04616	5.07507	VMO1	Homo sapiens vitelline membrane outer layer 1 homolog (chicken) (VMO1), transcript variant 2, mRNA.
ATP5C1	200.65925	170.64802	162.05407	103.82668	163.29902	181.01925	110.41027	89.88115	157.61076	145.58086	165.14936	112.33983	ATP5C1	Homo sapiens ATP synthase, H+ transporting, mitochondrial F1 complex, gamma polypeptide 1 (ATP5C1), nuclear gene encoding mitochondrial protein, transcript variant 2, mRNA.,
MIR635	13.80589	37.94567	18.62361	99.90869	75.9241	33.3523	40.33342	70.31595	137.21068	18.17926	31.55037	83.47644	MIR635	Homo sapiens microRNA 635 (MIR635), microRNA.
MIR637	61.46987	83.30549	61.47245	191.88872	98.15164	105.54242	109.22678	124.5578	117.12177	86.5034	55.29354	114.6501	MIR637	Homo sapiens microRNA 637 (MIR637), microRNA.
MIR631	10.19011	14.26048	21.9251	23.46445	22.71051	8.55338	11.56967	22.8245	25.92671	29.78752	12.61489	26.47187	MIR631	Homo sapiens microRNA 631 (MIR631), microRNA.
MIR630	284.2997	233.95907	194.22972	10.37501	223.1435	263.80277	175.59782	94.43734	139.428	89.81367	186.05184	35.24973	MIR630	Homo sapiens microRNA 630 (MIR630), microRNA.
LINC00320	11.66521	22.59931	12.35966	24.17182	16.81421	15.04512	10.03434	6.942	10.6043	10.29215	17.97297	4.07279	LINC00320	Homo sapiens long intergenic non-protein coding RNA 320 (LINC00320), non-coding RNA.
NPC2	24.75415	22.55022	16.51927	48.43181	47.74179	22.59411	19.55787	20.56619	74.27178	23.00813	34.5285	50.83588	NPC2	Homo sapiens Niemann-Pick disease, type C2 (NPC2), mRNA.,
NPC1	18.14848	25.59682	16.44329	77.89336	31.44122	21.97976	16.49183	14.77	17.00983	17.7934	25.84417	20.36007	NPC1	Homo sapiens Niemann-Pick disease, type C1 (NPC1), mRNA.,
LINC00324	0.88707	0.81927	1.11927	0.40589	0.47885	0.92532	0.58788	0.82787	1.24127	0.6217	0.93778	0.69406	LINC00324	Homo sapiens long intergenic non-protein coding RNA 324 (LINC00324), non-coding RNA.
LINC00327	3.75533	3.61539	2.60756	4.68416	3.03328	3.0991	4.45198	4.35758	3.73715	4.87945	4.53486	3.937	LINC00327	Homo sapiens long intergenic non-protein coding RNA 327 (LINC00327), non-coding RNA.
C3orf58	27.73544	32.02818	24.89557	32.92361	37.4886	36.07089	25.69245	22.9086	27.62383	25.11839	32.68479	20.34614	C3orf58	Homo sapiens chromosome 3 open reading frame 58 (C3orf58), transcript variant 1, mRNA.
RAB3GAP2	33.56415	41.2283	39.39455	24.39979	28.86284	36.97146	22.6206	21.87173	23.90356	28.86665	32.79571	23.94259	RAB3GAP2	Homo sapiens RAB3 GTPase activating protein subunit 2 (non-catalytic) (RAB3GAP2), mRNA.,
BHLHA15	3.65308	3.75411	1.70263	3.07438	1.36107	6.07594	3.82617	4.89663	0.521	2.58556	2.67433	1.42503	BHLHA15	Homo sapiens basic helix-loop-helix family, member a15 (BHLHA15), mRNA.,
RAB3GAP1	56.41818	61.10038	61.29657	43.47561	46.73865	59.7522	47.55233	49.94508	51.06154	53.52286	61.81819	47.82806	RAB3GAP1	Homo sapiens RAB3 GTPase activating protein subunit 1 (catalytic) (RAB3GAP1), transcript variant 1, mRNA.
C3orf52	1.19016	1.17348	1.16345	0.7248	1.75088	1.52994	1.57745	1.77608	1.75385	1.11535	0.95129	0.67668	C3orf52	Homo sapiens chromosome 3 open reading frame 52 (C3orf52), transcript variant 2, mRNA.,Homo sapiens chromosome 3 open reading frame 52 (C3orf52), transcript variant 1, mRNA.,
DAG1	27.39095	26.91037	22.21287	32.81589	36.56748	25.4419	28.00272	29.85245	31.99898	35.6128	26.08271	34.60308	DAG1	Homo sapiens dystroglycan 1 (dystrophin-associated glycoprotein 1) (DAG1), transcript variant 4, mRNA.
ETHE1	13.0866	16.81037	15.02576	21.63235	16.00417	14.34244	9.49409	15.43798	13.21188	12.66259	14.96505	19.80397	ETHE1	Homo sapiens ethylmalonic encephalopathy 1 (ETHE1), nuclear gene encoding mitochondrial protein, mRNA.,
SGSM3	62.34834	60.32619	65.68726	107.00284	67.4134	58.5238	94.83976	90.17474	47.27717	71.46696	50.52547	81.09007	SGSM3	Homo sapiens small G protein signaling modulator 3 (SGSM3), mRNA.,
KDM1A	54.82112	51.58146	54.2414	42.15208	54.27042	55.22129	49.01792	52.53928	64.51651	57.56622	62.29701	64.06601	KDM1A	Homo sapiens lysine (K)-specific demethylase 1A (KDM1A), transcript variant 1, mRNA.
KDM1B	17.28998	15.85825	15.81679	10.28212	18.91428	17.30455	13.48854	12.78861	24.32376	16.80203	18.34574	16.3273	KDM1B	Homo sapiens lysine (K)-specific demethylase 1B (KDM1B), mRNA.,
SLC36A2	6.24303	4.14629	5.11013	10.23241	5.44002	5.28181	8.11328	8.54254	7.41011	7.98408	7.84208	7.50658	SLC36A2	Homo sapiens solute carrier family 36 (proton/amino acid symporter), member 2 (SLC36A2), mRNA.,
RBM14-RBM4	20.49996	12.95679	25.28641	43.11793	16.91169	18.60685	35.11068	28.69885	33.91835	19.79556	19.24715	23.91579	RBM14-RBM4	Homo sapiens RBM14-RBM4 readthrough (RBM14-RBM4), transcript variant 2, mRNA.
FCER1G	6.98851	3.27254	1.82495	6.58595	13.57105	2.07838	1.46572	1.4961	15.67441	2.87893	4.22469	29.73917	FCER1G	Homo sapiens Fc fragment of IgE, high affinity I, receptor for; gamma polypeptide (FCER1G), mRNA.,
BTG2	13.42239	15.23832	11.92823	25.25168	18.86862	9.53864	13.29215	16.34896	89.22483	13.36645	18.4986	34.77792	BTG2	Homo sapiens BTG family, member 2 (BTG2), mRNA.
SOSTDC1	5.66905	6.11781	6.53502	2.7417	9.77895	7.53893	5.19732	2.94168	3.05275	3.74149	9.47304	5.89734	SOSTDC1	Homo sapiens sclerostin domain containing 1 (SOSTDC1), mRNA.,
LOC102723344	1.60544	2.60963	2.28584	0.50203	1.02536	2.24464	1.46105	1.81403	1.41708	1.4686	0.90977	0.44261	n/a	n/a
SRD5A3	10.87215	10.59814	11.20865	14.30349	9.39149	12.78433	10.30571	10.47886	9.3365	10.2496	11.23912	8.09535	SRD5A3	Homo sapiens steroid 5 alpha-reductase 3 (SRD5A3), mRNA.
SRD5A1	25.88287	30.43395	32.17351	15.49136	20.56334	26.88313	22.20238	21.39763	12.60629	21.21971	24.75544	14.93558	SRD5A1	Homo sapiens steroid-5-alpha-reductase, alpha polypeptide 1 (3-oxo-5 alpha-steroid delta 4-dehydrogenase alpha 1) (SRD5A1), mRNA.
ARMT1	20.08821	20.37675	19.34871	7.17441	16.28152	22.95211	15.72376	10.94298	12.71623	13.55338	17.63632	10.28053	C6orf211	Homo sapiens chromosome 6 open reading frame 211 (C6orf211), mRNA.
GGA2	32.88396	31.27636	33.84791	35.62255	36.5329	33.34327	42.58864	40.29815	41.46987	38.3406	37.33721	42.51838	GGA2	Homo sapiens golgi-associated, gamma adaptin ear containing, ARF binding protein 2 (GGA2), mRNA.
FHOD1	6.08635	4.57875	5.38028	8.41572	6.14013	4.38702	4.6729	5.83216	8.6814	4.81778	4.08114	10.67769	FHOD1	Homo sapiens formin homology 2 domain containing 1 (FHOD1), mRNA.
FHOD3	37.33472	29.82296	35.33741	24.91904	21.89055	33.41231	30.06717	36.43408	22.61926	26.75517	25.54502	26.02823	FHOD3	Homo sapiens formin homology 2 domain containing 3 (FHOD3), mRNA.,
GJC2	7.48486	7.37295	4.91546	82.86407	7.04872	8.1971	7.37267	7.01408	3.46038	5.98985	5.39233	6.61106	GJC2	Homo sapiens gap junction protein, gamma 2, 47kDa (GJC2), mRNA.,
C4orf3	72.68246	66.79463	56.85921	39.51198	62.40897	68.78929	57.80808	60.06477	78.47524	59.11971	66.00634	47.73761	C4orf3	Homo sapiens chromosome 4 open reading frame 3 (C4orf3), transcript variant 2, mRNA.
GJC1	11.67853	11.30338	10.12319	13.85209	12.86705	11.48883	12.49895	12.50161	11.11622	13.03521	13.71152	11.95028	GJC1	Homo sapiens gap junction protein, gamma 1, 45kDa (GJC1), transcript variant 2, mRNA.
PSMB9	4.12384	3.77873	3.38068	11.29432	8.60769	3.87323	3.84535	2.54727	7.82711	4.76158	3.80658	18.41814	PSMB9	Homo sapiens proteasome (prosome, macropain) subunit, beta type, 9 (PSMB9), mRNA.,
PSMB8	6.73484	6.25871	5.13243	14.22142	14.24421	6.28911	5.35351	6.28717	14.28939	8.24483	8.73015	29.63946	PSMB8	Homo sapiens proteasome (prosome, macropain) subunit, beta type, 8 (PSMB8), transcript variant 1, mRNA.,
PSMB7	103.64474	102.31697	120.08316	88.77524	91.71642	115.80938	66.75093	68.48597	92.70951	96.13301	96.89998	104.11823	PSMB7	Homo sapiens proteasome (prosome, macropain) subunit, beta type, 7 (PSMB7), mRNA.
PSMB6	78.31758	66.77956	71.67975	81.60628	55.55489	69.9928	60.73183	61.17538	59.48248	68.07526	72.92722	77.43698	PSMB6	Homo sapiens proteasome (prosome, macropain) subunit, beta type, 6 (PSMB6), transcript variant 1, mRNA.
PSMB5	96.41694	89.10054	88.0416	101.3673	76.42155	94.97543	67.8937	68.57668	61.39752	77.71139	81.8333	87.22773	PSMB5	Homo sapiens proteasome (prosome, macropain) subunit, beta type, 5 (PSMB5), transcript variant 3, mRNA.
PSMB4	155.10732	156.32249	161.52736	165.84686	181.44089	156.78399	125.93366	127.42345	192.25136	166.1504	152.18755	205.6487	PSMB4	Homo sapiens proteasome (prosome, macropain) subunit, beta type, 4 (PSMB4), mRNA.
PSMB3	83.69443	91.77035	97.82369	98.64653	90.23066	83.33867	76.00334	88.42188	89.46735	92.52953	81.40244	94.2349	PSMB3	Homo sapiens proteasome (prosome, macropain) subunit, beta type, 3 (PSMB3), mRNA.
PSMB2	24.54611	25.18716	26.03001	22.8679	22.78369	27.03507	23.07429	24.19318	29.48554	24.52574	24.95218	21.54582	PSMB2	Homo sapiens proteasome (prosome, macropain) subunit, beta type, 2 (PSMB2), transcript variant 3, mRNA.
PSMB1	134.81136	115.90369	128.1091	102.38644	155.63036	123.18234	98.93142	97.0213	175.55392	139.6921	165.1869	150.84522	PSMB1	Homo sapiens proteasome (prosome, macropain) subunit, beta type, 1 (PSMB1), mRNA.,
LMBR1L	21.12608	22.40493	26.18671	37.93275	23.90369	20.78229	25.78003	25.63405	32.36854	27.28359	26.82931	29.4277	LMBR1L	Homo sapiens limb region 1 homolog (mouse)-like (LMBR1L), mRNA.,
PNMA1	186.0835	174.5928	177.15554	163.00766	140.55484	180.74348	150.79026	160.5511	127.71605	156.26782	151.5165	168.321	PNMA1	Homo sapiens paraneoplastic Ma antigen 1 (PNMA1), mRNA.
ACKR2	7.82331	7.29363	5.72579	7.57823	8.7931	6.22411	9.11845	9.81851	9.06955	7.19522	7.08175	7.73427	CCBP2	Homo sapiens chemokine binding protein 2 (CCBP2), mRNA.,
ACKR3	6.02959	5.07782	3.21804	2.70991	10.74262	6.3906	5.42756	8.24508	21.90911	8.21849	7.76462	12.37523	CXCR7	Homo sapiens chemokine (C-X-C motif) receptor 7 (CXCR7), mRNA.,
PNMA3	65.43636	65.16535	70.17085	65.90091	48.98406	61.68047	85.75433	92.25267	56.41295	75.90739	54.35176	81.36989	PNMA3	Homo sapiens paraneoplastic Ma antigen 3 (PNMA3), mRNA.,
PNMA2	284.48453	305.02859	297.38981	171.9172	212.7013	297.35253	267.59232	221.86404	246.15895	253.13259	303.54294	227.39603	PNMA2	Homo sapiens paraneoplastic Ma antigen 2 (PNMA2), mRNA.,
PNMA5	4.94784	5.26409	10.93602	4.95595	5.15262	10.76638	9.48197	7.65756	12.79717	12.90712	15.55655	11.24795	PNMA5	Homo sapiens paraneoplastic Ma antigen family member 5 (PNMA5), transcript variant 2, mRNA.
LTN1	26.89207	30.31308	28.66377	19.42411	26.61674	29.64642	20.40202	17.41849	21.9714	20.22724	23.79187	15.48532	LTN1	Homo sapiens listerin E3 ubiquitin protein ligase 1 (LTN1), mRNA.,
TRIML2	0.48964	0.58104	0.28997	0.18627	0.39826	0.40573	0.46978	0.34974	0.28703	0.59991	0.63489	0.06148	TRIML2	Homo sapiens tripartite motif family-like 2 (TRIML2), mRNA.,
LOC101928231	5.76823	5.85501	5.81032	5.09117	4.60956	5.48471	6.16416	7.48307	5.34143	5.28493	6.90958	5.15668	n/a	n/a
C9orf142	28.0504	30.90895	36.08876	77.18638	40.95047	29.08602	61.75372	52.29031	53.51489	51.16499	37.52064	72.66472	C9orf142	Homo sapiens chromosome 9 open reading frame 142 (C9orf142), mRNA.
NACC2	51.25318	42.48922	31.71692	94.27527	90.95716	42.73941	69.18651	69.45951	55.95412	65.32624	60.9244	107.38549	NACC2	Homo sapiens NACC family member 2, BEN and BTB (POZ) domain containing (NACC2), mRNA.,
VPS13D	55.56491	65.52697	63.6513	59.16084	59.58519	61.21712	57.98434	57.22844	59.30265	61.7741	62.66953	56.70361	VPS13D	Homo sapiens vacuolar protein sorting 13 homolog D (S. cerevisiae) (VPS13D), transcript variant 1, mRNA.,
NACC1	47.72704	41.18871	43.01289	60.18261	36.41749	42.06935	52.45466	61.42414	30.66607	50.46604	39.22388	55.6276	NACC1	Homo sapiens nucleus accumbens associated 1, BEN and BTB (POZ) domain containing (NACC1), mRNA.
VPS13A	47.66086	61.43728	57.11675	22.0613	57.07605	56.76611	45.01589	45.32362	47.9431	50.71692	58.35814	29.01587	VPS13A	Homo sapiens vacuolar protein sorting 13 homolog A (S. cerevisiae) (VPS13A), transcript variant A, mRNA.
SH3KBP1	32.90571	38.83877	36.4965	29.61772	23.26315	35.24922	27.35694	32.49663	18.82652	27.28674	26.4707	26.36669	SH3KBP1	Homo sapiens SH3-domain kinase binding protein 1 (SH3KBP1), transcript variant 1, mRNA.
VPS13C	64.55978	72.63533	65.66016	59.00267	80.62364	68.03749	68.33936	59.89245	80.97954	66.20767	79.02753	51.50518	VPS13C	Homo sapiens vacuolar protein sorting 13 homolog C (S. cerevisiae) (VPS13C), transcript variant 1A, mRNA.
VPS13B	38.41078	40.21999	36.88247	34.46316	49.78486	40.47442	49.11437	46.79901	51.12858	41.80191	44.38072	37.38631	VPS13B	Homo sapiens vacuolar protein sorting 13 homolog B (yeast) (VPS13B), transcript variant 5, mRNA.
BEX5	123.21896	94.96908	121.05358	49.18028	50.73099	105.36593	69.25844	147.86266	65.03042	76.52803	86.35036	70.42027	BEX5	Homo sapiens brain expressed, X-linked 5 (BEX5), transcript variant 2, mRNA.,
BEX4	216.96057	194.49093	198.86509	73.83744	156.80551	186.35271	151.26754	177.32075	189.46811	142.69302	207.33674	125.09111	BEX4	Homo sapiens brain expressed, X-linked 4 (BEX4), transcript variant 2, mRNA.
BEX3	272.73002	250.94629	256.95368	178.02001	202.60352	273.96722	287.03027	409.37875	283.95708	263.5735	294.04852	283.40842	NGFRAP1	Homo sapiens nerve growth factor receptor (TNFRSF16) associated protein 1 (NGFRAP1), transcript variant 2, mRNA.
BEX2	154.70104	136.95022	172.77029	102.39771	92.69902	170.75996	148.31296	152.17638	131.42183	153.87095	169.67097	108.13698	BEX2	Homo sapiens brain expressed X-linked 2 (BEX2), transcript variant 1, mRNA.
BEX1	356.89099	313.70881	368.86718	204.3764	251.16864	354.65432	306.19141	415.55217	290.17543	341.50973	363.76104	287.91077	BEX1	Homo sapiens brain expressed, X-linked 1 (BEX1), mRNA.,
LOC101929188	4.10235	5.03371	4.97838	4.42675	4.01264	4.90176	3.39539	3.94114	4.31717	5.57957	5.27982	3.94478	n/a	n/a
TMEM160	98.13395	85.08935	92.74976	194.09011	84.85853	96.86663	122.329	123.93353	84.58912	127.90853	78.75399	167.35855	TMEM160	Homo sapiens transmembrane protein 160 (TMEM160), mRNA.
TMEM163	16.08276	22.00529	21.37084	13.61892	16.10506	23.21887	12.69702	15.52076	9.81699	15.15617	12.82759	17.4107	TMEM163	Homo sapiens transmembrane protein 163 (TMEM163), mRNA.
TMEM165	34.5421	34.13029	25.61711	78.32145	52.90479	30.18763	23.8802	21.45714	44.72104	25.77608	47.36046	34.78202	TMEM165	Homo sapiens transmembrane protein 165 (TMEM165), transcript variant 1, mRNA.
TMEM164	12.80263	12.52232	11.2457	11.06573	16.59678	14.31287	15.07126	14.44448	11.06012	14.70227	12.03226	22.32416	TMEM164	Homo sapiens transmembrane protein 164 (TMEM164), transcript variant 2, mRNA.,
TMEM169	11.8444	11.14242	14.0745	10.86328	10.11679	13.35507	10.78983	10.96834	7.30584	10.33287	9.9237	9.09181	TMEM169	Homo sapiens transmembrane protein 169 (TMEM169), transcript variant 1, mRNA.
TMEM168	12.99445	11.45092	12.05857	7.57662	13.84724	13.2751	12.39929	11.22428	15.06903	10.61584	14.39655	8.52418	TMEM168	Homo sapiens transmembrane protein 168 (TMEM168), mRNA.,
EVI2B	3.08549	2.99032	0.39411	2.51994	2.47699	2.35914	0.62213	0.60317	3.55152	0.66485	2.30896	2.22012	EVI2B	Homo sapiens ecotropic viral integration site 2B (EVI2B), mRNA.,
FOXN2	14.36207	15.3294	10.6197	17.8049	19.27992	12.80608	10.30392	7.31006	12.57813	12.09234	16.13777	8.47385	FOXN2	Homo sapiens forkhead box N2 (FOXN2), mRNA.
FOXN3	27.95934	28.23959	25.18298	21.84499	26.58708	28.59911	23.92541	24.44601	27.75413	23.57912	27.55089	24.75573	FOXN3	Homo sapiens forkhead box N3 (FOXN3), transcript variant 2, mRNA.,Homo sapiens forkhead box N3 (FOXN3), transcript variant 1, mRNA.,
NICN1	37.69039	38.58567	41.41512	39.30939	33.51194	37.15295	49.54886	42.31855	29.01245	38.09413	32.50298	31.30523	NICN1	Homo sapiens nicolin 1 (NICN1), mRNA.
COL14A1	1.17008	1.4205	1.59139	1.88952	1.13664	1.97851	1.5727	0.98594	3.18265	0.45574	1.27743	2.78852	COL14A1	Homo sapiens collagen, type XIV, alpha 1 (COL14A1), mRNA.,
TAP1	7.14726	7.83782	5.85567	15.46177	12.6572	8.74849	7.44967	5.06226	11.7783	7.77385	9.25171	21.4516	TAP1	Homo sapiens transporter 1, ATP-binding cassette, sub-family B (MDR/TAP) (TAP1), mRNA.,
IFFO2	14.37438	13.04623	14.4624	18.36037	11.90819	14.55684	15.31336	16.95693	10.70533	15.09918	15.60418	18.23913	IFFO2	Homo sapiens intermediate filament family orphan 2 (IFFO2), mRNA.
SNAP91	202.2372	228.17177	229.3449	79.82065	188.09956	216.67284	155.1727	143.69323	120.61316	175.96031	192.80052	117.96587	SNAP91	Homo sapiens synaptosomal-associated protein, 91kDa (SNAP91), transcript variant 7, mRNA.
LOC100288798	17.0821	9.73381	13.41526	10.95373	13.43923	12.36391	9.36555	7.33757	45.54909	10.73981	18.99597	14.19006	n/a	n/a
MACROD2	16.98936	19.03045	19.25582	8.35144	7.8911	17.58177	10.73893	12.11463	10.82965	10.87184	14.54676	9.62009	MACROD2	Homo sapiens MACRO domain containing 2 (MACROD2), transcript variant 2, mRNA.,
MACROD1	11.77275	10.35191	13.29364	13.91797	15.46971	12.50013	15.14459	15.61538	15.35537	16.06389	19.49784	29.17589	MACROD1	Homo sapiens MACRO domain containing 1 (MACROD1), mRNA.
NALT1	1.20372	0.40079	2.06898	2.40761	1.64505	0.33548	1.33276	0.48542	6.88637	1.07232	1.22805	1.83417	n/a	n/a
LOC730183	2.66684	1.48513	3.71202	2.13753	2.07003	1.52212	3.54706	4.2651	5.42128	3.63372	9.27323	3.26862	LOC730183	Homo sapiens uncharacterized LOC730183 (LOC730183), mRNA.
KRR1	30.29899	30.46991	29.87992	12.45224	31.57463	35.66516	23.13411	21.6101	30.55835	23.78813	30.0711	18.82546	KRR1	Homo sapiens KRR1, small subunit (SSU) processome component, homolog (yeast) (KRR1), mRNA.,
FAM64A	0.23008	0.51226	0.42661	0.40186	0.52432	0.08791	0.66438	0.43058	0.06338	0.60379	0.95684	0.39062	FAM64A	Homo sapiens family with sequence similarity 64, member A (FAM64A), transcript variant 2, mRNA.
NNT-AS1	26.72194	22.61745	21.98674	23.36519	29.24485	23.36311	25.00688	28.47556	26.64588	25.21814	30.89492	21.90626	LOC100652772	Homo sapiens uncharacterized LOC100652772 (LOC100652772), non-coding RNA.
STRN	20.41017	24.37361	21.40042	19.03551	19.38343	23.27241	14.60974	12.62165	15.35922	14.66417	19.28358	10.28392	STRN	Homo sapiens striatin, calmodulin binding protein (STRN), mRNA.,
MTCL1	32.50418	32.21767	30.81813	39.47627	25.58851	35.92613	35.85506	48.91755	20.13403	35.24522	23.68857	30.70776	SOGA2	Homo sapiens SOGA family member 2 (SOGA2), mRNA.,
ATP1A3	518.32129	636.59213	661.02153	484.31949	415.46988	587.89414	493.72651	467.54223	313.68467	531.62278	503.63087	475.01029	ATP1A3	Homo sapiens ATPase, Na+/K+ transporting, alpha 3 polypeptide (ATP1A3), transcript variant 1, mRNA.,Homo sapiens ATPase, Na+/K+ transporting, alpha 3 polypeptide (ATP1A3), transcript variant 2, mRNA.,
C8orf49	5.65039	4.60776	4.62447	6.64065	5.23693	5.59318	6.16631	5.71571	7.63615	6.77269	7.83454	7.59196	n/a	n/a
C8orf48	1.74388	2.43349	1.25438	1.17014	3.45895	1.88076	1.78293	2.03869	3.85074	3.10347	2.82038	2.39722	C8orf48	Homo sapiens chromosome 8 open reading frame 48 (C8orf48), mRNA.
C8orf46	132.39136	133.80586	131.16691	84.78656	119.94213	155.54201	128.04895	77.52012	81.96821	131.81567	118.08309	60.23249	C8orf46	Homo sapiens chromosome 8 open reading frame 46 (C8orf46), mRNA.,
C8orf44	22.17958	18.21577	19.55604	21.02986	20.96607	19.9327	22.32772	24.19983	30.03374	21.30351	23.25202	17.94549	C8orf44	Homo sapiens chromosome 8 open reading frame 44 (C8orf44), mRNA.,
TP53I3	2.51503	3.07783	2.10812	3.6094	3.76865	1.71239	2.37948	3.0702	5.24734	3.07709	1.36653	4.58719	TP53I3	Homo sapiens tumor protein p53 inducible protein 3 (TP53I3), transcript variant 1, mRNA.
RALBP1	55.95238	53.54642	53.99462	53.56998	46.52749	57.03686	52.397	53.8082	42.39391	54.81388	57.29712	49.16333	RALBP1	Homo sapiens ralA binding protein 1 (RALBP1), mRNA.,
SPHK2	35.87553	30.25817	32.16932	57.18212	29.6896	28.14707	39.33774	45.02618	19.23658	38.5817	33.07284	44.39815	SPHK2	Homo sapiens sphingosine kinase 2 (SPHK2), transcript variant 1, mRNA.,Homo sapiens sphingosine kinase 2 (SPHK2), transcript variant 4, mRNA.,
B3GALT5-AS1	11.6502	13.10307	15.51969	11.07682	11.93327	11.5223	12.39329	15.57708	12.79565	12.37361	12.45865	15.2179	C21orf88	Homo sapiens chromosome 21 open reading frame 88 (C21orf88), transcript variant 1, non-coding RNA.
ZNF831	4.42511	4.45019	5.93299	3.54227	4.51397	4.32728	5.63387	4.18027	4.38206	6.14251	5.39184	5.68341	ZNF831	Homo sapiens zinc finger protein 831 (ZNF831), mRNA.
ZNF830	21.57551	17.79062	19.75957	18.94817	14.01989	16.97757	15.52199	17.23058	15.18487	17.20643	19.46621	24.01048	ZNF830	Homo sapiens zinc finger protein 830 (ZNF830), mRNA.
ZNF835	14.23144	11.95982	14.07484	16.55698	12.30619	11.74147	16.78701	15.47861	13.19715	13.87362	14.1692	14.91422	ZNF835	Homo sapiens zinc finger protein 835 (ZNF835), mRNA.,
ZNF837	0.94222	1.17663	1.28905	2.65441	0.95185	1.29048	1.01595	1.42305	0.97159	1.72185	0.85748	2.05259	ZNF837	Homo sapiens zinc finger protein 837 (ZNF837), transcript variant 1, non-coding RNA.,Homo sapiens zinc finger protein 837 (ZNF837), transcript variant 2, mRNA.,
ZNF836	8.13922	10.109	9.90117	4.58581	7.79241	9.59653	7.00685	6.40636	6.68252	7.09282	7.09882	5.45013	ZNF836	Homo sapiens zinc finger protein 836 (ZNF836), mRNA.,
ZNF839	13.20763	15.09966	14.84481	19.00609	14.08563	12.30461	14.93559	15.44488	12.8165	14.00574	11.00065	14.36682	ZNF839	Homo sapiens zinc finger protein 839 (ZNF839), transcript variant 2, mRNA.
LRIF1	21.34438	16.63439	21.55511	6.61562	14.90352	16.79842	15.84828	15.59196	21.07078	14.53322	16.03499	11.70772	LRIF1	Homo sapiens ligand dependent nuclear receptor interacting factor 1 (LRIF1), transcript variant 1, mRNA.
OXCT2P1	1.84825	2.41507	6.44203	4.12348	4.19935	4.67819	2.32702	5.13609	1.24299	2.80611	3.63627	7.95586	n/a	n/a
PHAX	47.50484	39.07272	38.88038	38.35311	38.99299	39.79978	47.43011	46.90049	44.10179	45.09952	47.52486	36.39684	PHAX	Homo sapiens phosphorylated adaptor for RNA export (PHAX), mRNA.
MLK7-AS1	1.23934	0.92102	0.98102	1.10748	1.16435	0.65121	0.99605	1.24314	0.51177	1.22899	0.8127	0.84737	MLK7-AS1	Homo sapiens MLK7 antisense RNA 1 (MLK7-AS1), non-coding RNA.
TUNAR	25.07145	28.45619	34.36586	9.52624	17.88583	31.69961	21.5179	12.30899	19.23218	34.47232	30.92313	14.8082	LINC00617	Homo sapiens long intergenic non-protein coding RNA 617 (LINC00617), non-coding RNA.
SUGCT	3.26037	2.31	2.03509	3.84903	4.58767	2.54683	2.60233	2.5441	3.10088	3.80295	3.7528	4.17361	C7orf10	Homo sapiens chromosome 7 open reading frame 10 (C7orf10), transcript variant 1, mRNA.
SBSPON	5.19126	4.72511	5.41168	8.11749	5.36802	4.65129	7.86981	7.37551	7.78215	6.05558	6.09014	6.83103	SBSPON	Homo sapiens somatomedin B and thrombospondin, type 1 domain containing (SBSPON), mRNA.
MED4-AS1	7.78973	6.64915	9.20857	9.71406	6.70669	2.97507	10.24846	7.37415	6.79235	4.98516	9.38567	6.90442	MED4-AS1	Homo sapiens MED4 antisense RNA 1 (MED4-AS1), non-coding RNA.
RAB33A	18.21443	20.34939	22.56545	40.58572	13.80505	21.8591	10.16233	11.2961	7.62824	15.06164	14.57524	15.46569	RAB33A	Homo sapiens RAB33A, member RAS oncogene family (RAB33A), mRNA.
SLC17A9	0.96576	0.99673	1.10875	2.14646	1.47495	1.37799	0.83954	1.35141	2.98022	2.28758	1.15236	6.42909	SLC17A9	Homo sapiens solute carrier family 17, member 9 (SLC17A9), mRNA.
RAB33B	14.49095	14.37845	14.18727	9.43971	12.96855	14.85258	14.19489	11.77565	16.85114	11.59014	14.81695	10.13954	RAB33B	Homo sapiens RAB33B, member RAS oncogene family (RAB33B), mRNA.
SLC17A5	20.05713	18.86079	21.43528	16.34798	20.73355	22.01057	17.75814	17.92817	21.0833	18.69933	19.35267	18.16466	SLC17A5	Homo sapiens solute carrier family 17 (anion/sugar transporter), member 5 (SLC17A5), mRNA.,
SLC17A6	13.95901	16.46956	15.71384	4.32563	6.09924	15.24618	6.17045	4.6853	5.24672	7.0839	6.95243	5.22318	SLC17A6	Homo sapiens solute carrier family 17 (sodium-dependent inorganic phosphate cotransporter), member 6 (SLC17A6), mRNA.
SLC17A7	404.59895	479.72192	522.35504	299.9115	323.8718	471.11281	435.59151	446.81561	275.20655	463.49495	421.76531	319.77453	SLC17A7	Homo sapiens solute carrier family 17 (sodium-dependent inorganic phosphate cotransporter), member 7 (SLC17A7), mRNA.,
C16orf58	46.03472	42.35457	46.95469	75.71232	41.03716	38.28999	48.36465	54.12002	53.7416	54.50552	44.53886	50.60313	C16orf58	Homo sapiens chromosome 16 open reading frame 58 (C16orf58), mRNA.
C16orf59	4.26124	5.29624	5.16378	5.95796	4.70407	6.52113	5.79373	5.48019	2.54853	4.08665	4.01215	5.41478	C16orf59	Homo sapiens chromosome 16 open reading frame 59 (C16orf59), mRNA.
C16orf52	39.79348	42.06268	37.10314	11.49462	29.58947	48.12908	28.29407	19.72377	22.51089	25.22587	37.53985	17.64996	C16orf52	Homo sapiens chromosome 16 open reading frame 52 (C16orf52), mRNA.
WASIR2	7.52669	6.61568	9.1511	13.94633	5.01759	6.72591	8.76882	10.16648	9.14515	12.01463	10.78823	8.94531	n/a	n/a
AP5B1	19.16521	21.22994	20.7421	26.71959	19.96919	19.26674	27.25275	28.83016	19.21378	25.65087	17.05914	27.47241	AP5B1	Homo sapiens adaptor-related protein complex 5, beta 1 subunit (AP5B1), mRNA.
CHMP4A	36.93902	31.56857	29.90507	54.954	33.19147	29.88596	41.64671	61.88656	42.65817	48.9068	33.96062	55.35678	CHMP4A	Homo sapiens charged multivesicular body protein 4A (CHMP4A), mRNA.,
CHMP4B	118.75086	128.2692	120.78299	102.28262	86.53693	115.5129	90.25658	141.55469	95.61661	94.53087	101.52109	102.78358	CHMP4B	Homo sapiens charged multivesicular body protein 4B (CHMP4B), mRNA.
CHMP4C	4.69448	5.22931	3.87601	6.0415	3.62715	5.45807	5.30524	6.45158	7.50366	5.19911	5.41191	6.28353	CHMP4C	Homo sapiens charged multivesicular body protein 4C (CHMP4C), mRNA.
COBLL1	10.0718	12.70598	12.33457	6.13326	11.95974	14.74061	10.80601	13.12128	11.26032	8.18921	9.49136	9.49647	COBLL1	Homo sapiens cordon-bleu WH2 repeat protein-like 1 (COBLL1), transcript variant 2, mRNA.,Homo sapiens cordon-bleu WH2 repeat protein-like 1 (COBLL1), transcript variant 1, mRNA.,Homo sapiens cordon-bleu WH2 repeat protein-like 1 (COBLL1), transcript variant 3, mRNA.,Homo sapiens cordon-bleu WH2 repeat protein-like 1 (COBLL1), transcript variant 4, mRNA.,
TMEM255B	1.78686	4.85186	3.74923	6.07764	4.34804	1.82135	1.06927	3.13082	3.44359	2.65401	1.99252	4.65148	TMEM255B	Homo sapiens transmembrane protein 255B (TMEM255B), mRNA.
TMEM255A	1.87493	2.55407	2.66435	1.97745	2.50205	2.88415	1.44232	1.22935	2.28743	2.05133	2.31287	3.21276	TMEM255A	Homo sapiens transmembrane protein 255A (TMEM255A), transcript variant 2, mRNA.
ST5	18.41781	21.65054	20.99745	26.33647	21.71501	17.75279	21.2668	30.81597	24.50065	25.24212	20.7451	30.39861	ST5	Homo sapiens suppression of tumorigenicity 5 (ST5), transcript variant 3, mRNA.,Homo sapiens suppression of tumorigenicity 5 (ST5), transcript variant 1, mRNA.,
ST7	27.53455	28.4144	26.19026	12.25358	26.10878	26.64984	23.85773	25.85038	25.33029	27.22931	27.21638	23.24204	ST7	Homo sapiens suppression of tumorigenicity 7 (ST7), transcript variant b, mRNA.,Homo sapiens suppression of tumorigenicity 7 (ST7), transcript variant a, mRNA.,
ZNF304	11.01089	15.20518	15.26656	10.72893	11.33198	14.00467	12.56353	9.31466	10.7412	14.84892	11.72693	11.53695	ZNF304	Homo sapiens zinc finger protein 304 (ZNF304), mRNA.,
STH	23.53493	26.16325	32.43449	56.52847	39.13538	26.9428	46.53653	42.16503	27.38362	30.72272	28.28483	30.00812	STH	Homo sapiens saitohin (STH), mRNA.,
ZNF302	40.05644	42.86524	35.53832	27.79189	45.68695	44.02757	35.39035	38.66781	46.10592	36.98147	45.60601	30.68766	ZNF302	Homo sapiens zinc finger protein 302 (ZNF302), transcript variant 2, mRNA.
ZNF300	1.2914	1.93042	1.71153	2.988	3.42724	1.97717	1.7313	0.99974	1.798	1.38611	1.93993	1.21622	ZNF300	Homo sapiens zinc finger protein 300 (ZNF300), transcript variant 1, mRNA.
MIR4534	50.75416	97.19689	21.50744	801.70357	67.55401	52.0109	54.7889	89.20863	47.01813	48.29964	33.9421	58.29849	MIR4534	Homo sapiens microRNA 4534 (MIR4534), microRNA.
STS	30.96726	28.76263	43.37143	14.15242	17.40344	37.45314	26.91837	17.63991	12.11277	19.63825	22.34178	13.29098	STS	Homo sapiens steroid sulfatase (microsomal), isozyme S (STS), mRNA.
IFT81	30.28105	26.28174	26.52886	18.89371	26.33706	26.6972	31.14632	29.36759	33.04895	30.2586	31.95427	22.85867	IFT81	Homo sapiens intraflagellar transport 81 homolog (Chlamydomonas) (IFT81), transcript variant 1, mRNA.,Homo sapiens intraflagellar transport 81 homolog (Chlamydomonas) (IFT81), transcript variant 3, mRNA.,
FBXO17	18.56999	17.65221	19.98018	23.84369	21.41159	18.28198	23.6469	21.40286	29.4137	21.91828	24.07601	23.47943	FBXO17	Homo sapiens F-box protein 17 (FBXO17), transcript variant 2, mRNA.
PPP3CA	347.50514	360.36767	360.69899	143.31402	339.31529	368.54547	335.26834	231.32697	235.30649	265.88153	275.97846	163.61269	PPP3CA	Homo sapiens protein phosphatase 3, catalytic subunit, alpha isozyme (PPP3CA), transcript variant 1, mRNA.
PPP3CB	203.59832	219.1604	208.92031	85.48368	144.92531	210.1316	148.42032	116.09412	127.61831	134.61403	169.31524	87.09264	PPP3CB	Homo sapiens protein phosphatase 3, catalytic subunit, beta isozyme (PPP3CB), transcript variant 1, mRNA.
PPP3CC	22.575	25.06871	24.25422	19.62352	22.35905	25.05361	22.31298	19.32388	25.44088	23.24971	26.64631	23.28233	PPP3CC	Homo sapiens protein phosphatase 3, catalytic subunit, gamma isozyme (PPP3CC), transcript variant 1, mRNA.
GPATCH8	34.31269	35.68644	34.8673	30.68147	39.37777	29.89242	46.62439	51.51148	45.62139	35.1969	38.40481	37.54585	GPATCH8	Homo sapiens G patch domain containing 8 (GPATCH8), transcript variant 2, non-coding RNA.,Homo sapiens G patch domain containing 8 (GPATCH8), transcript variant 1, mRNA.,
IQCJ-SCHIP1	18.18801	16.69373	24.70216	57.14153	10.93853	20.51184	26.81835	26.01681	15.64608	15.39909	14.47855	19.02859	IQCJ-SCHIP1	Homo sapiens IQCJ-SCHIP1 readthrough (IQCJ-SCHIP1), transcript variant 2, mRNA.
GACAT2	2.7251	2.28126	1.35407	1.15536	1.43874	2.78853	0.538	2.48715	1.90307	2.19432	0.84465	2.96627	n/a	n/a
IFT88	17.546	15.04373	14.12405	14.10484	17.89555	13.97968	14.19459	10.75339	17.76816	13.83935	15.8538	10.31615	IFT88	Homo sapiens intraflagellar transport 88 homolog (Chlamydomonas) (IFT88), transcript variant 1, mRNA.
GACAT1	10.16177	13.59139	9.14255	10.35492	8.07636	9.75785	10.25876	14.18034	6.58238	10.77963	16.15097	11.11752	n/a	n/a
ADRA2A	8.64362	8.2302	7.10931	7.40221	4.45727	6.721	6.48422	6.27026	3.17931	7.24366	4.17396	2.50378	ADRA2A	Homo sapiens adrenoceptor alpha 2A (ADRA2A), mRNA.
ADRA2B	0.15803	0.30742	0.35597	1.06539	0.32668	0.14728	0.99415	0.21365	0.49074	0.25829	0.24539	0.55841	ADRA2B	Homo sapiens adrenoceptor alpha 2B (ADRA2B), mRNA.
ADRA2C	8.01662	5.42602	6.30554	8.94683	5.37708	7.04125	8.05073	6.66381	4.90589	9.19524	4.07706	6.23607	ADRA2C	Homo sapiens adrenoceptor alpha 2C (ADRA2C), mRNA.
TEX26	1.54839	1.91247	5.6894	1.21186	2.77188	1.68865	0.86723	1.0914	1.47963	2.6521	2.41227	1.66136	TEX26	Homo sapiens testis expressed 26 (TEX26), mRNA.
TEX22	1.51192	1.16648	0.66798	3.41594	1.40557	1.05267	1.18788	2.1474	1.80606	1.92666	1.49237	1.7609	TEX22	Homo sapiens testis expressed 22 (TEX22), mRNA.
TEX29	11.22909	16.7555	11.03965	14.17628	12.28171	9.29652	19.58506	15.03043	6.16391	18.23447	10.95853	9.64016	TEX29	Homo sapiens testis expressed 29 (TEX29), mRNA.
LINC01252	17.08598	20.17091	17.54111	13.26681	15.03904	15.0003	16.91647	21.17581	16.73978	18.57686	14.33661	12.98071	LOC338817	Homo sapiens uncharacterized LOC338817 (LOC338817), non-coding RNA.
LINC01250	18.28725	14.96607	18.54186	8.91411	16.58787	17.61939	17.55834	15.77556	12.85309	15.96639	10.45866	14.99899	n/a	n/a
LINC01257	1.59949	4.17069	4.13327	2.67537	1.69614	1.03049	1.80185	2.7168	0.21266	1.72581	0.27794	1.11262	LOC116437	Homo sapiens uncharacterized LOC116437 (LOC116437), non-coding RNA.
MTCH1	266.3156	275.42226	315.197	340.97689	241.07007	275.74771	251.47413	210.05894	253.26867	300.96929	313.75017	281.25191	MTCH1	Homo sapiens mitochondrial carrier 1 (MTCH1), nuclear gene encoding mitochondrial protein, transcript variant 2, mRNA.,
SYT1	714.3743	969.47622	910.77196	359.86315	569.1319	816.30394	518.96916	497.06674	458.91972	612.85176	778.90803	356.66662	SYT1	Homo sapiens synaptotagmin I (SYT1), transcript variant 2, mRNA.
SYT2	11.32345	18.04938	17.12121	15.70573	13.69054	17.54258	8.56474	12.0686	5.70648	18.67939	20.9383	18.883	SYT2	Homo sapiens synaptotagmin II (SYT2), transcript variant 1, mRNA.,
SYT4	121.81569	152.124	168.15178	59.59489	90.01602	153.63301	73.7152	77.61984	70.92711	106.73832	136.57799	56.02322	SYT4	Homo sapiens synaptotagmin IV (SYT4), mRNA.,
SYT5	111.55615	86.96153	115.37683	129.9768	61.43391	97.00202	89.13677	141.22469	65.01968	90.58419	75.11878	71.59306	SYT5	Homo sapiens synaptotagmin V (SYT5), mRNA.,
SYT6	1.50243	2.94224	2.56825	3.84015	1.60061	2.61655	2.11564	1.53002	1.52777	2.1659	2.2016	2.1928	SYT6	Homo sapiens synaptotagmin VI (SYT6), transcript variant 2, mRNA.
SYT7	88.93125	96.48591	105.16929	85.35066	91.23077	91.82443	103.24793	123.35379	60.90654	105.10099	89.00447	99.20465	SYT7	Homo sapiens synaptotagmin VII (SYT7), transcript variant 2, mRNA.
TIAL1	45.01881	42.71378	40.03961	30.79313	45.82038	43.79006	32.63659	29.73725	43.15279	32.62745	44.8027	33.08412	TIAL1	Homo sapiens TIA1 cytotoxic granule-associated RNA binding protein-like 1 (TIAL1), transcript variant 1, mRNA.
PRAMEF36P	0.47229	1.0374	0.81609	1.31158	1.08272	1.14693	1.28469	0.72514	0.93979	1.00788	0.66779	1.3874	n/a	n/a
FUBP3	32.02353	27.87111	24.62479	27.49033	30.89787	28.89994	29.76096	32.98317	39.19444	30.92003	31.02725	32.3417	FUBP3	Homo sapiens far upstream element (FUSE) binding protein 3 (FUBP3), mRNA.
FUBP1	73.75549	74.06356	66.14243	55.22056	77.46394	67.40449	81.36499	77.56355	102.68428	66.77943	84.56304	69.29491	FUBP1	Homo sapiens far upstream element (FUSE) binding protein 1 (FUBP1), mRNA.,
SCHIP1	126.05114	124.93467	123.8888	83.10958	112.25154	117.59469	83.39826	72.4113	93.26073	110.34935	120.54919	73.37741	SCHIP1	Homo sapiens schwannomin interacting protein 1 (SCHIP1), transcript variant 3, mRNA.
CTBP1-AS2	13.81943	14.26036	14.1027	21.17432	13.24345	11.90211	14.16975	16.10968	14.88383	15.66303	12.97787	14.79008	CTBP1-AS1	Homo sapiens CTBP1 antisense RNA 1 (head to head) (CTBP1-AS1), non-coding RNA.
SAP30	31.78563	26.80696	21.8644	36.96423	33.08892	23.25971	36.09653	39.84979	38.06051	28.94196	38.24538	44.48195	SAP30	Homo sapiens Sin3A-associated protein, 30kDa (SAP30), mRNA.
NBL1	95.31977	82.4762	95.15509	145.27915	62.80557	98.83779	134.47083	117.90786	185.19015	129.41239	81.42756	108.80403	NBL1	Homo sapiens neuroblastoma 1, DAN family BMP antagonist (NBL1), transcript variant 6, mRNA.
C3orf67-AS1	1.69467	0.7876	1.50286	0.57493	1.20374	1.36286	1.23591	0.6655	0.65542	1.24472	2.21312	0.75314	n/a	n/a
HSFX2	1.88171	7.17652	3.8437	1.87919	0.53102	1.65014	4.7036	4.48625	3.59257	6.97444	6.47424	2.54062	HSFX2	Homo sapiens heat shock transcription factor family, X linked 2 (HSFX2), mRNA.
HSFX1	5.35613	3.7339	5.58801	6.9847	8.29046	7.4795	7.03344	6.29784	1.23354	2.46484	2.04705	6.80239	HSFX2	Homo sapiens heat shock transcription factor family, X linked 2 (HSFX2), mRNA.
DRC7	0.35049	0.54265	0.88538	0.83925	0.56394	0.47469	0.16531	0.43996	0.14299	0.53641	0.56493	0.52454	CCDC135	Homo sapiens coiled-coil domain containing 135 (CCDC135), mRNA.,
DRC3	10.05477	9.13643	10.68023	14.25427	10.37147	9.16325	12.83528	12.60548	11.1779	9.13885	8.39297	8.73263	LRRC48	Homo sapiens leucine rich repeat containing 48 (LRRC48), transcript variant 3, mRNA.
DRC1	4.22641	2.55664	5.17952	2.92997	2.33929	3.45633	4.04532	5.4512	4.08621	4.33449	3.71237	4.62895	DRC1	Homo sapiens dynein regulatory complex subunit 1 homolog (Chlamydomonas) (DRC1), mRNA.
C1orf53	2.06585	3.81161	4.9152	2.16167	3.70735	4.04865	4.34561	1.49909	2.13664	1.8758	4.34337	2.54143	C1orf53	Homo sapiens chromosome 1 open reading frame 53 (C1orf53), mRNA.
C1orf52	27.38573	27.18061	26.27149	15.74968	23.58209	27.09845	19.50171	18.17541	18.8095	21.66596	25.08584	16.07704	C1orf52	Homo sapiens chromosome 1 open reading frame 52 (C1orf52), transcript variant 1, mRNA.,
C1orf50	22.18066	20.17892	24.01854	19.24434	19.86336	19.26165	14.38711	16.47288	18.80362	17.48924	19.63813	19.17966	C1orf50	Homo sapiens chromosome 1 open reading frame 50 (C1orf50), transcript variant 1, mRNA.
C1orf56	2.14735	1.90484	2.11166	4.37284	2.61135	2.5771	2.05821	2.81557	2.95224	3.28275	3.24645	2.39875	C1orf56	Homo sapiens chromosome 1 open reading frame 56 (C1orf56), mRNA.,
C1orf54	19.02128	10.73484	9.78758	10.93821	21.88168	14.13079	18.49863	15.74464	45.71967	13.48261	7.71499	19.0865	C1orf54	Homo sapiens chromosome 1 open reading frame 54 (C1orf54), mRNA.,
MARC1	14.02352	14.50509	12.06358	8.55072	12.1427	13.28896	11.34678	15.89265	7.95296	14.51126	12.14069	9.98893	MARC1	Homo sapiens mitochondrial amidoxime reducing component 1 (MARC1), nuclear gene encoding mitochondrial protein, mRNA.,
MARC2	16.57777	18.78393	18.8455	15.62869	21.5412	18.1351	17.90522	20.24495	23.64324	17.85445	20.91211	21.92469	MARC2	Homo sapiens mitochondrial amidoxime reducing component 2 (MARC2), nuclear gene encoding mitochondrial protein, mRNA.,
APCDD1L-AS1	0.36983	0.44416	0.52334	0.68115	0.4233	0.24703	0.47569	0.70692	0.95265	0.67621	0.47793	0.42007	APCDD1L-AS1	Homo sapiens APCDD1L antisense RNA 1 (head to head) (APCDD1L-AS1), non-coding RNA.
MIR181A1HG	29.07254	26.22156	25.27352	41.81421	28.28509	19.47425	32.89092	31.22355	33.07625	22.14382	15.16398	23.36233	MIR181A1HG	Homo sapiens MIR181A1 host gene (non-protein coding) (MIR181A1HG), non-coding RNA.
SMPD4	21.8108	28.07536	29.60071	48.78564	31.32036	23.71952	29.45451	30.90619	27.57112	26.74868	27.37796	35.05469	SMPD4	Homo sapiens sphingomyelin phosphodiesterase 4, neutral membrane (neutral sphingomyelinase-3) (SMPD4), transcript variant 7, non-coding RNA.,Homo sapiens sphingomyelin phosphodiesterase 4, neutral membrane (neutral sphingomyelinase-3) (SMPD4), transcript variant 5, non-coding RNA.,
SMPD1	27.63483	28.79536	29.49971	51.19393	31.32235	28.69754	24.69216	26.46941	21.4025	30.4816	23.90485	31.6137	SMPD1	Homo sapiens sphingomyelin phosphodiesterase 1, acid lysosomal (SMPD1), transcript variant 1, mRNA.
SMPD3	18.17371	19.27158	20.74002	17.32017	12.73901	20.6758	19.0058	21.81135	8.57246	19.92894	10.05183	13.11217	SMPD3	Homo sapiens sphingomyelin phosphodiesterase 3, neutral membrane (neutral sphingomyelinase II) (SMPD3), mRNA.,
SMPD2	4.31023	3.64919	5.08247	6.65443	5.38177	5.20682	5.15177	4.53155	6.17886	4.58549	4.97058	7.85185	SMPD2	Homo sapiens sphingomyelin phosphodiesterase 2, neutral membrane (neutral sphingomyelinase) (SMPD2), mRNA.
BRIP1	14.90659	13.09405	15.24639	10.98165	14.5193	15.44285	16.87956	15.05347	16.20661	14.14642	16.13107	12.36758	BRIP1	Homo sapiens BRCA1 interacting protein C-terminal helicase 1 (BRIP1), mRNA.,
PDE11A	2.81859	3.32897	3.01979	4.78295	3.62774	3.27602	3.80166	4.82373	3.4793	3.64166	3.62076	3.36994	PDE11A	Homo sapiens phosphodiesterase 11A (PDE11A), transcript variant 1, mRNA.,Homo sapiens phosphodiesterase 11A (PDE11A), transcript variant 3, mRNA.,
LOC102477328	0.94775	0.31297	0.31843	0.85702	1.30318	0.79788	1.83204	0.19252	0.61069	0.4178	1.27304	0.2061	n/a	n/a
TTC28	12.4826	12.05393	11.6771	11.69582	11.83468	13.7477	14.775	13.28955	16.56332	13.28395	13.46422	15.66477	TTC28	Homo sapiens tetratricopeptide repeat domain 28 (TTC28), mRNA.
TTC29	0.98772	1.01196	0.86351	0.96684	1.04466	0.77518	0.22782	0.29752	0.58284	0.70557	0.58518	0.76201	TTC29	Homo sapiens tetratricopeptide repeat domain 29 (TTC29), mRNA.,
TTC24	0.33408	0.38469	0.31023	0.36778	0.2537	0.19329	0.43782	0.65099	0.27359	0.45237	0.07363	0.294	TTC24	Homo sapiens tetratricopeptide repeat domain 24 (TTC24), mRNA.
TTC25	5.22368	6.81525	5.46884	5.23218	5.78275	5.36766	6.94766	9.89369	6.27027	7.02618	5.12289	7.21163	TTC25	Homo sapiens tetratricopeptide repeat domain 25 (TTC25), mRNA.
TTC26	8.47076	9.55122	9.23254	5.55473	10.06599	8.49892	8.13661	8.92024	9.0661	9.47428	9.76406	6.65125	TTC26	Homo sapiens tetratricopeptide repeat domain 26 (TTC26), transcript variant 2, mRNA.,
TTC27	8.247	10.0093	10.0269	13.60451	10.98424	9.80877	8.68836	6.75823	9.96852	8.80364	10.57533	8.64449	TTC27	Homo sapiens tetratricopeptide repeat domain 27 (TTC27), transcript variant 2, mRNA.
PATL2	0.68168	0.64074	0.15896	1.36718	0.64854	0.39839	0.25584	0.4303	1.31323	0.72918	0.36832	1.00683	PATL2	Homo sapiens protein associated with topoisomerase II homolog 2 (yeast) (PATL2), mRNA.
TTC22	2.99931	2.55139	2.38012	3.38865	2.29421	3.32883	2.71422	2.19609	1.81485	2.86038	2.79805	2.46539	TTC22	Homo sapiens tetratricopeptide repeat domain 22 (TTC22), transcript variant 1, mRNA.
PATL1	17.5711	20.97311	18.21504	18.40932	21.76774	20.70778	24.20094	24.12996	21.72047	19.53978	19.36765	22.55814	PATL1	Homo sapiens protein associated with topoisomerase II homolog 1 (yeast) (PATL1), mRNA.,
ENO1	351.29101	328.4245	307.59738	361.80697	442.54396	326.46413	357.21331	448.0744	407.10627	463.79718	420.23728	484.29619	ENO1	Homo sapiens enolase 1, (alpha) (ENO1), transcript variant 2, mRNA.
NPY2R	1.90504	3.52489	3.90932	1.54731	2.24747	3.1673	1.91723	0.94001	1.78183	2.38	3.07173	0.79819	NPY2R	Homo sapiens neuropeptide Y receptor Y2 (NPY2R), mRNA.,
ENO3	3.14138	2.93196	2.24324	7.33281	3.80424	1.9346	3.49012	4.55999	4.11039	2.43407	2.91589	4.2863	ENO3	Homo sapiens enolase 3 (beta, muscle) (ENO3), transcript variant 3, mRNA.,
ENO4	1.34255	1.92076	1.34916	0.71081	1.37723	1.87541	1.89296	1.86768	1.31673	1.91242	1.74478	1.79524	ENO4	Homo sapiens enolase family member 4 (ENO4), mRNA.
PCSK6-AS1	14.77827	8.28331	6.99032	15.34214	10.67949	7.09689	20.56253	13.74293	25.07633	19.76042	15.82627	17.43495	n/a	n/a
LOC101929331	8.99062	4.81028	6.03708	8.36854	10.13522	6.84025	9.6397	10.42687	10.61527	5.63296	11.03397	6.08024	n/a	n/a
OIP5-AS1	232.87331	221.35102	200.43752	120.68073	167.1243	198.13542	194.2964	135.16337	165.16204	157.52101	175.47512	143.5884	OIP5-AS1	Homo sapiens OIP5 antisense RNA 1 (OIP5-AS1), non-coding RNA.
LOC728613	21.37297	17.55773	21.2079	16.23224	15.73303	16.24316	17.26449	20.92859	16.3564	17.77784	15.76297	14.61917	LOC728613	Homo sapiens programmed cell death 6 pseudogene (LOC728613), non-coding RNA.
CBX3P2	5.56267	2.60526	3.68204	4.21665	2.06293	3.24715	3.39885	3.29741	3.78147	3.23866	2.89854	3.53771	CBX3P2	Homo sapiens chromobox homolog 3 pseudogene 2 (CBX3P2), non-coding RNA.
CFD	6.79973	4.12017	5.08873	7.5548	4.7861	3.92496	5.61333	7.08806	8.05908	5.2579	4.83507	5.07956	CFD	Homo sapiens complement factor D (adipsin) (CFD), mRNA.
OBSCN	7.08828	5.60929	7.13075	8.81773	6.58695	6.65881	9.17015	7.61249	9.47626	7.30426	10.2933	8.79558	OBSCN	Homo sapiens obscurin, cytoskeletal calmodulin and titin-interacting RhoGEF (OBSCN), transcript variant 1, mRNA.
SRRD	21.55859	24.16948	23.68532	17.17138	18.9361	25.1046	17.83211	17.48106	16.21329	18.7198	20.36434	15.88666	SRRD	Homo sapiens SRR1 domain containing (SRRD), mRNA.,
MCL1	34.23025	33.86499	28.7413	32.91746	62.36115	30.77026	40.57104	40.28749	90.99659	41.37124	46.29806	59.33288	MCL1	Homo sapiens myeloid cell leukemia sequence 1 (BCL2-related) (MCL1), nuclear gene encoding mitochondrial protein, transcript variant 2, mRNA.
SORBS1	130.98162	135.47938	115.19313	96.91321	231.43505	121.11261	153.87304	139.20438	212.86994	144.72712	137.45628	187.12075	SORBS1	Homo sapiens sorbin and SH3 domain containing 1 (SORBS1), transcript variant 6, mRNA.
SORBS3	20.20491	18.92694	18.48808	37.55677	34.82763	17.91865	31.3423	33.3028	49.98691	31.20542	23.2733	56.73761	SORBS3	Homo sapiens sorbin and SH3 domain containing 3 (SORBS3), transcript variant 1, mRNA.
SORBS2	63.3301	62.55999	69.08871	34.35591	55.92144	64.47581	69.52392	62.37148	49.85767	49.93201	51.16943	44.35802	SORBS2	Homo sapiens sorbin and SH3 domain containing 2 (SORBS2), transcript variant 6, mRNA.,
ODC1	24.3755	22.83868	22.12674	18.33347	21.81779	31.88297	22.08857	16.15707	31.6213	24.68419	16.12481	21.67108	ODC1	Homo sapiens ornithine decarboxylase 1 (ODC1), mRNA.,
BCDIN3D-AS1	11.62191	10.24427	10.80494	9.4334	8.76232	10.51717	11.02335	10.24735	10.35272	9.12092	11.7039	8.95893	BCDIN3D-AS1	Homo sapiens BCDIN3D antisense RNA 1 (BCDIN3D-AS1), transcript variant 2, non-coding RNA.
MIR873	50.65441	61.04453	61.27695	17.15961	65.38883	57.58332	54.65806	41.18003	10.11923	36.01161	20.13756	62.85601	MIR873	Homo sapiens microRNA 873 (MIR873), microRNA.
KCTD21-AS1	15.40035	9.30099	14.96617	21.43718	14.77445	9.40122	25.65617	21.22697	27.38388	23.06925	27.43246	15.59557	LOC100289388	Homo sapiens uncharacterized LOC100289388 (LOC100289388), transcript variant 1, non-coding RNA.
MIR876	33.63169	32.06147	54.92368	9.60939	32.41965	105.49322	27.39416	12.45516	28.3735	5.82554	43.78582	4.80027	MIR876	Homo sapiens microRNA 876 (MIR876), microRNA.
MIR874	61.73798	54.57128	52.42012	65.768	81.86218	35.70574	90.66364	104.69284	10.39972	41.83605	34.41854	51.87291	MIR874	Homo sapiens microRNA 874 (MIR874), microRNA.
FKBP14	12.97359	10.4551	12.50498	13.08537	13.87547	12.58312	12.80835	12.38127	17.01652	13.59439	15.82062	12.99032	FKBP14	Homo sapiens FK506 binding protein 14, 22 kDa (FKBP14), transcript variant 1, mRNA.,
FKBP15	19.39023	20.41168	21.24323	31.84674	23.59083	18.5645	21.64173	26.77007	24.46486	21.15896	19.57885	27.35185	FKBP15	Homo sapiens FK506 binding protein 15, 133kDa (FKBP15), mRNA.,
UBE2J1	24.16444	26.51341	25.2718	14.83601	24.64108	25.27813	19.61994	16.11025	20.25954	19.33082	21.02008	18.78867	UBE2J1	Homo sapiens ubiquitin-conjugating enzyme E2, J1 (UBE2J1), mRNA.
UBE2J2	24.80091	22.9563	26.04735	36.44848	22.02259	23.67165	29.13184	27.12473	25.70189	28.27074	23.83399	30.78096	UBE2J2	Homo sapiens ubiquitin-conjugating enzyme E2, J2 (UBE2J2), transcript variant 2, mRNA.
FKBP11	125.75772	101.7181	107.318	89.60327	78.40108	106.11286	120.97806	117.65686	114.7056	120.99526	94.22337	104.39955	FKBP11	Homo sapiens FK506 binding protein 11, 19 kDa (FKBP11), transcript variant 2, mRNA.
FBXO10	20.35526	20.02607	22.47358	19.71005	20.73702	21.43557	24.46565	23.20066	13.23635	20.06071	16.85135	22.59888	FBXO10	Homo sapiens F-box protein 10 (FBXO10), mRNA.,
FBXO11	86.78688	96.70467	90.14245	36.54028	74.81621	95.23223	60.23841	49.27549	74.07705	66.27272	80.7075	49.99585	FBXO11	Homo sapiens F-box protein 11 (FBXO11), transcript variant 1, mRNA.,
FBXO16	20.35585	21.36831	22.82507	12.09834	17.15541	22.71355	22.92964	24.01158	13.05421	17.0306	16.03103	16.11334	FBXO16	Homo sapiens F-box protein 16 (FBXO16), transcript variant 2, mRNA.
TACO1	23.34198	20.50268	20.89122	24.55569	20.22756	21.7102	19.35044	22.09214	12.33643	18.6343	14.23854	21.90339	TACO1	Homo sapiens translational activator of mitochondrially encoded cytochrome c oxidase I (TACO1), nuclear gene encoding mitochondrial protein, mRNA.
FBXO15	3.79576	4.6321	4.32554	2.51573	3.12728	3.81225	3.44894	2.82006	2.41574	3.56636	4.06351	2.85378	FBXO15	Homo sapiens F-box protein 15 (FBXO15), transcript variant 1, mRNA.
SNORD94	246.67068	288.11199	245.01726	1024.48761	335.0296	247.459	503.62934	675.90207	890.94911	461.57228	640.2631	560.7755	SNORD94	Homo sapiens small nucleolar RNA, C/D box 94 (SNORD94), small nucleolar RNA.
AGAP1-IT1	14.12221	15.43193	15.60678	32.1695	12.20743	17.52141	19.92316	20.20711	16.77613	18.72781	14.57174	17.9512	n/a	n/a
CNGB1	12.23967	8.67837	15.00435	7.44419	9.46221	11.28953	11.9728	13.73022	17.0712	20.36509	15.17453	22.6003	CNGB1	Homo sapiens cyclic nucleotide gated channel beta 1 (CNGB1), transcript variant 1, mRNA.,
CNGB3	0.33743	0.7742	0.43399	0.0994	0.80247	0.59193	0.24224	0.14191	0.11706	0.63086	0.58442	0.02115	CNGB3	Homo sapiens cyclic nucleotide gated channel beta 3 (CNGB3), mRNA.,
SNORD47	88.99988	118.57944	136.33019	64.94594	117.97294	131.62142	103.3958	74.98262	131.72407	118.96505	61.36527	125.70199	SNORD47	Homo sapiens small nucleolar RNA, C/D box 47 (SNORD47), small nuclear RNA.
SNORD44	3.73016	8.00703	37.06132	16.66263	39.06078	31.48065	12.33126	26.64396	10.09311	9.02515	12.46219	12.29169	SNORD44	Homo sapiens small nucleolar RNA, C/D box 44 (SNORD44), small nuclear RNA.
PLA2G6	20.15691	24.45104	21.03374	48.41111	25.50832	19.41607	24.67913	26.90173	22.40162	23.75674	23.61654	26.66014	PLA2G6	Homo sapiens phospholipase A2, group VI (cytosolic, calcium-independent) (PLA2G6), transcript variant 2, mRNA.
PLA2G7	13.14725	8.93205	9.17992	3.2353	10.51108	9.61445	8.57922	11.5444	10.94392	8.58468	12.89525	6.06109	PLA2G7	Homo sapiens phospholipase A2, group VII (platelet-activating factor acetylhydrolase, plasma) (PLA2G7), transcript variant 1, mRNA.,
PLA2G5	3.03176	3.54334	1.85305	3.35632	3.10169	2.50946	2.43018	7.41882	0.24075	2.61346	0.74618	1.29771	PLA2G5	Homo sapiens phospholipase A2, group V (PLA2G5), mRNA.,
GDPGP1	11.32015	12.91674	14.93954	17.37916	11.58046	11.63922	10.26367	13.47171	7.68135	14.06589	8.99229	11.40772	GDPGP1	Homo sapiens GDP-D-glucose phosphorylase 1 (GDPGP1), mRNA.,
CCDC77	4.80422	4.95372	5.5324	6.61819	6.75407	4.37041	4.45784	7.54962	5.36681	5.69995	6.21029	5.83271	CCDC77	Homo sapiens coiled-coil domain containing 77 (CCDC77), transcript variant 3, mRNA.
CCDC71	10.63097	12.25477	11.62397	17.81761	11.18758	12.7834	12.34613	12.33418	13.45583	15.27826	9.62204	13.72496	CCDC71	Homo sapiens coiled-coil domain containing 71 (CCDC71), mRNA.,
LOC101928535	4.15976	5.50332	5.33194	3.65848	6.26763	5.81168	6.62514	5.98695	3.93828	5.30239	4.74455	4.66772	n/a	n/a
CCDC78	6.70298	7.25199	7.13934	13.29583	6.59113	6.56246	9.76784	12.38365	6.43848	9.44117	4.67631	9.32856	CCDC78	Homo sapiens coiled-coil domain containing 78 (CCDC78), mRNA.
HIST3H2BB	23.0764	23.97176	17.1724	14.84162	19.35037	23.82454	21.39243	17.21038	21.99545	28.62172	23.10543	22.66906	HIST3H2BB	Homo sapiens histone cluster 3, H2bb (HIST3H2BB), mRNA.
SNORD4B	16.10646	7.93464	8.23477	7.92888	23.82586	16.06368	5.98689	5.37253	4.47872	5.76549	6.00296	4.25143	SNORD4B	Homo sapiens small nucleolar RNA, C/D box 4B (SNORD4B), small nucleolar RNA.
SNORD4A	35.51574	14.95658	26.28388	38.51627	38.41279	109.1338	42.0142	21.86897	29.8873	36.25065	11.85363	43.31767	SNORD4A	Homo sapiens small nucleolar RNA, C/D box 4A (SNORD4A), small nucleolar RNA.
GHITM	215.90109	221.43738	237.02429	136.56727	219.0106	242.38409	167.34089	144.08853	190.6157	205.69604	225.74863	192.24889	GHITM	Homo sapiens growth hormone inducible transmembrane protein (GHITM), mRNA.,
CNTLN	7.21106	6.84789	6.55043	5.52585	8.33633	6.91434	8.22875	8.04604	12.91257	6.38581	8.76894	6.05083	CNTLN	Homo sapiens centlein, centrosomal protein (CNTLN), transcript variant 2, mRNA.,
OSGIN2	17.84702	19.1209	18.99842	8.68869	16.54179	20.8899	15.21907	8.67318	20.34776	11.64081	15.96608	11.03226	OSGIN2	Homo sapiens oxidative stress induced growth inhibitor family member 2 (OSGIN2), transcript variant 2, mRNA.
FKBP1B	38.69934	37.5333	47.47866	32.15092	33.42685	41.45849	40.72963	35.9232	30.86429	37.97748	37.66773	31.9664	FKBP1B	Homo sapiens FK506 binding protein 1B, 12.6 kDa (FKBP1B), transcript variant 1, mRNA.
FKBP1A	185.85724	189.22505	187.08299	89.78018	185.69811	200.33356	176.27131	143.00861	187.95081	172.12055	184.96918	159.63638	FKBP1A	Homo sapiens FK506 binding protein 1A, 12kDa (FKBP1A), transcript variant 3, mRNA.,Homo sapiens FK506 binding protein 1A, 12kDa (FKBP1A), transcript variant 2, mRNA.,
OSGIN1	1.81612	1.83878	1.81155	4.82904	3.41304	1.48995	1.98294	2.31564	1.13089	2.28665	2.1547	4.05275	OSGIN1	Homo sapiens oxidative stress induced growth inhibitor 1 (OSGIN1), nuclear gene encoding mitochondrial protein, mRNA.,
LOC100506639	16.71202	13.60879	15.4692	16.59895	16.32608	15.30611	20.26608	20.88946	17.4431	15.45684	16.03642	15.84821	LOC100506639	Homo sapiens uncharacterized LOC100506639 (LOC100506639), non-coding RNA.
MAP10	3.51443	4.19066	4.55146	2.37403	3.83222	4.71944	3.17923	2.93285	2.25049	3.68791	2.842	1.93965	MAP10	Homo sapiens microtubule-associated protein 10 (MAP10), mRNA.
UNC50	50.91436	49.55484	47.2436	34.95157	52.56992	47.98409	39.3261	34.06281	62.59333	42.39128	53.31818	42.30479	UNC50	Homo sapiens unc-50 homolog (C. elegans) (UNC50), mRNA.,
NKAIN4	16.05886	12.66309	8.15339	28.83662	30.92743	10.61616	11.77783	18.31216	13.48215	15.59475	10.5618	21.51876	NKAIN4	Homo sapiens Na+/K+ transporting ATPase interacting 4 (NKAIN4), mRNA.,
NKAIN3	29.44554	18.77563	11.75454	14.33544	27.46091	20.46023	27.3921	28.63819	39.65316	44.016	37.62031	28.94083	n/a	n/a
NKAIN2	28.06969	36.3063	38.98207	33.82681	24.93052	36.59546	25.10529	23.31216	18.02149	31.27392	35.40821	13.07847	NKAIN2	Homo sapiens Na+/K+ transporting ATPase interacting 2 (NKAIN2), transcript variant 2, mRNA.
NKAIN1	5.08554	6.28112	8.10149	23.47138	7.32286	7.01929	5.64301	8.97866	1.97386	4.43235	4.19855	3.94698	NKAIN1	Homo sapiens Na+/K+ transporting ATPase interacting 1 (NKAIN1), mRNA.
EMP3	5.66981	4.28236	3.29154	7.56681	13.19754	4.14025	7.82294	6.07224	19.48591	6.30853	7.97194	20.43286	EMP3	Homo sapiens epithelial membrane protein 3 (EMP3), mRNA.
MAP1A	521.38872	615.09826	562.79255	481.90406	509.99393	507.95463	509.51865	643.73457	315.73133	574.22001	501.33574	442.52038	MAP1A	Homo sapiens microtubule-associated protein 1A (MAP1A), mRNA.
MAP1B	817.28525	1103.08935	1026.79327	575.28481	696.5259	924.6988	589.66572	652.84228	518.00271	844.84536	886.67437	463.1606	MAP1B	Homo sapiens microtubule-associated protein 1B (MAP1B), mRNA.,
IGSF9B	36.01454	36.14675	44.27559	45.1453	41.99422	37.44525	57.80722	68.65515	30.31966	43.82921	30.03236	58.70532	IGSF9B	Homo sapiens immunoglobulin superfamily, member 9B (IGSF9B), mRNA.,
UNC5B	10.49924	11.53217	10.32345	56.50309	16.17483	15.49031	13.43012	10.6766	16.60546	14.17148	11.57807	17.59205	UNC5B	Homo sapiens unc-5 homolog B (C. elegans) (UNC5B), transcript variant 2, mRNA.
UNC5C	11.42334	18.41465	12.65444	29.55482	14.20933	16.1975	11.16825	9.96192	18.69389	11.43594	14.35687	8.25567	UNC5C	Homo sapiens unc-5 homolog C (C. elegans) (UNC5C), mRNA.,
VGF	128.60176	110.79622	156.86438	154.37651	26.08162	118.90609	131.117	188.63928	10.22157	86.41938	19.55017	24.34026	VGF	Homo sapiens VGF nerve growth factor inducible (VGF), mRNA.,
UNC5A	79.08184	75.35841	84.63152	66.05775	80.22354	72.03572	94.21171	98.62136	54.15339	91.2823	71.37643	90.08601	UNC5A	Homo sapiens unc-5 homolog A (C. elegans) (UNC5A), mRNA.,
UNC5D	30.37616	34.2082	35.65457	14.29051	19.17102	34.66814	26.7921	21.82718	13.01896	21.95654	27.1655	16.55833	UNC5D	Homo sapiens unc-5 homolog D (C. elegans) (UNC5D), mRNA.,
MAP1S	49.89056	53.48738	56.46339	68.84604	54.40445	48.01447	67.16348	75.30346	48.36248	66.84643	52.2172	75.41477	MAP1S	Homo sapiens microtubule-associated protein 1S (MAP1S), mRNA.,
CCP110	40.61574	51.46669	41.64798	58.05042	44.17734	41.53814	34.4809	27.69305	36.71898	32.36358	50.26714	24.69922	CCP110	Homo sapiens centriolar coiled coil protein 110kDa (CCP110), transcript variant 1, mRNA.
ANKRD19P	23.54301	24.3224	28.07155	19.92426	28.49524	26.46396	39.492	38.46362	33.56462	35.81405	29.30919	26.20168	ANKRD19P	Homo sapiens ankyrin repeat domain 19, pseudogene (ANKRD19P), non-coding RNA.
LOC105375014	3.44527	5.21674	6.4955	6.73288	2.95141	5.60757	4.63896	5.22884	6.56474	5.30859	5.16988	4.64145	n/a	n/a
RPL18A	250.4255	189.09643	206.6877	230.89004	292.24432	223.53423	243.73559	165.54684	397.82893	253.15415	271.82946	419.51596	RPL18A	Homo sapiens ribosomal protein L18a (RPL18A), mRNA.
EHMT1-IT1	3.88742	4.17381	5.08254	5.6671	4.07118	4.12498	4.93952	4.33707	3.38909	4.15379	4.27597	3.65184	FLJ40292	Homo sapiens uncharacterized LOC643210 (FLJ40292), non-coding RNA.
CLEC18A	4.95876	4.59111	4.83893	4.32366	4.04275	2.00836	6.03297	3.43774	1.02031	3.99927	3.18976	4.02286	CLEC18A	Homo sapiens C-type lectin domain family 18, member A (CLEC18A), transcript variant 3, mRNA.
CEND1	153.14732	128.75494	131.11375	184.55026	112.61387	114.27838	147.673	249.58789	83.67021	197.1018	161.5782	175.67982	CEND1	Homo sapiens cell cycle exit and neuronal differentiation 1 (CEND1), mRNA.,
CLEC18B	2.21361	4.09231	2.89324	5.65658	6.83958	2.85447	3.56048	4.05428	2.75753	3.34064	3.14254	6.58573	CLEC18B	Homo sapiens C-type lectin domain family 18, member B (CLEC18B), mRNA.,
BORCS7	29.36864	21.77867	22.02274	15.81607	21.9174	24.59692	23.13326	18.18311	33.59753	23.81369	30.01346	22.6201	C10orf32	Homo sapiens chromosome 10 open reading frame 32 (C10orf32), transcript variant 2, mRNA.
BORCS6	8.86786	8.57097	10.09508	18.90603	8.85398	10.33358	7.36698	11.90167	6.07876	9.78042	7.97893	12.23542	C17orf59	Homo sapiens chromosome 17 open reading frame 59 (C17orf59), mRNA.
BORCS5	43.14343	42.92563	38.31576	51.11599	38.72947	35.88192	35.19896	41.19642	35.32898	33.9892	45.13023	32.76254	LOH12CR1	Homo sapiens loss of heterozygosity, 12, chromosomal region 1 (LOH12CR1), mRNA.
BORCS8	29.64114	29.57638	27.781	45.99855	25.83499	24.96803	37.51789	37.78737	23.33315	35.13221	29.31725	40.32974	MEF2BNB	Homo sapiens MEF2B neighbor (MEF2BNB), transcript variant 1, mRNA.
LINC01759	0.63396	0.34597	0.52843	0.63844	0.57057	0.4369	0.28362	0.41957	0.63541	0.68605	0.50108	1.00174	n/a	n/a
LINC01752	1.39539	1.39272	0.46708	0.41394	1.13411	0.76944	0.38525	0.83481	1.84002	0.30367	0.96226	1.82027	n/a	n/a
LINC01750	7.43999	8.39738	11.41687	6.67445	6.57299	4.68984	6.01172	6.57092	3.36927	5.55071	5.70101	5.97659	LOC643355	Homo sapiens uncharacterized LOC643355 (LOC643355), mRNA.
EPB41L1	187.45728	199.75057	194.73384	169.63998	183.45715	192.28629	212.63662	200.48803	128.27419	191.45369	171.6112	184.54414	EPB41L1	Homo sapiens erythrocyte membrane protein band 4.1-like 1 (EPB41L1), transcript variant 2, mRNA.,Homo sapiens erythrocyte membrane protein band 4.1-like 1 (EPB41L1), transcript variant 3, mRNA.,
PPCDC	4.63473	4.2041	4.51674	11.18074	5.13142	4.39812	5.55103	6.82388	6.2356	4.00574	3.90161	6.53476	PPCDC	Homo sapiens phosphopantothenoylcysteine decarboxylase (PPCDC), mRNA.
EPB41L3	152.92126	177.46875	180.6563	107.47547	140.6	180.36026	139.42632	145.08128	122.49413	139.48359	151.83745	113.32806	EPB41L3	Homo sapiens erythrocyte membrane protein band 4.1-like 3 (EPB41L3), mRNA.,
EPB41L2	134.38041	99.24278	86.6031	118.66701	138.18485	104.84458	150.56273	151.81254	161.89883	116.20158	115.23491	123.90857	EPB41L2	Homo sapiens erythrocyte membrane protein band 4.1-like 2 (EPB41L2), transcript variant 3, mRNA.
EPB41L5	30.97249	34.023	28.9662	22.9177	37.91481	34.34477	29.15317	29.37135	38.97567	38.5949	33.86182	37.49307	EPB41L5	Homo sapiens erythrocyte membrane protein band 4.1 like 5 (EPB41L5), transcript variant 1, mRNA.,
ACSS3	12.98138	8.94965	6.58185	9.5308	20.83426	8.45541	15.85008	14.27051	35.35	15.67621	18.99747	18.04233	ACSS3	Homo sapiens acyl-CoA synthetase short-chain family member 3 (ACSS3), mRNA.,
ACSS2	18.49775	23.00071	21.42387	61.50154	24.08817	19.65302	17.98304	17.21691	15.81102	17.47794	19.8218	22.1365	ACSS2	Homo sapiens acyl-CoA synthetase short-chain family member 2 (ACSS2), transcript variant 3, mRNA.
ACSS1	38.75349	35.00659	15.02497	73.93063	68.56421	26.59317	62.00252	75.09907	58.54795	57.93868	41.41093	40.16892	ACSS1	Homo sapiens acyl-CoA synthetase short-chain family member 1 (ACSS1), nuclear gene encoding mitochondrial protein, transcript variant 2, mRNA.
KIDINS220	96.0339	106.57867	94.04939	87.4022	97.93913	98.90244	90.52097	73.97668	90.45591	92.67985	99.73429	71.7478	KIDINS220	Homo sapiens kinase D-interacting substrate, 220kDa (KIDINS220), mRNA.,
PUDP	8.51624	12.19091	16.48452	14.54234	12.70356	14.27893	13.64112	8.61438	10.24873	8.20197	12.5822	9.26084	HDHD1	Homo sapiens haloacid dehalogenase-like hydrolase domain containing 1 (HDHD1), transcript variant 1, mRNA.
RUNDC3A	316.49715	334.03538	347.78495	260.73811	296.52662	331.60387	322.92343	344.79311	216.29141	374.7896	269.5756	318.47267	RUNDC3A	Homo sapiens RUN domain containing 3A (RUNDC3A), transcript variant 3, mRNA.
DFNA5	24.42872	18.29381	20.73153	19.34577	14.01183	22.47453	21.69791	18.43788	17.38687	18.94264	21.31681	18.05461	DFNA5	Homo sapiens deafness, autosomal dominant 5 (DFNA5), transcript variant 1, mRNA.
MAGEH1	69.27374	66.32998	67.84408	51.92622	47.35455	64.21068	40.95115	43.10735	53.13716	48.03865	65.2205	50.49025	MAGEH1	Homo sapiens melanoma antigen family H, 1 (MAGEH1), mRNA.
WNT3	9.96037	6.11933	10.74742	5.11652	6.17758	10.64782	7.56362	6.38469	6.38416	8.70507	8.08713	8.03759	WNT3	Homo sapiens wingless-type MMTV integration site family, member 3 (WNT3), mRNA.
WNT2	2.61587	1.39764	2.50994	0.47552	1.56837	4.4627	1.36488	1.01634	1.41566	1.88761	2.17348	2.22887	WNT2	Homo sapiens wingless-type MMTV integration site family member 2 (WNT2), transcript variant 1, mRNA.
LRRN4	0.64746	0.35112	0.45484	0.42604	0.57656	0.5491	0.72771	0.48215	0.29334	0.65466	0.09397	0.19058	LRRN4	Homo sapiens leucine rich repeat neuronal 4 (LRRN4), mRNA.,
LRRN2	28.96818	31.62231	35.67535	34.86767	25.05973	29.26517	34.87764	33.62492	18.70513	36.70493	29.25202	29.49148	LRRN2	Homo sapiens leucine rich repeat neuronal 2 (LRRN2), transcript variant 1, mRNA.
LRRN1	29.23732	23.10097	26.27037	10.96518	27.79452	33.84581	24.06991	21.76157	22.85736	27.76352	29.00983	16.71817	LRRN1	Homo sapiens leucine rich repeat neuronal 1 (LRRN1), mRNA.,
WNT4	1.42396	0.97931	1.25563	1.68933	0.90089	1.95302	0.90979	0.83895	2.0125	1.00178	1.05736	1.34354	WNT4	Homo sapiens wingless-type MMTV integration site family, member 4 (WNT4), mRNA.,
LOC101927305	7.976	2.66923	1.3544	4.41288	4.19072	2.89348	7.69007	6.7208	7.89386	2.46983	8.49177	3.75145	n/a	n/a
RNF175	31.94736	32.70051	35.66972	20.82214	21.19831	38.86804	24.52849	24.69763	16.34501	25.6058	31.13092	22.53285	RNF175	Homo sapiens ring finger protein 175 (RNF175), mRNA.
RNF170	29.20767	27.50111	25.40697	14.6745	22.43144	27.83006	18.10497	18.65945	25.46133	23.38807	27.68461	17.03317	RNF170	Homo sapiens ring finger protein 170 (RNF170), transcript variant 3, mRNA.,Homo sapiens ring finger protein 170 (RNF170), transcript variant 2, mRNA.,
ASAP1-IT2	8.37026	8.86234	9.53607	9.09478	7.66397	7.7559	8.00412	11.55247	6.41309	8.45341	9.00371	8.44115	LOC100507117	Homo sapiens uncharacterized LOC100507117 (LOC100507117), non-coding RNA.
ASAP1-IT1	9.14236	9.38487	9.6573	7.67728	7.19071	6.66276	8.45999	8.63074	5.96168	6.92774	4.75081	5.68042	ASAP1-IT1	Homo sapiens ASAP1 intronic transcript 1 (non-protein coding) (ASAP1-IT1), non-coding RNA.
PCNA	23.0668	24.04276	18.02243	20.60256	28.07399	23.33295	14.89689	15.71056	21.51925	20.78729	25.7157	25.92382	PCNA	Homo sapiens proliferating cell nuclear antigen (PCNA), transcript variant 1, mRNA.
ZBTB7A	68.46871	67.11527	60.71334	66.32113	58.10446	64.28819	68.08736	89.70201	38.2949	62.76915	60.61066	66.13733	ZBTB7A	Homo sapiens zinc finger and BTB domain containing 7A (ZBTB7A), mRNA.,
ZBTB7C	7.61002	7.26772	9.64342	5.27934	6.4585	9.85834	7.54995	7.42904	4.98671	7.40023	6.2166	8.23813	ZBTB7C	Homo sapiens zinc finger and BTB domain containing 7C (ZBTB7C), mRNA.,
ZBTB7B	8.0816	6.28902	7.14867	25.19468	7.25628	6.69477	5.89799	7.79767	10.62239	8.07236	6.72895	17.06085	ZBTB7B	Homo sapiens zinc finger and BTB domain containing 7B (ZBTB7B), transcript variant 3, mRNA.
PCNP	133.57126	145.53961	127.18364	58.26388	124.02498	131.95786	94.9627	83.843	162.052	108.51368	145.82442	74.91059	PCNP	Homo sapiens PEST proteolytic signal containing nuclear protein (PCNP), mRNA.
PCNT	38.19213	38.13769	38.86278	64.68751	48.32561	36.38486	72.83831	85.47004	44.2839	57.3835	45.05429	68.68109	PCNT	Homo sapiens pericentrin (PCNT), mRNA.,
UTY	24.91775	26.01579	2.93126	4.95449	37.02195	2.82502	4.68196	23.63222	44.46277	26.43045	3.42939	24.85821	UTY	Homo sapiens ubiquitously transcribed tetratricopeptide repeat containing, Y-linked (UTY), transcript variant 19, mRNA.,Homo sapiens ubiquitously transcribed tetratricopeptide repeat containing, Y-linked (UTY), transcript variant 2, mRNA.,
PCAT1	4.22888	4.77698	5.63049	6.40624	4.68656	4.21195	6.60682	6.73771	6.5441	5.55352	5.39601	4.72674	PCAT1	Homo sapiens prostate cancer associated transcript 1 (non-protein coding) (PCAT1), non-coding RNA.
PACRG	11.12855	9.38348	13.34481	10.68156	9.19782	10.78449	12.25439	12.25125	10.04942	12.24236	11.70241	9.76992	PACRG	Homo sapiens PARK2 co-regulated (PACRG), transcript variant 2, mRNA.
PCAT7	22.44529	13.31384	11.59174	31.57653	12.31399	17.82101	30.7854	35.46357	32.25467	26.66627	26.87827	33.45339	n/a	n/a
PCAT6	2.53029	1.90016	3.58756	1.70295	1.82957	1.89111	3.4245	4.69001	4.59719	3.14253	2.84193	2.86625	KDM5B-AS1	Homo sapiens KDM5B antisense RNA 1 (head to head) (KDM5B-AS1), transcript variant 2, non-coding RNA.
DNPH1	40.31099	20.03185	29.53559	66.5131	27.79861	26.13928	51.62607	56.40859	46.25386	48.2774	46.51481	72.94552	DNPH1	Homo sapiens 2'-deoxynucleoside 5'-phosphate N-hydrolase 1 (DNPH1), transcript variant 2, mRNA.
UFD1L	14.00619	18.54864	15.90233	18.40384	15.84048	16.41708	12.38976	15.52166	18.1819	15.22306	17.19028	16.7336	UFD1L	Homo sapiens ubiquitin fusion degradation 1 like (yeast) (UFD1L), transcript variant 2, mRNA.,Homo sapiens ubiquitin fusion degradation 1 like (yeast) (UFD1L), transcript variant 1, mRNA.,
ILF3	70.65782	65.88027	64.78187	107.94623	69.30139	67.29431	85.63953	84.6748	96.99178	83.51992	74.11444	97.52665	ILF3	Homo sapiens interleukin enhancer binding factor 3, 90kDa (ILF3), transcript variant 5, mRNA.
ILF2	53.65003	51.59095	54.49106	52.42852	52.67947	58.02991	35.40476	38.74121	45.56392	48.29903	52.1295	54.52273	ILF2	Homo sapiens interleukin enhancer binding factor 2 (ILF2), transcript variant 2, mRNA.
GOLGA2P10	3.08965	4.83657	3.83055	4.74749	6.17765	5.9524	6.04	8.88699	7.82818	7.78673	6.79784	10.8837	LOC80154	Homo sapiens golgin A2 pseudogene (LOC80154), transcript variant 1, non-coding RNA.,
BOK	10.97568	15.76663	12.9456	200.30065	20.47774	14.58953	13.60128	18.43624	10.96875	18.41554	19.01853	14.96942	BOK	Homo sapiens BCL2-related ovarian killer (BOK), mRNA.
BOC	7.81413	8.1351	10.12861	10.46275	11.97934	7.20898	12.14217	13.47372	25.27997	11.46306	10.10357	13.62982	BOC	Homo sapiens BOC cell adhesion associated, oncogene regulated (BOC), mRNA.,
FAM24B-CUZD1	0.69507	0.49028	0.66	0.7986	0.6366	1.04836	1.0167	1.11002	0.34158	1.15142	0.45066	1.29263	n/a	n/a
DENND2C	1.22999	1.39977	2.78248	1.98528	2.23837	3.01053	2.74241	1.9872	4.56042	2.53646	2.25163	2.5066	DENND2C	Homo sapiens DENN/MADD domain containing 2C (DENND2C), transcript variant 1, mRNA.,
DENND2A	26.07836	24.93495	25.46461	63.88546	32.92228	26.69283	43.80082	36.39763	34.06492	41.36911	30.79153	42.69172	DENND2A	Homo sapiens DENN/MADD domain containing 2A (DENND2A), mRNA.,
LOC100133920	0.56502	0.6927	0.36187	0.56253	0.4845	0.49916	0.34681	0.62791	0.70263	0.78461	0.54346	0.66175	LOC100133920	Homo sapiens uncharacterized LOC100133920 (LOC100133920), non-coding RNA.
DENND2D	1.06027	1.26377	1.11459	1.60186	0.90943	1.18701	0.83431	0.65598	1.79322	0.63296	1.08623	2.76241	DENND2D	Homo sapiens DENN/MADD domain containing 2D (DENND2D), transcript variant 1, mRNA.
GAGE1	1.50135	1.31337	1.56481	1.01419	1.4959	1.13548	2.20703	1.1776	1.51617	1.63523	1.60806	1.18325	GAGE4,GAGE12D,GAGE1	Homo sapiens G antigen 4 (GAGE4), mRNA.,Homo sapiens G antigen 12D (GAGE12D), mRNA.,Homo sapiens G antigen 1 (GAGE1), transcript variant 2, mRNA.,
PPT1	98.613	91.21413	88.3699	53.15505	88.21638	98.45524	56.06375	51.88024	74.43608	70.85586	78.60036	71.23717	PPT1	Homo sapiens palmitoyl-protein thioesterase 1 (PPT1), transcript variant 2, mRNA.
PPT2	18.92056	17.44351	18.94365	18.41912	17.21133	15.80701	18.11332	17.80861	18.688	16.3548	15.43917	21.73622	PPT2	Homo sapiens palmitoyl-protein thioesterase 2 (PPT2), transcript variant 2, mRNA.,
INPP4B	18.0519	19.41094	18.36058	12.02692	14.25987	21.57438	19.29266	13.56385	11.69364	14.97112	17.1411	12.57306	INPP4B	Homo sapiens inositol polyphosphate-4-phosphatase, type II, 105kDa (INPP4B), transcript variant 2, mRNA.
INPP4A	102.6357	108.09703	120.20394	92.02813	94.88504	111.96944	118.93953	93.11971	97.55489	106.46227	106.51964	101.72675	INPP4A	Homo sapiens inositol polyphosphate-4-phosphatase, type I, 107kDa (INPP4A), transcript variant d, mRNA.
SAFB	61.87989	65.13857	54.16196	89.43303	54.07054	58.60315	73.95278	108.54622	77.69687	63.97779	71.63924	81.7483	SAFB	Homo sapiens scaffold attachment factor B (SAFB), transcript variant 1, mRNA.
TRNP1	34.48694	33.42517	35.49589	30.09297	29.6605	32.19196	39.2838	38.36985	28.95965	39.03535	42.08569	47.61729	TRNP1	Homo sapiens TMF1-regulated nuclear protein 1 (TRNP1), mRNA.,
C20orf27	26.5923	30.51172	28.48038	44.62213	23.94145	31.13932	31.74801	38.6254	21.83613	35.97255	24.25895	37.52679	C20orf27	Homo sapiens chromosome 20 open reading frame 27 (C20orf27), transcript variant 1, mRNA.
PPP1R26	23.41043	22.3711	23.24477	27.8409	18.70468	23.73953	27.59546	33.87836	18.20399	27.23695	21.18431	32.3583	PPP1R26	Homo sapiens protein phosphatase 1, regulatory subunit 26 (PPP1R26), mRNA.,
PPP1R21	53.05223	58.27571	57.67374	51.04103	53.93035	58.64246	49.20577	47.26378	60.06787	56.42675	60.47818	43.2875	PPP1R21	Homo sapiens protein phosphatase 1, regulatory subunit 21 (PPP1R21), transcript variant 4, non-coding RNA.,Homo sapiens protein phosphatase 1, regulatory subunit 21 (PPP1R21), transcript variant 1, mRNA.,
NGLY1	24.77621	23.51666	24.26374	16.42785	22.51104	25.42712	15.82011	19.95946	21.25404	18.2411	25.04969	21.12876	NGLY1	Homo sapiens N-glycanase 1 (NGLY1), transcript variant 2, mRNA.
ZCCHC24	38.24154	38.83399	27.85251	195.33451	78.2897	28.59765	63.71952	50.32478	58.88873	48.07166	44.79719	79.37925	ZCCHC24	Homo sapiens zinc finger, CCHC domain containing 24 (ZCCHC24), mRNA.,
LMX1B	2.06049	1.79024	2.1254	2.09704	1.60737	1.52603	2.7479	2.63529	2.95075	2.15675	2.39452	1.99727	LMX1B	Homo sapiens LIM homeobox transcription factor 1, beta (LMX1B), transcript variant 3, mRNA.
ABCE1	29.08171	33.03787	35.55436	16.46898	29.44739	34.00427	19.84608	15.9102	24.18802	22.88699	28.07177	16.7793	ABCE1	Homo sapiens ATP-binding cassette, sub-family E (OABP), member 1 (ABCE1), transcript variant 1, mRNA.,
KCP	2.93114	2.47971	3.01951	4.26452	2.75381	1.84021	2.93822	3.32736	4.31901	2.9408	2.78852	2.98092	KCP	Homo sapiens kielin/chordin-like protein (KCP), transcript variant 1, mRNA.
CNR1	80.18587	55.92973	62.34542	22.12974	43.39956	76.74034	71.83715	30.01431	30.08825	40.14064	53.99153	22.07854	CNR1	Homo sapiens cannabinoid receptor 1 (brain) (CNR1), transcript variant 5, mRNA.
GNL3L	27.0001	22.4577	24.42636	27.37802	24.71665	21.26193	24.82838	22.76109	24.63642	22.50559	26.69911	25.61855	GNL3L	Homo sapiens guanine nucleotide binding protein-like 3 (nucleolar)-like (GNL3L), transcript variant 1, mRNA.
JARID2-AS1	0.33048	0.42965	0.43944	0.39798	0.71675	0.36286	1.09352	1.04842	0.28778	0.28612	0.45798	0.85734	n/a	n/a
LOC606724	8.62063	5.02847	8.08053	8.3984	2.5511	5.85209	5.87922	9.63707	6.66344	7.43577	2.07818	9.95731	LOC606724	Homo sapiens coronin, actin binding protein, 1A pseudogene (LOC606724), non-coding RNA.,
OTULIN	9.03778	9.66948	9.3684	10.48065	10.20183	9.41506	9.05948	9.10563	11.58802	8.8919	10.18118	10.24069	FAM105B	Homo sapiens family with sequence similarity 105, member B (FAM105B), mRNA.
RABEP1	89.5635	85.99952	83.59578	66.16546	75.03476	87.66732	76.34731	86.04583	80.64903	78.15143	82.44478	71.67095	RABEP1	Homo sapiens rabaptin, RAB GTPase binding effector protein 1 (RABEP1), transcript variant 2, mRNA.,
TGS1	13.22811	15.45979	14.9723	13.00151	16.36446	14.6279	16.40556	15.3862	12.58989	14.04616	12.9726	13.15794	TGS1	Homo sapiens trimethylguanosine synthase 1 (TGS1), mRNA.
ANKS1B	155.99727	162.62447	167.44621	114.30218	160.58857	168.09301	173.16687	145.05569	143.0955	153.47462	165.59742	123.35389	ANKS1B	Homo sapiens ankyrin repeat and sterile alpha motif domain containing 1B (ANKS1B), transcript variant 1, mRNA.,
ANKS1A	28.84738	30.01823	28.3498	36.48469	30.6784	26.66571	32.86082	32.87211	21.88309	24.31372	25.02408	29.95385	ANKS1A	Homo sapiens ankyrin repeat and sterile alpha motif domain containing 1A (ANKS1A), mRNA.
BMT2	16.8278	19.72738	17.04418	4.45778	15.43838	15.38202	11.07537	10.11385	11.97916	11.71123	15.73356	7.60672	C7orf60	Homo sapiens chromosome 7 open reading frame 60 (C7orf60), mRNA.,
CDIPT-AS1	1.44684	1.88975	2.51275	1.86221	1.74461	2.15691	3.08933	5.58011	2.04827	2.43852	1.19685	2.35454	CDIPT-AS1	Homo sapiens CDIPT antisense RNA 1 (head to head) (CDIPT-AS1), transcript variant 2, non-coding RNA.
ADAM10	35.48793	39.25317	35.63859	32.77937	42.46318	38.46631	32.19884	26.41258	44.87317	32.57815	47.07494	30.18578	ADAM10	Homo sapiens ADAM metallopeptidase domain 10 (ADAM10), mRNA.,
ADAM11	61.34227	70.10193	70.23565	73.4145	51.8731	58.3083	69.0744	80.97652	43.52708	83.58447	53.26639	68.45382	ADAM11	Homo sapiens ADAM metallopeptidase domain 11 (ADAM11), mRNA.
ADAM12	1.09352	1.53137	2.07143	4.03834	1.61587	1.78825	1.58661	1.80294	7.36877	0.97033	1.63498	4.71271	ADAM12	Homo sapiens ADAM metallopeptidase domain 12 (ADAM12), transcript variant 2, mRNA.,
ADAM15	21.45762	21.20385	25.20205	68.51138	29.95216	22.18985	24.81172	26.02752	35.58215	26.16924	19.05031	48.76708	ADAM15	Homo sapiens ADAM metallopeptidase domain 15 (ADAM15), transcript variant 10, non-coding RNA.
ADAM17	27.20686	25.09202	24.72057	21.80738	26.5128	27.89509	34.1432	52.07065	35.82678	25.1036	25.55465	31.10289	ADAM17	Homo sapiens ADAM metallopeptidase domain 17 (ADAM17), mRNA.,
ADAM19	9.56591	11.73914	12.21743	12.50619	6.79562	11.87569	10.92624	9.84771	7.58432	10.20559	7.10526	7.01657	ADAM19	Homo sapiens ADAM metallopeptidase domain 19 (ADAM19), mRNA.,
MEPE	2.04006	5.28225	6.01557	1.90704	2.37364	4.18271	5.49812	3.24937	3.07034	5.46162	18.83783	3.38392	MEPE	Homo sapiens matrix extracellular phosphoglycoprotein (MEPE), transcript variant 2, mRNA.
HAGH	80.0549	78.49687	87.33981	111.8836	77.02468	76.49034	91.34451	91.56825	73.26756	87.69584	75.3119	113.00468	HAGH	Homo sapiens hydroxyacylglutathione hydrolase (HAGH), transcript variant 2, mRNA.
GLYAT	2.8776	4.03646	3.86876	1.90011	3.02286	3.77633	1.86593	1.7754	2.39612	2.59671	5.11051	1.18938	GLYAT	Homo sapiens glycine-N-acyltransferase (GLYAT), nuclear gene encoding mitochondrial protein, transcript variant 1, mRNA.
OPALIN	22.0663	35.09266	15.27749	157.23667	22.60616	24.58221	20.37502	14.1199	14.22015	13.79483	12.9565	7.82995	OPALIN	Homo sapiens oligodendrocytic myelin paranodal and inner loop protein (OPALIN), transcript variant 1, mRNA.
NEPRO	7.69681	9.43763	11.85502	6.67762	12.5392	10.30764	12.7641	13.36731	10.67266	7.66439	10.42224	5.98773	C3orf17	Homo sapiens chromosome 3 open reading frame 17 (C3orf17), transcript variant 1, mRNA.,
U2AF1L4	29.17032	27.88756	29.48451	39.11091	29.18903	27.8625	33.44485	32.41524	43.39358	30.7509	32.992	45.96517	U2AF1L4	Homo sapiens U2 small nuclear RNA auxiliary factor 1-like 4 (U2AF1L4), transcript variant 2, mRNA.,
NDEL1	78.23653	72.7106	74.64547	45.13113	44.96993	75.17376	60.15462	69.41493	54.08246	58.95656	60.52659	53.31722	NDEL1	Homo sapiens nudE nuclear distribution E homolog (A. nidulans)-like 1 (NDEL1), transcript variant 2, mRNA.
MIR7851	31.80031	23.67238	27.54803	44.51529	38.08336	24.89619	52.11748	50.44258	46.78159	37.75491	7.32466	29.46137	n/a	n/a
SHANK2	49.82359	47.12754	49.71634	29.76134	37.55214	50.40184	50.89724	55.67488	36.88278	52.11789	38.04254	37.58427	SHANK2	Homo sapiens SH3 and multiple ankyrin repeat domains 2 (SHANK2), transcript variant 2, mRNA.,
SHANK1	126.36776	112.7472	112.82063	118.35435	107.10707	112.36774	149.24524	178.24795	84.60056	149.1898	95.29883	169.9507	SHANK1	Homo sapiens SH3 and multiple ankyrin repeat domains 1 (SHANK1), mRNA.,
ADAM1A	7.50859	11.01505	10.42204	8.6619	11.44821	9.88793	9.29891	8.66959	6.80554	7.74035	7.81982	7.36796	ADAM1A	Homo sapiens ADAM metallopeptidase domain 1A, pseudogene (ADAM1A), non-coding RNA.
PLAC8L1	6.01122	3.89345	4.64557	5.89269	5.25271	4.04484	4.74869	4.25417	4.26106	5.0161	5.10772	4.28857	PLAC8L1	Homo sapiens PLAC8-like 1 (PLAC8L1), mRNA.
UCP2	6.8502	5.3163	2.97955	10.45908	7.02919	3.25645	3.24773	2.41219	11.82782	4.08684	4.44407	17.7104	UCP2	Homo sapiens uncoupling protein 2 (mitochondrial, proton carrier) (UCP2), nuclear gene encoding mitochondrial protein, mRNA.
BRCAT107	1.99668	2.20999	2.03482	0.14325	1.50656	0.90221	0.49598	0.45827	1.56873	1.00546	1.43815	0.48868	n/a	n/a
FLT3LG	2.30492	1.81763	2.60969	7.16382	3.35595	1.81445	3.02467	3.30202	2.89027	2.98334	2.64931	6.36702	FLT3LG	Homo sapiens fms-related tyrosine kinase 3 ligand (FLT3LG), transcript variant 1, mRNA.
PCSK9	0.17037	0.04797	0.30375	0.37255	0.19537	0.29853	0.28492	0.19312	0.6397	0.23101	0.1884	0.60689	PCSK9	Homo sapiens proprotein convertase subtilisin/kexin type 9 (PCSK9), mRNA.
PCSK2	62.08018	72.82493	73.22968	40.1726	52.61568	68.76016	54.84553	51.34523	47.15042	62.79377	64.26069	42.43367	PCSK2	Homo sapiens proprotein convertase subtilisin/kexin type 2 (PCSK2), transcript variant 3, mRNA.
PCSK1	58.8438	84.46481	84.7496	41.76405	30.83155	52.16421	30.61667	43.97638	13.30738	37.30467	42.36133	21.52867	PCSK1	Homo sapiens proprotein convertase subtilisin/kexin type 1 (PCSK1), transcript variant 2, mRNA.
PCSK6	12.74361	18.64333	14.1374	94.15904	19.63027	13.89748	14.45005	14.95381	10.99559	14.43005	14.83885	12.54826	PCSK6	Homo sapiens proprotein convertase subtilisin/kexin type 6 (PCSK6), transcript variant 1, mRNA.,
PCSK7	21.6813	21.53382	22.43028	47.79121	24.50052	21.84404	28.36514	34.1578	26.04994	25.97247	20.82785	32.4616	PCSK7	Homo sapiens proprotein convertase subtilisin/kexin type 7 (PCSK7), mRNA.
PCSK4	4.62546	4.11591	4.46883	6.78364	3.75934	4.52809	6.19888	6.77907	5.69421	4.63069	4.64964	7.22225	PCSK4	Homo sapiens proprotein convertase subtilisin/kexin type 4 (PCSK4), mRNA.
PCSK5	6.62039	7.11203	5.05353	8.38529	6.93894	5.53267	6.92524	6.42318	5.67763	8.08905	7.72552	9.42014	PCSK5	Homo sapiens proprotein convertase subtilisin/kexin type 5 (PCSK5), transcript variant 1, mRNA.
SP140L	3.94817	3.40427	3.90575	6.11336	4.47277	3.6476	5.11604	5.59332	8.36158	4.60794	5.34199	6.3541	SP140L	Homo sapiens SP140 nuclear body protein-like (SP140L), mRNA.,
TC2N	3.78642	11.08781	9.61323	3.19965	4.10463	9.33827	3.98518	3.66029	3.5251	5.92358	5.73448	3.26518	TC2N	Homo sapiens tandem C2 domains, nuclear (TC2N), transcript variant 2, mRNA.
PLTP	30.72048	25.47317	15.53594	43.06086	55.18103	23.6898	39.08704	52.18861	105.5436	50.35609	33.07594	75.96994	PLTP	Homo sapiens phospholipid transfer protein (PLTP), transcript variant 4, mRNA.,Homo sapiens phospholipid transfer protein (PLTP), transcript variant 1, mRNA.,
FKBP9P1	7.76654	8.52876	7.07084	13.16431	8.32205	6.7814	14.00751	11.54041	11.01	10.52591	12.575	9.79673	FKBP9L	Homo sapiens FK506 binding protein 9-like (FKBP9L), transcript variant 4, non-coding RNA.
C11orf1	12.62245	11.08772	15.38877	7.46478	12.59107	12.96658	9.98892	11.6896	7.80261	11.34015	15.16851	7.88268	C11orf1	Homo sapiens chromosome 11 open reading frame 1 (C11orf1), mRNA.,
SETBP1	34.95659	39.39161	39.16156	35.05721	30.70617	34.88084	48.99098	54.1851	31.92939	38.07236	27.36168	37.9481	SETBP1	Homo sapiens SET binding protein 1 (SETBP1), transcript variant 1, mRNA.
SAMSN1	4.08197	1.40811	2.00292	2.23755	3.1718	3.15024	2.04169	1.09365	5.0256	0.72762	1.20476	4.98712	SAMSN1	Homo sapiens SAM domain, SH3 domain and nuclear localization signals 1 (SAMSN1), transcript variant 2, mRNA.,Homo sapiens SAM domain, SH3 domain and nuclear localization signals 1 (SAMSN1), transcript variant 1, mRNA.,
FAM151B	7.46526	7.85769	8.17988	2.41366	6.92968	10.98831	7.79962	4.33742	4.43666	5.63083	7.38999	4.38761	FAM151B	Homo sapiens family with sequence similarity 151, member B (FAM151B), mRNA.
ADGRA1-AS1	10.33389	8.94954	12.00992	9.98047	6.60385	7.28579	12.71544	20.87094	6.80264	14.96514	9.97382	11.01852	n/a	n/a
PAXIP1	8.40143	8.90287	9.94564	8.54969	9.54415	9.59515	9.35441	8.07257	7.20083	7.55762	8.15503	8.28778	PAXIP1	Homo sapiens PAX interacting (with transcription-activation domain) protein 1 (PAXIP1), mRNA.,
PAXBP1-AS1	11.08171	9.65991	8.59877	11.0253	10.07549	9.07495	10.80975	12.46158	12.49369	11.64635	13.06989	9.76873	PAXBP1-AS1	Homo sapiens PAXBP1 antisense RNA 1 (PAXBP1-AS1), transcript variant 2, non-coding RNA.
RPL13AP5	2.24477	7.40414	1.83748	3.07296	5.22894	3.82295	4.65131	11.3867	2.6782	3.4367	8.33055	0.59495	n/a	n/a
RPL13AP3	1.48115	2.49918	1.56504	1.63488	1.24921	1.29031	1.13991	1.74529	0.90662	1.07822	1.79545	1.38309	RPL13AP3	Homo sapiens ribosomal protein L13a pseudogene 3 (RPL13AP3), non-coding RNA.
USE1	36.20265	32.07112	34.68406	59.78965	36.08017	30.29448	29.75364	41.76557	28.05009	44.2334	34.53958	50.85332	USE1	Homo sapiens unconventional SNARE in the ER 1 homolog (S. cerevisiae) (USE1), mRNA.
CNRIP1	82.67998	90.05108	97.44256	37.24257	67.5665	95.82267	69.92985	64.00648	70.56996	73.45231	85.72466	62.33097	CNRIP1	Homo sapiens cannabinoid receptor interacting protein 1 (CNRIP1), transcript variant CRIP1b, mRNA.,
ARMCX5-GPRASP2	20.04811	23.67488	25.62123	19.00854	20.48271	28.61716	18.42273	18.5149	10.92282	20.53101	18.70025	15.30569	ARMCX5-GPRASP2,GPRASP2	Homo sapiens ARMCX5-GPRASP2 readthrough (ARMCX5-GPRASP2), mRNA.,Homo sapiens G protein-coupled receptor associated sorting protein 2 (GPRASP2), transcript variant 5, mRNA.,
CYP1B1-AS1	4.66405	5.41771	6.18094	2.30145	5.6339	4.96606	8.33704	6.35503	6.29637	3.87262	3.91753	4.79383	CYP1B1-AS1	Homo sapiens CYP1B1 antisense RNA 1 (CYP1B1-AS1), non-coding RNA.
CDC34	54.1378	46.76984	48.38478	88.8697	51.48319	50.08402	74.80653	75.10422	61.57872	67.0472	54.27596	81.17324	CDC34	Homo sapiens cell division cycle 34 (CDC34), mRNA.
CDC37	98.55353	95.44265	94.63114	119.41456	86.43567	81.33542	89.42081	163.91102	114.49439	103.17898	101.04051	117.60296	CDC37	Homo sapiens cell division cycle 37 (CDC37), mRNA.
PROSER2-AS1	3.39096	2.69047	3.45695	4.02727	3.63618	2.56427	4.35057	3.61235	3.08057	3.85596	4.02285	3.46216	PROSER2-AS1	Homo sapiens PROSER2 antisense RNA 1 (PROSER2-AS1), non-coding RNA.
SPIN2A	1.45935	2.27304	1.40804	0.28854	1.10714	2.86697	0.91112	1.12117	1.72177	1.74055	1.92253	1.01541	SPIN2A	Homo sapiens spindlin family, member 2A (SPIN2A), mRNA.,
SPIN2B	19.27334	18.41396	19.96254	19.7594	14.0001	19.48325	16.28125	17.1035	16.68099	18.56103	19.27516	20.69917	SPIN2B	Homo sapiens spindlin family, member 2B (SPIN2B), transcript variant 3, mRNA.,
PGLS	19.49248	17.8345	19.51013	40.82315	22.72916	19.53056	22.40613	22.86647	20.18846	21.91651	23.96584	29.65929	PGLS	Homo sapiens 6-phosphogluconolactonase (PGLS), mRNA.
LINC01194	22.42313	22.64574	25.43708	41.75837	32.69232	28.24606	41.56559	42.01736	25.68953	38.35375	27.76898	41.49624	CT49	Homo sapiens cancer/testis antigen 49 (non-protein coding) (CT49), non-coding RNA.
LINC01197	8.55767	10.61932	11.44739	1.74837	7.94028	14.27299	7.77121	4.26263	7.22447	10.5011	11.35469	4.75337	LOC400456	Homo sapiens uncharacterized LOC400456 (LOC400456), non-coding RNA.
LINC01192	18.94333	22.85925	18.52423	7.66962	19.34063	18.49755	17.39464	15.06953	19.79189	14.75778	19.73429	12.91838	CT64	Homo sapiens cancer/testis antigen 64 (non-protein coding) (CT64), non-coding RNA.
LINC01193	0.62011	0.37498	0.57457	0.72726	0.35793	0.61141	0.73584	0.83156	0.35321	0.35636	1.22636	0.52368	CT60	Homo sapiens cancer/testis antigen 60 (non-protein coding) (CT60), non-coding RNA.
WDR7	78.75192	90.30537	90.8498	49.30104	75.71787	85.22097	61.21916	57.10766	54.56193	72.31986	77.31156	53.69824	WDR7	Homo sapiens WD repeat domain 7 (WDR7), transcript variant 1, mRNA.
MRPL42P5	6.03488	5.6218	4.33089	3.45334	3.99724	5.44848	3.70401	4.759	1.43369	4.7412	2.04928	4.04627	MRPL42P5	Homo sapiens mitochondrial ribosomal protein L42 pseudogene 5 (MRPL42P5), non-coding RNA.
CCNA2	3.30488	4.26186	2.6064	2.34425	3.36075	2.37848	2.31536	3.03697	1.57059	2.17564	1.6797	1.5289	CCNA2	Homo sapiens cyclin A2 (CCNA2), mRNA.
DIAPH2	18.33776	14.36177	16.49821	10.57637	17.03268	17.54195	22.56113	18.83224	25.31963	17.48258	16.99234	15.1021	DIAPH2	Homo sapiens diaphanous-related formin 2 (DIAPH2), transcript variant 156, mRNA.
CCNA1	13.53847	14.02609	17.15994	9.02315	9.00462	17.51556	9.49947	10.35203	5.30931	11.76488	9.47272	9.64578	CCNA1	Homo sapiens cyclin A1 (CCNA1), transcript variant 2, mRNA.
DYNC1I1	117.09879	148.09315	151.22215	95.72345	103.47473	132.62539	92.41845	113.82008	98.47535	126.38673	134.01876	97.04626	DYNC1I1	Homo sapiens dynein, cytoplasmic 1, intermediate chain 1 (DYNC1I1), transcript variant 2, mRNA.,
VPS28	92.11688	71.1453	93.0323	136.4602	95.08251	77.85912	98.81507	102.41763	95.03973	99.5539	82.75454	122.18767	VPS28	Homo sapiens vacuolar protein sorting 28 homolog (S. cerevisiae) (VPS28), transcript variant 1, mRNA.
DYNC1I2	49.28769	57.44402	50.33353	71.25128	59.24436	54.787	50.69608	51.3565	47.80215	47.7778	57.59297	42.39412	DYNC1I2	Homo sapiens dynein, cytoplasmic 1, intermediate chain 2 (DYNC1I2), transcript variant 1, mRNA.,Homo sapiens dynein, cytoplasmic 1, intermediate chain 2 (DYNC1I2), transcript variant 2, mRNA.,
TAS2R50	6.89433	9.46945	8.29313	4.83657	7.64121	6.45157	5.25015	6.15198	7.85914	6.73361	9.90305	3.62704	TAS2R50	Homo sapiens taste receptor, type 2, member 50 (TAS2R50), mRNA.
SKA3	0.65918	0.77824	0.86921	0.33804	0.57167	0.49485	0.30126	0.1937	0.56295	0.48858	0.54118	0.54263	SKA3	Homo sapiens spindle and kinetochore associated complex subunit 3 (SKA3), transcript variant 2, mRNA.
SKA2	26.40317	23.36911	20.71083	15.21692	22.09183	24.36517	22.20138	22.6114	24.76037	21.43253	28.03774	20.56892	SKA2	Homo sapiens spindle and kinetochore associated complex subunit 2 (SKA2), transcript variant 1, mRNA.
GRID2IP	3.69309	1.83838	4.77613	6.26069	2.08311	2.59284	3.52404	4.20348	2.66093	2.96214	1.68089	6.881	GRID2IP	Homo sapiens glutamate receptor, ionotropic, delta 2 (Grid2) interacting protein (GRID2IP), mRNA.
PCDH20	12.772	17.20881	22.75142	6.89082	11.47612	18.83128	9.81565	7.46498	8.41933	14.08031	16.95592	8.47364	PCDH20	Homo sapiens protocadherin 20 (PCDH20), mRNA.,
C6orf89	46.94105	48.27292	48.59725	44.13735	44.54975	46.64805	44.47251	43.29122	50.84469	49.77153	49.51414	42.07032	C6orf89	Homo sapiens chromosome 6 open reading frame 89 (C6orf89), mRNA.,
PPP1R13B	35.72979	37.54004	37.6778	30.60559	35.07618	32.58947	40.40322	44.79793	29.95919	37.942	31.79401	36.85553	PPP1R13B	Homo sapiens protein phosphatase 1, regulatory subunit 13B (PPP1R13B), mRNA.
PPP1R13L	1.9003	1.25354	1.14296	5.31718	2.16687	1.63397	2.18895	2.42647	6.78575	1.63148	2.34915	3.34431	PPP1R13L	Homo sapiens protein phosphatase 1, regulatory subunit 13 like (PPP1R13L), transcript variant 2, mRNA.,Homo sapiens protein phosphatase 1, regulatory subunit 13 like (PPP1R13L), transcript variant 1, mRNA.,
TMC5	2.95073	1.85633	1.95004	2.01778	2.63133	1.92847	2.65045	2.99506	2.21253	2.16081	2.6054	2.49425	TMC5	Homo sapiens transmembrane channel-like 5 (TMC5), transcript variant 3, mRNA.,
LOC100128239	5.19887	6.82625	5.42705	4.10966	4.63159	4.9381	4.09739	7.22466	2.33294	5.01999	4.53677	3.60072	LOC100128239	Homo sapiens uncharacterized LOC100128239 (LOC100128239), non-coding RNA.
LOC100128233	14.52032	12.65289	12.50065	12.5323	13.02103	13.15576	15.93125	15.62667	17.94637	12.05622	15.27228	9.61473	n/a	n/a
WNT10A	1.55796	0.99568	1.91965	1.21212	0.52724	1.52896	0.67277	1.03282	0.75284	2.30255	0.76231	1.3032	WNT10A	Homo sapiens wingless-type MMTV integration site family, member 10A (WNT10A), mRNA.
WNT10B	27.2961	19.66826	24.09216	21.19573	15.57351	25.71963	25.48647	29.54471	16.92667	26.945	18.86408	22.14532	WNT10B	Homo sapiens wingless-type MMTV integration site family, member 10B (WNT10B), mRNA.
DMC1	6.33111	5.03583	4.63416	5.3719	4.89404	6.09583	4.85916	6.58425	8.98975	7.14812	7.05908	7.32407	DMC1	Homo sapiens DNA meiotic recombinase 1 (DMC1), transcript variant 2, mRNA.,Homo sapiens DNA meiotic recombinase 1 (DMC1), transcript variant 1, mRNA.,
PYY	1.16619	0.82308	0.98832	1.57014	1.58315	1.0872	1.82805	1.05757	0.97674	0.53037	0.9118	1.54367	PYY	Homo sapiens peptide YY (PYY), mRNA.
LPP-AS2	6.27616	5.40183	6.48679	5.22046	5.67792	6.16223	6.79164	5.07166	7.05201	6.65269	7.03767	5.89871	LPP-AS2	Homo sapiens LPP antisense RNA 2 (LPP-AS2), non-coding RNA.
TM4SF18	3.06807	3.48879	2.65495	2.15375	1.89055	3.3677	1.50076	1.25135	3.14327	2.06658	2.54916	3.78234	TM4SF18	Homo sapiens transmembrane 4 L six family member 18 (TM4SF18), transcript variant 2, mRNA.
POU3F3	59.86886	47.78716	35.73951	92.11659	56.88374	50.42955	64.58345	58.13066	50.43903	60.7491	58.14769	55.39182	POU3F3	Homo sapiens POU class 3 homeobox 3 (POU3F3), mRNA.
FRG2EP	1.20661	0.48625	0.26997	0.13271	0.36103	0.18525	0.60042	0.48984	0.56834	0.43027	0.54832	0.46425	n/a	n/a
TMEM35B	8.99458	6.8499	8.11995	9.48027	9.14193	7.9297	10.05735	8.29491	17.53891	8.01163	11.39513	12.87614	ZMYM6NB	Homo sapiens ZMYM6 neighbor (ZMYM6NB), mRNA.
TMEM35A	51.18562	48.56851	59.61594	26.42125	37.58029	48.00152	31.34935	27.4064	31.08156	40.29266	45.32383	32.92695	TMEM35	Homo sapiens transmembrane protein 35 (TMEM35), mRNA.
POU3F1	8.02201	4.24048	6.91232	4.24807	4.19701	6.57798	5.28488	6.85187	3.4877	10.57008	4.48462	6.15974	POU3F1	Homo sapiens POU class 3 homeobox 1 (POU3F1), mRNA.
LAMB1	32.19071	30.73049	34.24059	25.41786	24.59386	33.63277	44.9026	35.56798	45.55085	29.37364	20.09562	35.40915	LAMB1	Homo sapiens laminin, beta 1 (LAMB1), mRNA.,
LAMB3	4.24739	5.12366	6.75165	5.0622	2.55415	3.66914	2.55406	3.9735	1.68299	3.72123	2.27706	3.36131	LAMB3	Homo sapiens laminin, beta 3 (LAMB3), transcript variant 1, mRNA.
LAMB2	15.44145	15.45861	9.21676	33.32086	26.6332	12.92408	18.22878	20.15069	50.9916	18.41015	19.45593	41.12498	LAMB2	Homo sapiens laminin, beta 2 (laminin S) (LAMB2), mRNA.,
ATP7A	5.46792	6.42139	6.48821	5.11295	5.91224	6.11591	4.59951	4.61643	7.22882	5.49604	4.87104	4.69509	ATP7A	Homo sapiens ATPase, Cu++ transporting, alpha polypeptide (ATP7A), mRNA.
LAMB4	1.51024	1.05272	2.05729	1.55586	1.55153	1.96535	1.93305	1.98478	2.56204	2.23361	1.71567	1.403	LAMB4	Homo sapiens laminin, beta 4 (LAMB4), mRNA.,
CYSLTR1	0.72216	0.49205	0.45429	0.69938	0.8754	0.96015	0.30512	0.28757	1.81265	0.56368	0.39872	0.70551	CYSLTR1	Homo sapiens cysteinyl leukotriene receptor 1 (CYSLTR1), mRNA.,
MPHOSPH9	32.71974	33.26139	33.74704	23.96457	45.05938	38.52887	42.65822	34.77432	34.03096	31.87371	32.98908	26.71883	MPHOSPH9	Homo sapiens M-phase phosphoprotein 9 (MPHOSPH9), transcript variant 1, mRNA.
MPHOSPH8	57.41101	57.29905	55.66661	57.68295	51.71759	54.35014	69.53746	106.75291	66.65727	60.03731	65.84169	54.04351	MPHOSPH8	Homo sapiens M-phase phosphoprotein 8 (MPHOSPH8), mRNA.,
POU3F4	4.27943	3.50204	1.88009	2.13845	3.17718	3.64883	4.11879	2.65781	2.04767	4.59534	3.00994	3.41063	POU3F4	Homo sapiens POU class 3 homeobox 4 (POU3F4), mRNA.
MPHOSPH6	36.32567	33.71701	31.27636	17.20071	34.68175	34.67182	29.45753	40.60834	41.90087	36.05635	38.9804	31.15982	MPHOSPH6	Homo sapiens M-phase phosphoprotein 6 (MPHOSPH6), mRNA.
ASTN2	207.79083	215.93779	191.4189	161.28791	261.54329	205.02007	308.77875	236.3445	333.93649	188.96372	246.40796	228.37959	ASTN2	Homo sapiens astrotactin 2 (ASTN2), transcript variant 1, mRNA.,
ASTN1	100.72671	99.58287	105.06369	94.42676	90.50527	101.78268	110.83361	99.13447	81.93689	106.92465	97.18464	100.81688	ASTN1	Homo sapiens astrotactin 1 (ASTN1), transcript variant 1, mRNA.
MLF2	219.9833	233.36817	228.16356	224.0017	193.17172	221.51934	207.21337	200.05599	195.5778	200.22368	234.15896	234.97623	MLF2	Homo sapiens myeloid leukemia factor 2 (MLF2), transcript variant 2, non-coding RNA.,Homo sapiens myeloid leukemia factor 2 (MLF2), transcript variant 1, mRNA.,
MIR933	30.61159	8.33089	7.72579	83.21814	30.81882	7.99096	6.37027	17.2274	9.46185	23.42635	32.96436	23.40373	MIR933	Homo sapiens microRNA 933 (MIR933), microRNA.
MGA	34.49798	38.08467	33.59198	38.84298	44.42323	36.76089	39.80634	33.00842	34.52604	38.93083	37.00828	33.78666	MGA	Homo sapiens MGA, MAX dimerization protein (MGA), transcript variant 2, mRNA.,
MGP	2.55246	2.27674	2.95654	2.4088	4.54965	1.65375	2.05868	1.59821	76.90197	1.00456	0.96261	13.74858	MGP	Homo sapiens matrix Gla protein (MGP), transcript variant 2, mRNA.
HS3ST3B1	3.39925	3.62457	2.31702	2.73342	4.65482	2.553	3.25172	3.69525	3.81513	4.00373	2.43832	8.73262	HS3ST3B1	Homo sapiens heparan sulfate (glucosamine) 3-O-sulfotransferase 3B1 (HS3ST3B1), mRNA.
ADSS	49.6791	54.62485	52.81626	39.92109	33.15306	53.58883	34.24329	30.25066	43.43811	35.47276	42.1648	28.61202	ADSS	Homo sapiens adenylosuccinate synthase (ADSS), mRNA.
SIRPG-AS1	3.52853	2.91773	2.56125	4.50596	2.87586	2.66631	3.0451	4.40264	4.10021	4.20391	3.56327	3.73046	n/a	n/a
SAMD4A	21.8639	23.56679	20.14255	32.83719	29.84169	22.86121	25.12782	27.2901	22.39735	26.03847	20.78607	55.82888	SAMD4A	Homo sapiens sterile alpha motif domain containing 4A (SAMD4A), transcript variant 2, mRNA.,
ADSL	26.08372	21.91773	24.84094	24.50257	25.5411	23.82859	21.04631	18.07827	22.92578	22.31418	22.63339	27.4567	ADSL	Homo sapiens adenylosuccinate lyase (ADSL), transcript variant 1, mRNA.
SAMD4B	52.81426	50.28303	48.42414	75.30687	49.45197	44.82108	59.27834	69.11973	55.15641	64.42316	50.7354	66.32955	SAMD4B	Homo sapiens sterile alpha motif domain containing 4B (SAMD4B), mRNA.,
GAS2L1	40.79487	41.04575	38.78863	59.82957	42.58905	40.1565	49.25545	64.8721	30.01397	56.06996	41.64674	70.94362	GAS2L1	Homo sapiens growth arrest-specific 2 like 1 (GAS2L1), transcript variant 1, mRNA.
PRR34-AS1	6.41725	6.34077	6.27174	4.77549	10.71375	5.59471	7.43213	6.1701	6.75745	6.02664	6.3017	4.48166	LOC150381	Homo sapiens uncharacterized LOC150381 (LOC150381), non-coding RNA.
GAS2L3	6.22336	5.51544	5.16543	7.11723	6.16082	4.45027	5.91176	7.08042	6.26122	5.50501	6.91622	5.49714	GAS2L3	Homo sapiens growth arrest-specific 2 like 3 (GAS2L3), mRNA.,
GAS2L2	0.87896	1.07496	1.93798	1.19642	1.09394	1.21692	1.19036	1.41103	1.5566	1.27383	0.85005	1.65722	GAS2L2	Homo sapiens growth arrest-specific 2 like 2 (GAS2L2), mRNA.
HPGDS	0.92437	0.89991	0.59886	0.63765	1.13439	0.82916	0.31821	0.06021	1.47304	0.19246	1.098	1.0698	HPGDS	Homo sapiens hematopoietic prostaglandin D synthase (HPGDS), mRNA.
UOX	0.35689	1.13546	1.50735	0.56401	0.81042	2.09025	0.59758	0.58739	0.36744	0.97178	0.69124	0.47032	UOX	Homo sapiens urate oxidase, pseudogene (UOX), non-coding RNA.
HN1L	6.8519	8.3813	7.45985	22.50915	9.25756	7.63577	6.03918	6.60929	8.51336	7.41394	8.46834	7.7233	HN1L	Homo sapiens hematological and neurological expressed 1-like (HN1L), mRNA.,
ZW10	13.94553	17.332	19.33098	12.84549	15.4179	16.44558	16.20569	15.41215	17.81115	15.17049	15.37936	12.87723	ZW10	Homo sapiens zw10 kinetochore protein (ZW10), mRNA.
RSRC1	40.03272	38.06619	35.907	18.49159	33.32495	39.33046	31.95842	31.29904	38.24859	31.43028	39.96742	30.01602	RSRC1	Homo sapiens arginine/serine-rich coiled-coil 1 (RSRC1), transcript variant 3, mRNA.,Homo sapiens arginine/serine-rich coiled-coil 1 (RSRC1), transcript variant 2, mRNA.,
RSRC2	48.24308	47.79093	40.92026	32.4611	47.25645	43.99116	43.8183	68.12733	53.7514	42.81255	64.73518	41.23123	RSRC2	Homo sapiens arginine/serine-rich coiled-coil 2 (RSRC2), transcript variant 1, mRNA.,Homo sapiens arginine/serine-rich coiled-coil 2 (RSRC2), transcript variant 5, non-coding RNA.,
CPN2	1.60674	2.15205	1.85892	0.82759	1.86293	2.95247	1.35907	1.63804	1.49111	1.17298	1.93957	0.96967	CPN2	Homo sapiens carboxypeptidase N, polypeptide 2 (CPN2), mRNA.,
TP73-AS1	13.42899	12.0303	12.91724	27.2459	15.94203	12.6139	15.2076	16.38706	15.20148	14.5797	13.81154	16.64847	TP73-AS1	Homo sapiens TP73 antisense RNA 1 (TP73-AS1), transcript variant 5, non-coding RNA.
PYY2	0.23354	0.48402	0.65181	1.01842	0.39504	0.67459	0.65248	0.95888	0.29128	0.84488	0.30731	1.63728	PYY2	Homo sapiens peptide YY, 2 (pseudogene) (PYY2), non-coding RNA.
CDADC1	11.96512	13.19681	12.22416	7.59622	10.40376	13.59836	8.63937	8.20577	8.25835	8.87265	10.86157	9.43256	CDADC1	Homo sapiens cytidine and dCMP deaminase domain containing 1 (CDADC1), transcript variant 2, mRNA.
GABBR1	248.57099	246.43511	227.2495	204.15961	208.87709	240.06457	272.7453	274.96322	214.15376	261.29441	189.61209	224.90383	GABBR1	Homo sapiens gamma-aminobutyric acid (GABA) B receptor, 1 (GABBR1), transcript variant 2, mRNA.,Homo sapiens gamma-aminobutyric acid (GABA) B receptor, 1 (GABBR1), transcript variant 1, mRNA.,Homo sapiens gamma-aminobutyric acid (GABA) B receptor, 1 (GABBR1), transcript variant 2, mRNA.,Homo sapiens gamma-aminobutyric acid (GABA) B receptor, 1 (GABBR1), transcript variant 1, mRNA.,Homo sapiens ga…
NLGN2	76.43055	72.08784	74.99737	91.83584	70.21192	74.91866	92.82141	98.33747	83.16002	89.608	67.14193	99.15076	NLGN2	Homo sapiens neuroligin 2 (NLGN2), mRNA.
NLGN3	46.90477	38.96443	37.96131	59.6493	46.99811	42.16931	32.72624	38.57012	25.27607	46.48104	37.05176	40.52901	NLGN3	Homo sapiens neuroligin 3 (NLGN3), transcript variant 2, mRNA.,
ARHGAP45	9.91002	8.33831	8.06697	19.12883	10.02047	7.87853	10.78935	8.83437	17.02108	9.30981	9.92756	21.10579	HMHA1	Homo sapiens histocompatibility (minor) HA-1 (HMHA1), transcript variant 2, mRNA.,Homo sapiens histocompatibility (minor) HA-1 (HMHA1), transcript variant 1, mRNA.,
ARHGAP44	65.83796	69.23317	71.20497	53.93929	47.17541	61.49084	60.50798	60.37607	32.60454	66.48672	56.05069	47.86657	ARHGAP44	Homo sapiens Rho GTPase activating protein 44 (ARHGAP44), mRNA.,
CASQ1	14.071	14.9899	12.76183	9.68544	7.56045	19.42479	12.16544	9.44156	12.98369	8.4278	10.92344	13.65562	CASQ1	Homo sapiens calsequestrin 1 (fast-twitch, skeletal muscle) (CASQ1), nuclear gene encoding mitochondrial protein, mRNA.
CASQ2	0.91286	1.26312	0.62435	2.28312	1.14077	0.8932	0.4921	0.56649	1.04646	0.62259	0.71032	1.6232	CASQ2	Homo sapiens calsequestrin 2 (cardiac muscle) (CASQ2), nuclear gene encoding mitochondrial protein, mRNA.,
NUP107	12.45803	13.77154	13.18607	15.29277	13.63917	14.69186	11.34324	10.56227	20.33179	12.75888	13.1587	14.16214	NUP107	Homo sapiens nucleoporin 107kDa (NUP107), mRNA.
PCBP1-AS1	12.93524	13.75685	12.80157	21.19166	18.49207	15.00706	17.28301	17.63266	21.17903	17.94474	16.11395	18.91538	PCBP1-AS1	Homo sapiens PCBP1 antisense RNA 1 (PCBP1-AS1), non-coding RNA.
AGAP12P	3.89523	5.84694	19.01387	14.12975	7.51402	7.87275	20.27289	9.88305	5.81989	10.6899	2.29313	5.68144	LOC399753	Homo sapiens uncharacterized LOC399753 (LOC399753), non-coding RNA.
SOX18	6.35301	2.23804	5.25028	12.85767	5.74389	5.54167	3.5354	7.49491	5.24203	4.57676	9.54378	12.07326	SOX18	Homo sapiens SRY (sex determining region Y)-box 18 (SOX18), mRNA.
CDC42EP3	14.34781	13.11827	14.87481	3.65356	8.48601	14.51934	9.17603	7.06975	10.37317	8.11265	11.59754	7.36679	CDC42EP3	Homo sapiens CDC42 effector protein (Rho GTPase binding) 3 (CDC42EP3), transcript variant 3, mRNA.
CDC42EP2	6.84697	11.68861	6.78002	53.84875	12.23276	8.25398	5.0449	7.66934	7.95586	6.93037	7.86711	8.4098	CDC42EP2	Homo sapiens CDC42 effector protein (Rho GTPase binding) 2 (CDC42EP2), mRNA.,
CDC42EP1	5.89774	9.73275	6.47413	110.53982	11.77006	7.46622	4.23462	5.72278	10.69046	8.06253	8.99188	18.10083	CDC42EP1	Homo sapiens CDC42 effector protein (Rho GTPase binding) 1 (CDC42EP1), mRNA.
CDC42EP5	1.58573	1.02197	0.81853	3.42614	1.13857	1.34228	2.10051	1.90365	5.91634	0.6598	1.69511	5.98924	CDC42EP5	Homo sapiens CDC42 effector protein (Rho GTPase binding) 5 (CDC42EP5), mRNA.
CDC42EP4	46.22575	32.94438	23.15491	53.51333	96.07134	27.49291	56.0373	76.38523	72.46646	57.34531	54.6579	92.65542	CDC42EP4	Homo sapiens CDC42 effector protein (Rho GTPase binding) 4 (CDC42EP4), mRNA.,
HEIH	18.50748	19.06818	15.67127	18.85363	13.41886	18.50923	16.8724	20.44678	16.9091	17.70485	16.92966	20.52211	HEIH	Homo sapiens hepatocellular carcinoma up-regulated EZH2-associated long non-coding RNA (HEIH), non-coding RNA.
TBKBP1	23.52667	23.09462	23.05057	34.30486	22.10434	23.73574	32.248	39.65894	24.37565	34.23237	27.3883	41.55854	TBKBP1	Homo sapiens TBK1 binding protein 1 (TBKBP1), mRNA.
RAB36	16.0759	14.61291	15.42799	14.79994	14.77596	14.49231	18.23521	18.94326	14.59637	18.87091	16.18088	17.28102	RAB36	Homo sapiens RAB36, member RAS oncogene family (RAB36), mRNA.,
ABI2	150.89292	152.65545	146.07963	70.73057	115.30361	151.04781	130.59503	107.19591	131.23779	120.56449	121.15974	84.16575	ABI2	Homo sapiens abl-interactor 2 (ABI2), mRNA.,
ABI3	1.90904	1.74168	1.43778	5.53324	3.81059	1.53744	1.2252	1.08651	4.9922	0.48117	2.41924	15.51343	ABI3	Homo sapiens ABI family, member 3 (ABI3), transcript variant 2, mRNA.
ABI1	64.01994	53.2239	46.68299	18.71349	56.94571	53.27032	48.18876	39.22952	65.46142	52.3631	60.09281	43.77928	ABI1	Homo sapiens abl-interactor 1 (ABI1), transcript variant 9, mRNA.
TESC	39.49999	35.94264	45.73069	57.34544	25.33268	43.72667	36.49021	46.72363	25.38224	50.53455	31.24491	49.68387	TESC	Homo sapiens tescalcin (TESC), transcript variant 2, mRNA.
XLOC_008559	17.26784	10.06949	11.42373	20.67942	12.73192	8.8062	18.24763	18.12174	22.87073	16.97562	21.58826	18.04688	n/a	n/a
PITPNC1	39.21259	38.56573	26.23694	26.0225	59.76604	37.20065	42.60239	41.51449	42.83257	44.23317	34.27729	41.52136	PITPNC1	Homo sapiens phosphatidylinositol transfer protein, cytoplasmic 1 (PITPNC1), transcript variant 1, mRNA.
CLINT1	28.31719	32.74923	30.3428	15.05628	24.07933	30.00419	21.26111	19.22909	29.74626	23.78607	28.86055	21.12061	CLINT1	Homo sapiens clathrin interactor 1 (CLINT1), transcript variant 1, mRNA.
DMAP1	42.68167	41.29975	51.34681	82.21811	48.49856	41.79632	57.61449	63.30372	42.83677	52.46541	46.04105	67.84452	DMAP1	Homo sapiens DNA methyltransferase 1 associated protein 1 (DMAP1), transcript variant 1, mRNA.,Homo sapiens DNA methyltransferase 1 associated protein 1 (DMAP1), transcript variant 2, mRNA.,
AHRR	3.64474	2.85009	5.37376	2.65423	3.68109	4.37883	4.29988	6.57064	3.5759	4.94764	3.32257	5.29009	AHRR	Homo sapiens aryl-hydrocarbon receptor repressor (AHRR), transcript variant 2, mRNA.,
ADCY4	2.7214	2.76462	3.0687	6.1397	5.04966	2.93398	3.22748	3.88902	4.149	2.2102	3.34154	7.98709	ADCY4	Homo sapiens adenylate cyclase 4 (ADCY4), transcript variant 2, mRNA.
ADCY5	41.93359	44.56338	46.19417	70.07585	40.15691	41.26716	49.03793	49.49079	50.08234	46.80615	40.63715	54.68507	ADCY5	Homo sapiens adenylate cyclase 5 (ADCY5), transcript variant 2, mRNA.,
ADCY6	27.37696	26.8992	29.99504	40.88449	27.02118	26.36334	39.11393	36.38598	30.54007	32.43056	28.29092	36.92505	ADCY6	Homo sapiens adenylate cyclase 6 (ADCY6), transcript variant 1, mRNA.,
ADCY7	8.50032	9.69649	10.3801	17.53898	9.94955	8.03872	9.07566	4.99207	14.33444	8.4696	7.40142	16.05722	ADCY7	Homo sapiens adenylate cyclase 7 (ADCY7), mRNA.,
ADCY1	153.34465	156.40222	161.94421	150.59197	126.51894	164.32182	190.21296	157.89404	108.23438	170.60681	118.10478	128.35107	ADCY1	Homo sapiens adenylate cyclase 1 (brain) (ADCY1), mRNA.,
ADCY2	77.15974	72.3629	76.38689	49.05963	84.28196	76.87465	82.28941	60.14742	71.37215	84.58317	74.11788	64.618	ADCY2	Homo sapiens adenylate cyclase 2 (brain) (ADCY2), mRNA.,
ADCY3	36.86776	39.0664	43.34146	50.76021	48.66081	40.99548	44.75541	40.94835	44.36134	43.59834	40.23829	51.13501	ADCY3	Homo sapiens adenylate cyclase 3 (ADCY3), mRNA.,
ADCY8	16.91685	16.55449	16.02021	18.03164	17.22842	17.95937	17.29029	15.49726	11.02035	18.54	14.38255	16.08169	ADCY8	Homo sapiens adenylate cyclase 8 (brain) (ADCY8), mRNA.,
ADCY9	23.31579	25.36714	24.06822	22.06984	21.13203	24.82129	24.79452	27.23919	16.56657	21.54649	20.79617	27.00205	ADCY9	Homo sapiens adenylate cyclase 9 (ADCY9), mRNA.
NUCKS1	186.40336	181.9747	157.3566	105.49443	164.78347	169.69621	160.00956	128.62939	202.13729	143.77872	169.81239	124.76891	NUCKS1	Homo sapiens nuclear casein kinase and cyclin-dependent kinase substrate 1 (NUCKS1), mRNA.
DDI2	18.19899	18.78762	20.61436	26.29596	21.26596	21.49065	19.31534	18.95733	18.84283	19.9973	16.57562	22.95094	DDI2	Homo sapiens DNA-damage inducible 1 homolog 2 (S. cerevisiae) (DDI2), mRNA.,
XRCC1	20.82302	21.35336	21.75746	32.64778	16.35529	18.56938	21.63656	30.26527	23.39604	23.25411	20.89468	31.01264	XRCC1	Homo sapiens X-ray repair complementing defective repair in Chinese hamster cells 1 (XRCC1), mRNA.,
XRCC3	5.30145	5.15425	6.52517	9.2836	6.1189	4.98491	4.9657	5.83631	5.70671	6.39827	4.076	6.51629	XRCC3	Homo sapiens X-ray repair complementing defective repair in Chinese hamster cells 3 (XRCC3), transcript variant 3, mRNA.
XRCC2	28.82579	28.53008	30.25469	26.53695	32.9316	27.75617	38.79749	40.7791	35.64124	33.41979	35.45874	22.39687	XRCC2	Homo sapiens X-ray repair complementing defective repair in Chinese hamster cells 2 (XRCC2), mRNA.
XRCC5	149.7771	162.7015	154.54302	117.98034	159.76653	161.42786	112.25953	103.62991	154.69976	139.08518	162.60353	121.75183	XRCC5	Homo sapiens X-ray repair complementing defective repair in Chinese hamster cells 5 (double-strand-break rejoining) (XRCC5), mRNA.,
XRCC4	6.49186	6.49851	7.26701	5.61548	4.56868	7.88825	4.88744	7.17981	7.30003	6.08662	6.71173	5.89753	XRCC4	Homo sapiens X-ray repair complementing defective repair in Chinese hamster cells 4 (XRCC4), transcript variant 1, mRNA.
XRCC6	132.09118	133.83214	135.83061	128.89612	119.21359	137.88558	95.95009	102.91896	139.67745	123.94822	136.67518	136.47452	XRCC6	Homo sapiens X-ray repair complementing defective repair in Chinese hamster cells 6 (XRCC6), mRNA.,
MEIS3	75.84444	72.16676	90.98114	89.64003	62.49868	67.96109	101.00547	94.3246	73.54334	97.57605	47.56088	48.56701	MEIS3	Homo sapiens Meis homeobox 3 (MEIS3), transcript variant 2, mRNA.,Homo sapiens Meis homeobox 3 (MEIS3), transcript variant 1, mRNA.,Homo sapiens Meis homeobox 3 (MEIS3), transcript variant 2, mRNA.,
MEIS2	28.49627	26.69093	21.99691	18.51325	28.33093	29.11039	33.11589	20.70317	24.70973	27.47402	23.30638	21.5909	MEIS2	Homo sapiens Meis homeobox 2 (MEIS2), transcript variant b, mRNA.
MEIS1	5.50174	5.46524	4.51705	8.96838	6.67568	4.92293	4.68383	4.1652	3.86872	3.63273	5.23953	3.84555	MEIS1	Homo sapiens Meis homeobox 1 (MEIS1), mRNA.,
PCDHAC2	30.73945	32.79275	39.67575	26.36009	19.0641	32.92822	23.03718	20.35323	13.33709	27.43802	23.40072	19.62572	PCDHAC2	Homo sapiens protocadherin alpha subfamily C, 2 (PCDHAC2), transcript variant 1, mRNA.
PCDHAC1	8.27214	11.64676	10.3183	7.83872	5.88658	10.64716	8.04671	9.16389	5.64336	9.47833	5.71443	6.10632	PCDHAC1	Homo sapiens protocadherin alpha subfamily C, 1 (PCDHAC1), transcript variant 1, mRNA.
CTLA4	1.0806	0.53935	1.09904	0.38537	0.27662	0.45602	0.18615	0.2448	0.50084	0.31673	0.45857	0.63182	CTLA4	Homo sapiens cytotoxic T-lymphocyte-associated protein 4 (CTLA4), transcript variant 1, mRNA.
USP32P2	26.50428	27.08277	45.4382	22.26313	29.30565	37.10605	30.62894	38.53377	14.81133	11.70451	22.89144	21.68922	USP32P2	Homo sapiens ubiquitin specific peptidase 32 pseudogene 2 (USP32P2), non-coding RNA.
ESPNP	0.81812	0.55039	0.87081	1.4553	0.75876	0.45602	1.29756	1.80678	1.4087	0.70639	0.83671	0.88027	ESPNP	Homo sapiens espin pseudogene (ESPNP), non-coding RNA.
DDX60	3.62829	3.11839	3.5526	4.63582	4.96039	3.06014	2.8317	2.82284	5.69461	4.04073	3.23057	4.59665	DDX60	Homo sapiens DEAD (Asp-Glu-Ala-Asp) box polypeptide 60 (DDX60), mRNA.
ATE1-AS1	0.26545	0.56543	1.89158	12.23384	1.8047	2.79268	5.86901	4.86454	4.27553	5.49916	3.05686	3.14931	n/a	n/a
H2AFY2	10.58032	10.85826	10.66098	9.79249	10.08795	9.32715	10.14696	11.98148	8.06889	10.1673	8.12271	9.45342	H2AFY2	Homo sapiens H2A histone family, member Y2 (H2AFY2), mRNA.
ADCY10	0.86724	0.93555	1.00576	0.59092	0.9877	0.79275	0.68206	0.95585	0.8447	1.07137	1.7825	0.78852	ADCY10	Homo sapiens adenylate cyclase 10 (soluble) (ADCY10), transcript variant 1, mRNA.,
KCNA6	24.14757	29.21815	26.10007	25.12138	19.91701	25.24816	23.10395	23.90111	10.42988	24.24183	24.39165	21.68164	KCNA6	Homo sapiens potassium voltage-gated channel, shaker-related subfamily, member 6 (KCNA6), mRNA.,
KCNA7	6.28893	5.16158	5.67079	9.88188	5.24478	6.21187	7.22609	7.17877	6.88832	6.1603	7.18629	6.66876	KCNA7	Homo sapiens potassium voltage-gated channel, shaker-related subfamily, member 7 (KCNA7), mRNA.
KCNA4	23.90404	23.01029	29.2044	13.0014	17.15477	28.30071	21.65342	21.32396	16.03691	20.80784	23.8084	17.74857	KCNA4	Homo sapiens potassium voltage-gated channel, shaker-related subfamily, member 4 (KCNA4), mRNA.,
KCNA5	2.82321	3.26235	5.8378	2.46568	3.59023	4.19677	3.96131	2.25282	4.58642	5.69577	4.5835	6.28947	KCNA5	Homo sapiens potassium voltage-gated channel, shaker-related subfamily, member 5 (KCNA5), mRNA.
KCNA2	172.91337	196.89666	196.61471	100.48972	153.06977	191.66204	144.02337	130.04326	67.23403	145.24941	147.08591	113.78224	KCNA2	Homo sapiens potassium voltage-gated channel, shaker-related subfamily, member 2 (KCNA2), transcript variant 2, mRNA.
KCNA3	40.89261	40.03092	36.68347	17.23665	26.12995	39.58368	36.09808	19.94501	23.84005	31.48669	33.86205	22.42156	KCNA3	Homo sapiens potassium voltage-gated channel, shaker-related subfamily, member 3 (KCNA3), mRNA.
KCNA1	36.48173	46.27158	44.86802	19.26836	28.26958	41.88826	29.42673	26.97779	10.83909	27.32065	23.73529	19.33182	KCNA1	Homo sapiens potassium voltage-gated channel, shaker-related subfamily, member 1 (episodic ataxia with myokymia) (KCNA1), mRNA.,
OPTN	112.2641	117.23875	115.11362	104.77679	88.10704	109.22659	107.19575	121.53487	83.98874	99.89494	116.6612	89.96455	OPTN	Homo sapiens optineurin (OPTN), transcript variant 1, mRNA.
BHMT	0.38926	1.05104	1.55489	0.77691	0.99707	0.20399	0.48631	0.68938	0.39008	0.91198	0.55938	0.38276	BHMT	Homo sapiens betaine--homocysteine S-methyltransferase (BHMT), mRNA.
FTL	752.55563	619.90673	524.75453	1144.76448	1511.80053	609.0366	990.8055	981.3448	1258.4122	978.82756	790.24077	1215.2231	FTL	Homo sapiens ferritin, light polypeptide (FTL), mRNA.
MCCC1	36.3549	40.52378	38.52488	33.81268	46.84745	38.79489	41.72947	41.38026	47.32578	39.42349	39.06206	36.88081	MCCC1	Homo sapiens methylcrotonoyl-CoA carboxylase 1 (alpha) (MCCC1), nuclear gene encoding mitochondrial protein, mRNA.,
ACACA	62.30773	67.28121	63.93094	56.22944	61.53473	58.42153	47.56245	52.41074	38.77524	56.16889	58.72727	50.17447	ACACA	Homo sapiens acetyl-CoA carboxylase alpha (ACACA), transcript variant 4, mRNA.
ACACB	13.09947	13.64945	7.62042	24.80539	23.50495	9.85819	31.50129	22.93455	21.45879	17.96278	23.77166	21.27601	ACACB	Homo sapiens acetyl-CoA carboxylase beta (ACACB), mRNA.,
ZDHHC3	8.65372	9.67897	10.47646	9.75094	8.8121	9.76084	8.80555	8.272	8.44927	8.39619	8.33258	8.65514	ZDHHC3	Homo sapiens zinc finger, DHHC-type containing 3 (ZDHHC3), transcript variant 2, mRNA.
AATK-AS1	0.58484	0.72959	1.25337	3.48382	1.25211	0.86066	0.82224	1.75559	0.54387	0.94128	0.56563	1.22715	AATK-AS1	Homo sapiens AATK antisense RNA 1 (AATK-AS1), non-coding RNA.
CYFIP1	47.39964	40.8008	38.73451	55.29573	57.72964	49.58131	45.96901	39.93457	66.14393	40.84016	45.50258	78.96764	CYFIP1	Homo sapiens cytoplasmic FMR1 interacting protein 1 (CYFIP1), transcript variant 1, mRNA.,
CYFIP2	191.21534	214.79102	217.38937	134.91622	178.17554	206.10713	171.49032	144.64415	140.79583	194.75274	189.34238	154.55255	CYFIP2	Homo sapiens cytoplasmic FMR1 interacting protein 2 (CYFIP2), transcript variant 3, mRNA.,Homo sapiens cytoplasmic FMR1 interacting protein 2 (CYFIP2), transcript variant 1, mRNA.,
TOB1	32.43357	27.02196	21.65041	24.36433	48.77408	36.54326	36.52885	29.59541	75.96586	33.6016	39.25085	31.93437	TOB1	Homo sapiens transducer of ERBB2, 1 (TOB1), transcript variant 3, mRNA.,
GUSBP5	4.83567	5.85105	9.27487	3.45929	3.49087	9.98108	4.44543	4.07011	6.04283	5.74647	3.51622	6.74945	GUSBP5	Homo sapiens glucuronidase, beta pseudogene 5 (GUSBP5), non-coding RNA.
GUSBP4	17.2155	19.19546	17.35081	24.38794	17.38144	19.56904	13.67403	12.07003	20.29814	13.38167	19.89387	10.80708	n/a	n/a
GUSBP1	64.88779	82.84464	67.15811	340.01897	136.75944	84.23595	103.12015	82.86378	137.84542	62.77947	73.76994	127.73405	GUSBP1	Homo sapiens glucuronidase, beta pseudogene 1 (GUSBP1), transcript variant 3, non-coding RNA.
GUSBP3	40.60145	35.12809	39.5325	122.08015	57.40621	37.59666	42.84905	41.87555	65.36601	45.26672	54.822	76.03826	GUSBP3	Homo sapiens glucuronidase, beta pseudogene 3 (GUSBP3), non-coding RNA.
GUSBP2	9.61541	11.4589	9.5134	31.20046	15.09521	13.00842	8.63087	10.68855	8.41364	11.4607	8.69742	10.01899	GUSBP2	Homo sapiens glucuronidase, beta pseudogene 2 (GUSBP2), non-coding RNA.
GUSBP9	40.373	43.20689	92.54947	335.04034	149.38297	34.83212	108.00692	111.24244	61.4551	50.92416	73.30981	15.61216	GUSBP9	Homo sapiens glucuronidase, beta pseudogene 9 (GUSBP9), non-coding RNA.,
LHPP	41.16407	41.09139	34.87658	117.47266	50.11734	31.38132	45.52411	50.87774	37.4325	39.48043	47.06328	66.11878	LHPP	Homo sapiens phospholysine phosphohistidine inorganic pyrophosphate phosphatase (LHPP), transcript variant 2, mRNA.,
NUP188	14.57501	16.78949	15.82335	23.67405	23.75797	16.35183	22.39081	16.91566	18.45716	17.57731	18.2837	22.04452	NUP188	Homo sapiens nucleoporin 188kDa (NUP188), mRNA.,
LOC101929694	5.13852	4.20781	3.43511	6.42951	4.19298	3.62033	5.18734	5.85278	4.78442	4.83003	4.51087	5.00147	n/a	n/a
GLT8D2	7.41732	5.93113	7.9174	3.82616	8.21303	8.07362	5.41781	6.38232	11.42769	5.823	5.20375	4.53113	GLT8D2	Homo sapiens glycosyltransferase 8 domain containing 2 (GLT8D2), mRNA.,
GLT8D1	28.10031	26.65366	30.83441	24.28875	30.76481	35.07892	25.4037	24.86054	25.59918	26.97812	27.3598	23.29793	GLT8D1	Homo sapiens glycosyltransferase 8 domain containing 1 (GLT8D1), transcript variant 1, mRNA.,Homo sapiens glycosyltransferase 8 domain containing 1 (GLT8D1), transcript variant 4, mRNA.,Homo sapiens glycosyltransferase 8 domain containing 1 (GLT8D1), transcript variant 5, mRNA.,
LOC101929698	8.43438	6.8586	7.65071	13.28419	7.64224	6.29396	11.6081	12.1849	13.22049	11.43792	12.85226	13.83079	n/a	n/a
OR2C1	1.69503	2.0843	2.40743	1.18332	1.50813	1.27227	1.08499	1.1929	0.70909	1.66327	1.41298	1.49495	OR2C1	Homo sapiens olfactory receptor, family 2, subfamily C, member 1 (OR2C1), mRNA.
CTD-3080P12.3	9.89971	11.699	11.02841	6.278	11.1086	10.97255	9.8148	10.55696	8.69614	11.30769	9.84911	9.05892	n/a	n/a
MRGPRE	0.36922	1.02969	0.5135	0.35737	0.52265	0.31875	0.10311	0.23089	0.60972	0.91835	0.60036	0.56735	MRGPRE	Homo sapiens MAS-related GPR, member E (MRGPRE), mRNA.,
MRGPRF	1.36782	2.29566	2.06063	2.49262	2.06983	1.40958	2.76391	1.58091	7.16206	0.96838	1.49598	5.63725	MRGPRF	Homo sapiens MAS-related GPR, member F (MRGPRF), transcript variant 2, mRNA.
TTC39B	24.45604	28.95194	30.54962	16.00381	23.48049	34.94909	23.13908	20.29058	22.14671	23.03774	23.52751	20.43597	TTC39B	Homo sapiens tetratricopeptide repeat domain 39B (TTC39B), transcript variant 5, mRNA.,Homo sapiens tetratricopeptide repeat domain 39B (TTC39B), transcript variant 1, mRNA.,
HES2	2.07759	1.74392	1.75997	1.83431	1.43801	1.67042	2.07662	2.50975	2.14307	2.29499	2.76074	2.59277	HES2	Homo sapiens hairy and enhancer of split 2 (Drosophila) (HES2), mRNA.
BPNT1	19.38907	18.39228	17.39432	23.16194	17.5324	19.71499	20.5082	22.18489	23.84459	21.01648	25.53208	22.56108	BPNT1	Homo sapiens 3'(2'), 5'-bisphosphate nucleotidase 1 (BPNT1), mRNA.,
C1orf140	4.73903	4.61307	4.81789	4.54095	4.32171	3.90593	4.23689	3.99032	4.51636	4.76056	4.51397	3.84187	C1orf140	Homo sapiens uncharacterized LOC400804 (C1orf140), non-coding RNA.
ABHD14A-ACY1	4.75178	2.26229	3.98428	2.67874	5.65212	4.15717	0	2.75252	2.75815	6.37938	3.98121	6.43163	n/a	n/a
C1orf141	1.13561	0.7146	0.85916	0.79164	0.76056	1.15199	0.8913	0.90705	1.63115	0.81544	1.31816	0.78991	C1orf141	Homo sapiens chromosome 1 open reading frame 141 (C1orf141), transcript variant 1, mRNA.
LOC101929340	1.25811	1.52548	1.82441	0.84114	1.20846	0.67919	0.97723	1.53132	1.61352	1.47299	1.00811	0.85331	n/a	n/a
BCL9	15.45364	14.81977	14.02564	12.74795	13.37575	13.24729	14.20844	15.17023	13.60059	16.31433	15.38218	15.79692	BCL9	Homo sapiens B-cell CLL/lymphoma 9 (BCL9), mRNA.,
BCL6	30.29331	25.63438	26.76832	19.5614	47.69586	21.27262	26.35588	31.35812	55.1035	33.45878	45.01254	63.44572	BCL6	Homo sapiens B-cell CLL/lymphoma 6 (BCL6), transcript variant 1, mRNA.
BCL3	2.27024	2.47657	2.52233	2.97635	6.48912	3.85254	2.82658	3.33571	8.39762	3.26829	2.79321	8.11665	BCL3	Homo sapiens B-cell CLL/lymphoma 3 (BCL3), mRNA.
BCL2	26.14446	17.24572	17.91825	25.42635	22.20121	14.74839	29.054	25.26488	24.0714	30.33159	16.94069	36.40696	BCL2	Homo sapiens B-cell CLL/lymphoma 2 (BCL2), nuclear gene encoding mitochondrial protein, transcript variant alpha, mRNA.,
NPEPL1	20.80786	17.34923	18.58606	42.20387	24.64768	24.32901	43.82666	33.80095	61.83982	34.94481	24.10759	52.44779	NPEPL1	Homo sapiens aminopeptidase-like 1 (NPEPL1), transcript variant 2, mRNA.
CLMN	9.32838	15.60055	9.93402	45.28128	15.45262	10.60058	9.10846	8.88939	9.34776	7.5026	13.73318	9.80733	CLMN	Homo sapiens calmin (calponin-like, transmembrane) (CLMN), mRNA.
CLMP	3.89827	6.70936	4.91153	5.05077	2.94679	5.05282	3.84374	3.33783	10.4889	3.81264	4.62978	4.31582	CLMP	Homo sapiens CXADR-like membrane protein (CLMP), mRNA.
MTM1	10.98842	11.58159	10.26241	8.52626	19.75964	12.66396	10.12307	11.0407	17.84654	13.03158	16.72861	15.95043	MTM1	Homo sapiens myotubularin 1 (MTM1), mRNA.,
SERPINB9	18.50933	18.64058	16.92286	13.96469	21.12442	16.90037	18.39886	18.06753	28.51228	19.35886	17.8722	23.83065	SERPINB9	Homo sapiens serpin peptidase inhibitor, clade B (ovalbumin), member 9 (SERPINB9), mRNA.,
CSNK1G3	33.82347	34.39882	35.69116	13.60757	33.25828	37.9111	23.31925	20.45246	31.70732	27.43078	34.40457	19.70383	CSNK1G3	Homo sapiens casein kinase 1, gamma 3 (CSNK1G3), transcript variant 5, mRNA.
CSNK1G1	11.68265	12.27523	12.81669	8.81471	12.8831	12.9479	10.84936	10.31886	11.21889	11.61807	13.08954	9.7546	CSNK1G1	Homo sapiens casein kinase 1, gamma 1 (CSNK1G1), mRNA.,
ALOX12-AS1	17.08564	19.56529	19.51229	20.36787	16.4754	11.91807	19.39437	16.95553	21.59353	18.44548	19.69676	21.50495	LOC100506713	Homo sapiens uncharacterized LOC100506713 (LOC100506713), non-coding RNA.
SERPINB1	13.7508	14.17298	11.21183	17.7943	20.74339	10.76189	14.67481	14.85842	27.36922	13.15404	17.41219	23.05737	SERPINB1	Homo sapiens serpin peptidase inhibitor, clade B (ovalbumin), member 1 (SERPINB1), transcript variant 2, non-coding RNA.,Homo sapiens serpin peptidase inhibitor, clade B (ovalbumin), member 1 (SERPINB1), transcript variant 1, mRNA.,
SERPINB6	34.04174	32.54602	27.05236	75.75917	57.85778	37.37051	42.59011	43.56959	71.94259	44.94982	38.62229	88.70867	SERPINB6	Homo sapiens serpin peptidase inhibitor, clade B (ovalbumin), member 6 (SERPINB6), transcript variant 3, mRNA.
FAM76B	10.34143	9.37578	9.5611	5.92149	10.5401	10.18861	10.34473	8.68402	14.37796	8.94786	12.57451	6.13788	FAM76B	Homo sapiens family with sequence similarity 76, member B (FAM76B), mRNA.
FAM76A	19.55998	15.58281	18.0951	15.34471	16.4247	17.9645	18.52376	18.13542	18.3177	18.88557	17.1183	14.22645	FAM76A	Homo sapiens family with sequence similarity 76, member A (FAM76A), transcript variant 1, mRNA.
EXD3	30.60163	25.78468	31.65399	71.32342	33.07333	26.12121	45.78538	62.59484	44.68278	33.26902	31.74432	52.47214	EXD3	Homo sapiens exonuclease 3'-5' domain containing 3 (EXD3), mRNA.
EXD2	24.01639	23.73807	23.56054	25.1084	25.14875	23.44202	23.66826	23.26215	17.91613	24.78625	22.78031	21.25293	EXD2	Homo sapiens exonuclease 3'-5' domain containing 2 (EXD2), transcript variant 1, mRNA.
EXD1	2.57738	1.93827	2.19148	1.76619	2.05965	2.00639	2.95754	2.31651	2.20417	2.13908	2.23757	1.43444	EXD1	Homo sapiens exonuclease 3'-5' domain containing 1 (EXD1), mRNA.,
ELP6	27.71935	23.67212	28.27898	37.67285	29.99547	24.20634	27.17043	28.36273	27.97475	26.71393	25.27973	35.24424	ELP6	Homo sapiens elongator acetyltransferase complex subunit 6 (ELP6), mRNA.,
ELP5	29.63817	31.8964	32.45145	38.09426	21.80685	29.87684	28.8726	29.32039	22.29575	32.45562	26.82382	32.34295	ELP5	Homo sapiens elongator acetyltransferase complex subunit 5 (ELP5), transcript variant 4, mRNA.
ELP4	16.30163	13.56166	13.48215	9.46241	20.16088	15.06721	14.31216	11.78095	17.48942	14.77026	16.37001	12.80746	ELP4	Homo sapiens elongator acetyltransferase complex subunit 4 (ELP4), mRNA.
ELP3	32.2268	33.0199	56.0856	25.58825	33.89189	34.03385	25.62935	25.42804	30.51422	35.96928	31.73504	33.31929	ELP3	Homo sapiens elongator acetyltransferase complex subunit 3 (ELP3), mRNA.,
ELP2	63.18622	63.9204	63.49591	63.71942	66.51609	64.85538	57.87338	45.32463	84.38804	59.90325	64.09885	43.62997	ELP2	Homo sapiens elongator acetyltransferase complex subunit 2 (ELP2), transcript variant 1, mRNA.
SPRYD3	164.89806	171.06578	185.75387	205.54361	123.78775	161.60194	200.1343	176.35827	141.92151	177.19902	159.57923	182.48432	SPRYD3	Homo sapiens SPRY domain containing 3 (SPRYD3), mRNA.
SPRYD4	12.48068	10.4297	10.52709	14.0459	10.84487	9.21314	11.33531	13.14506	11.11067	12.31275	10.57119	11.99674	SPRYD4	Homo sapiens SPRY domain containing 4 (SPRYD4), mRNA.
KLHDC9	25.24694	25.83353	29.29835	23.31036	26.99159	27.50426	26.34617	22.7255	20.72244	29.42511	23.62206	33.08782	KLHDC9	Homo sapiens kelch domain containing 9 (KLHDC9), transcript variant 4, non-coding RNA.
RAC2	0.60087	1.52123	1.18472	2.91604	3.95353	1.4157	0.59088	1.68534	2.18663	1.39106	1.34034	9.92894	RAC2	Homo sapiens ras-related C3 botulinum toxin substrate 2 (rho family, small GTP binding protein Rac2) (RAC2), mRNA.
KLHDC4	21.22726	16.9952	16.39601	34.70404	18.89413	18.61737	24.28521	29.92395	19.74964	23.55897	16.94677	23.94705	KLHDC4	Homo sapiens kelch domain containing 4 (KLHDC4), transcript variant 3, mRNA.,Homo sapiens kelch domain containing 4 (KLHDC4), transcript variant 1, mRNA.,
KLHDC2	72.76798	79.0881	80.34316	65.01545	67.50579	86.91291	60.58242	46.12409	81.49849	66.50977	79.78164	67.41551	KLHDC2	Homo sapiens kelch domain containing 2 (KLHDC2), mRNA.
KLHDC3	211.33514	222.01136	240.47696	199.33925	154.46361	209.25575	187.32278	179.35808	145.3317	214.29627	193.83986	181.42674	KLHDC3	Homo sapiens kelch domain containing 3 (KLHDC3), transcript variant 1, mRNA.,
KLHDC1	18.49275	18.00265	18.15046	11.3542	19.14721	19.72744	14.75635	10.79637	23.76759	16.5623	22.71627	14.25201	KLHDC1	Homo sapiens kelch domain containing 1 (KLHDC1), mRNA.
ASXL1	30.09069	31.36747	29.62942	38.87503	37.87744	35.72353	34.13244	33.55485	39.37848	36.06516	31.26532	39.39057	ASXL1	Homo sapiens additional sex combs like 1 (Drosophila) (ASXL1), transcript variant 1, mRNA.,
TRIM51	0.9028	0.38695	1.98155	1.05891	0.63537	0.16133	0.23447	0.23283	0.28666	1.14661	0.984	0.6129	TRIM51	Homo sapiens tripartite motif-containing 51 (TRIM51), mRNA.,
ASXL3	17.70922	18.91422	20.18679	12.42505	16.54718	21.26435	19.90208	17.99063	12.69225	18.53531	16.49784	14.08013	ASXL3	Homo sapiens additional sex combs like 3 (Drosophila) (ASXL3), mRNA.
ASXL2	17.76689	20.61113	16.61615	17.7634	20.79558	18.00356	18.86765	19.43691	21.26036	20.10149	20.51398	18.90191	ASXL2	Homo sapiens additional sex combs like 2 (Drosophila) (ASXL2), mRNA.,
HDDC2	45.29556	44.2151	39.52377	27.0696	42.80935	37.90336	23.84727	31.55905	45.76608	43.65362	46.85966	47.72146	HDDC2	Homo sapiens HD domain containing 2 (HDDC2), mRNA.
HDDC3	23.36101	22.69808	21.95335	29.09235	22.31911	22.46141	18.34568	25.15583	14.92542	20.82556	22.20709	21.79497	HDDC3	Homo sapiens HD domain containing 3 (HDDC3), mRNA.
ZNF252P-AS1	5.14376	3.60618	4.35845	8.16769	5.46671	3.2672	5.92311	5.29141	5.58057	6.21623	6.32411	5.74438	ZNF252P-AS1	Homo sapiens ZNF252P antisense RNA 1 (ZNF252P-AS1), non-coding RNA.
DONSON	10.13725	11.94526	11.37633	10.82193	11.75695	10.58802	9.35684	9.30792	12.03429	10.8691	9.44979	9.67452	DONSON	Homo sapiens downstream neighbor of SON (DONSON), mRNA.,
SPATA13	11.97012	13.46384	9.25698	42.45158	19.19057	12.34873	11.07422	9.56237	19.28355	11.92302	15.3405	26.63854	SPATA13	Homo sapiens spermatogenesis associated 13 (SPATA13), transcript variant 1, mRNA.,
SPATA17	0.76674	0.82307	0.88997	0.43252	1.10034	1.192	0.8622	0.44128	1.65397	1.19378	1.94467	0.89317	SPATA17	Homo sapiens spermatogenesis associated 17 (SPATA17), mRNA.
SPATA18	1.15463	1.73212	2.19858	1.12303	1.5929	1.23857	0.61868	1.22747	1.22536	1.37649	1.81668	0.93687	SPATA18	Homo sapiens spermatogenesis associated 18 (SPATA18), mRNA.,
VCP	95.63874	109.2195	111.88485	163.60061	113.93826	106.65288	101.25589	96.10062	124.85037	115.93037	108.28021	151.51354	VCP	Homo sapiens valosin containing protein (VCP), mRNA.,
CEP170P1	4.05088	2.86496	3.57512	3.7832	2.19757	3.65404	3.04577	2.42966	2.19952	1.95294	2.28823	2.51276	CEP170P1	Homo sapiens centrosomal protein 170kDa pseudogene 1 (CEP170P1), non-coding RNA.
ZNF214	6.52123	5.14633	6.88577	2.90001	6.03701	6.08386	6.16132	5.29492	5.95016	6.02385	5.52396	4.60565	ZNF214	Homo sapiens zinc finger protein 214 (ZNF214), mRNA.,
RINL	9.44236	9.22111	9.59241	14.71188	8.71293	10.31425	10.47343	11.56048	12.15107	12.58117	10.36736	11.75035	RINL	Homo sapiens Ras and Rab interactor-like (RINL), transcript variant 1, mRNA.
HFE	1.31323	0.98693	0.64753	2.48229	2.61524	0.95194	1.58484	1.38315	5.99071	2.03103	1.38162	1.99598	HFE	Homo sapiens hemochromatosis (HFE), transcript variant 7, mRNA.
GPR146	5.50865	4.36709	3.05426	5.87303	11.21619	3.48859	7.33479	4.49604	6.1203	5.91291	4.32414	12.94527	GPR146	Homo sapiens G protein-coupled receptor 146 (GPR146), mRNA.,
GPR143	6.75908	4.40035	2.78261	3.67653	5.41744	2.76176	4.88773	4.65368	3.79272	5.04249	4.00615	5.7713	GPR143	Homo sapiens G protein-coupled receptor 143 (GPR143), mRNA.
HLA-L	12.21123	14.90519	15.29023	11.98286	12.18151	11.58264	10.75737	13.71657	9.27962	12.67785	10.91274	11.28981	HLA-L	Homo sapiens major histocompatibility complex, class I, L (pseudogene) (HLA-L), non-coding RNA.,
GPR149	2.48605	2.4203	2.98919	1.0014	1.08124	3.76938	1.47957	1.44186	0.73258	1.92028	1.60559	1.16959	GPR149	Homo sapiens G protein-coupled receptor 149 (GPR149), mRNA.
SLC7A6	14.65143	15.5328	15.87771	11.34687	13.63243	19.49211	15.14879	13.88904	11.30762	12.80499	13.07359	15.88763	SLC7A6	Homo sapiens solute carrier family 7 (amino acid transporter light chain, y+L system), member 6 (SLC7A6), transcript variant 1, mRNA.
LOC105376805	19.17352	9.80888	10.33082	17.26416	17.07974	10.18176	18.42191	16.97892	10.11044	12.85218	14.86564	7.28205	n/a	n/a
KNL1	0.21421	0.18229	0.16791	0.22037	0.09241	0.1412	0.34736	0.32988	0.3036	0.18215	0.20886	0.24778	CASC5	Homo sapiens cancer susceptibility candidate 5 (CASC5), transcript variant 2, mRNA.,
SLC7A7	1.80267	1.44848	0.50159	1.69311	2.5367	1.60327	0.76578	0.46419	2.63886	0.23034	2.35276	5.14775	SLC7A7	Homo sapiens solute carrier family 7 (amino acid transporter light chain, y+L system), member 7 (SLC7A7), transcript variant 2, mRNA.
CITED1	7.9618	11.08855	14.26002	7.39425	3.93424	8.94479	7.74056	6.73057	3.56659	7.05527	6.38915	10.96918	CITED1	Homo sapiens Cbp/p300-interacting transactivator, with Glu/Asp-rich carboxy-terminal domain, 1 (CITED1), transcript variant 1, mRNA.
TRAK1	68.53358	67.05452	59.4284	63.48705	80.3339	62.8341	74.66086	72.54263	64.99532	70.43943	70.53574	77.78848	TRAK1	Homo sapiens trafficking protein, kinesin binding 1 (TRAK1), transcript variant 3, mRNA.
CITED4	9.74179	7.60199	13.60611	17.85705	10.671	16.0426	16.01031	16.51166	12.92502	10.07557	9.78301	19.39103	CITED4	Homo sapiens Cbp/p300-interacting transactivator, with Glu/Asp-rich carboxy-terminal domain, 4 (CITED4), mRNA.
DAGLA	38.79053	38.23804	44.12757	38.79829	28.0711	41.59802	46.97917	51.6731	17.26004	43.00134	26.71945	34.00489	DAGLA	Homo sapiens diacylglycerol lipase, alpha (DAGLA), mRNA.
DAGLB	28.19355	26.41258	31.9867	37.26891	28.75338	30.69915	30.00736	28.20126	33.26146	30.03907	33.58041	41.66834	DAGLB	Homo sapiens diacylglycerol lipase, beta (DAGLB), transcript variant 2, mRNA.,
HLA-F	10.73395	7.68767	10.17408	25.61945	7.15758	9.68157	11.73191	6.94391	16.99292	8.7356	9.24011	19.98727	HLA-F	Homo sapiens major histocompatibility complex, class I, F (HLA-F), transcript variant 2, mRNA.,Homo sapiens major histocompatibility complex, class I, F (HLA-F), transcript variant 1, mRNA.,Homo sapiens major histocompatibility complex, class I, F (HLA-F), transcript variant 2, mRNA.,Homo sapiens major histocompatibility complex, class I, F (HLA-F), transcript variant 1, mRNA.,Homo sapiens major …
PHF21B	5.50644	4.80804	2.69432	5.72511	7.49616	3.70373	7.61282	8.19493	5.72342	6.27277	6.33488	6.14864	PHF21B	Homo sapiens PHD finger protein 21B (PHF21B), transcript variant 3, mRNA.
HIRA	33.49016	36.8243	38.39188	44.25405	28.76182	33.27339	38.69915	38.58963	25.4095	36.56057	27.59801	37.31906	HIRA	Homo sapiens histone cell cycle regulator (HIRA), mRNA.,
RIN1	13.82349	10.38759	15.12519	12.94035	14.90101	13.60851	16.62235	17.82613	15.22109	16.13391	13.26416	21.15194	RIN1	Homo sapiens Ras and Rab interactor 1 (RIN1), mRNA.,
RIN3	3.66807	3.69689	2.9952	8.34165	5.99869	3.30136	4.96983	3.27511	8.35623	4.50319	3.46655	13.62927	RIN3	Homo sapiens Ras and Rab interactor 3 (RIN3), mRNA.,
RIN2	22.05358	20.32895	13.36697	28.2389	31.73449	16.77637	28.1663	24.89247	30.08236	24.59688	22.35866	30.8528	RIN2	Homo sapiens Ras and Rab interactor 2 (RIN2), transcript variant 1, mRNA.
WWOX	18.65353	18.78862	14.31533	24.9664	22.3806	17.4884	20.39702	23.99303	23.32352	18.19769	23.84332	26.35013	WWOX	Homo sapiens WW domain containing oxidoreductase (WWOX), transcript variant 1, mRNA.
LNX1-AS2	11.22109	12.72907	12.16578	8.15512	11.04048	10.21533	11.20275	11.73683	8.55784	12.88067	10.93325	8.33144	LNX1-AS2	Homo sapiens LNX1 antisense RNA 2 (LNX1-AS2), non-coding RNA.
RIPK1	12.97672	12.06256	10.50133	18.77057	14.00729	13.15575	15.35557	16.60324	16.20388	11.405	10.84506	17.18195	RIPK1	Homo sapiens receptor (TNFRSF)-interacting serine-threonine kinase 1 (RIPK1), mRNA.,
RIPK3	0.92066	1.23667	0.82105	1.23982	0.59349	0.67719	0.45374	0.43499	2.04659	0.10433	1.03732	1.63583	RIPK3	Homo sapiens receptor-interacting serine-threonine kinase 3 (RIPK3), mRNA.,
RIPK2	8.93698	8.61998	8.06563	6.86619	8.36512	11.83355	7.395	5.49962	11.17186	8.15664	8.06023	6.62696	RIPK2	Homo sapiens receptor-interacting serine-threonine kinase 2 (RIPK2), mRNA.
PDCL	14.54736	14.53328	14.60171	15.02465	14.41608	14.03627	14.01576	14.02305	15.53552	12.98636	15.44051	14.4757	PDCL	Homo sapiens phosducin-like (PDCL), mRNA.
IGFBP7-AS1	0.66252	0.34139	0.4631	0.53909	0.28278	0.09507	0.37295	0.48359	0.13733	0.37431	0.43449	0.58416	LOC255130	Homo sapiens uncharacterized LOC255130 (LOC255130), non-coding RNA.
SRCIN1	55.68833	64.50479	57.76243	190.95437	50.70601	55.98482	64.39197	80.74101	36.82489	56.83221	51.51725	58.02876	SRCIN1	Homo sapiens SRC kinase signaling inhibitor 1 (SRCIN1), mRNA.,
WWC2-AS2	0.9108	0.13833	0.5005	0.40115	0.2318	0.35548	0.45697	0.38391	0.62298	0.3218	0.2643	0.58318	WWC2-AS2	Homo sapiens WWC2 antisense RNA 2 (WWC2-AS2), non-coding RNA.
C2orf27A	6.01895	8.35426	9.09767	10.68001	8.65001	11.06546	7.63106	5.99819	7.35607	7.85623	6.45309	7.77451	C2orf27A	Homo sapiens chromosome 2 open reading frame 27A (C2orf27A), mRNA.
CRABP1	3.92178	7.1387	10.25548	5.68651	11.29738	5.94653	7.1994	6.39997	168.9751	6.41242	8.48434	34.29283	CRABP1	Homo sapiens cellular retinoic acid binding protein 1 (CRABP1), mRNA.
CRABP2	8.78069	8.83648	10.73673	10.15365	6.19033	7.95759	9.65405	15.02981	57.40482	9.11442	7.38939	10.93806	CRABP2	Homo sapiens cellular retinoic acid binding protein 2 (CRABP2), transcript variant 2, mRNA.
LOC102467224	2.24534	1.48626	2.11753	0.91015	1.85447	1.21516	1.17257	1.47142	1.26426	1.50209	1.75938	2.50742	n/a	n/a
ZNF419	22.19206	16.25177	19.86505	18.80686	17.59367	18.5767	23.92418	20.07812	15.36536	18.3077	15.69127	20.16169	ZNF419	Homo sapiens zinc finger protein 419 (ZNF419), transcript variant 1, mRNA.
ZNF418	23.11415	26.8463	22.52837	29.25776	25.03661	23.11756	27.33081	31.12442	24.38163	31.57927	25.84309	28.38674	ZNF418	Homo sapiens zinc finger protein 418 (ZNF418), mRNA.,
ZNF417	25.36194	25.85047	25.62198	30.78894	26.26679	22.10758	29.29275	28.17095	25.89329	24.56014	24.56207	25.09022	ZNF417	Homo sapiens zinc finger protein 417 (ZNF417), mRNA.,
ZNF416	8.42851	9.268	9.08649	6.1206	6.91934	8.38213	8.84251	6.88974	5.93651	7.17938	6.13356	7.16029	ZNF416	Homo sapiens zinc finger protein 416 (ZNF416), mRNA.
ZNF415	13.72773	13.01829	14.20373	13.69221	14.40227	12.36968	8.2808	9.96467	7.24929	8.07156	10.44533	9.34941	ZNF415	Homo sapiens zinc finger protein 415 (ZNF415), transcript variant 3, mRNA.
ZNF414	14.32084	13.47707	16.25004	35.23358	11.80158	16.05824	20.07237	24.44924	14.73683	20.30277	13.78579	21.52374	ZNF414	Homo sapiens zinc finger protein 414 (ZNF414), transcript variant 1, mRNA.
ZNF410	22.94794	27.57586	25.09995	37.94183	29.90431	24.62362	26.68667	26.24944	32.19096	28.15579	26.63381	31.60929	ZNF410	Homo sapiens zinc finger protein 410 (ZNF410), transcript variant 1, mRNA.
GLIPR2	5.35706	5.62466	3.51496	25.05799	7.42578	5.91963	4.53662	4.60752	3.30234	3.08145	3.91676	10.73601	GLIPR2	Homo sapiens GLI pathogenesis-related 2 (GLIPR2), mRNA.,
GLIPR1	14.52712	19.42802	14.99928	3.69397	10.09004	12.90473	5.82352	4.63209	8.33463	6.66235	12.74909	5.4837	GLIPR1	Homo sapiens GLI pathogenesis-related 1 (GLIPR1), mRNA.
FAM71F2	18.13009	17.74465	16.66862	17.2574	20.22339	16.05638	21.93492	23.49286	20.94839	20.24343	19.80467	18.5613	FAM71F2	Homo sapiens family with sequence similarity 71, member F2 (FAM71F2), transcript variant 2, mRNA.,Homo sapiens family with sequence similarity 71, member F2 (FAM71F2), transcript variant 1, mRNA.,
SSSCA1	39.52888	42.82542	47.07054	47.98328	34.80937	37.92993	41.92473	42.20221	31.12213	42.18841	31.65634	44.98012	SSSCA1	Homo sapiens Sjogren syndrome/scleroderma autoantigen 1 (SSSCA1), mRNA.
LINC01547	4.87091	7.91323	7.89355	4.2471	5.92149	6.71183	5.64309	7.28042	4.44125	7.52809	5.49589	4.28951	C21orf67	Homo sapiens chromosome 21 open reading frame 67 (C21orf67), transcript variant 1, non-coding RNA.
LINC01546	0.21242	0.86197	1.45655	0.26329	0.93998	0.23799	0.70442	0.3437	0.54013	1.51253	1.97076	0.55196	CXorf28	Homo sapiens chromosome X open reading frame 28 (CXorf28), non-coding RNA.
LINC01545	19.14882	12.67447	7.78461	16.83789	14.719	6.43907	15.1919	14.8932	14.9558	18.89263	12.11392	8.26399	CXorf31	Homo sapiens chromosome X open reading frame 31 (CXorf31), non-coding RNA.
FBF1	5.11506	6.94292	8.16372	13.23265	7.00882	7.07319	7.10282	10.05882	7.20363	6.94144	5.20118	7.08497	n/a	n/a
RASA4	36.05682	30.96421	26.20712	28.88906	38.99972	41.46497	49.52065	60.75723	37.17297	40.89975	26.26399	42.11107	RASA4CP,RASA4B,RASA4	Homo sapiens RAS p21 protein activator 4C, pseudogene (RASA4CP), non-coding RNA.,Homo sapiens RAS p21 protein activator 4B (RASA4B), mRNA.,Homo sapiens RAS p21 protein activator 4 (RASA4), transcript variant 1, mRNA.,
LINC01549	2.5389	3.89833	5.74794	5.89047	3.0719	4.50892	3.03328	2.21312	4.07367	2.1407	1.79736	3.4438	C21orf37	Homo sapiens chromosome 21 open reading frame 37 (C21orf37), transcript variant 1, non-coding RNA.
RASA1	55.51674	65.3893	57.75147	29.19412	49.05748	61.43762	44.4654	41.85048	50.49616	46.64811	62.38132	36.9906	RASA1	Homo sapiens RAS p21 protein activator (GTPase activating protein) 1 (RASA1), transcript variant 1, mRNA.
RASA2	24.34224	29.22761	28.48132	12.9641	24.96709	27.03349	22.37908	22.39909	25.55821	22.60611	23.5907	13.86516	RASA2	Homo sapiens RAS p21 protein activator 2 (RASA2), mRNA.,
RASA3	33.2907	30.52204	27.31159	56.41704	37.34741	27.78729	37.09042	39.69352	32.65036	35.67449	26.94443	51.34468	RASA3	Homo sapiens RAS p21 protein activator 3 (RASA3), mRNA.,
ACTN2	32.51999	40.06262	37.30985	49.16545	27.60386	34.55	37.00171	34.63381	20.77334	37.37037	27.10659	28.3053	ACTN2	Homo sapiens actinin, alpha 2 (ACTN2), transcript variant 1, mRNA.,Homo sapiens actinin, alpha 2 (ACTN2), transcript variant 2, mRNA.,
ACTN1	94.85332	88.21935	103.75142	101.32452	104.87849	96.17564	109.13215	106.17496	103.75473	102.54242	102.55462	147.1357	ACTN1	Homo sapiens actinin, alpha 1 (ACTN1), transcript variant 1, mRNA.
ACTN4	98.5827	98.7108	100.18219	156.28077	107.17754	91.8189	106.48335	108.62706	119.6773	93.85386	82.8786	141.24149	ACTN4	Homo sapiens actinin, alpha 4 (ACTN4), mRNA.,
EZR	65.73797	47.73081	23.57025	59.33223	96.2799	47.0731	75.12509	118.8505	134.91556	88.87369	89.67352	117.67482	EZR	Homo sapiens ezrin (EZR), transcript variant 1, mRNA.,Homo sapiens ezrin (EZR), transcript variant 2, mRNA.,
NREP	132.95992	125.68907	131.12872	45.08168	69.21487	126.65864	103.17039	100.85804	54.06421	78.72127	79.23821	56.25734	NREP	Homo sapiens neuronal regeneration related protein (NREP), transcript variant 3, mRNA.
PRR29-AS1	12.44329	9.98515	12.05468	19.17634	9.4172	9.63933	15.12897	15.89626	13.24336	12.94849	15.53206	14.30573	n/a	n/a
DKFZP586I1420	17.61664	18.01738	14.64198	10.33522	16.12202	18.51878	13.0899	11.30944	15.80625	12.39617	16.44113	12.48818	DKFZP586I1420	Homo sapiens uncharacterized protein DKFZp586I1420 (DKFZP586I1420), non-coding RNA.
MIR4263	44.24228	24.5113	23.2526	19.59279	16.07677	31.98487	26.64798	18.44963	32.97732	22.16938	37.54152	15.82783	MIR4263	Homo sapiens microRNA 4263 (MIR4263), microRNA.
N6AMT1	22.35568	24.59453	22.8988	23.31938	25.08195	18.5019	17.42951	16.84919	21.2339	17.02609	22.06113	15.3352	N6AMT1	Homo sapiens N-6 adenine-specific DNA methyltransferase 1 (putative) (N6AMT1), transcript variant 3, non-coding RNA.,Homo sapiens N-6 adenine-specific DNA methyltransferase 1 (putative) (N6AMT1), transcript variant 1, mRNA.,
ABLIM1	82.45824	85.43464	65.08591	49.90322	115.4479	80.51236	103.06221	85.27775	132.81502	94.5434	86.04249	93.02945	ABLIM1	Homo sapiens actin binding LIM protein 1 (ABLIM1), transcript variant 1, mRNA.,
ABLIM3	26.53377	28.22606	25.97311	25.14288	22.84623	28.4371	28.5372	32.89244	35.87751	33.79575	22.35591	28.744	ABLIM3	Homo sapiens actin binding LIM protein family, member 3 (ABLIM3), mRNA.,
ABLIM2	94.27765	88.11789	95.46223	83.2886	76.38577	86.88009	100.2675	101.66627	61.36228	90.80862	63.03773	93.82254	ABLIM2	Homo sapiens actin binding LIM protein family, member 2 (ABLIM2), transcript variant 3, mRNA.,Homo sapiens actin binding LIM protein family, member 2 (ABLIM2), transcript variant 1, mRNA.,
UBXN6	134.06744	122.54057	125.51136	176.80361	117.60728	110.15797	163.18058	151.26394	124.74805	159.34593	115.32301	177.60969	UBXN6	Homo sapiens UBX domain protein 6 (UBXN6), transcript variant 1, mRNA.
LINC00632	163.37765	178.17631	168.36116	106.58074	201.28249	167.36318	246.29253	248.91824	198.75067	171.73989	220.99077	143.98658	LINC00632	Homo sapiens long intergenic non-protein coding RNA 632 (LINC00632), transcript variant 1, non-coding RNA.
LINC00630	26.81006	25.58732	25.84201	22.37066	24.12053	25.88285	22.33144	22.91387	24.58612	25.25456	26.08191	21.42469	LINC00630	Homo sapiens long intergenic non-protein coding RNA 630 (LINC00630), non-coding RNA.
LINC00636	0.52266	0.11749	0.85578	0.56161	0.29696	0.60837	0.58689	0.57814	0.21592	0.47222	0.34228	0.38337	LINC00636	Homo sapiens long intergenic non-protein coding RNA 636 (LINC00636), non-coding RNA.
LINC00637	2.83444	2.82675	1.81574	2.81259	3.16313	2.66467	2.78732	3.3412	2.99286	2.70901	3.08064	2.13937	LINC00637	Homo sapiens long intergenic non-protein coding RNA 637 (LINC00637), non-coding RNA.
LINC00634	30.43342	22.45931	24.36782	34.72787	21.77464	21.25415	22.2879	30.01017	17.20111	36.52821	28.88224	30.09896	LINC00634	Homo sapiens long intergenic non-protein coding RNA 634 (LINC00634), non-coding RNA.
LINC00638	2.94494	2.33899	2.75886	3.88606	3.03074	2.76701	4.29022	2.97115	3.39886	2.66628	3.51626	3.90701	LINC00638	Homo sapiens long intergenic non-protein coding RNA 638 (LINC00638), non-coding RNA.
LINC00639	3.61914	7.404	4.53945	58.8704	5.41991	4.54535	2.95099	4.59826	2.65722	3.47533	4.25405	2.8094	LINC00639	Homo sapiens long intergenic non-protein coding RNA 639 (LINC00639), non-coding RNA.
PTGER4P2-CDK2AP2P2	23.67442	20.89505	21.5425	11.27872	21.48139	20.45664	21.6412	18.68735	22.67867	16.15423	22.41915	15.30347	n/a	n/a
BIVM-ERCC5	17.02689	27.33912	24.74893	10.73103	20.51628	24.67788	21.95212	21.02398	16.31271	16.7097	12.4556	7.9351	BIVM-ERCC5	Homo sapiens BIVM-ERCC5 readthrough (BIVM-ERCC5), mRNA.
TSPOAP1-AS1	4.81291	6.02219	5.23443	2.98122	3.05092	5.32511	4.58981	5.6394	3.73473	5.623	4.01977	4.91273	BZRAP1-AS1	Homo sapiens BZRAP1 antisense RNA 1 (BZRAP1-AS1), transcript variant 2, non-coding RNA.
RAB6A	267.5298	279.73567	272.47887	128.65027	211.11867	266.4318	169.73833	149.3801	217.7827	192.42874	239.45598	156.22119	RAB6A	Homo sapiens RAB6A, member RAS oncogene family (RAB6A), transcript variant 1, mRNA.
RAB6B	288.78771	301.93909	330.82254	176.67037	227.19394	301.43137	254.61893	201.03975	194.4842	260.50341	288.33785	189.78733	RAB6B	Homo sapiens RAB6B, member RAS oncogene family (RAB6B), mRNA.
RAB6C	3.22603	4.32444	4.38443	3.19754	2.31927	3.09801	2.31714	2.41365	2.13583	2.635	3.93669	1.98344	RAB6C	Homo sapiens RAB6C, member RAS oncogene family (RAB6C), mRNA.
LOC100506368	1.68314	0.99137	1.55309	1.0994	2.02996	1.63125	1.66748	1.95903	0.82439	1.82384	1.40335	1.22606	LOC100506368	Homo sapiens uncharacterized LOC100506368 (LOC100506368), non-coding RNA.
ERVV-1	1.97732	1.55326	1.24879	2.31102	2.16924	1.1572	2.3783	2.2911	2.78402	2.20983	3.61913	1.88577	ERVV-1	Homo sapiens endogenous retrovirus group V, member 1 (ERVV-1), mRNA.
KRTAP5-AS1	26.56868	32.24158	30.36823	26.49505	15.90514	27.84091	25.48838	40.8972	11.76435	26.14302	16.50987	21.71582	KRTAP5-AS1	Homo sapiens KRTAP5-1/KRTAP5-2 antisense RNA 1 (KRTAP5-AS1), non-coding RNA.
GDI2	116.4524	121.26962	110.35522	74.1134	120.11283	111.71041	70.42813	69.50838	107.49628	92.91272	106.80172	83.97672	GDI2	Homo sapiens GDP dissociation inhibitor 2 (GDI2), transcript variant 2, mRNA.
GDI1	463.84992	468.07112	474.7831	479.95977	385.14889	447.6515	449.58867	492.55259	367.35144	466.09955	436.61729	451.00001	GDI1	Homo sapiens GDP dissociation inhibitor 1 (GDI1), mRNA.
CALM3	1366.7464	1394.39265	1409.23582	1242.24194	1020.89776	1314.67553	1506.67555	1400.51724	815.51133	1264.96705	1007.04878	1032.89021	CALM1,CALM3	Homo sapiens calmodulin 1 (phosphorylase kinase, delta) (CALM1), mRNA.,Homo sapiens calmodulin 3 (phosphorylase kinase, delta) (CALM3), mRNA.,
LOC105370333	17.15918	13.7418	13.73812	23.4968	18.86506	11.26992	20.87859	24.13415	24.83705	22.94885	22.41651	18.91893	n/a	n/a
MMP25-AS1	8.48409	6.74345	6.62803	7.89233	7.0125	6.70682	8.78604	12.04829	6.79321	7.22286	6.62495	7.55888	n/a	n/a
SPG21	29.548	30.02991	32.72201	28.89356	37.11791	36.08984	30.79196	28.29726	44.3042	30.95448	37.95357	32.71754	SPG21	Homo sapiens spastic paraplegia 21 (autosomal recessive, Mast syndrome) (SPG21), transcript variant 2, mRNA.
TFAP4	10.00635	8.86434	8.48531	12.32074	11.34278	9.17556	11.74874	13.51522	10.72186	12.61639	10.00398	15.26357	TFAP4	Homo sapiens transcription factor AP-4 (activating enhancer binding protein 4) (TFAP4), mRNA.
SPDL1	8.08754	10.2473	8.56041	11.81396	7.62651	10.13135	9.27596	8.83336	7.35638	8.63162	7.17256	5.64228	SPDL1	Homo sapiens spindle apparatus coiled-coil protein 1 (SPDL1), mRNA.
CALM1	1866.30549	1751.46528	1680.56911	734.83131	1371.94274	1736.57236	1552.17491	1112.40715	1210.78201	1288.42068	1461.70555	964.47369	CALM1	Homo sapiens calmodulin 1 (phosphorylase kinase, delta) (CALM1), mRNA.
NAPEPLD	47.82243	55.0138	52.4599	42.46121	53.34373	56.87498	41.25447	38.67873	31.91178	38.86875	48.16303	31.84912	NAPEPLD	Homo sapiens N-acyl phosphatidylethanolamine phospholipase D (NAPEPLD), transcript variant 1, mRNA.
SPTA1	0.19233	0.22616	0.14107	0.09083	0.11734	0.14782	0.17291	0.14215	0.19701	0.12548	0.13388	0.09038	SPTA1	Homo sapiens spectrin, alpha, erythrocytic 1 (elliptocytosis 2) (SPTA1), mRNA.
HGSNAT	30.17918	32.13204	35.61426	29.70015	24.65666	28.87638	35.10039	32.67032	44.12783	30.98858	28.00232	29.07164	HGSNAT	Homo sapiens heparan-alpha-glucosaminide N-acetyltransferase (HGSNAT), mRNA.
CRYZL1	46.76921	46.24539	46.81813	32.73494	44.7809	46.58328	44.15462	33.24676	51.7929	45.06887	44.46607	37.29491	CRYZL1	Homo sapiens crystallin, zeta (quinone reductase)-like 1 (CRYZL1), mRNA.,
SERF2	44.01283	36.36405	34.01511	64.92509	56.01468	35.49081	45.43752	59.36017	50.69133	50.18779	43.49177	71.59175	SERF2	Homo sapiens small EDRK-rich factor 2 (SERF2), transcript variant 4, mRNA.
PGM5P4-AS1	1.73869	0.36625	1.11796	1.31744	0.42558	1.52758	0.58993	0.22252	3.85215	1.21222	2.02694	1.15128	n/a	n/a
NAT9	22.24873	21.51421	23.00406	48.1336	24.34015	20.1936	27.53405	32.63333	26.69122	28.42469	22.99767	34.55434	NAT9	Homo sapiens N-acetyltransferase 9 (GCN5-related, putative) (NAT9), mRNA.,
NAT1	0.17584	0.39399	0.81665	0.32623	0.87647	0.36075	0.42834	0.12656	0.40741	0.35864	0.40174	0.49268	NAT1	Homo sapiens N-acetyltransferase 1 (arylamine N-acetyltransferase) (NAT1), transcript variant 9, mRNA.
NAT6	12.92512	10.68907	16.21132	15.69546	10.2986	15.89344	14.0605	16.76872	12.15866	13.20041	10.2149	13.11067	NAT6	Homo sapiens N-acetyltransferase 6 (GCN5-related) (NAT6), transcript variant 3, mRNA.,
ADGRL4	3.92592	4.11076	2.87798	1.82314	8.80486	4.18104	3.58593	2.46603	5.06324	2.95623	4.45333	4.46668	ELTD1	Homo sapiens EGF, latrophilin and seven transmembrane domain containing 1 (ELTD1), mRNA.
ADGRL2	46.61967	50.65899	54.37998	19.66077	45.22006	56.18056	42.8688	36.34238	46.79197	50.4858	56.34773	35.67117	LPHN2	Homo sapiens latrophilin 2 (LPHN2), mRNA.,
ADGRL3	86.0664	93.78136	87.55441	48.17405	100.71793	100.41624	91.92934	71.9607	77.31749	92.44729	89.5893	67.07418	LPHN3	Homo sapiens latrophilin 3 (LPHN3), mRNA.,
ADGRL1	115.17347	111.07216	118.01201	119.82219	101.31925	112.38233	132.33505	138.84829	82.30816	134.56172	97.41226	119.61316	LPHN1	Homo sapiens latrophilin 1 (LPHN1), transcript variant 2, mRNA.
FAIM2	366.32239	382.5758	386.69708	351.01132	335.07711	342.71925	424.46418	370.33194	288.19688	417.43414	402.49235	339.326	FAIM2	Homo sapiens Fas apoptotic inhibitory molecule 2 (FAIM2), mRNA.,
COX5A	182.60035	166.18153	160.62221	61.47043	181.91393	178.70484	133.96993	181.94161	120.0108	157.29729	157.73972	160.59489	COX5A	Homo sapiens cytochrome c oxidase subunit Va (COX5A), nuclear gene encoding mitochondrial protein, mRNA.
COX5B	561.46325	530.38925	531.33793	589.39309	587.81634	485.97516	412.22838	429.45316	504.39677	599.99452	603.06962	597.43341	COX5B	Homo sapiens cytochrome c oxidase subunit Vb (COX5B), nuclear gene encoding mitochondrial protein, mRNA.
TMEM258	68.35039	63.80644	68.52885	33.72129	66.6716	63.66256	60.89415	50.90977	100.70846	62.89661	85.53468	76.04382	TMEM258	Homo sapiens transmembrane protein 258 (TMEM258), mRNA.
TMEM257	10.3803	9.99176	8.08856	1.40315	8.19316	10.45249	7.33971	4.0208	4.44082	6.50186	8.73155	1.84934	TMEM257	Homo sapiens transmembrane protein 257 (TMEM257), mRNA.
TMEM256	41.61923	32.63014	34.44851	40.49882	53.39548	35.83034	32.36753	30.91604	41.60153	35.88274	34.13692	45.80064	TMEM256	Homo sapiens transmembrane protein 256 (TMEM256), mRNA.
TMEM254	14.85083	14.99489	15.15004	8.27664	17.71798	16.81758	13.83375	13.92104	11.9865	12.49339	13.00639	9.77853	TMEM254	Homo sapiens transmembrane protein 254 (TMEM254), transcript variant 5, mRNA.
TMEM253	0.45736	0.20674	0.10449	0.59404	0.51907	0.35208	0.25647	0.19251	0.31541	0.41307	0.29916	0.73996	TMEM253	Homo sapiens transmembrane protein 253 (TMEM253), mRNA.
TMEM251	14.68546	16.51879	17.62786	10.53382	14.49867	14.94554	10.09734	9.46436	12.00091	11.41555	10.69896	9.68085	TMEM251	Homo sapiens transmembrane protein 251 (TMEM251), transcript variant 2, mRNA.,
LOC401585	47.21839	36.75639	38.90022	24.41778	59.04651	43.47759	64.31597	69.41747	60.34944	54.98742	39.53058	49.8921	n/a	n/a
SIPA1L1	111.86121	104.66953	111.34188	75.95214	109.14268	113.41437	139.97261	117.16003	114.09358	110.2309	100.13251	112.40266	SIPA1L1	Homo sapiens signal-induced proliferation-associated 1 like 1 (SIPA1L1), mRNA.,
SIPA1L3	15.79857	16.85775	17.25137	23.5325	16.26215	16.69296	18.46941	20.01134	12.13618	16.66543	17.33305	21.51835	SIPA1L3	Homo sapiens signal-induced proliferation-associated 1 like 3 (SIPA1L3), mRNA.
SIPA1L2	49.10248	49.69034	52.51209	30.12113	37.11189	52.42585	46.62664	41.15348	32.27306	40.78566	40.44803	46.90206	SIPA1L2	Homo sapiens signal-induced proliferation-associated 1 like 2 (SIPA1L2), mRNA.,
PPFIA4	77.89792	75.9923	81.06658	86.97503	85.9017	81.35872	102.67876	114.93093	69.13375	87.58585	71.17751	114.61873	n/a	n/a
SLC35F5	24.05396	24.58172	21.84583	18.84152	30.31588	23.3044	20.46624	17.40684	33.35758	19.51169	29.59915	19.51127	SLC35F5	Homo sapiens solute carrier family 35, member F5 (SLC35F5), mRNA.
SLC35F4	1.63436	1.69903	1.39565	0.66868	0.82481	1.39187	1.10178	0.65141	0.21569	0.47816	1.42361	0.6949	SLC35F4	Homo sapiens solute carrier family 35, member F4 (SLC35F4), mRNA.,
SLC35F6	29.059	26.53949	26.23837	32.30214	29.43514	23.07404	32.1192	31.60149	32.29595	32.45102	27.77337	32.64834	SLC35F6	Homo sapiens solute carrier family 35, member F6 (SLC35F6), mRNA.
SLC35F1	40.45966	57.29543	49.30783	27.68704	40.4695	44.20424	33.40325	31.27372	18.75376	38.31675	49.53939	26.51005	SLC35F1	Homo sapiens solute carrier family 35, member F1 (SLC35F1), mRNA.
SLC35F3	26.37263	33.64755	36.12061	29.70396	35.62543	35.01843	34.84878	32.23631	18.972	34.5071	36.67891	31.70139	SLC35F3	Homo sapiens solute carrier family 35, member F3 (SLC35F3), mRNA.,
SLC35F2	2.20373	3.0107	3.8414	3.04743	2.68483	4.34484	2.28615	2.29543	3.47817	4.03072	3.42241	4.01931	SLC35F2	Homo sapiens solute carrier family 35, member F2 (SLC35F2), mRNA.
SUPV3L1	24.095	27.44043	27.81817	15.87983	23.87681	28.41533	20.34781	24.55786	25.16084	22.20023	23.27233	20.53376	SUPV3L1	Homo sapiens suppressor of var1, 3-like 1 (S. cerevisiae) (SUPV3L1), mRNA.,
LMAN1L	0.69131	1.08804	0.62912	2.55769	1.08081	0.66784	1.83821	0.89118	1.14585	1.45711	1.60273	1.89653	LMAN1L	Homo sapiens lectin, mannose-binding, 1 like (LMAN1L), mRNA.,
TSPAN18	1.17495	2.7961	1.21467	1.9475	1.39009	1.88584	2.70696	1.8094	11.66514	2.34743	1.5716	1.44445	TSPAN18	Homo sapiens tetraspanin 18 (TSPAN18), mRNA.,
TSPAN19	1.57524	2.25829	2.92545	0.59921	1.64764	1.55812	1.48943	0.69746	1.72681	1.32853	2.96475	1.06885	TSPAN19	Homo sapiens tetraspanin 19 (TSPAN19), mRNA.
MPC2	74.40013	70.35413	67.88255	41.09356	54.86861	72.17361	49.07126	41.053	67.91517	54.95547	59.70398	54.22698	MPC2	Homo sapiens mitochondrial pyruvate carrier 2 (MPC2), nuclear gene encoding mitochondrial protein, transcript variant 2, mRNA.,Homo sapiens mitochondrial pyruvate carrier 2 (MPC2), transcript variant 3, non-coding RNA.,Homo sapiens mitochondrial pyruvate carrier 2 (MPC2), nuclear gene encoding mitochondrial protein, transcript variant 2, mRNA.,
MPC1	94.53786	73.05628	71.97544	65.76228	100.49653	84.27515	56.26704	57.33283	93.27173	70.72084	78.23414	66.8737	MPC1	Homo sapiens mitochondrial pyruvate carrier 1 (MPC1), nuclear gene encoding mitochondrial protein, transcript variant 2, mRNA.
TSPAN11	1.49251	2.29331	1.62689	9.99914	1.97961	3.1426	4.17022	3.41512	3.35213	6.32915	3.62811	6.27116	TSPAN11	Homo sapiens tetraspanin 11 (TSPAN11), mRNA.,
TSPAN12	6.19667	3.10888	2.37474	1.5445	3.29836	4.3108	3.66181	3.19491	3.44687	4.45439	4.40094	4.2177	TSPAN12	Homo sapiens tetraspanin 12 (TSPAN12), mRNA.,
TSPAN13	133.04212	122.00825	135.58773	52.57151	85.00451	141.34299	94.89145	72.57191	84.67847	96.86182	104.77578	76.67119	TSPAN13	Homo sapiens tetraspanin 13 (TSPAN13), mRNA.
TSPAN14	33.12762	28.69624	28.59903	31.63178	31.1332	28.55819	40.08046	33.59229	34.16361	32.50753	32.32395	42.55386	TSPAN14	Homo sapiens tetraspanin 14 (TSPAN14), transcript variant 2, mRNA.
TSPAN15	9.81199	11.85316	7.08674	81.68042	15.14809	9.48212	7.80188	8.93436	9.13175	8.87431	11.81071	11.32069	TSPAN15	Homo sapiens tetraspanin 15 (TSPAN15), mRNA.
TSPAN17	31.26827	28.52369	30.54664	30.34235	30.61795	31.27798	30.76921	27.93509	15.14125	29.97615	21.48456	28.86425	TSPAN17	Homo sapiens tetraspanin 17 (TSPAN17), transcript variant 2, mRNA.,
MAB21L3	34.54058	43.58092	29.89757	25.09171	41.30393	37.76289	69.35365	160.3507	48.95294	46.07873	42.07675	21.42515	MAB21L3	Homo sapiens mab-21-like 3 (C. elegans) (MAB21L3), mRNA.
EAF1	32.79037	37.16872	36.70268	29.71519	26.34677	32.88724	30.20938	29.87401	27.16329	32.82723	32.42521	26.73218	EAF1	Homo sapiens ELL associated factor 1 (EAF1), mRNA.
EAF2	12.214	14.81959	14.53494	8.9459	19.04675	10.61759	15.35962	12.90248	16.74927	16.65174	17.32098	14.45908	EAF2	Homo sapiens ELL associated factor 2 (EAF2), mRNA.
FOXF1	1.503	3.09895	1.40077	2.31949	2.46706	1.35038	1.41693	4.01062	3.85729	0.8977	2.94779	5.55979	FOXF1	Homo sapiens forkhead box F1 (FOXF1), mRNA.
FOXF2	4.92982	4.08964	4.3125	5.13524	5.22156	5.82133	5.39378	3.41161	5.54928	6.62829	5.42945	7.92692	FOXF2	Homo sapiens forkhead box F2 (FOXF2), mRNA.
LOC729348	272.74753	294.42462	248.70805	291.287	448.88377	267.31618	649.36936	653.23826	466.56899	403.13862	350.91664	321.6671	n/a	n/a
TMUB1	16.8227	17.49374	20.05253	33.9115	16.38436	18.29333	19.99731	26.62441	14.46129	19.54656	17.87202	27.73623	TMUB1	Homo sapiens transmembrane and ubiquitin-like domain containing 1 (TMUB1), transcript variant 1, mRNA.,Homo sapiens transmembrane and ubiquitin-like domain containing 1 (TMUB1), transcript variant 2, mRNA.,
TMUB2	26.81662	27.37658	30.86611	33.57139	24.48613	25.87826	26.32305	30.33507	24.51412	26.59614	24.87178	29.6621	TMUB2	Homo sapiens transmembrane and ubiquitin-like domain containing 2 (TMUB2), transcript variant 2, mRNA.,Homo sapiens transmembrane and ubiquitin-like domain containing 2 (TMUB2), transcript variant 3, mRNA.,
KIAA1644	47.72464	59.78486	60.2179	42.35839	35.50108	59.50645	49.65192	52.32525	23.69902	57.07983	35.06304	35.52448	KIAA1644	Homo sapiens KIAA1644 (KIAA1644), mRNA.
SYNCRIP	51.04793	48.29932	43.01972	29.46877	48.00879	46.14483	38.62922	39.70843	56.46984	37.49175	49.76597	41.27005	SYNCRIP	Homo sapiens synaptotagmin binding, cytoplasmic RNA interacting protein (SYNCRIP), transcript variant 6, mRNA.
TBC1D7-LOC100130357	5.96997	6.89089	7.61953	8.49899	5.88621	7.98606	6.08175	7.30191	7.09737	9.39134	6.22586	7.58125	n/a	n/a
MMAA	6.5588	7.30355	7.71522	3.51297	6.3519	8.48495	4.76559	4.469	3.54365	4.88656	6.07894	4.61851	MMAA	Homo sapiens methylmalonic aciduria (cobalamin deficiency) cblA type (MMAA), nuclear gene encoding mitochondrial protein, mRNA.
ALG8	17.13323	19.01767	19.46967	12.42049	18.2245	20.21337	17.25956	14.6925	17.81846	16.20053	15.42537	14.6201	ALG8	Homo sapiens ALG8, alpha-1,3-glucosyltransferase (ALG8), transcript variant 2, mRNA.
ALG9	17.88279	17.58943	19.49398	15.16127	17.13951	19.39614	18.26864	15.89627	19.69364	16.64928	17.49388	15.10173	ALG9	Homo sapiens ALG9, alpha-1,2-mannosyltransferase (ALG9), transcript variant 4, mRNA.,Homo sapiens ALG9, alpha-1,2-mannosyltransferase (ALG9), transcript variant 2, mRNA.,
ALG2	14.76763	14.26124	14.00373	12.81308	14.47942	16.01375	13.34612	11.15207	10.69422	12.34535	12.91098	12.22831	ALG2	Homo sapiens ALG2, alpha-1,3/1,6-mannosyltransferase (ALG2), transcript variant 2, non-coding RNA.,Homo sapiens ALG2, alpha-1,3/1,6-mannosyltransferase (ALG2), transcript variant 1, mRNA.,
ALG3	10.43972	8.65249	8.86715	10.30977	10.32641	10.58134	9.04171	11.31054	7.94473	8.97057	8.43513	13.22377	ALG3	Homo sapiens ALG3, alpha-1,3- mannosyltransferase (ALG3), transcript variant 1, mRNA.
ALG1	19.1187	17.92998	16.99544	27.84446	20.80621	19.20142	24.38007	23.65825	20.89266	22.04136	19.80832	24.64837	ALG1	Homo sapiens ALG1, chitobiosyldiphosphodolichol beta-mannosyltransferase (ALG1), mRNA.,
ALG6	7.12403	8.66734	7.01397	2.37969	8.51926	7.49125	5.82057	3.8775	6.28727	4.98047	6.82887	2.91336	ALG6	Homo sapiens ALG6, alpha-1,3-glucosyltransferase (ALG6), mRNA.,
ALG5	17.52257	13.82715	18.51464	13.35152	19.99134	17.00813	10.90456	10.52235	18.12486	13.85299	15.46795	13.79943	ALG5	Homo sapiens ALG5, dolichyl-phosphate beta-glucosyltransferase (ALG5), transcript variant 2, mRNA.
WIF1	88.30626	32.97078	15.40399	13.84631	31.50495	50.46751	61.70207	60.26011	17.0718	98.24547	46.39701	33.11376	WIF1	Homo sapiens WNT inhibitory factor 1 (WIF1), mRNA.
PDXP	168.3157	163.06278	169.84596	133.95626	127.46151	165.30613	201.58799	172.10569	136.9474	195.00908	159.33929	176.21638	PDXP	Homo sapiens pyridoxal (pyridoxine, vitamin B6) phosphatase (PDXP), mRNA.
RNGTT	20.28051	22.00343	22.07194	14.77999	18.32532	22.0529	16.65835	16.47105	17.33584	18.00711	20.83104	15.60121	RNGTT	Homo sapiens RNA guanylyltransferase and 5'-phosphatase (RNGTT), mRNA.,
KIAA1683	2.69074	1.69829	3.08409	4.07545	1.69163	2.40938	3.80803	4.73532	2.87919	2.30086	0.97832	1.79128	KIAA1683	Homo sapiens KIAA1683 (KIAA1683), transcript variant 2, mRNA.
KIAA1324L	19.38172	22.86033	22.27676	29.67444	18.64116	21.16018	15.1399	12.43773	14.52967	14.17642	16.98757	12.79891	KIAA1324L	Homo sapiens KIAA1324-like (KIAA1324L), transcript variant 3, non-coding RNA.,Homo sapiens KIAA1324-like (KIAA1324L), transcript variant 2, mRNA.,
PARP8	17.70816	21.40605	20.31639	6.94794	18.67699	20.02313	14.83667	11.5631	14.35297	14.97096	19.60073	11.83797	PARP8	Homo sapiens poly (ADP-ribose) polymerase family, member 8 (PARP8), transcript variant 2, mRNA.
ERI3-IT1	28.08697	28.58445	25.11729	40.06411	34.95542	23.53619	34.97674	46.76375	45.62172	32.43016	34.92153	42.38314	n/a	n/a
HAR1A	11.01383	10.86811	10.21959	12.01529	5.9774	7.55511	6.99957	13.20283	7.73068	14.26798	8.28153	11.38143	HAR1A	Homo sapiens highly accelerated region 1A (non-protein coding) (HAR1A), non-coding RNA.
GALR1	1.57843	3.47549	2.78545	3.26304	2.17625	2.3915	1.04006	1.09145	1.26756	1.5015	0.296	1.40444	GALR1	Homo sapiens galanin receptor 1 (GALR1), mRNA.
INSL3	3.22165	2.71992	2.37564	2.04454	2.81515	2.67499	3.3846	2.65483	2.78856	2.9063	3.0513	3.21433	INSL3	Homo sapiens insulin-like 3 (Leydig cell) (INSL3), transcript variant 1, mRNA.
RAB8B	22.50938	24.54935	23.13531	10.58869	24.15269	23.90275	16.46236	12.67555	20.09345	17.10794	28.16495	15.87506	RAB8B	Homo sapiens RAB8B, member RAS oncogene family (RAB8B), mRNA.,
HGS	53.27049	50.78619	55.77258	84.28166	56.81074	51.60888	59.89551	72.96307	56.73987	60.67505	54.61013	78.08585	HGS	Homo sapiens hepatocyte growth factor-regulated tyrosine kinase substrate (HGS), mRNA.
RAB8A	20.32733	17.44589	19.95423	22.41426	19.15689	19.64643	17.207	20.03873	21.99081	18.02128	16.28192	25.1477	RAB8A	Homo sapiens RAB8A, member RAS oncogene family (RAB8A), mRNA.,
LINC01349	0.82021	1.37568	1.37199	1.77646	0.54959	0.94208	1.27925	1.46711	0.55326	0.58825	0.21966	0.57334	LOC100128787	Homo sapiens uncharacterized LOC100128787 (LOC100128787), non-coding RNA.
RTN3	869.11613	1045.705	997.13024	482.19367	758.88122	1021.57469	712.52743	552.4589	640.69611	722.2017	879.49305	478.03864	RTN3	Homo sapiens reticulon 3 (RTN3), transcript variant 7, mRNA.
RDM1	15.16483	31.39881	10.20827	22.57567	49.09774	13.75388	15.20289	13.32785	22.87909	27.84787	11.54488	10.25718	RDM1	Homo sapiens RAD52 motif 1 (RDM1), transcript variant 4, mRNA.
CLUL1	6.94915	10.93821	5.38631	8.09669	7.01072	8.63186	6.39183	8.99359	9.85039	10.59273	10.47862	7.49526	CLUL1	Homo sapiens clusterin-like 1 (retinal) (CLUL1), transcript variant 1, mRNA.
LOC101927415	18.22538	16.36583	14.73788	22.57566	18.46177	15.09145	21.81106	25.13568	27.19956	19.69653	23.74751	17.62525	n/a	n/a
INMT	7.12677	5.0967	6.85806	9.97448	5.49531	3.99813	9.16591	8.37017	10.92768	8.31783	7.41846	8.13961	INMT	Homo sapiens indolethylamine N-methyltransferase (INMT), transcript variant 2, mRNA.
LOC101927419	2.56866	2.15722	2.25736	3.10063	1.8029	1.76383	2.69509	2.51891	3.36805	3.20193	3.23874	3.54981	n/a	n/a
ADAP1	84.89357	82.97789	92.66023	156.47023	85.72062	85.96365	100.37842	109.40061	52.1099	117.02307	83.47959	111.0082	ADAP1	Homo sapiens ArfGAP with dual PH domains 1 (ADAP1), mRNA.,
ADAP2	7.96098	8.68833	7.03346	14.06959	7.18277	9.47512	7.1087	7.08486	14.54801	6.94391	7.55462	14.62258	ADAP2	Homo sapiens ArfGAP with dual PH domains 2 (ADAP2), mRNA.,
KLHL11	38.72323	42.28495	44.64207	24.90206	35.4692	36.78422	32.93904	28.04935	31.19193	35.45154	42.46931	27.79942	KLHL11	Homo sapiens kelch-like family member 11 (KLHL11), mRNA.
KLHL12	35.24578	37.02519	38.05442	30.29044	28.85092	36.07878	24.19789	25.4625	28.7089	29.8378	34.68298	32.068	KLHL12	Homo sapiens kelch-like family member 12 (KLHL12), mRNA.,
KLHL13	6.6234	7.03581	6.47811	3.23838	4.25235	7.60268	3.50775	2.4792	4.38436	4.22959	5.08935	3.02606	KLHL13	Homo sapiens kelch-like family member 13 (KLHL13), transcript variant 2, mRNA.
KLHL14	3.34502	3.04775	2.63136	1.7802	0.84784	2.52946	1.46261	1.85785	1.52324	0.47441	0.62375	0.34854	KLHL14	Homo sapiens kelch-like family member 14 (KLHL14), mRNA.
KLHL15	10.94393	11.63445	10.52316	5.962	10.54842	12.46788	9.21042	7.63643	9.40292	8.81856	11.24142	7.30212	KLHL15	Homo sapiens kelch-like family member 15 (KLHL15), mRNA.
KLHL17	9.34012	8.77347	8.68981	13.7701	8.82457	11.36988	11.35836	11.73342	4.66182	9.08677	9.20452	11.79741	KLHL17	Homo sapiens kelch-like family member 17 (KLHL17), mRNA.
KLHL18	20.50254	22.85164	24.76017	23.35775	19.30034	23.49394	19.33293	19.04186	15.09682	23.54507	18.05097	22.94106	KLHL18	Homo sapiens kelch-like family member 18 (KLHL18), mRNA.,
C2orf83	3.41966	3.85561	3.03935	3.72576	3.33974	4.24898	4.1257	4.18166	4.47698	4.10551	3.65919	3.13453	C2orf83	Homo sapiens chromosome 2 open reading frame 83 (C2orf83), transcript variant 2, mRNA.
SNORA81	39.74167	21.57243	15.898	5.85287	23.43224	29.30961	28.37556	29.56607	40.73653	32.312	40.36139	40.53024	SNORA81	Homo sapiens small nucleolar RNA, H/ACA box 81 (SNORA81), small nucleolar RNA.
TONSL-AS1	2.04264	0.92544	2.56666	2.73723	1.32268	1.60017	2.42794	3.3874	2.98947	2.90329	2.91957	2.76114	n/a	n/a
IER5	35.62736	28.89887	36.0244	32.12176	21.7537	22.29191	30.43914	39.94863	18.61955	27.93547	23.58746	36.70844	IER5	Homo sapiens immediate early response 5 (IER5), mRNA.
GABPB2	16.20169	16.33349	13.14732	23.71428	21.36911	13.05391	19.17138	19.50698	19.92764	15.05016	16.08079	16.3547	GABPB2	Homo sapiens GA binding protein transcription factor, beta subunit 2 (GABPB2), mRNA.,
IGIP	83.94145	96.32954	84.77095	52.98928	82.22494	84.27115	69.33682	54.30693	67.33773	73.82777	84.96898	42.79093	IGIP	Homo sapiens IgA-inducing protein homolog (Bos taurus) (IGIP), mRNA.
ZNF529-AS1	13.39077	13.59248	11.00443	10.83368	12.58813	12.87703	13.518	15.57087	18.42617	13.99759	15.01176	11.37119	n/a	n/a
SLU7	56.06177	59.03946	59.05543	30.20332	41.10767	56.21879	44.82587	52.45135	52.54092	48.77076	60.89928	37.96513	SLU7	Homo sapiens SLU7 splicing factor homolog (S. cerevisiae) (SLU7), mRNA.
IER2	20.38857	16.11692	17.51484	41.3781	13.35865	13.72269	21.86521	31.71644	34.08957	18.32413	21.57478	37.65604	IER2	Homo sapiens immediate early response 2 (IER2), mRNA.,
ZNF200	7.6781	7.48124	7.95867	5.75542	6.55468	6.93819	7.01758	5.89809	4.43534	5.48434	6.06548	4.79029	ZNF200	Homo sapiens zinc finger protein 200 (ZNF200), transcript variant 5, mRNA.
LOC100130987	15.60918	12.68925	15.03678	16.57509	12.24978	15.14762	14.91082	22.01361	21.59228	14.7073	14.94251	21.9827	LOC100130987	Homo sapiens uncharacterized LOC100130987 (LOC100130987), non-coding RNA.
RTEL1-TNFRSF6B	5.18543	8.33398	4.6605	6.87101	7.75796	6.15634	7.64507	10.41074	3.58618	2.64957	4.0551	6.51555	n/a	n/a
SLN	1.90654	2.13904	4.81816	1.14029	0.85144	0.21711	0.63792	1.39044	0.97131	4.1601	2.01552	0.1662	SLN	Homo sapiens sarcolipin (SLN), mRNA.,
SLK	41.27112	40.87052	40.57839	31.55615	35.36974	38.9609	39.3481	38.16979	41.46064	35.03995	37.97001	30.22192	SLK	Homo sapiens STE20-like kinase (SLK), mRNA.,
SLA	2.02454	2.79432	2.43391	3.45909	6.57341	2.16638	1.5931	1.74752	8.59655	2.55609	5.12061	16.18934	SLA	Homo sapiens Src-like-adaptor (SLA), transcript variant 1, mRNA.,Homo sapiens Src-like-adaptor (SLA), transcript variant 2, mRNA.,
PHYH	28.49644	31.74765	32.8857	17.0297	30.22349	31.14728	18.21972	21.9717	25.72214	24.70305	23.97874	26.03492	PHYH	Homo sapiens phytanoyl-CoA 2-hydroxylase (PHYH), transcript variant 2, mRNA.
NOTCH4	7.21315	8.65058	8.01594	18.12963	14.77953	5.60443	9.91615	8.99775	5.84552	5.17441	9.16875	14.29524	NOTCH4	Homo sapiens notch 4 (NOTCH4), mRNA.,
MEAF6	48.49424	44.49779	48.01903	29.26791	37.40244	43.54378	40.95949	43.02035	45.53725	36.80189	44.35791	36.52425	MEAF6	Homo sapiens MYST/Esa1-associated factor 6 (MEAF6), transcript variant 6, non-coding RNA.
AZIN1	123.12897	126.44693	123.42079	63.84902	107.36448	126.25089	95.58127	69.58066	120.02639	89.99819	109.14733	87.59104	AZIN1	Homo sapiens antizyme inhibitor 1 (AZIN1), transcript variant 1, mRNA.
NOTCH1	16.12224	14.41063	10.24908	65.042	25.43982	12.12047	16.84904	20.81296	22.59685	18.75272	14.39162	32.80879	NOTCH1	Homo sapiens notch 1 (NOTCH1), mRNA.,
NOTCH2	32.50284	27.74618	15.83979	41.41662	51.9546	24.21455	41.11366	36.44705	75.52175	43.89563	41.15699	54.99662	NOTCH2	Homo sapiens notch 2 (NOTCH2), transcript variant 2, mRNA.,
AZIN2	34.25813	40.00469	47.01792	76.09222	28.53169	33.35368	37.92477	36.37211	29.08343	42.37949	24.77028	38.91229	ADC	Homo sapiens arginine decarboxylase (ADC), mRNA.,
ZNF658	8.74274	9.22276	10.13609	6.2241	11.22269	9.60976	8.6731	7.57772	7.26558	7.83783	8.28566	5.52074	ZNF658	Homo sapiens zinc finger protein 658 (ZNF658), mRNA.,
ZNF655	63.07485	66.41399	57.74622	57.82486	84.2902	61.82336	74.52635	65.71421	94.59841	66.757	71.99818	60.43369	ZNF655	Homo sapiens zinc finger protein 655 (ZNF655), transcript variant 9, mRNA.
ZNF654	16.64203	19.01746	17.51031	6.81429	15.44685	16.59035	10.58541	8.28478	14.07894	12.16481	15.73196	8.07152	ZNF654	Homo sapiens zinc finger protein 654 (ZNF654), mRNA.
TCTEX1D1	6.68592	6.58259	7.43374	1.41807	4.19922	6.67154	3.83707	2.70767	2.89696	4.17199	4.49081	2.53747	TCTEX1D1	Homo sapiens Tctex1 domain containing 1 (TCTEX1D1), mRNA.
ZNF653	10.54815	12.48864	14.13561	19.03204	8.89626	13.72572	11.82174	15.00656	7.17352	12.7031	9.71666	16.01592	ZNF653	Homo sapiens zinc finger protein 653 (ZNF653), mRNA.
N4BP2L1	27.1219	27.24181	32.0816	19.26535	28.19953	30.8482	25.67511	24.31799	32.38068	25.19662	31.65761	20.9303	N4BP2L1	Homo sapiens NEDD4 binding protein 2-like 1 (N4BP2L1), transcript variant 1, mRNA.
RAPGEF5	121.33536	134.26377	132.93075	158.3689	143.06648	123.00022	111.96016	95.38125	101.2951	107.385	131.85106	82.72227	RAPGEF5	Homo sapiens Rap guanine nucleotide exchange factor (GEF) 5 (RAPGEF5), mRNA.,
RAPGEF6	32.72184	36.38226	32.72818	34.20298	33.71199	34.10663	38.91112	39.67486	32.34083	26.43852	33.15614	26.60274	RAPGEF6	Homo sapiens Rap guanine nucleotide exchange factor (GEF) 6 (RAPGEF6), transcript variant 1, mRNA.
N4BP2L2	102.06067	101.12446	95.87235	68.05416	125.98681	95.71766	121.54896	109.85055	176.77262	112.7171	124.86485	97.25994	N4BP2L2	Homo sapiens NEDD4 binding protein 2-like 2 (N4BP2L2), transcript variant 1, mRNA.,Homo sapiens NEDD4 binding protein 2-like 2 (N4BP2L2), transcript variant 3, mRNA.,Homo sapiens NEDD4 binding protein 2-like 2 (N4BP2L2), transcript variant 1, mRNA.,
RAPGEF1	53.65579	53.14117	53.43195	61.2732	50.55264	51.03771	60.82424	66.40176	51.02844	59.29981	53.62837	69.15885	RAPGEF1	Homo sapiens Rap guanine nucleotide exchange factor (GEF) 1 (RAPGEF1), transcript variant 1, mRNA.,
RAPGEF2	113.15082	123.80447	125.41968	63.62269	101.69879	116.46989	107.74403	90.69188	92.03626	100.81158	115.98657	84.47394	RAPGEF2	Homo sapiens Rap guanine nucleotide exchange factor (GEF) 2 (RAPGEF2), mRNA.
RAPGEF3	19.02454	19.25006	12.68496	75.6945	38.539	14.74923	32.98285	38.37711	22.5909	23.62984	25.58734	26.17846	RAPGEF3	Homo sapiens Rap guanine nucleotide exchange factor (GEF) 3 (RAPGEF3), transcript variant 2, mRNA.,
ZNF384	19.12541	20.32214	18.66981	20.68136	19.3512	20.453	24.23474	22.85155	21.33653	22.3981	20.65821	24.27739	ZNF384	Homo sapiens zinc finger protein 384 (ZNF384), transcript variant 2, mRNA.,
ZNF383	16.45351	20.80547	20.65898	13.10461	21.61483	21.51091	20.01672	17.78436	17.66767	17.13526	19.4991	13.29211	ZNF383	Homo sapiens zinc finger protein 383 (ZNF383), mRNA.,
POC1A	3.51517	3.35814	5.37668	3.90716	2.92532	4.50516	2.75327	2.69501	3.2492	3.33206	2.02913	3.94878	POC1A	Homo sapiens POC1 centriolar protein homolog A (Chlamydomonas) (POC1A), transcript variant 2, mRNA.
POC1B	14.16527	17.533	14.93839	14.22219	14.27984	13.51529	10.07523	10.15792	12.76019	10.4769	13.02776	12.90261	POC1B	Homo sapiens POC1 centriolar protein homolog B (Chlamydomonas) (POC1B), transcript variant 2, mRNA.,Homo sapiens POC1 centriolar protein homolog B (Chlamydomonas) (POC1B), transcript variant 4, non-coding RNA.,
SCHLAP1	28.79475	27.16711	27.50467	25.60466	30.47728	25.41444	38.52448	34.46104	30.37879	26.82473	32.84593	27.11348	n/a	n/a
SNRPD3	57.12919	51.20344	49.72853	42.46742	49.46611	52.40736	50.02991	45.79669	46.15752	47.12744	53.48104	46.38146	SNRPD3	Homo sapiens small nuclear ribonucleoprotein D3 polypeptide 18kDa (SNRPD3), mRNA.,
SNRPD2	87.73498	81.48798	98.04355	80.83346	97.786	93.63581	73.27069	77.96973	102.57501	103.00923	108.21257	131.96461	SNRPD2	Homo sapiens small nuclear ribonucleoprotein D2 polypeptide 16.5kDa (SNRPD2), transcript variant 1, mRNA.
SNRPD1	41.08372	34.99297	33.33271	26.25622	32.23356	36.42037	31.65886	31.29735	31.02103	27.19299	31.43631	35.3723	SNRPD1	Homo sapiens small nuclear ribonucleoprotein D1 polypeptide 16kDa (SNRPD1), mRNA.
LOC101928775	5.66899	6.27796	2.12528	2.84324	4.5321	0.57218	4.58986	4.8459	6.28698	2.31578	2.14615	3.19991	n/a	n/a
NMBR	2.00607	0.85934	0.97904	0.44833	0.19795	1.32558	1.46588	0.28964	0.21657	1.02902	0.11539	0.38428	NMBR	Homo sapiens neuromedin B receptor (NMBR), mRNA.
PKP3	0.79204	0.98346	1.25075	1.70758	0.47782	1.66534	0.85173	1.79384	0.80341	0.76697	0.57988	1.03862	PKP3	Homo sapiens plakophilin 3 (PKP3), mRNA.,
RBM26-AS1	7.32785	8.85742	6.41622	9.20519	6.4391	9.7972	6.98263	6.85023	7.95983	7.52957	8.31793	5.71188	RBM26-AS1	Homo sapiens RBM26 antisense RNA 1 (RBM26-AS1), non-coding RNA.
PKP2	6.33047	6.56406	6.77973	2.87005	3.38633	5.9962	4.17303	3.81252	75.73147	4.30364	3.44863	4.37079	PKP2	Homo sapiens plakophilin 2 (PKP2), transcript variant 2b, mRNA.
CTAGE8	0.28605	0.31162	0.19058	0.62822	1.03405	0.40817	0.76989	0.18041	2.37109	0.1408	0.33156	0.46057	n/a	n/a
IFT43	34.01298	23.19471	31.8748	40.87314	27.55927	27.96325	39.64912	51.42555	31.63711	32.26955	28.6813	48.8898	IFT43	Homo sapiens intraflagellar transport 43 homolog (Chlamydomonas) (IFT43), transcript variant 5, non-coding RNA.,Homo sapiens intraflagellar transport 43 homolog (Chlamydomonas) (IFT43), transcript variant 2, mRNA.,
IFT46	30.6863	32.53442	35.04566	26.79769	34.0185	35.11118	28.03892	27.51746	28.18645	30.64649	33.63545	33.49249	IFT46	Homo sapiens intraflagellar transport 46 homolog (Chlamydomonas) (IFT46), transcript variant 2, mRNA.
NOP14-AS1	9.29513	9.04494	9.61325	9.36752	6.92106	8.81942	7.32344	8.9749	6.4366	8.08174	5.8134	4.89501	NOP14-AS1	Homo sapiens NOP14 antisense RNA 1 (NOP14-AS1), non-coding RNA.
GLDN	6.38387	17.16377	9.12628	84.97435	9.87848	9.55198	6.68163	5.61551	7.30052	6.41346	8.51169	9.55054	GLDN	Homo sapiens gliomedin (GLDN), mRNA.,
GLDC	11.05241	12.63513	9.2023	10.4357	11.61766	12.29132	10.15355	11.18146	12.08278	13.88251	11.75643	14.24464	GLDC	Homo sapiens glycine dehydrogenase (decarboxylating) (GLDC), nuclear gene encoding mitochondrial protein, mRNA.
QPCT	16.0496	20.52764	18.30587	7.76818	13.33171	19.31996	9.23094	6.6682	13.53824	14.60576	18.1845	9.69119	QPCT	Homo sapiens glutaminyl-peptide cyclotransferase (QPCT), mRNA.
ROS1	8.22331	7.07509	11.78708	3.7527	13.10804	7.84045	5.4649	4.78182	7.73294	7.07476	11.13138	10.7101	ROS1	Homo sapiens c-ros oncogene 1 , receptor tyrosine kinase (ROS1), mRNA.
PC	41.02009	42.15543	40.08306	68.75695	56.74974	39.40398	46.20392	50.90938	48.33305	49.86239	42.8123	66.85515	PC	Homo sapiens pyruvate carboxylase (PC), nuclear gene encoding mitochondrial protein, transcript variant 1, mRNA.
DHRS11	21.70835	20.86892	27.8856	12.89571	13.30229	20.71523	19.30166	23.57773	19.70971	24.39092	17.45726	21.81142	DHRS11	Homo sapiens dehydrogenase/reductase (SDR family) member 11 (DHRS11), mRNA.
DHRS12	10.77995	9.23565	10.82164	11.60933	9.9012	13.16481	12.24161	10.75929	16.12196	12.51103	9.1849	13.41712	DHRS12	Homo sapiens dehydrogenase/reductase (SDR family) member 12 (DHRS12), transcript variant 2, mRNA.
DHRS13	6.73406	6.99755	5.62839	10.80699	7.27135	8.27181	5.21198	6.50534	6.53442	6.32272	6.84224	12.68214	DHRS13	Homo sapiens dehydrogenase/reductase (SDR family) member 13 (DHRS13), mRNA.,
GPR89B	15.83095	21.60701	21.89117	13.83832	14.84278	16.28157	16.23356	14.48208	10.25728	12.96134	14.38349	13.07671	GPR89B	Homo sapiens G protein-coupled receptor 89B (GPR89B), mRNA.
GPR89A	22.60328	20.05266	20.44346	14.40525	26.19795	26.83917	22.44224	16.12006	23.34024	23.13376	23.59632	17.22343	GPR89A	Homo sapiens G protein-coupled receptor 89A (GPR89A), transcript variant 1, mRNA.
MAP1LC3B2	10.87338	11.35203	12.98076	7.92047	11.28801	15.8589	12.21449	7.22839	10.21075	9.62543	15.98235	16.44407	MAP1LC3B2	Homo sapiens microtubule-associated protein 1 light chain 3 beta 2 (MAP1LC3B2), mRNA.,
LGMN	47.99853	49.94099	54.00299	59.29599	53.27502	47.10198	41.05338	40.44393	52.4963	43.92471	48.48441	52.64301	LGMN	Homo sapiens legumain (LGMN), transcript variant 1, mRNA.,
CAPS2	26.26662	29.0917	27.84676	13.17235	23.09258	24.28921	23.8546	26.77466	22.83586	22.53197	31.07564	17.53585	CAPS2	Homo sapiens calcyphosine 2 (CAPS2), mRNA.,
PHF5A	21.0247	22.90152	22.90988	29.12727	22.3804	24.08864	18.56136	18.20309	23.17254	19.25424	21.63132	21.88603	PHF5A	Homo sapiens PHD finger protein 5A (PHF5A), mRNA.
EHMT1	26.7929	30.32845	25.51826	54.26095	33.56247	26.53765	39.1468	50.16357	39.77054	31.08908	30.80671	46.28359	EHMT1	Homo sapiens euchromatic histone-lysine N-methyltransferase 1 (EHMT1), transcript variant 2, mRNA.,Homo sapiens euchromatic histone-lysine N-methyltransferase 1 (EHMT1), transcript variant 1, mRNA.,
EHMT2	59.15562	58.56266	58.80387	94.02968	53.63888	55.28378	73.5596	79.19723	64.58446	70.34439	49.57211	80.64931	EHMT2	Homo sapiens euchromatic histone-lysine N-methyltransferase 2 (EHMT2), transcript variant NG36/G9a, mRNA.,
ADIPOR2	27.05074	31.64734	24.77986	56.55342	49.01893	23.81123	28.02192	22.15995	40.24466	27.77186	43.15797	34.04754	ADIPOR2	Homo sapiens adiponectin receptor 2 (ADIPOR2), mRNA.,
ADIPOR1	42.78535	39.85698	41.58339	38.13383	35.11996	44.90032	37.90636	35.54128	46.09662	38.18446	40.11681	37.63917	ADIPOR1	Homo sapiens adiponectin receptor 1 (ADIPOR1), transcript variant 2, non-coding RNA.,Homo sapiens adiponectin receptor 1 (ADIPOR1), transcript variant 1, mRNA.,
NBPF20	6.16256	10.17335	7.69246	7.17947	5.9614	6.40831	7.39671	8.66983	4.79532	9.28137	5.91753	6.80196	LOC100288142	Homo sapiens neuroblastoma breakpoint family member (LOC100288142), mRNA.
MARK4	28.96731	29.06592	29.59175	33.75101	25.21234	26.77171	28.74001	37.03273	23.509	32.53292	26.25296	33.07499	MARK4	Homo sapiens MAP/microtubule affinity-regulating kinase 4 (MARK4), transcript variant 1, mRNA.
STOX1	27.86642	26.34151	14.69943	13.41725	50.68993	23.58665	32.00039	28.92125	43.208	41.74089	33.64926	37.36632	STOX1	Homo sapiens storkhead box 1 (STOX1), transcript variant 3, mRNA.
MARK1	40.7859	45.26955	47.54863	18.49489	31.58539	40.38401	30.58076	33.33558	25.71256	32.88144	34.08808	23.64312	MARK1	Homo sapiens MAP/microtubule affinity-regulating kinase 1 (MARK1), mRNA.,
MARK2	44.33049	43.95083	42.71944	50.26791	32.07574	45.39383	45.71305	50.32632	34.68604	50.71751	36.73899	45.02776	MARK2	Homo sapiens MAP/microtubule affinity-regulating kinase 2 (MARK2), transcript variant 4, mRNA.
STOX2	43.91408	46.97256	48.67932	35.54812	37.08365	48.1053	39.05256	35.51864	30.40801	38.14341	41.26573	29.88302	STOX2	Homo sapiens storkhead box 2 (STOX2), mRNA.
IGBP1	36.96159	40.75838	41.73178	34.5075	30.75231	41.12824	32.1452	26.7621	33.47128	36.40195	40.80991	36.6029	IGBP1	Homo sapiens immunoglobulin (CD79A) binding protein 1 (IGBP1), mRNA.,
TPD52L2	58.5036	55.6521	57.34435	82.64551	67.9057	57.56369	59.45136	70.38724	72.33803	65.56877	68.48319	70.56784	TPD52L2	Homo sapiens tumor protein D52-like 2 (TPD52L2), transcript variant 10, mRNA.
TPD52L1	28.29971	16.43677	12.21883	14.33139	44.2937	21.25329	29.85947	26.71716	30.90651	34.21728	41.20647	26.4725	TPD52L1	Homo sapiens tumor protein D52-like 1 (TPD52L1), transcript variant 1, mRNA.
EFCAB11	23.98767	18.76704	19.77161	32.25767	19.03836	18.22457	29.03569	33.28315	34.9385	26.63305	28.82593	24.97124	EFCAB11	Homo sapiens EF-hand calcium binding domain 11 (EFCAB11), mRNA.,
EFCAB10	2.93167	3.42953	2.41949	0.42068	1.93546	2.99366	1.15236	0.70431	3.38989	1.72188	3.82357	1.36689	EFCAB10	Homo sapiens EF-hand calcium binding domain 10 (EFCAB10), non-coding RNA.
EFCAB13	2.08738	2.2357	1.68134	1.02517	4.24889	2.12094	1.92456	1.35645	2.31723	1.02906	2.20081	1.90918	EFCAB13	Homo sapiens EF-hand calcium binding domain 13 (EFCAB13), transcript variant B, mRNA.,
EFCAB12	2.9769	3.6931	3.82961	3.07964	3.93386	3.52229	3.46445	4.94739	1.88806	4.2456	3.1812	4.15313	EFCAB12	Homo sapiens EF-hand calcium binding domain 12 (EFCAB12), mRNA.
EFCAB14	43.23514	37.7656	29.75118	51.66687	60.74288	36.55908	40.38698	34.20596	58.63449	44.20371	44.59982	41.99198	EFCAB14	Homo sapiens EF-hand calcium binding domain 14 (EFCAB14), mRNA.,
OR7E47P	0.78227	2.85982	1.15975	2.27759	0.14927	0.55958	0.7219	0.21708	0.54948	0.59655	0.36483	0.13603	n/a	n/a
ACTR3C	7.74213	8.12272	8.21795	7.93924	11.73721	9.83125	9.10009	5.43502	7.22229	9.97046	9.54766	7.58426	ACTR3B,ACTR3C	Homo sapiens ARP3 actin-related protein 3 homolog B (yeast) (ACTR3B), transcript variant 3, non-coding RNA.,Homo sapiens ARP3 actin-related protein 3 homolog B (yeast) (ACTR3B), transcript variant 4, non-coding RNA.,Homo sapiens ARP3 actin-related protein 3 homolog C (yeast) (ACTR3C), transcript variant 2, mRNA.,
ACTR3B	70.8608	66.93227	67.48428	43.04772	47.98711	69.94189	53.87055	45.23999	39.0282	54.30113	54.29428	53.04829	ACTR3B	Homo sapiens ARP3 actin-related protein 3 homolog B (yeast) (ACTR3B), transcript variant 1, mRNA.
WDR13	78.93139	79.88901	81.92247	114.25165	76.42281	73.64441	100.21225	93.26711	68.69701	97.9689	73.2699	110.37277	WDR13	Homo sapiens WD repeat domain 13 (WDR13), transcript variant 1, mRNA.
WDR12	23.29211	31.5923	28.48862	15.3718	21.14289	27.71128	17.31206	17.58504	15.41073	22.87003	23.46493	18.18942	WDR12	Homo sapiens WD repeat domain 12 (WDR12), mRNA.
WDR11	29.85224	36.65136	34.46641	27.27767	36.52985	33.90608	30.33889	26.72459	44.13044	31.75942	29.81521	29.57878	WDR11	Homo sapiens WD repeat domain 11 (WDR11), mRNA.,
WDR17	53.44107	47.09431	50.75734	24.76174	51.38024	54.70754	49.65588	36.79055	53.53624	51.27572	53.67234	33.26654	WDR17	Homo sapiens WD repeat domain 17 (WDR17), transcript variant 2, mRNA.
PPAN-P2RY11	4.32474	6.46841	5.26118	3.71853	4.15963	4.86845	4.94315	3.40551	3.32115	4.58477	1.78214	5.74467	PPAN-P2RY11	Homo sapiens PPAN-P2RY11 readthrough (PPAN-P2RY11), transcript variant 2, mRNA.
WDR19	24.82908	27.17881	27.28321	21.86086	32.61759	29.05713	33.8364	28.9648	30.37257	29.01251	30.7359	28.10992	WDR19	Homo sapiens WD repeat domain 19 (WDR19), mRNA.,
WDR18	26.38293	24.64919	23.26982	33.89303	24.09875	23.70526	25.47445	31.99018	19.05908	27.22119	20.88784	29.22133	WDR18	Homo sapiens WD repeat domain 18 (WDR18), mRNA.
NAGPA-AS1	3.19093	3.12995	5.01201	5.22068	4.23104	3.3326	3.03541	2.87096	2.69723	3.53141	3.20991	4.05245	NAGPA-AS1	Homo sapiens NAGPA antisense RNA 1 (NAGPA-AS1), non-coding RNA.
ATP11A-AS1	7.0622	4.92183	6.43494	9.037	5.219	3.73941	5.05445	6.20711	7.0648	5.78141	6.67794	7.40101	n/a	n/a
LINC00877	0.33186	1.50898	0.40416	5.30247	0.7629	0.61602	1.0664	1.18467	0.46864	0.61183	0.96779	0.8401	n/a	n/a
LINC00870	0.36142	0.56455	0.79713	2.1821	0.64489	0.32921	0.09039	0.47168	0.45982	0.32889	0.46467	0.28351	LINC00870	Homo sapiens long intergenic non-protein coding RNA 870 (LINC00870), non-coding RNA.
LINC00871	3.32799	3.04319	1.84674	3.43837	3.8616	2.81864	4.30404	4.15933	3.61658	3.28927	2.73597	3.25596	LINC00871	Homo sapiens long intergenic non-protein coding RNA 871 (LINC00871), transcript variant 1, non-coding RNA.
USP9X	60.17521	66.02187	70.19513	48.40341	57.33604	72.73114	50.90693	37.64735	54.94968	52.6595	68.08602	43.37008	USP9X	Homo sapiens ubiquitin specific peptidase 9, X-linked (USP9X), transcript variant 3, mRNA.
MYHAS	0.02688	0.32718	0.29462	0.11195	0.3066	0.12308	0.11964	0.27012	0.10832	0.19053	0.13944	0.04675	n/a	n/a
NLRP2B	1.16334	1.01523	1.49031	1.67305	0.6906	1.43024	0.93905	1.16728	0.62654	1.42287	1.01435	1.24235	n/a	n/a
CGGBP1	44.31124	47.33642	43.20848	19.95764	47.13995	43.88747	34.546	25.3725	38.21219	31.28173	47.30523	26.0021	CGGBP1	Homo sapiens CGG triplet repeat binding protein 1 (CGGBP1), transcript variant 2, mRNA.,
ZFP41	17.59536	21.54253	19.13391	33.27543	21.36002	17.29473	25.73394	30.81403	16.12612	21.51533	19.65564	26.24634	ZFP41	Homo sapiens ZFP41 zinc finger protein (ZFP41), transcript variant 2, mRNA.
ZFP42	13.07233	11.0552	12.6545	16.64639	13.00888	11.30993	12.56245	15.54531	16.10065	12.28023	12.69157	16.20569	ZFP42	Homo sapiens ZFP42 zinc finger protein (ZFP42), mRNA.,
LOC100129345	0.68078	0.27875	0.18709	0.09357	0.07717	0.71198	0.53498	0.23	0.22424	0.12093	0.26906	0.12043	LOC100129345	Homo sapiens uncharacterized LOC100129345 (LOC100129345), non-coding RNA.
MYADML2	4.54631	3.5363	6.3521	5.85738	3.41609	5.15071	3.29735	4.80545	1.7814	4.72094	2.47843	3.41079	MYADML2	Homo sapiens myeloid-associated differentiation marker-like 2 (MYADML2), mRNA.,
PLOD3	11.0521	13.1027	12.66558	57.01451	16.54616	10.59755	13.99481	15.3235	11.96358	13.5596	12.37022	20.36372	PLOD3	Homo sapiens procollagen-lysine, 2-oxoglutarate 5-dioxygenase 3 (PLOD3), mRNA.
LDLRAD1	5.29888	5.8921	6.80396	7.72468	5.16376	4.72976	7.32101	7.7043	5.81224	6.32938	6.38128	5.81012	LDLRAD1	Homo sapiens low density lipoprotein receptor class A domain containing 1 (LDLRAD1), transcript variant 1, mRNA.
LDLRAD3	7.20234	7.53659	7.76882	16.26931	11.10589	7.25129	6.48108	7.53641	11.95794	9.84569	9.64631	11.36486	LDLRAD3	Homo sapiens low density lipoprotein receptor class A domain containing 3 (LDLRAD3), mRNA.,
HPCA	196.32466	183.44924	226.00567	144.56232	131.34657	194.42444	180.29483	156.90823	135.3599	251.24072	155.09491	171.25999	HPCA	Homo sapiens hippocalcin (HPCA), mRNA.
APEH	44.82522	48.07599	50.98653	67.23245	44.40372	47.70815	47.88777	57.32629	38.7514	52.05306	40.48194	67.22195	APEH	Homo sapiens acylaminoacyl-peptide hydrolase (APEH), mRNA.,
DEFB131	30.83872	25.42949	15.68283	11.87447	17.89052	12.45265	27.4262	9.30196	16.38961	9.98067	6.57924	4.97844	DEFB131	Homo sapiens defensin, beta 131 (DEFB131), mRNA.
NKX6-2	7.96441	12.80317	8.55924	243.05838	23.32657	9.20535	9.99727	9.6966	6.94163	8.63652	19.83556	7.11835	NKX6-2	Homo sapiens NK6 homeobox 2 (NKX6-2), mRNA.
NKX6-3	2.66432	1.62702	2.03589	1.6957	2.27727	2.67452	4.24368	2.82147	0.77388	1.85193	1.20411	2.06687	NKX6-3	Homo sapiens NK6 homeobox 3 (NKX6-3), mRNA.,
NKX6-1	0.33235	0.1506	1.09527	2.18268	0.12528	0.64275	0.86988	0.64262	0.83118	0.50165	0.14728	2.43483	NKX6-1	Homo sapiens NK6 homeobox 1 (NKX6-1), mRNA.
DPY19L2P4	15.19966	14.26635	16.18429	3.91983	10.62137	14.7559	11.55498	9.33667	8.18218	9.59676	12.2877	5.91737	DPY19L2P4	Homo sapiens dpy-19-like 2 pseudogene 4 (C. elegans) (DPY19L2P4), non-coding RNA.
KCTD12	34.95671	30.9372	24.16691	22.86089	47.54989	28.26661	22.76288	12.27153	71.17158	22.50174	41.62574	62.92996	KCTD12	Homo sapiens potassium channel tetramerisation domain containing 12 (KCTD12), mRNA.,
CRCP	40.02785	33.8997	38.44032	58.02061	36.75667	33.22138	46.87089	45.46512	47.39126	44.33324	46.42735	45.01339	CRCP	Homo sapiens CGRP receptor component (CRCP), transcript variant 5, non-coding RNA.
KCTD10	23.38897	22.41054	24.288	24.08718	21.29185	24.26669	24.37393	22.83568	28.90544	26.06191	22.83339	28.9119	KCTD10	Homo sapiens potassium channel tetramerisation domain containing 10 (KCTD10), mRNA.,
ANKUB1	1.95447	2.01087	1.77285	3.42909	2.2668	2.08798	2.47369	1.9582	1.79942	1.72647	2.19306	1.79753	ANKUB1	Homo sapiens ankyrin repeat and ubiquitin domain containing 1 (ANKUB1), mRNA.
DPY19L2P1	23.12294	23.29657	35.02456	13.9827	28.5194	29.3283	24.36498	26.71976	17.20769	25.39556	28.29573	19.84892	DPY19L2P1	Homo sapiens dpy-19-like 2 pseudogene 1 (C. elegans) (DPY19L2P1), non-coding RNA.
DPY19L2P2	33.25502	37.26038	36.34246	28.82387	32.28971	35.58024	34.24282	32.56081	30.91764	39.26619	34.23254	36.32997	DPY19L2P2	Homo sapiens dpy-19-like 2 pseudogene 2 (C. elegans) (DPY19L2P2), transcript variant 2, non-coding RNA.
DPY19L2P3	6.60966	6.69749	6.33647	2.10781	6.21064	6.02617	4.65849	4.7099	5.21758	6.31404	5.96742	4.00586	DPY19L2P3	Homo sapiens dpy-19-like 2 pseudogene 3 (C. elegans) (DPY19L2P3), non-coding RNA.
KCTD19	0.18501	0.15095	0.3636	0.44185	0.12718	0.21553	0.24977	0.28164	0.99447	0.26761	0.24066	0.22837	KCTD19	Homo sapiens potassium channel tetramerisation domain containing 19 (KCTD19), mRNA.
KCTD18	8.89189	8.36368	8.18758	11.88692	9.22068	9.73412	8.77915	8.67892	9.58816	8.20359	6.6094	10.51995	KCTD18	Homo sapiens potassium channel tetramerisation domain containing 18 (KCTD18), mRNA.,
MIR1302-11	2.74504	4.9059	2.05963	1.32087	1.70616	3.99522	2.187	3.41707	1.01631	2.78748	1.16965	1.07007	n/a	n/a
H6PD	12.0934	14.1362	10.85315	26.98052	16.90624	13.64344	17.34604	16.74025	22.84593	15.55276	13.46338	19.34528	H6PD	Homo sapiens hexose-6-phosphate dehydrogenase (glucose 1-dehydrogenase) (H6PD), mRNA.
SLC25A35	1.95885	2.34077	1.23268	4.74019	2.76515	2.07806	1.95298	3.11439	2.5824	2.42424	2.36848	3.50741	SLC25A35	Homo sapiens solute carrier family 25, member 35 (SLC25A35), mRNA.,
SLC25A34	11.20068	9.22262	10.51046	13.61493	12.71412	7.32959	14.71986	14.97987	12.77934	11.8686	14.24838	11.22091	SLC25A34	Homo sapiens solute carrier family 25, member 34 (SLC25A34), mRNA.
SLC25A37	23.38271	21.39585	25.23994	22.31954	21.50705	24.08516	24.45688	32.29606	28.93084	23.3523	18.64133	29.86458	SLC25A37	Homo sapiens solute carrier family 25 (mitochondrial iron transporter), member 37 (SLC25A37), nuclear gene encoding mitochondrial protein, mRNA.,
SLC25A36	49.83477	54.38971	51.64445	20.8982	41.34375	52.34149	34.56526	35.22814	50.02156	36.09715	50.24946	27.27185	SLC25A36	Homo sapiens solute carrier family 25 (pyrimidine nucleotide carrier ), member 36 (SLC25A36), transcript variant 2, mRNA.,Homo sapiens solute carrier family 25 (pyrimidine nucleotide carrier ), member 36 (SLC25A36), transcript variant 1, mRNA.,Homo sapiens solute carrier family 25 (pyrimidine nucleotide carrier ), member 36 (SLC25A36), transcript variant 2, mRNA.,
SLC25A30	8.1294	8.02747	9.26843	5.5586	10.1569	7.84018	6.07077	5.72717	8.17918	6.6508	8.433	9.31511	SLC25A30	Homo sapiens solute carrier family 25, member 30 (SLC25A30), nuclear gene encoding mitochondrial protein, mRNA.,
SLC25A33	33.13222	34.45605	22.11039	19.53949	40.67657	31.64541	29.4989	38.91741	29.91792	38.29279	28.17476	27.75042	SLC25A33	Homo sapiens solute carrier family 25 (pyrimidine nucleotide carrier), member 33 (SLC25A33), nuclear gene encoding mitochondrial protein, mRNA.
SLC25A39	36.5939	35.36478	38.62837	61.31654	46.35665	33.81589	48.99011	51.58631	52.78187	52.16475	39.82527	71.68262	SLC25A39	Homo sapiens solute carrier family 25, member 39 (SLC25A39), transcript variant 2, mRNA.,
SLC25A38	19.37011	19.62231	22.4988	22.06861	20.88816	23.71226	21.41979	19.78067	18.06705	20.742	21.80937	24.96758	SLC25A38	Homo sapiens solute carrier family 25, member 38 (SLC25A38), nuclear gene encoding mitochondrial protein, mRNA.
TUBA1C	14.25385	13.86802	6.54761	10.14572	10.8479	6.50557	6.92113	7.27961	13.39171	5.89695	7.1859	13.07245	TUBA1C	Homo sapiens tubulin, alpha 1c (TUBA1C), mRNA.,
TUBA1B	1295.74354	1619.54538	1675.1336	1220.92583	1048.16014	1502.4725	1091.50899	1132.81079	833.54038	1323.86781	1319.49421	1198.2871	TUBA1B	Homo sapiens tubulin, alpha 1b (TUBA1B), mRNA.,
TUBA1A	341.9305	421.26655	429.31116	811.10749	385.186	402.5175	293.36493	319.75665	314.3918	361.63031	331.2839	344.89999	TUBA1A	Homo sapiens tubulin, alpha 1a (TUBA1A), transcript variant 3, mRNA.,
FAR2P1	1.38433	0.70937	1.45213	1.0565	0.5688	1.11336	0.70069	1.1152	0.47046	0.4574	1.08584	0.59006	LOC440905	Homo sapiens uncharacterized LOC440905 (LOC440905), non-coding RNA.
IGSF10	1.95089	1.36421	0.99138	0.56931	0.68421	1.80268	1.38905	0.66028	3.38005	0.43688	0.82605	0.6231	IGSF10	Homo sapiens immunoglobulin superfamily, member 10 (IGSF10), transcript variant 3, mRNA.
IGSF11	31.06622	29.68901	27.09271	29.2086	42.14407	35.47175	31.34283	25.4808	30.50904	33.48832	37.88984	27.5248	IGSF11	Homo sapiens immunoglobulin superfamily, member 11 (IGSF11), transcript variant 1, mRNA.,
FAM102B	41.12542	51.54824	55.43102	23.18803	28.38518	45.87555	25.3507	24.51134	24.4734	31.30634	41.40076	21.76699	FAM102B	Homo sapiens family with sequence similarity 102, member B (FAM102B), mRNA.
FAM102A	59.59045	58.79951	57.07612	183.91639	69.68401	58.13418	78.7546	85.12452	59.07633	74.10637	54.8704	83.06657	FAM102A	Homo sapiens family with sequence similarity 102, member A (FAM102A), transcript variant 2, mRNA.,
RIMKLA	22.59479	28.27755	28.15873	13.37746	17.24541	26.15024	15.331	15.20013	7.52901	18.81341	16.70287	11.64477	RIMKLA	Homo sapiens ribosomal modification protein rimK-like family member A (RIMKLA), mRNA.
RIMKLB	40.943	34.99385	31.24318	28.16587	55.18065	33.41811	44.19441	45.74744	76.25935	44.95581	55.25752	45.21205	RIMKLB	Homo sapiens ribosomal modification protein rimK-like family member B (RIMKLB), mRNA.,
PCID2	27.13425	28.10329	27.30272	27.95151	32.75845	30.16209	31.70457	26.0283	28.33032	27.92446	30.0801	34.80369	PCID2	Homo sapiens PCI domain containing 2 (PCID2), transcript variant 5, mRNA.,Homo sapiens PCI domain containing 2 (PCID2), transcript variant 2, mRNA.,
POMT1	27.29826	29.70043	34.86127	44.1535	28.26408	33.90373	37.43936	43.50482	35.27992	34.72944	35.81709	46.87551	POMT1	Homo sapiens protein-O-mannosyltransferase 1 (POMT1), transcript variant 5, mRNA.,Homo sapiens protein-O-mannosyltransferase 1 (POMT1), transcript variant 2, mRNA.,Homo sapiens protein-O-mannosyltransferase 1 (POMT1), transcript variant 5, mRNA.,
POMT2	12.93328	11.58412	11.76751	30.04008	14.25928	12.57907	13.22718	15.58847	9.76969	14.31364	12.44963	16.52893	POMT2	Homo sapiens protein-O-mannosyltransferase 2 (POMT2), mRNA.
AIF1	10.76827	9.23423	4.42173	11.72311	18.24734	8.96694	4.17835	3.83813	25.65757	4.97288	8.10272	60.26814	AIF1	Homo sapiens allograft inflammatory factor 1 (AIF1), transcript variant 3, mRNA.,
AGPS	18.01991	21.47208	19.52797	10.1619	16.47593	20.95188	11.9143	9.35927	13.15131	12.01594	17.84725	11.80175	AGPS	Homo sapiens alkylglycerone phosphate synthase (AGPS), mRNA.,
STOM	39.4979	31.98851	19.88529	28.07282	99.71572	30.97064	44.67413	36.53126	126.67694	48.85973	98.28699	99.3522	STOM	Homo sapiens stomatin (STOM), transcript variant 3, mRNA.
LOC400706	20.65414	17.95566	20.19055	18.38709	16.95375	19.56164	22.6202	24.63139	17.79231	18.67711	18.83963	17.80454	n/a	n/a
NPLOC4	44.94139	54.86162	49.61421	68.37835	53.44976	54.16619	49.94162	58.89633	44.802	55.58048	49.92829	57.52418	NPLOC4	Homo sapiens nuclear protein localization 4 homolog (S. cerevisiae) (NPLOC4), mRNA.,
TMEM86A	8.5458	8.71848	8.9622	9.80244	6.87429	8.70723	7.95425	7.92709	6.41684	7.95263	8.07124	7.4775	TMEM86A	Homo sapiens transmembrane protein 86A (TMEM86A), mRNA.
TMEM86B	11.22923	12.20237	10.51091	21.97033	11.14884	11.05466	17.87841	17.29023	11.66994	13.24873	7.6317	15.92776	TMEM86B	Homo sapiens transmembrane protein 86B (TMEM86B), mRNA.
LGALS12	1.56413	2.21344	3.27126	2.81882	2.70101	2.24545	2.81209	2.38735	2.86661	2.28226	3.31728	2.31026	LGALS12	Homo sapiens lectin, galactoside-binding, soluble, 12 (LGALS12), transcript variant 2, mRNA.
LGALS14	7.63764	5.97539	5.37537	9.85396	6.13852	8.4428	4.49985	9.09563	6.7098	6.37583	6.93857	6.57992	LGALS14	Homo sapiens lectin, galactoside-binding, soluble, 14 (LGALS14), transcript variant 1, mRNA.
SSBP4	79.62314	60.23904	72.02554	74.18782	62.95472	75.33957	85.01728	92.47589	69.98093	88.65657	57.3047	106.57011	SSBP4	Homo sapiens single stranded DNA binding protein 4 (SSBP4), transcript variant 1, mRNA.
LOC101927657	21.41112	20.64738	23.29731	21.23766	23.42181	21.18966	22.96885	20.96945	18.86551	24.2772	19.91891	17.12069	n/a	n/a
LOC101927653	2.64355	2.67616	2.60103	2.73193	2.56196	1.64744	3.15623	4.12521	3.44972	3.21876	3.70664	3.23339	n/a	n/a
PBLD	10.70367	8.6677	7.87153	11.33011	9.81981	8.67687	10.18798	11.94954	14.68902	8.36946	10.19447	8.3303	PBLD	Homo sapiens phenazine biosynthesis-like protein domain containing (PBLD), transcript variant 1, mRNA.,
PGPEP1	58.05007	44.5407	43.31368	91.00418	60.85707	43.52555	70.48401	69.68302	72.79349	66.59968	57.82973	78.94311	PGPEP1	Homo sapiens pyroglutamyl-peptidase I (PGPEP1), mRNA.
SMU1	31.10745	29.26011	29.4274	27.48088	28.38928	27.52042	29.13948	27.95299	33.39402	30.61756	30.77311	28.82248	SMU1	Homo sapiens smu-1 suppressor of mec-8 and unc-52 homolog (C. elegans) (SMU1), mRNA.,
SSRP1	48.72417	50.07734	51.28272	63.68852	49.54546	49.2558	46.5109	60.95841	47.72101	52.6709	45.37157	60.67684	SSRP1	Homo sapiens structure specific recognition protein 1 (SSRP1), mRNA.,
IRAK1BP1	8.91732	10.35904	9.67086	3.71321	9.51262	9.46284	7.31966	5.24227	7.37169	8.30876	9.41586	4.78778	IRAK1BP1	Homo sapiens interleukin-1 receptor-associated kinase 1 binding protein 1 (IRAK1BP1), mRNA.,
LOC100506085	5.64254	4.9604	6.29801	4.11291	5.56372	5.57031	5.00871	5.47917	5.49089	4.85685	5.78879	4.45583	LOC100506085	Homo sapiens uncharacterized LOC100506085 (LOC100506085), non-coding RNA.
LOC100506083	4.9801	3.46063	3.21979	6.67161	4.82047	2.54568	4.81153	5.05815	6.60817	5.08987	5.68125	4.5213	LOC100506083	Homo sapiens uncharacterized LOC100506083 (LOC100506083), non-coding RNA.
C1orf174	22.23689	17.04187	18.28473	27.20805	19.22846	18.05414	24.30814	20.7946	24.85434	20.40273	22.47889	22.74209	C1orf174	Homo sapiens chromosome 1 open reading frame 174 (C1orf174), mRNA.
LINC00400	11.224	11.63218	7.29023	4.91423	6.22721	9.88871	6.17184	4.46714	3.13566	3.85746	10.77	4.89638	n/a	n/a
LINC00403	52.14402	57.17309	57.76547	28.67321	33.30462	61.53183	74.22643	56.15648	34.25334	42.45125	45.42062	45.5891	n/a	n/a
LINC00408	0.71863	1.30328	0.32497	3.09903	0.26238	0.83108	0.78207	1.40115	1.73947	0.73934	0.30777	0.41623	n/a	n/a
GPC1	80.18597	82.86196	93.30003	140.63469	88.4473	94.6125	130.54971	130.82625	106.60253	122.98216	80.70376	140.46865	GPC1	Homo sapiens glypican 1 (GPC1), mRNA.
GPC2	0.98984	2.68146	1.37709	4.77746	2.14277	1.03311	1.48797	1.86182	2.83223	1.81181	0.9427	2.46273	GPC2	Homo sapiens glypican 2 (GPC2), mRNA.,
GPC3	0.30609	0.66463	0.43162	0.66646	0.5246	0.60806	0.37002	0.42786	2.33964	0.45707	0.36471	0.54107	GPC3	Homo sapiens glypican 3 (GPC3), transcript variant 2, mRNA.
GPC4	7.67738	7.28111	4.98693	6.17859	13.62463	7.80386	6.83907	7.07214	15.3697	10.89577	12.96305	8.51213	GPC4	Homo sapiens glypican 4 (GPC4), mRNA.,
GPC5	20.87606	15.72035	6.5377	12.38286	26.34453	13.03334	22.25516	27.3394	22.34524	32.26897	21.80509	19.98705	GPC5	Homo sapiens glypican 5 (GPC5), mRNA.
GPC6	6.03518	4.23947	4.17859	2.63847	3.09494	5.64895	4.36379	3.30248	18.21904	4.24571	2.87498	2.50696	GPC6	Homo sapiens glypican 6 (GPC6), mRNA.,
LRFN5	56.99407	59.25675	61.74042	28.88916	51.9566	64.14615	54.24774	48.37142	53.5044	62.28715	52.35195	41.31262	LRFN5	Homo sapiens leucine rich repeat and fibronectin type III domain containing 5 (LRFN5), mRNA.
SNTN	12.55934	8.93239	10.50477	10.08671	12.47478	9.14315	17.68272	16.63183	16.96215	10.15476	16.70767	10.28592	SNTN	Homo sapiens sentan, cilia apical structure protein (SNTN), mRNA.
DOC2GP	1.32749	0.58448	1.80081	7.79007	0.48111	1.47192	0.98154	1.39104	0.79506	3.14291	0.61691	1.16099	DOC2GP	Homo sapiens double C2-like domains, gamma, pseudogene (DOC2GP), non-coding RNA.
LOC100996437	5.57768	9.09261	6.87031	32.24789	11.06463	5.196	11.24577	15.71968	10.17416	8.63735	6.41528	10.25788	n/a	n/a
ANKDD1B	1.27026	0.98093	1.59102	0.5425	1.56012	1.00808	1.19464	1.31028	2.08747	1.05884	1.66572	0.97919	ANKDD1B	Homo sapiens ankyrin repeat and death domain containing 1B (ANKDD1B), mRNA.
GAREM2	20.24749	15.8114	10.83004	29.54849	22.16117	18.02974	26.27083	33.51873	21.105	27.79534	23.88904	40.59575	GAREML	Homo sapiens GRB2 associated, regulator of MAPK1-like (GAREML), transcript variant 1, mRNA.
AKR1C6P	0.60249	0.8296	0.97616	0.33104	0.49406	0.49583	0.7812	0.85027	1.13125	0.77897	0.76413	0.51987	AKR1C6P	Homo sapiens aldo-keto reductase family 1, member C6, pseudogene (AKR1C6P), non-coding RNA.
LOC91450	1.48808	1.424	1.59376	3.10432	2.11172	1.59879	2.2218	2.04253	3.45923	1.83014	2.08003	2.74364	LOC91450	Homo sapiens uncharacterized LOC91450 (LOC91450), non-coding RNA.
JMJD1C-AS1	0.62235	0.49175	0.61946	0.34871	0.10092	0.82762	0.49895	0.88023	0.07353	0.48044	0.23464	0.31277	JMJD1C-AS1	Homo sapiens JMJD1C antisense RNA 1 (JMJD1C-AS1), non-coding RNA.
LOC100996291	11.66578	7.08251	8.01665	15.28225	6.72826	6.80981	12.66888	15.75024	14.36696	11.40166	13.40775	10.79767	LOC100996291	Homo sapiens uncharacterized LOC100996291 (LOC100996291), non-coding RNA.
NXF2B	0.23792	0.23976	0.24718	0.0265	0.20625	0.06697	0.16458	0.3152	0.16726	0.22791	0.28332	0.36907	NXF2	Homo sapiens nuclear RNA export factor 2 (NXF2), mRNA.,
ALDH3A2	42.72296	41.9598	44.86697	44.75681	70.0773	40.96438	43.80869	32.55579	76.69859	39.69724	61.64509	52.88843	ALDH3A2	Homo sapiens aldehyde dehydrogenase 3 family, member A2 (ALDH3A2), transcript variant 2, mRNA.,
ALDH3A1	0.57078	0.17229	0.44449	1.04167	0.50727	0.07294	0.14308	0.32028	0.15726	0.22943	0.633	0.45901	ALDH3A1	Homo sapiens aldehyde dehydrogenase 3 family, member A1 (ALDH3A1), transcript variant 2, mRNA.
EDC3	20.40095	19.44535	19.89181	25.33304	19.23836	17.15436	19.86293	19.80686	16.08257	19.91802	17.44887	21.14675	EDC3	Homo sapiens enhancer of mRNA decapping 3 (EDC3), transcript variant 1, mRNA.
EDC4	33.49975	38.85273	40.06571	54.68055	31.58865	35.12479	39.76366	41.17341	34.86848	37.16194	30.56297	45.66306	EDC4	Homo sapiens enhancer of mRNA decapping 4 (EDC4), mRNA.,
LOC101928177	5.07288	6.10163	16.27131	1.11879	10.08688	14.94386	9.15557	3.17191	12.12905	5.49443	8.57218	10.0281	n/a	n/a
LOC101928174	3.75082	4.18967	5.69705	3.51096	3.78118	4.6155	4.53828	4.54531	4.2059	4.47791	5.2606	3.9061	n/a	n/a
ANAPC1	28.6376	31.29556	31.42845	20.37321	25.81107	29.87229	21.66375	19.76708	21.33991	24.59475	25.67645	19.9988	ANAPC1	Homo sapiens anaphase promoting complex subunit 1 (ANAPC1), mRNA.
ANAPC2	29.89566	31.95442	33.01876	84.07016	33.20114	29.60574	43.11279	40.83793	39.83413	34.92288	30.36751	53.41821	ANAPC2	Homo sapiens anaphase promoting complex subunit 2 (ANAPC2), mRNA.,
ANAPC5	76.5399	92.04994	75.98742	127.9868	87.25482	77.47583	76.15216	64.89342	86.50145	70.8017	84.74092	70.46357	ANAPC5	Homo sapiens anaphase promoting complex subunit 5 (ANAPC5), transcript variant 1, mRNA.,
ANAPC4	25.61857	31.4513	26.43467	19.4816	28.44613	28.36519	21.9908	24.64681	32.43312	21.179	29.06308	20.50885	ANAPC4	Homo sapiens anaphase promoting complex subunit 4 (ANAPC4), mRNA.,
ANAPC7	43.87502	47.19518	46.38074	33.6031	44.13538	46.74166	36.68957	33.56545	32.46738	39.98787	39.06539	37.5227	ANAPC7	Homo sapiens anaphase promoting complex subunit 7 (ANAPC7), transcript variant 2, mRNA.
KIR3DX1	15.35406	15.85253	16.34937	11.23831	15.91917	15.45118	18.52398	18.61684	18.05077	14.96577	17.41792	14.08686	KIR3DX1	Homo sapiens killer cell immunoglobulin-like receptor, three domains, X1 (KIR3DX1), non-coding RNA.
PSMD14	60.10748	63.91212	62.35566	47.00396	56.91449	67.76664	43.08726	38.66539	50.52083	53.41171	62.70951	52.52457	PSMD14	Homo sapiens proteasome (prosome, macropain) 26S subunit, non-ATPase, 14 (PSMD14), mRNA.
PSMD11	39.31441	42.17219	40.80582	36.81685	36.51041	41.66248	34.58742	34.42341	40.14528	39.48628	41.72216	38.1982	PSMD11	Homo sapiens proteasome (prosome, macropain) 26S subunit, non-ATPase, 11 (PSMD11), transcript variant 1, mRNA.
PSMD10	46.13485	47.87241	52.0274	36.98574	43.11037	48.78589	33.87457	24.80898	46.75591	40.54523	54.40305	46.37501	PSMD10	Homo sapiens proteasome (prosome, macropain) 26S subunit, non-ATPase, 10 (PSMD10), transcript variant 1, mRNA.
PSMD13	50.27167	52.45509	54.80293	67.03553	51.79528	60.64896	56.90683	46.65885	59.78734	55.47346	50.99053	63.9247	PSMD13	Homo sapiens proteasome (prosome, macropain) 26S subunit, non-ATPase, 13 (PSMD13), transcript variant 1, mRNA.
PSMD12	62.39653	67.88216	60.94526	31.01397	49.89262	61.07811	44.41966	38.65242	47.75178	46.22212	60.22576	33.70355	PSMD12	Homo sapiens proteasome (prosome, macropain) 26S subunit, non-ATPase, 12 (PSMD12), transcript variant 2, mRNA.
RTFDC1	76.85048	75.35993	72.96583	105.84501	84.0624	75.04624	68.93797	77.76331	70.7163	77.26772	71.92082	81.48294	RTFDC1	Homo sapiens replication termination factor 2 domain containing 1 (RTFDC1), mRNA.,
NMI	2.7652	1.68615	2.3333	2.97741	4.51385	3.01498	1.90259	1.47267	4.53538	1.93657	1.66553	5.89972	NMI	Homo sapiens N-myc (and STAT) interactor (NMI), mRNA.,
EXOSC10	51.76788	52.09217	45.16554	57.96621	62.95484	46.51699	63.09693	74.16398	69.26325	62.1424	52.66233	61.4964	EXOSC10	Homo sapiens exosome component 10 (EXOSC10), transcript variant 1, mRNA.
MOBP	65.50052	132.90127	43.29199	669.04462	140.59423	52.44777	107.67749	56.54016	56.4863	93.99208	62.98274	37.9945	MOBP	Homo sapiens myelin-associated oligodendrocyte basic protein (MOBP), transcript variant 1, mRNA.
MYLK4	2.8541	2.52445	2.46789	1.62409	2.28491	3.6291	2.29407	1.96907	2.98891	2.56555	2.95531	2.00852	MYLK4	Homo sapiens myosin light chain kinase family, member 4 (MYLK4), mRNA.,
MYLK2	0.92252	0.88865	1.2172	1.93509	0.39812	1.09721	1.25864	1.28368	0.3783	0.78083	0.24849	1.84446	MYLK2	Homo sapiens myosin light chain kinase 2 (MYLK2), mRNA.,
MYLK3	11.37344	9.09269	10.99119	11.04162	9.76878	9.24068	12.70141	12.44336	13.94224	11.49163	13.2141	11.35756	MYLK3	Homo sapiens myosin light chain kinase 3 (MYLK3), mRNA.,
TRMT44	19.16585	19.91498	25.76887	38.12547	23.19613	19.70739	31.92504	33.15437	29.91851	23.87362	20.94723	28.28209	TRMT44	Homo sapiens tRNA methyltransferase 44 homolog (S. cerevisiae) (TRMT44), mRNA.,
MOB2	28.74171	29.77725	31.77175	56.00192	27.11401	26.53286	33.50687	32.26048	23.43023	32.87346	29.73523	34.23325	MOB2	Homo sapiens MOB kinase activator 2 (MOB2), transcript variant 2, mRNA.
PQLC3	4.88322	7.38772	7.02588	3.64374	7.48239	6.17973	3.32347	3.22211	8.3437	5.33187	5.1245	4.03478	PQLC3	Homo sapiens PQ loop repeat containing 3 (PQLC3), mRNA.,
PQLC2	19.16693	16.48112	18.98717	32.65258	19.10127	17.74589	24.70976	24.45053	18.7433	22.47153	18.34448	26.85245	PQLC2	Homo sapiens PQ loop repeat containing 2 (PQLC2), transcript variant 1, mRNA.
MOB4	41.67738	38.7096	42.13145	14.91695	33.75557	41.60674	22.76649	18.3395	28.37476	27.24108	33.22971	18.88727	MOB4	Homo sapiens MOB family member 4, phocein (MOB4), transcript variant 2, mRNA.
LOXHD1	2.55837	3.17099	2.73042	5.64521	1.42683	1.70238	2.96913	3.64923	0.50352	0.98781	0.62617	1.24537	LOXHD1	Homo sapiens lipoxygenase homology domains 1 (LOXHD1), transcript variant 1, mRNA.,Homo sapiens lipoxygenase homology domains 1 (LOXHD1), transcript variant 2, mRNA.,Homo sapiens lipoxygenase homology domains 1 (LOXHD1), transcript variant 1, mRNA.,
LRRC25	9.30586	7.14291	8.394	11.2489	9.26686	8.79461	13.8026	11.42553	13.11884	9.76031	9.35482	12.26806	LRRC25	Homo sapiens leucine rich repeat containing 25 (LRRC25), mRNA.,
LRRC23	14.58644	14.37578	15.65023	25.04459	14.66397	12.8613	15.67548	18.25339	14.43577	17.63068	15.91014	18.96444	LRRC23	Homo sapiens leucine rich repeat containing 23 (LRRC23), transcript variant 3, mRNA.
HMGB3	11.27872	9.8485	10.81502	4.65241	6.21467	12.03486	7.15109	10.21722	9.71355	9.60447	7.55167	9.75246	HMGB3	Homo sapiens high mobility group box 3 (HMGB3), mRNA.,
HMGB2	24.53498	21.1572	21.67011	20.02986	26.62924	24.60243	32.5398	30.12504	56.42425	25.09391	23.76671	31.99375	HMGB2	Homo sapiens high mobility group box 2 (HMGB2), transcript variant 3, mRNA.
HMGB1	113.22819	96.10027	90.64706	74.34071	100.97218	101.13234	89.02227	105.27205	144.77689	95.84984	104.73481	89.59512	HMGB1	Homo sapiens high mobility group box 1 (HMGB1), mRNA.,
CHP1	108.77427	98.56349	96.35373	69.2101	83.65663	93.66741	96.13336	91.54238	92.90849	96.60812	95.24083	70.05118	CHP1	Homo sapiens calcineurin-like EF-hand protein 1 (CHP1), mRNA.
GCHFR	8.05123	6.65008	8.80781	11.01704	9.15721	9.81573	11.00807	5.85193	7.30802	11.92309	9.88967	14.28718	GCHFR	Homo sapiens GTP cyclohydrolase I feedback regulator (GCHFR), mRNA.
MNDA	3.45586	1.99025	1.66882	3.21142	4.14204	2.50112	1.3012	1.19271	5.55381	2.2207	0.95534	5.94025	MNDA	Homo sapiens myeloid cell nuclear differentiation antigen (MNDA), mRNA.
MND1	3.08652	2.14072	1.56488	1.94031	0.60907	1.30915	1.11061	2.05181	1.30373	2.50726	1.8418	1.25822	MND1	Homo sapiens meiotic nuclear divisions 1 homolog (S. cerevisiae) (MND1), transcript variant 2, mRNA.
PSMD5-AS1	22.38072	16.38701	9.93553	10.07892	14.42138	14.33783	15.02873	13.81822	15.82115	15.58808	16.90912	13.89542	LOC253039	Homo sapiens uncharacterized LOC253039 (LOC253039), non-coding RNA.
FGFR1OP	24.67736	27.07687	25.56376	16.39635	28.1374	27.14973	25.70898	25.41162	26.9325	24.2495	27.37804	19.35541	FGFR1OP	Homo sapiens FGFR1 oncogene partner (FGFR1OP), transcript variant 2, mRNA.,
CALY	205.13671	216.74929	269.1434	226.95019	184.38981	239.69604	268.03739	303.36996	184.86882	276.85296	213.81722	253.46719	CALY	Homo sapiens calcyon neuron-specific vesicular protein (CALY), mRNA.
CALR	190.0321	177.86753	147.22615	276.34384	286.11885	158.69344	150.74083	148.48662	192.47973	183.03001	172.36709	278.84889	CALR	Homo sapiens calreticulin (CALR), mRNA.
CALU	33.32391	31.59871	30.68702	18.67391	29.1978	35.43047	24.14026	23.76219	29.91167	25.29374	28.59422	26.09501	CALU	Homo sapiens calumenin (CALU), transcript variant 4, mRNA.
CHPF	35.20796	26.47095	35.68847	52.47399	29.86682	33.94785	40.96536	46.15675	38.99782	39.39982	29.19202	47.74787	CHPF	Homo sapiens chondroitin polymerizing factor (CHPF), transcript variant 2, mRNA.
COL23A1	6.73651	4.94494	7.22727	6.81228	4.52118	8.2563	11.14232	12.72004	6.97962	7.65595	7.00984	7.8031	COL23A1	Homo sapiens collagen, type XXIII, alpha 1 (COL23A1), mRNA.,
AGMO	2.26525	2.19093	1.7667	2.97278	2.37546	2.07868	3.2825	4.02344	5.80538	2.49228	2.83487	2.51212	AGMO	Homo sapiens alkylglycerol monooxygenase (AGMO), mRNA.
BTN2A3P	2.23353	3.13397	2.32086	3.67829	2.95308	3.40669	3.47029	2.92735	4.5935	2.73544	3.22224	3.97173	n/a	n/a
RIBC1	1.31913	0.62421	0.98799	1.57921	2.18432	1.09543	0.97697	1.57979	1.5514	0.90729	1.40899	1.66532	RIBC1	Homo sapiens RIB43A domain with coiled-coils 1 (RIBC1), transcript variant 2, mRNA.
GSTTP1	2.94527	3.34022	3.58027	0.47205	3.51623	2.26179	1.74701	2.69455	2.57322	3.02986	1.04114	1.20507	GSTTP1	Homo sapiens glutathione S-transferase theta pseudogene 1 (GSTTP1), non-coding RNA.
GSTTP2	3.87444	3.91275	4.2056	3.78489	3.33877	3.21152	5.43609	5.15458	5.75311	4.9341	4.79267	4.86084	GSTTP2	Homo sapiens glutathione S-transferase theta pseudogene 2 (GSTTP2), non-coding RNA.
CLEC1A	1.41257	1.80816	1.46911	2.52326	1.71997	1.20224	1.2203	1.40757	6.50005	1.49164	1.47062	1.6641	CLEC1A	Homo sapiens C-type lectin domain family 1, member A (CLEC1A), mRNA.,
C5orf47	0.68418	1.09242	1.02633	0.11559	0.48958	0.60213	0.38401	0.71195	0.27793	0.62003	0.2769	0.15085	C5orf47	Homo sapiens chromosome 5 open reading frame 47 (C5orf47), mRNA.
C5orf42	32.94299	35.85467	35.51115	20.14596	39.01481	36.57502	39.8622	37.11773	52.59323	35.6263	37.18697	24.91078	C5orf42	Homo sapiens chromosome 5 open reading frame 42 (C5orf42), mRNA.,
RFFL	15.6372	19.27995	15.45362	58.37167	21.91101	16.74506	15.09335	16.31682	13.93638	17.03949	18.66464	19.04649	RFFL	Homo sapiens ring finger and FYVE-like domain containing E3 ubiquitin protein ligase (RFFL), transcript variant 2, mRNA.,Homo sapiens ring finger and FYVE-like domain containing E3 ubiquitin protein ligase (RFFL), transcript variant 1, non-coding RNA.,Homo sapiens ring finger and FYVE-like domain containing E3 ubiquitin protein ligase (RFFL), transcript variant 2, mRNA.,Homo sapiens ring finger a…
RFC3	7.50998	7.21035	9.7493	4.03688	6.36535	9.7489	6.94559	5.59148	12.15356	7.70349	7.90712	6.66854	RFC3	Homo sapiens replication factor C (activator 1) 3, 38kDa (RFC3), transcript variant 2, mRNA.,
RFC2	20.10073	20.10712	19.7005	23.94774	17.69294	17.32893	20.86409	19.06592	22.2492	20.7215	21.91049	23.08319	RFC2	Homo sapiens replication factor C (activator 1) 2, 40kDa (RFC2), transcript variant 2, mRNA.
FAM45A	25.66164	25.54646	27.94663	21.0151	24.80893	29.39737	20.65217	21.27622	17.89041	23.13548	21.2829	20.80172	FAM45B	Homo sapiens family with sequence similarity 45, member B (pseudogene) (FAM45B), non-coding RNA.,
RAB27A	7.072	5.70937	5.62141	7.27064	7.59708	5.66639	8.05055	7.44713	10.46881	8.23924	7.3098	9.09236	RAB27A	Homo sapiens RAB27A, member RAS oncogene family (RAB27A), transcript variant 3, mRNA.
RAB27B	26.81454	37.56143	38.27228	6.50702	15.33928	34.37367	11.88514	11.82641	13.84336	17.85895	30.21968	6.95979	RAB27B	Homo sapiens RAB27B, member RAS oncogene family (RAB27B), mRNA.
LSAMP	97.04697	119.74548	99.48087	49.94194	105.55394	112.20869	78.10034	73.3194	96.19698	107.06101	145.62243	70.94871	LSAMP	Homo sapiens limbic system-associated membrane protein (LSAMP), mRNA.,
FAM122A	12.35679	11.79727	11.48426	7.19254	10.32728	13.04246	10.01192	9.11936	9.19371	9.06148	9.61724	8.12579	FAM122A	Homo sapiens family with sequence similarity 122A (FAM122A), mRNA.
FAM122B	36.84989	36.28944	36.19843	17.19887	27.18674	35.17277	32.28193	29.88544	37.27239	25.35083	33.74825	27.21797	FAM122B	Homo sapiens family with sequence similarity 122B (FAM122B), transcript variant 3, mRNA.
FAM122C	11.21535	9.74872	12.42939	13.17824	10.36102	9.6984	15.70996	14.53726	18.44894	13.6789	15.57106	12.63602	FAM122C	Homo sapiens family with sequence similarity 122C (FAM122C), transcript variant 3, mRNA.
MIR6895	21.08858	8.59132	14.56912	33.90398	7.40117	22.6374	19.91435	11.40972	20.03405	11.59918	13.1964	18.23708	n/a	n/a
CYP2D6	5.99456	3.57066	6.01609	8.73815	3.15723	3.4866	6.48141	4.99805	4.55362	3.60494	3.17368	6.4261	CYP2D6	Homo sapiens cytochrome P450, family 2, subfamily D, polypeptide 6 (CYP2D6), transcript variant 1, mRNA.
CYP2D7	6.50049	5.34939	7.53419	14.92412	6.57835	6.6779	11.03786	11.19889	8.81632	9.04185	7.71257	12.46041	CYP2D7P1	Homo sapiens cytochrome P450, family 2, subfamily D, polypeptide 7 pseudogene 1 (CYP2D7P1), non-coding RNA.
C10orf54	10.82512	8.00612	4.99817	12.0674	26.11168	6.31135	16.7045	8.55151	15.61131	10.60064	15.97104	30.79051	C10orf54	Homo sapiens chromosome 10 open reading frame 54 (C10orf54), mRNA.
C10orf55	0.74181	0.9496	0.94364	0.8258	0.5993	0.82752	1.18441	0.58112	1.10026	1.32763	0.72938	0.84686	C10orf55	Homo sapiens chromosome 10 open reading frame 55 (C10orf55), mRNA.
ZNF774	9.75142	12.44079	10.57368	9.13982	10.49261	13.10564	14.58112	13.13129	6.71718	11.57532	10.16278	12.62026	ZNF774	Homo sapiens zinc finger protein 774 (ZNF774), mRNA.
LOC100144595	17.97652	9.23906	10.97636	32.96082	10.13978	8.19382	27.86385	22.54448	28.76025	25.5097	27.3781	23.44877	LOC100144595	Homo sapiens uncharacterized LOC100144595 (LOC100144595), mRNA.
ST3GAL5-AS1	16.62967	15.5523	11.93966	28.30787	17.86917	13.49122	17.95519	15.58003	18.65523	14.00615	18.0594	12.94134	n/a	n/a
DHX40	23.0773	23.71363	21.05334	17.09166	23.05011	26.14649	16.5419	16.33201	19.73798	17.84061	22.83847	17.01519	DHX40	Homo sapiens DEAH (Asp-Glu-Ala-His) box polypeptide 40 (DHX40), transcript variant 2, mRNA.,
ZNF773	23.13873	27.1978	27.29992	39.24364	27.42844	24.89415	30.00756	38.94879	34.40193	29.49619	26.93432	35.19755	ZNF773	Homo sapiens zinc finger protein 773 (ZNF773), mRNA.,
TRIM9	154.50183	154.07336	150.46715	134.78727	167.85262	155.98661	206.5303	189.71592	123.13403	164.78456	129.87225	170.51999	TRIM9	Homo sapiens tripartite motif containing 9 (TRIM9), transcript variant 1, mRNA.
PFN1	57.47497	59.34647	55.5353	87.46492	83.33034	53.74692	60.85023	68.09357	89.36575	62.50642	58.74103	153.74062	PFN1	Homo sapiens profilin 1 (PFN1), mRNA.
PFN2	427.80191	480.84423	464.7256	177.05684	312.39086	472.94647	353.40371	273.59022	319.0849	290.54573	336.84889	250.29029	PFN2	Homo sapiens profilin 2 (PFN2), transcript variant 1, mRNA.
PFN4	0.60249	0.53278	0.75043	1.59014	0.77368	0.97521	0.76237	1.06421	1.2468	1.38869	1.25611	0.99908	PFN4	Homo sapiens profilin family, member 4 (PFN4), mRNA.
ZNF770	48.02015	49.93115	47.54019	20.16217	54.09383	48.06092	39.81118	27.651	48.05945	46.31425	54.2576	27.75996	ZNF770	Homo sapiens zinc finger protein 770 (ZNF770), mRNA.,
TRIM3	29.06109	35.97406	39.40144	43.69827	27.94259	36.87212	29.46919	32.39465	24.04868	33.36277	30.09663	36.95413	TRIM3	Homo sapiens tripartite motif containing 3 (TRIM3), transcript variant 2, mRNA.,
TRIM2	266.12439	321.43388	284.4785	390.84985	294.16533	289.44326	241.75015	212.99259	194.43326	254.32695	280.76684	168.03489	TRIM2	Homo sapiens tripartite motif containing 2 (TRIM2), transcript variant 1, mRNA.
TRIM5	5.99644	5.99404	4.82456	9.1242	7.03851	5.87015	5.73146	5.38222	12.43231	5.87421	7.82115	10.16398	TRIM5	Homo sapiens tripartite motif containing 5 (TRIM5), transcript variant alpha, mRNA.
TRIM4	47.88188	46.48841	44.85284	29.56601	59.35264	43.12524	57.55535	46.96639	65.3694	43.20624	55.33455	38.02349	TRIM4	Homo sapiens tripartite motif containing 4 (TRIM4), transcript variant beta, mRNA.,
TRIM7	6.21413	7.97824	6.62537	5.46154	4.49351	6.84677	7.87191	6.91754	4.50073	6.24827	5.08327	10.39549	TRIM7	Homo sapiens tripartite motif containing 7 (TRIM7), transcript variant 6, mRNA.
TRIM6	2.61407	2.63427	2.28058	3.49867	2.41773	2.51399	3.37644	3.12274	3.84347	2.68726	2.64115	2.49332	TRIM6	Homo sapiens tripartite motif containing 6 (TRIM6), transcript variant 2, mRNA.
TSN	44.09957	43.06492	44.0351	26.69838	47.87276	42.41964	38.75471	34.48382	45.30009	40.27838	43.57883	35.33319	TSN	Homo sapiens translin (TSN), transcript variant 1, mRNA.
TSL	10.91642	8.98772	9.7162	12.47633	9.38472	8.82831	10.74191	11.72712	13.47696	9.6539	11.63622	7.97016	n/a	n/a
PPA2	57.61566	63.93319	54.6579	42.94964	67.81334	54.02021	47.61681	42.34703	60.31702	48.53134	62.12571	45.08877	PPA2	Homo sapiens pyrophosphatase (inorganic) 2 (PPA2), nuclear gene encoding mitochondrial protein, transcript variant 2, mRNA.
PPA1	159.3429	174.50212	154.98494	98.62372	186.34799	177.02341	129.72071	84.96837	115.67741	123.53391	169.99593	126.56369	PPA1	Homo sapiens pyrophosphatase (inorganic) 1 (PPA1), mRNA.
NUP62	18.56837	19.10436	18.53113	26.76822	16.85279	17.73246	20.35509	23.81834	16.25841	18.25568	18.77756	25.21491	NUP62	Homo sapiens nucleoporin 62kDa (NUP62), transcript variant 2, mRNA.
LIMS3-LOC440895	0.94884	0.34581	0.35517	0.23413	0.61624	0.37995	0.46223	0.21645	3.51444	0.50344	0.49468	0.5599	LIMS3-LOC440895	Homo sapiens LIMS3-LOC440895 readthrough (LIMS3-LOC440895), non-coding RNA.
CPEB2-AS1	5.81962	6.55573	5.09807	4.11274	6.30428	6.37231	5.91847	6.13303	4.38519	5.5751	5.9415	3.38983	LOC441009	Homo sapiens uncharacterized LOC441009 (LOC441009), non-coding RNA.
CSF1R	28.01909	18.21694	7.30212	33.51208	21.22528	16.64431	13.67337	3.86524	45.40788	7.90403	20.6873	65.12079	CSF1R	Homo sapiens colony stimulating factor 1 receptor (CSF1R), mRNA.,
SIPA1	6.51944	6.71305	3.95727	28.07107	11.4438	5.61915	5.97611	6.01674	9.32867	5.04915	6.74223	21.13293	SIPA1	Homo sapiens signal-induced proliferation-associated 1 (SIPA1), transcript variant 2, mRNA.
RMND1	22.69976	24.45656	24.00165	15.91472	21.56874	26.81892	17.21194	17.3207	21.32699	17.22328	23.50669	14.3625	RMND1	Homo sapiens required for meiotic nuclear division 1 homolog (S. cerevisiae) (RMND1), transcript variant 2, mRNA.
SSX2IP	87.4177	84.94825	82.12058	23.89586	72.88617	90.02073	69.97642	57.69866	65.10178	66.75476	86.39996	44.57674	SSX2IP	Homo sapiens synovial sarcoma, X breakpoint 2 interacting protein (SSX2IP), transcript variant 3, mRNA.
ATXN8OS	1.07465	0.94331	1.68024	0.30626	1.06502	0.91428	0.71029	0.60872	0.55257	0.61797	1.32568	0.60781	ATXN8OS	Homo sapiens ATXN8 opposite strand (non-protein coding) (ATXN8OS), antisense RNA.
RAB10	71.55235	69.48223	63.07802	58.46974	83.30927	70.1119	62.52653	55.05871	78.70464	58.46009	82.06415	63.82125	RAB10	Homo sapiens RAB10, member RAS oncogene family (RAB10), mRNA.
LINC01114	9.18946	6.69135	8.15306	5.80411	12.01828	7.32828	11.55473	9.24455	7.35164	11.7173	6.66749	8.1646	LOC284998	Homo sapiens uncharacterized LOC284998 (LOC284998), non-coding RNA.
LINC01116	13.03047	7.45629	11.59672	9.71735	18.87705	8.03758	8.50885	12.21597	9.02168	12.73464	8.14745	11.00352	LOC375295	Homo sapiens uncharacterized LOC375295 (LOC375295), non-coding RNA.
LINC01117	1.80891	1.88799	2.83166	0.80615	1.75279	1.28679	1.00496	1.8205	1.16184	1.2169	1.80709	1.77721	n/a	n/a
LINC01111	1.91425	2.18753	0.97525	0.34901	1.80175	2.43399	1.45963	1.1357	1.52669	2.27668	2.43357	0.85014	n/a	n/a
LYST	46.29033	45.87578	46.89792	36.93711	49.74645	49.07199	48.81433	39.93689	54.66697	43.56732	50.19427	38.1556	LYST	Homo sapiens lysosomal trafficking regulator (LYST), transcript variant 1, mRNA.,
LINC01118	1.64986	3.07632	3.19767	1.99056	1.20397	3.05254	1.58331	2.89761	0.98638	1.18838	1.68299	1.24887	LOC388948	Homo sapiens uncharacterized LOC388948 (LOC388948), non-coding RNA.
LINC01119	1.39888	0.56397	3.28214	0.74721	1.02144	2.47079	1.45602	1.15216	0.99543	1.09628	0.90559	0.7056	LOC100134259	Homo sapiens uncharacterized LOC100134259 (LOC100134259), non-coding RNA.
PPAT	13.82549	13.2189	13.14217	6.0158	14.95941	16.87812	9.96232	8.48034	14.31607	13.72207	13.90178	11.94443	PPAT	Homo sapiens phosphoribosyl pyrophosphate amidotransferase (PPAT), mRNA.
IDH1-AS1	8.904	6.71141	7.30751	9.24965	7.83027	6.09113	7.43801	8.55867	7.60625	13.17596	9.73714	10.88204	IDH1-AS1	Homo sapiens IDH1 antisense RNA 1 (IDH1-AS1), non-coding RNA.
DCXR	72.01851	61.08592	69.41362	136.75892	108.6296	68.01445	87.99828	72.4213	109.34693	95.5101	90.60998	133.81975	DCXR	Homo sapiens dicarbonyl/L-xylulose reductase (DCXR), transcript variant 1, mRNA.
NFYC	39.77938	35.61371	39.85198	33.32722	41.1591	37.63731	43.56491	38.02697	40.37054	39.16744	41.06593	42.24499	NFYC	Homo sapiens nuclear transcription factor Y, gamma (NFYC), transcript variant 2, mRNA.,
NFYB	20.99583	19.66093	22.99866	11.45783	16.85899	21.29657	19.60425	17.57121	17.96352	14.9186	20.42392	15.27426	NFYB	Homo sapiens nuclear transcription factor Y, beta (NFYB), mRNA.
NFYA	14.78542	16.28369	16.25695	19.8581	18.8406	16.05378	14.33195	13.85434	15.67685	16.09837	15.54724	15.51143	NFYA	Homo sapiens nuclear transcription factor Y, alpha (NFYA), transcript variant 2, mRNA.,
CCNI2	0.58454	0.77635	1.25622	1.10712	0.81551	0.69117	0.65799	0.61567	0.61527	0.75284	0.58825	0.77625	CCNI2	Homo sapiens cyclin I family, member 2 (CCNI2), mRNA.,
MIR4635	5.54872	15.98749	62.74426	43.2639	56.54753	15.90808	27.79605	17.43515	9.29669	17.71115	14.046	49.93602	MIR4635	Homo sapiens microRNA 4635 (MIR4635), microRNA.
MIR4637	52.26458	17.21287	38.31406	31.22363	25.64516	48.96648	6.84605	6.05863	40.47713	16.57826	31.2389	16.0581	MIR4637	Homo sapiens microRNA 4637 (MIR4637), microRNA.
MIR3943	48.86969	83.68844	89.06993	72.82462	95.66668	74.55179	33.85216	115.6223	22.90453	106.57868	7.85676	47.6018	MIR3943	Homo sapiens microRNA 3943 (MIR3943), microRNA.
MIR3941	70.53458	82.66752	59.51991	126.00387	113.45917	55.08703	95.14908	76.54401	122.57821	63.03907	77.15584	43.02026	MIR3941	Homo sapiens microRNA 3941 (MIR3941), microRNA.
CES1P1	2.41471	2.38068	4.1361	4.95696	2.65885	2.88996	2.91389	3.13834	3.52974	2.85499	2.71904	2.94108	CES1P1	Homo sapiens carboxylesterase 1 pseudogene 1 (CES1P1), non-coding RNA.
MIR7113	21.46341	8.29722	8.25412	62.68921	36.06692	36.79742	24.62722	41.45822	22.40913	52.87472	20.20375	44.25713	n/a	n/a
NLE1	13.0058	14.70817	15.78488	19.51416	10.11482	16.60699	14.55906	14.09389	10.04795	14.65214	9.14794	15.84783	NLE1	Homo sapiens notchless homolog 1 (Drosophila) (NLE1), transcript variant 2, mRNA.
SKIL	37.84499	39.44847	38.98726	14.47834	37.70795	43.0333	30.66745	26.65743	34.94306	27.99228	33.15265	19.82698	SKIL	Homo sapiens SKI-like oncogene (SKIL), transcript variant 1, mRNA.
CYTH1	38.21657	35.95143	32.98577	97.35114	42.91131	37.50444	39.4388	44.88439	45.12956	37.48272	40.22523	41.62766	CYTH1	Homo sapiens cytohesin 1 (CYTH1), transcript variant 2, mRNA.,
CYTH3	32.90993	30.64908	36.12403	31.71864	30.51161	38.53437	37.07617	31.98686	25.42447	35.71784	26.68781	33.55103	CYTH3	Homo sapiens cytohesin 3 (CYTH3), mRNA.,
CYTH2	22.0442	23.27828	21.63635	38.66017	15.31333	19.05557	20.82339	26.62512	16.13269	21.99514	20.86115	23.25111	CYTH2	Homo sapiens cytohesin 2 (CYTH2), transcript variant 2, mRNA.
CYTH4	3.92865	2.85933	1.48137	6.58337	4.34951	2.73689	1.73912	1.02393	11.6563	1.69885	1.36322	15.0634	CYTH4	Homo sapiens cytohesin 4 (CYTH4), mRNA.,
DPH1	44.22559	41.62735	44.77598	53.69893	53.87536	40.26616	69.03367	64.74313	55.72412	50.28579	54.94262	72.26605	DPH1	Homo sapiens diphthamide biosynthesis 1 (DPH1), mRNA.,
DPH2	15.45361	13.27597	17.80504	22.94635	15.89088	15.89553	14.64007	16.06859	10.34854	14.92329	11.76338	18.62089	DPH2	Homo sapiens DPH2 homolog (S. cerevisiae) (DPH2), transcript variant 1, mRNA.
DPH3	19.7408	26.13587	23.04277	11.26611	17.90705	21.15267	14.71281	12.70402	13.09094	15.54059	16.5456	12.35419	DPH3	Homo sapiens DPH3, KTI11 homolog (S. cerevisiae) (DPH3), transcript variant 2, mRNA.
MYH7B	5.65494	7.02393	5.75108	25.95689	5.45158	5.40743	6.97991	13.40711	4.77471	5.71608	4.69489	6.53134	MYH7B	Homo sapiens myosin, heavy chain 7B, cardiac muscle, beta (MYH7B), mRNA.
DPH5	14.10816	14.00167	13.06429	10.90785	16.66397	15.03277	12.64466	13.33503	14.80138	14.04493	19.4266	13.34397	DPH5	Homo sapiens diphthamide biosynthesis 5 (DPH5), transcript variant 1, mRNA.
SPAST	27.07724	28.94408	27.79107	23.15897	28.74925	29.00574	24.45621	23.17003	24.37421	25.65166	28.8499	18.72529	SPAST	Homo sapiens spastin (SPAST), transcript variant 2, mRNA.
DPH7	21.55171	23.33752	22.99399	52.27091	26.69422	21.20029	25.65911	26.79003	29.27428	25.989	23.45051	32.00632	WDR85	Homo sapiens WD repeat domain 85 (WDR85), mRNA.
SPDYE7P	1.00797	1.15919	1.74158	2.92423	0.55804	1.41342	1.88671	2.62079	1.70556	1.12263	1.11027	1.9721	SPDYE7P	Homo sapiens speedy/RINGO cell cycle regulator family member E7, pseudogene (SPDYE7P), non-coding RNA.
LINC00243	7.11766	7.08595	6.76792	11.06595	9.07957	7.88106	8.8068	10.22049	9.65339	9.68679	7.26548	8.42332	n/a	n/a
LINC00242	0.40636	0.37619	0.63682	0.24167	0.51744	0.1573	0.55844	0.22822	0.36927	0.28602	0.46682	0.59878	LINC00242	Homo sapiens long intergenic non-protein coding RNA 242 (LINC00242), non-coding RNA.
LINC00240	2.71149	4.30517	1.83988	1.86328	1.75817	1.66334	1.88089	1.69903	2.73542	1.1855	2.50625	1.82948	LINC00240	Homo sapiens long intergenic non-protein coding RNA 240 (LINC00240), non-coding RNA.
PAH	6.71335	10.12622	5.35358	2.50084	2.89144	5.04846	3.7389	6.17501	3.18661	4.54743	4.43516	3.22573	PAH	Homo sapiens phenylalanine hydroxylase (PAH), mRNA.,
PAM	65.69108	58.92293	76.44753	35.66397	41.20911	73.78605	51.66025	41.07832	67.43875	47.99773	57.95988	45.94019	PAM	Homo sapiens peptidylglycine alpha-amidating monooxygenase (PAM), transcript variant 3, mRNA.,
DCN	14.3896	14.98911	15.72692	17.5204	19.47041	16.53483	10.39343	7.64714	104.54099	11.34122	14.92484	22.09072	DCN	Homo sapiens decorin (DCN), transcript variant A2, mRNA.
DCK	37.21558	30.56636	32.54447	13.97609	26.71596	36.80122	21.69658	17.51135	23.65436	20.15945	30.71682	20.1437	DCK	Homo sapiens deoxycytidine kinase (DCK), mRNA.
DCD	2.31504	4.5805	2.58389	1.87211	2.32069	3.45391	3.33166	4.44543	1.39805	6.54505	5.21165	2.02606	DCD	Homo sapiens dermcidin (DCD), mRNA.
THRB	72.32391	77.19285	78.57594	31.69552	55.59851	76.08964	59.84451	53.09169	37.71131	59.57859	61.64429	39.00122	THRB	Homo sapiens thyroid hormone receptor, beta (THRB), transcript variant 1, mRNA.
DCC	10.73952	18.19713	17.15762	9.65315	9.18296	16.64821	11.30022	11.58036	4.5227	11.20386	10.84973	6.22919	DCC	Homo sapiens deleted in colorectal carcinoma (DCC), mRNA.
THRA	157.37688	147.32884	149.91097	242.78084	167.14688	160.01879	206.37576	168.78685	239.32793	219.49654	184.85928	215.38921	THRA	Homo sapiens thyroid hormone receptor, alpha (THRA), transcript variant 4, mRNA.
TAF4B	14.57099	16.91105	18.86496	8.76841	14.61014	16.99975	13.49984	13.53327	8.62244	13.08003	11.46716	9.999	TAF4B	Homo sapiens TAF4b RNA polymerase II, TATA box binding protein (TBP)-associated factor, 105kDa (TAF4B), mRNA.,
DCX	12.17733	12.773	13.09065	5.14518	7.55254	16.11434	10.94335	9.08482	5.81412	9.66488	8.99724	6.67879	DCX	Homo sapiens doublecortin (DCX), transcript variant 2, mRNA.
DCT	3.30225	4.79427	4.40804	2.65836	2.35847	3.35534	3.02954	3.05894	3.03174	3.15867	3.38856	2.53494	DCT	Homo sapiens dopachrome tautomerase (DCT), transcript variant 1, mRNA.
CDH20	24.39008	24.50694	13.59827	44.14358	44.85994	25.15646	33.329	25.63889	36.38962	37.1549	37.18637	28.73069	CDH20	Homo sapiens cadherin 20, type 2 (CDH20), mRNA.,
CREB5	7.08356	10.59752	7.52204	21.70977	9.02971	9.03613	5.37647	5.36557	6.93992	6.10481	8.24936	4.50271	CREB5	Homo sapiens cAMP responsive element binding protein 5 (CREB5), transcript variant 1, mRNA.
CDH23	6.36741	10.02761	5.69374	14.6086	11.64942	6.26882	13.31124	8.45942	19.25973	9.57747	10.10552	19.44469	CDH23	Homo sapiens cadherin-related 23 (CDH23), transcript variant 1, mRNA.
CREB3	35.75907	37.67088	37.67035	46.9118	31.1986	37.31798	36.49736	35.38382	30.77637	42.88135	37.33592	44.24995	CREB3	Homo sapiens cAMP responsive element binding protein 3 (CREB3), mRNA.
CREB1	19.26893	20.3743	18.31344	10.19409	17.7639	17.09064	15.216	13.60617	16.25949	14.67331	18.33151	11.2755	CREB1	Homo sapiens cAMP responsive element binding protein 1 (CREB1), transcript variant B, mRNA.
FLRT1	19.91318	20.69946	22.12386	35.92877	11.28949	21.80422	16.49634	18.92492	5.44437	17.90575	7.97664	8.41057	FLRT1	Homo sapiens fibronectin leucine rich transmembrane protein 1 (FLRT1), mRNA.,
FLRT3	20.0504	30.8378	30.09633	8.1274	18.63786	34.31881	13.18834	13.40247	11.07196	18.66532	24.10364	11.42976	FLRT3	Homo sapiens fibronectin leucine rich transmembrane protein 3 (FLRT3), transcript variant 1, mRNA.
FLRT2	76.24202	74.50352	75.1178	23.23155	65.93542	75.75736	61.34131	59.0385	51.79163	63.22828	58.66999	36.61909	FLRT2	Homo sapiens fibronectin leucine rich transmembrane protein 2 (FLRT2), mRNA.,
PXYLP1	24.48851	20.57754	24.16639	9.08039	20.73182	22.20656	19.07078	15.43737	19.96481	20.11869	18.81572	17.8403	ACPL2	Homo sapiens acid phosphatase-like 2 (ACPL2), transcript variant 2, mRNA.
ARCN1	65.15979	67.33722	62.20836	42.63403	61.57982	65.13426	54.59475	50.92463	62.44701	57.96115	62.38914	52.32621	ARCN1	Homo sapiens archain 1 (ARCN1), transcript variant 2, mRNA.,Homo sapiens archain 1 (ARCN1), transcript variant 1, mRNA.,
AKR7A2P1	0.71693	1.15435	1.66509	1.65869	0.52702	1.05428	0.8057	1.04929	0.90343	1.07152	2.52499	1.18795	AKR7A2P1	Homo sapiens aldo-keto reductase family 7, member A2 pseudogene 1 (AKR7A2P1), non-coding RNA.
AES	501.44716	461.78492	449.14397	404.27957	432.11465	453.68092	454.07808	482.37599	419.6879	532.39781	479.66938	546.69084	AES	Homo sapiens amino-terminal enhancer of split (AES), transcript variant 2, mRNA.
LINC00939	5.72224	4.57111	4.75375	3.49373	6.1983	4.50062	3.3989	6.14324	4.2179	5.38969	5.27106	5.12438	LINC00939	Homo sapiens long intergenic non-protein coding RNA 939 (LINC00939), non-coding RNA.
LINC00938	13.48681	13.79831	12.84671	16.47176	15.15223	11.76091	9.67224	11.42758	12.55318	11.96259	17.0204	9.40449	LINC00938	Homo sapiens long intergenic non-protein coding RNA 938 (LINC00938), non-coding RNA.
LINC00930	0.45018	0.91992	1.8406	1.12845	1.54443	0.90956	0.79455	1.06589	0.58152	0.94489	0.98676	1.36355	LINC00930	Homo sapiens long intergenic non-protein coding RNA 930 (LINC00930), non-coding RNA.
LINC00933	2.2976	3.34325	3.47057	3.7466	4.07094	3.27504	4.20178	3.89103	4.60837	3.96788	3.74378	3.6898	LINC00933	Homo sapiens long intergenic non-protein coding RNA 933 (LINC00933), transcript variant 1, non-coding RNA.
LINC00935	1.13176	0.61446	0.61939	1.07876	0.99736	0.76674	2.25801	0.73137	0.58169	2.02671	0.30658	1.37972	LINC00935	Homo sapiens long intergenic non-protein coding RNA 935 (LINC00935), transcript variant 1, non-coding RNA.
LINC00934	4.33232	3.52983	3.53762	5.94492	2.94694	3.5982	4.36011	5.14247	4.21911	4.10966	5.27572	3.85692	LINC00934	Homo sapiens long intergenic non-protein coding RNA 934 (LINC00934), non-coding RNA.
LINC00937	27.20567	23.96741	32.11485	34.07994	21.73099	23.54563	47.92449	42.56358	35.95067	38.32166	29.89945	35.99253	LINC00937	Homo sapiens long intergenic non-protein coding RNA 937 (LINC00937), non-coding RNA.
AEN	5.26189	4.67423	5.74876	8.5933	4.1249	4.83717	4.28976	5.39199	5.19455	5.82909	4.99916	11.76284	AEN	Homo sapiens apoptosis enhancing nuclease (AEN), mRNA.,
FAM196B	6.47857	5.4761	7.24271	7.83781	6.39252	7.4157	4.82531	3.6512	3.69042	4.15615	4.9743	4.25495	FAM196B	Homo sapiens family with sequence similarity 196, member B (FAM196B), mRNA.
FAM196A	2.98615	3.3109	2.85877	1.9021	1.64128	3.8429	2.49529	1.98614	2.01471	2.54667	1.97833	1.87512	FAM196A	Homo sapiens family with sequence similarity 196, member A (FAM196A), mRNA.,
PPP6C	40.56677	41.88746	42.23552	17.05889	38.49373	43.35011	34.90275	24.74199	39.11539	34.62768	38.59349	22.19639	PPP6C	Homo sapiens protein phosphatase 6, catalytic subunit (PPP6C), transcript variant 1, mRNA.
ZNF192P1	17.17234	16.33729	10.94358	12.31478	24.53856	12.40049	16.65666	16.30316	12.85855	9.72724	18.18294	14.54563	ZNF192P1	Homo sapiens zinc finger protein 192 pseudogene 1 (ZNF192P1), non-coding RNA.
LOC100507412	8.58632	5.17521	4.2682	7.08265	8.42711	4.8764	6.90468	6.17258	7.01527	5.57666	5.94742	6.83598	LOC100507412	Homo sapiens uncharacterized LOC100507412 (LOC100507412), non-coding RNA.
CEP128	4.59077	6.89198	5.9198	8.01496	6.35209	6.89064	7.09509	7.06805	7.26501	5.7743	5.87864	6.08014	CEP128	Homo sapiens centrosomal protein 128kDa (CEP128), mRNA.,
HSPA4L	57.94275	68.62603	64.74174	29.76815	57.43466	67.80402	41.46661	40.25526	40.31943	47.8193	65.41008	33.40869	HSPA4L	Homo sapiens heat shock 70kDa protein 4-like (HSPA4L), mRNA.,
PRAC1	4.01636	0.66444	0.68205	3.34494	2.19268	2.22733	2.23582	1.58511	3.68681	0.44451	2.09247	4.00432	PRAC	Homo sapiens prostate cancer susceptibility candidate (PRAC), mRNA.
SUZ12P1	82.50897	74.11089	71.42097	42.88053	81.82104	82.21795	90.65983	99.90905	94.54839	68.72191	103.93631	61.7401	SUZ12P1	Homo sapiens suppressor of zeste 12 homolog pseudogene 1 (SUZ12P1), non-coding RNA.
MOK	42.07099	37.31309	39.48679	44.17886	50.62877	40.89357	59.83817	69.49026	56.86054	47.1195	48.59944	44.70474	MOK	Homo sapiens MOK protein kinase (MOK), transcript variant 2, mRNA.
INMT-FAM188B	0.61714	0.28116	0.8269	0.7827	1.00399	1.28227	0.71299	1.00006	1.21737	1.81338	0.83567	0.84231	n/a	n/a
EIF4EBP1	5.07202	3.6763	4.44902	4.05901	6.44953	6.88637	6.51944	4.65331	4.56745	4.45112	6.62888	11.58371	EIF4EBP1	Homo sapiens eukaryotic translation initiation factor 4E binding protein 1 (EIF4EBP1), mRNA.
EIF4EBP3	4.78152	1.25939	2.24463	1.47743	4.51332	3.09581	6.55756	4.47333	7.62299	6.15364	5.53893	7.04796	EIF4EBP3	Homo sapiens eukaryotic translation initiation factor 4E binding protein 3 (EIF4EBP3), mRNA.
ASPRV1	4.36834	5.98203	4.06361	16.17556	6.12174	5.90016	8.64141	7.86327	8.97509	7.31008	6.22658	7.9766	ASPRV1	Homo sapiens aspartic peptidase, retroviral-like 1 (ASPRV1), mRNA.
MOG	36.71892	72.15673	28.69762	467.85643	86.48483	38.43389	25.89471	28.87406	41.23283	29.55223	42.59001	29.67258	MOG	Homo sapiens myelin oligodendrocyte glycoprotein (MOG), transcript variant alpha2, mRNA.,
YBEY	16.92351	14.07098	13.75792	20.8053	12.2538	17.10914	13.48588	16.19586	14.82345	11.78213	15.10931	12.84712	YBEY	Homo sapiens ybeY metallopeptidase (putative) (YBEY), transcript variant 2, mRNA.,Homo sapiens ybeY metallopeptidase (putative) (YBEY), transcript variant 1, mRNA.,Homo sapiens ybeY metallopeptidase (putative) (YBEY), transcript variant 2, mRNA.,
SH2D1B	0.29861	1.89762	1.14447	0.87561	0.73612	0.24945	0.66867	0.3193	0.10459	1.60408	1.99718	0.03744	SH2D1B	Homo sapiens SH2 domain containing 1B (SH2D1B), mRNA.
LRRC37A2	17.06677	32.42032	7.81955	36.80251	66.88167	21.75744	47.70313	23.07373	34.29585	33.84411	9.0283	21.26832	LRRC37A2,LRRC37A4P,LRRC37A2,LRRC37A4P,LRRC37A2,LRRC37A4P,LRRC37A2,LRRC37A,LRRC37A2,LRRC37A4P,LRRC37A,LRRC37A4P,LRRC37A2,LRRC37A,LRRC37A2,LRRC37A	Homo sapiens leucine rich repeat containing 37, member A2 (LRRC37A2), mRNA.,Homo sapiens leucine rich repeat containing 37, member A4, pseudogene (LRRC37A4P), non-coding RNA.,Homo sapiens leucine rich repeat containing 37, member A2 (LRRC37A2), mRNA.,Homo sapiens leucine rich repeat containing 37, member A4, pseudogene (LRRC37A4P), non-coding RNA.,Homo sapiens leucine rich repeat containing 37, m…
LRRC37A3	19.11386	27.34976	19.01717	18.97871	34.19707	17.72255	24.41736	22.46493	30.22627	31.61025	19.37424	22.32331	LRRC37A3,LRRC37A,LRRC37A2	Homo sapiens leucine rich repeat containing 37, member A3 (LRRC37A3), mRNA.,Homo sapiens leucine rich repeat containing 37A (LRRC37A), mRNA.,Homo sapiens leucine rich repeat containing 37, member A2 (LRRC37A2), mRNA.,
CCDC18-AS1	36.15143	36.59424	33.20768	28.12873	47.70727	34.99163	45.44003	38.59854	67.28771	37.71213	46.18985	34.52294	LOC100131564	Homo sapiens uncharacterized LOC100131564 (LOC100131564), non-coding RNA.
CSDC2	20.24565	16.17079	21.42007	17.5765	9.89516	16.88257	21.454	15.42784	10.35518	19.57025	10.18635	26.81566	CSDC2	Homo sapiens cold shock domain containing C2, RNA binding (CSDC2), mRNA.
NDUFV2-AS1	2.68138	1.85168	3.74829	3.04089	2.32461	3.47465	1.94869	2.12111	2.08355	2.31948	5.20163	2.11824	n/a	n/a
CPSF3L	48.95273	43.65795	48.73775	104.44602	64.1946	49.92976	73.32219	72.93892	68.69473	61.33102	53.21799	91.06922	CPSF3L	Homo sapiens cleavage and polyadenylation specific factor 3-like (CPSF3L), transcript variant 1, mRNA.
PDHA1	58.44077	55.00327	54.85613	52.13358	59.69059	51.46974	50.42568	56.98902	44.44515	55.08649	60.97041	56.39586	PDHA1	Homo sapiens pyruvate dehydrogenase (lipoamide) alpha 1 (PDHA1), nuclear gene encoding mitochondrial protein, transcript variant 4, mRNA.,
KDF1	0.87507	0.52952	1.06814	0.32499	1.07176	0.66102	1.05455	0.52149	0.66828	0.74398	0.88381	1.82771	C1orf172	Homo sapiens chromosome 1 open reading frame 172 (C1orf172), mRNA.
STAU2-AS1	3.17448	2.18983	2.18131	4.27418	2.7263	2.34331	3.41862	4.49033	4.33628	3.77845	5.1229	3.54072	STAU2-AS1	Homo sapiens STAU2 antisense RNA 1 (STAU2-AS1), non-coding RNA.
CKMT2	11.06665	8.81991	9.78016	9.22548	16.0394	11.13667	16.89414	9.37625	9.02715	10.45947	5.08831	13.61527	CKMT2	Homo sapiens creatine kinase, mitochondrial 2 (sarcomeric) (CKMT2), nuclear gene encoding mitochondrial protein, transcript variant 3, mRNA.
MRPS14	25.42575	26.27182	19.83352	14.67215	25.26121	24.19464	19.99747	23.06136	26.28022	20.93746	26.22238	21.13802	MRPS14	Homo sapiens mitochondrial ribosomal protein S14 (MRPS14), nuclear gene encoding mitochondrial protein, transcript variant 1, mRNA.
RILPL1	24.88545	19.8261	21.86884	57.56952	20.69652	25.08157	27.6824	45.98791	24.84573	29.19565	24.10843	33.9434	RILPL1	Homo sapiens Rab interacting lysosomal protein-like 1 (RILPL1), mRNA.,
RILPL2	10.22944	8.08659	10.13336	10.15132	9.04825	10.16762	7.18343	11.997	8.81701	10.06153	9.72867	11.84118	RILPL2	Homo sapiens Rab interacting lysosomal protein-like 2 (RILPL2), mRNA.
FMR1	66.40555	64.96968	59.9163	31.04552	53.26394	63.28703	50.26484	43.11572	62.98509	47.36145	65.60852	40.34545	FMR1	Homo sapiens fragile X mental retardation 1 (FMR1), transcript variant ISO6, mRNA.,Homo sapiens fragile X mental retardation 1 (FMR1), transcript variant ISO4, non-coding RNA.,
LYPD6	9.32517	9.99929	8.864	3.04389	9.08254	12.36145	8.44712	5.69049	7.49942	7.08354	9.93003	4.84249	LYPD6	Homo sapiens LY6/PLAUR domain containing 6 (LYPD6), transcript variant 1, mRNA.
LYPD4	0.65373	0.30319	0.77247	0.56582	0.56154	0.31898	0.85894	0.54704	0.8954	0.34668	0.49334	0.28907	LYPD4	Homo sapiens LY6/PLAUR domain containing 4 (LYPD4), mRNA.
LYPD5	18.70544	18.75353	24.14238	9.14796	16.16683	18.84656	13.98141	13.91093	9.75059	14.42409	16.34698	17.96849	LYPD5	Homo sapiens LY6/PLAUR domain containing 5 (LYPD5), transcript variant A, mRNA.
LYPD3	0.06573	0.08675	0.36284	0.51643	0.44759	0.22639	0.07338	0.22022	0.21504	0.35316	0.34071	0.28721	LYPD3	Homo sapiens LY6/PLAUR domain containing 3 (LYPD3), mRNA.
LYPD1	12.72565	11.06295	8.21152	11.21162	8.76335	11.36559	9.48579	11.80892	2.98059	13.15887	9.03382	9.33502	LYPD1	Homo sapiens LY6/PLAUR domain containing 1 (LYPD1), transcript variant 1, mRNA.
CALCOCO1	76.04928	79.89017	79.87176	119.93635	96.93303	76.28701	118.51468	124.08519	128.08158	87.70022	93.57003	114.79866	CALCOCO1	Homo sapiens calcium binding and coiled-coil domain 1 (CALCOCO1), transcript variant 1, mRNA.,
CALCOCO2	27.27756	27.81211	24.36045	35.12685	44.07508	24.6469	37.52423	36.59966	59.96279	33.64584	43.75207	43.42248	CALCOCO2	Homo sapiens calcium binding and coiled-coil domain 2 (CALCOCO2), transcript variant 1, mRNA.
LYPD8	14.8697	10.56479	12.76448	9.06813	10.43546	12.87893	12.93606	11.86988	5.03332	10.25674	9.31115	5.47744	LYPD8	Homo sapiens LY6/PLAUR domain containing 8 (LYPD8), mRNA.
RGS4	401.5269	469.82966	437.78299	163.47571	209.53922	424.62511	270.21217	268.57294	114.23046	251.24249	190.70378	105.39359	RGS4	Homo sapiens regulator of G-protein signaling 4 (RGS4), transcript variant 1, mRNA.
RGS5	96.94475	91.58822	89.92835	62.23273	73.74193	98.46861	82.09866	62.78966	79.14636	64.20899	61.35552	49.40379	RGS5	Homo sapiens regulator of G-protein signaling 5 (RGS5), transcript variant 3, mRNA.
RGS6	45.62467	43.02709	45.20232	22.57729	32.54272	52.79377	43.20835	46.48052	36.34325	43.39481	39.56012	36.69986	RGS6	Homo sapiens regulator of G-protein signaling 6 (RGS6), transcript variant 9, mRNA.,Homo sapiens regulator of G-protein signaling 6 (RGS6), transcript variant 10, mRNA.,
RGS7	94.81301	84.00641	88.5452	40.08845	55.86259	88.05861	66.77324	70.36647	58.19531	62.79024	66.9436	52.37997	RGS7	Homo sapiens regulator of G-protein signaling 7 (RGS7), mRNA.,
RGS1	1.64634	3.99454	0.7146	2.82663	11.01293	0.87609	2.43005	0.76848	42.05859	0.46469	29.60113	55.172	RGS1	Homo sapiens regulator of G-protein signaling 1 (RGS1), mRNA.,
RGS2	32.48442	35.2014	29.8755	17.73834	24.74925	30.43963	18.37208	15.82567	20.24723	22.37609	33.60646	22.64122	RGS2	Homo sapiens regulator of G-protein signaling 2, 24kDa (RGS2), mRNA.
RGS3	12.00257	15.28314	15.82146	41.96259	27.11818	15.49557	16.71713	18.35596	12.75602	15.59222	11.56019	30.35565	RGS3	Homo sapiens regulator of G-protein signaling 3 (RGS3), transcript variant 6, mRNA.
LOC100133669	17.91539	16.17256	16.53944	12.55781	11.6288	17.34513	17.17991	15.53197	8.62905	16.08127	15.17949	13.11405	LOC100133669	Homo sapiens uncharacterized LOC100133669 (LOC100133669), non-coding RNA.
RGS8	17.78641	13.4701	14.84304	5.00908	2.97819	15.81827	14.14709	8.66355	4.65204	10.19302	9.66471	6.75467	RGS8	Homo sapiens regulator of G-protein signaling 8 (RGS8), transcript variant 1, mRNA.
RGS9	4.69814	5.11803	3.2242	10.91917	6.98305	3.08985	7.60059	6.07435	7.36731	4.62753	3.94298	5.11243	RGS9	Homo sapiens regulator of G-protein signaling 9 (RGS9), transcript variant 3, mRNA.,Homo sapiens regulator of G-protein signaling 9 (RGS9), transcript variant 2, mRNA.,
DOCK9-AS2	2.45865	2.16419	3.49254	3.49254	1.6907	4.07284	2.1754	3.01218	2.28798	2.57904	2.14935	2.40461	n/a	n/a
ANKRD20A8P	16.65845	18.84268	19.19102	8.28434	27.06563	19.50218	25.981	28.11993	17.45377	19.01954	22.27077	11.34353	ANKRD20A8P	Homo sapiens ankyrin repeat domain 20 family, member A8, pseudogene (ANKRD20A8P), non-coding RNA.
FSD1L	35.02633	35.44531	34.71162	20.30335	36.21311	38.52136	27.07295	28.752	30.28578	36.72185	39.8161	24.22721	FSD1L	Homo sapiens fibronectin type III and SPRY domain containing 1-like (FSD1L), transcript variant 1, mRNA.
CDK2AP1	102.39013	89.21025	63.92235	65.93253	125.28513	96.99588	116.67513	96.79771	121.53729	94.49276	102.74301	136.20688	CDK2AP1	Homo sapiens cyclin-dependent kinase 2 associated protein 1 (CDK2AP1), transcript variant 3, mRNA.
CDK2AP2	20.08063	16.12018	15.86455	36.36009	25.64528	14.52807	16.98051	22.07152	16.61432	16.2563	18.03742	27.54051	CDK2AP2	Homo sapiens cyclin-dependent kinase 2 associated protein 2 (CDK2AP2), transcript variant 1, mRNA.
LINC01659	1.97889	2.24632	1.81813	5.81989	3.37192	1.8221	3.00032	5.08419	2.77016	2.87993	3.10572	4.37515	n/a	n/a
LINC01653	10.2096	10.44488	8.74948	9.67482	10.6421	9.09667	11.59095	10.30102	10.01806	10.43715	10.1268	10.30051	n/a	n/a
BMP7	16.60196	14.0976	6.65358	23.14679	24.496	11.30165	18.962	23.5053	20.4714	25.55063	23.40729	24.50975	BMP7	Homo sapiens bone morphogenetic protein 7 (BMP7), mRNA.,
CD28	1.13227	0.82564	1.17384	1.16564	0.98756	1.19464	1.5235	1.43607	1.72025	1.66769	1.44328	1.61655	CD28	Homo sapiens CD28 molecule (CD28), transcript variant 1, mRNA.
MRPS9	28.56725	26.98688	29.34527	16.47762	22.92228	30.33995	20.47368	25.33338	24.81938	22.03407	21.39233	17.75695	MRPS9	Homo sapiens mitochondrial ribosomal protein S9 (MRPS9), nuclear gene encoding mitochondrial protein, mRNA.
MRPS7	39.05706	36.12241	37.78023	31.11276	32.90246	40.24315	31.08783	33.04119	28.71857	32.59903	38.07336	43.97619	MRPS7	Homo sapiens mitochondrial ribosomal protein S7 (MRPS7), nuclear gene encoding mitochondrial protein, mRNA.
CD22	5.03487	17.74153	4.036	126.13499	12.20685	7.85743	3.95667	6.12077	4.4683	3.65446	4.72902	4.49453	CD22	Homo sapiens CD22 molecule (CD22), transcript variant 1, mRNA.
MRPS5	43.38841	43.50935	44.30565	56.94224	47.11802	42.33453	37.96373	59.38805	38.85725	42.87889	52.10299	47.37613	MRPS5	Homo sapiens mitochondrial ribosomal protein S5 (MRPS5), nuclear gene encoding mitochondrial protein, mRNA.,
IFI35	5.77756	4.923	5.07644	15.47479	9.79282	3.86644	4.01817	5.87632	9.21966	5.66388	3.49237	18.15175	IFI35	Homo sapiens interferon-induced protein 35 (IFI35), mRNA.
MRPS2	25.45076	23.35886	22.4755	20.85105	22.63816	17.57278	18.87913	22.48862	14.84433	22.39834	16.95164	23.00574	MRPS2	Homo sapiens mitochondrial ribosomal protein S2 (MRPS2), transcript variant 2, non-coding RNA.
IFI30	1.80975	1.91548	1.55468	4.86711	10.08492	2.67608	1.76454	2.10459	10.91797	2.81493	3.72421	31.70713	IFI30	Homo sapiens interferon, gamma-inducible protein 30 (IFI30), mRNA.
CD24	20.02106	28.9824	11.12258	5.25003	17.66126	10.32765	7.96083	12.47785	16.84454	22.45826	15.02622	13.10575	CD24	Homo sapiens CD24 molecule (CD24), mRNA.
NKIRAS2	14.52475	10.32724	12.606	13.68122	10.92865	11.94267	12.40487	15.7406	10.57494	13.70046	9.98723	15.16055	NKIRAS2	Homo sapiens NFKB inhibitor interacting Ras-like 2 (NKIRAS2), transcript variant 4, mRNA.
NKIRAS1	62.26682	65.04431	66.60722	40.94934	48.01525	66.83857	45.62127	53.07666	43.76221	47.75069	60.6731	48.9889	NKIRAS1	Homo sapiens NFKB inhibitor interacting Ras-like 1 (NKIRAS1), mRNA.,
FAT3	68.84377	74.84096	75.28402	30.54081	59.6181	74.1079	60.95737	46.42034	64.10783	64.71775	64.51861	45.40133	FAT3	Homo sapiens FAT atypical cadherin 3 (FAT3), mRNA.
FAT1	27.31765	29.64976	15.39255	23.64455	33.58504	22.37473	27.77383	26.19108	24.66178	29.85731	25.25392	30.13954	FAT1	Homo sapiens FAT tumor suppressor homolog 1 (Drosophila) (FAT1), mRNA.
FAT4	6.1231	5.24059	4.87809	9.82416	5.30268	6.19974	4.95468	2.11297	18.41334	3.87895	5.06293	4.24824	FAT4	Homo sapiens FAT atypical cadherin 4 (FAT4), mRNA.,
LOC101927020	2.06472	4.27315	5.17937	3.07076	5.67524	4.25525	6.82446	2.98405	2.44835	5.582	2.3262	4.20992	n/a	n/a
LOC101927021	9.68547	8.53118	4.3313	8.00947	5.6972	4.96746	5.68632	7.29674	5.24159	6.33845	6.6843	8.04335	n/a	n/a
LOC101927027	11.62614	16.60312	17.07451	7.56784	16.2371	14.59761	14.69716	12.81604	18.88955	16.15075	15.10242	13.66925	n/a	n/a
LSM8	11.33166	12.27153	12.48187	4.75332	11.85952	11.37686	7.78193	6.75719	8.11501	8.5379	11.83747	6.64284	NAA38	Homo sapiens N(alpha)-acetyltransferase 38, NatC auxiliary subunit (NAA38), mRNA.
GOLGA8O	0.0878	4.93862	4.32723	6.45156	4.56439	6.43992	6.77393	4.15764	1.85979	4.42848	2.35094	3.85676	GOLGA8O	Homo sapiens golgin A8 family, member O (GOLGA8O), mRNA.
LSM4	37.40538	35.65382	41.33714	43.39008	30.43675	38.97472	29.32688	39.59145	22.98261	37.68414	34.78239	38.57329	LSM4	Homo sapiens LSM4 homolog, U6 small nuclear RNA associated (S. cerevisiae) (LSM4), transcript variant 2, mRNA.
COL27A1	4.84585	3.9446	4.49089	8.74626	8.33436	5.75955	7.15873	6.00532	5.53797	5.63373	4.4536	9.92366	COL27A1	Homo sapiens collagen, type XXVII, alpha 1 (COL27A1), mRNA.,
LSM6	17.432	17.62096	20.15884	8.86885	15.38324	12.87787	13.10507	12.92155	25.87628	17.58929	22.65339	24.05283	LSM6	Homo sapiens LSM6 homolog, U6 small nuclear RNA associated (S. cerevisiae) (LSM6), mRNA.
OXER1	0.31157	0.08371	0.08599	0.80621	0.28385	0.5086	0.5606	0.47144	0.92385	0.39586	0.24443	0.44059	OXER1	Homo sapiens oxoeicosanoid (OXE) receptor 1 (OXER1), mRNA.
LSM7	33.16609	29.86103	34.81794	45.66258	21.54775	27.02807	23.58404	38.56301	35.04362	37.63174	30.61165	40.8116	LSM7	Homo sapiens LSM7 homolog, U6 small nuclear RNA associated (S. cerevisiae) (LSM7), mRNA.
TMEM241	26.88549	27.60479	26.34308	21.65146	26.421	24.60219	30.6249	27.22914	24.15464	27.49693	28.0057	22.23364	TMEM241	Homo sapiens transmembrane protein 241 (TMEM241), mRNA.
GATSL3	7.50781	7.12093	4.97506	7.57783	11.39167	5.67099	13.57094	11.06271	13.03086	12.30042	8.30857	12.39556	GATSL3	Homo sapiens GATS protein-like 3 (GATSL3), mRNA.
GATSL2	75.31437	71.32733	68.07824	85.71895	73.38067	67.80728	112.38715	100.8968	69.40939	92.6938	79.65299	86.66596	GATSL2	Homo sapiens GATS protein-like 2 (GATSL2), mRNA.
TMEM242	17.53674	16.95344	20.12274	8.06585	12.33732	19.68927	11.01783	9.89186	12.12948	11.96017	13.97888	10.80417	TMEM242	Homo sapiens transmembrane protein 242 (TMEM242), mRNA.
AKR7A2	32.67896	31.2999	28.79473	51.8395	38.97833	32.30755	35.5995	41.50152	44.57047	40.71706	37.25787	47.26703	AKR7A2	Homo sapiens aldo-keto reductase family 7, member A2 (aflatoxin aldehyde reductase) (AKR7A2), mRNA.,
AKR7A3	6.33741	4.42607	4.11486	10.19442	6.31958	4.22395	5.56073	5.83966	5.82303	7.49128	4.02407	7.23602	AKR7A3	Homo sapiens aldo-keto reductase family 7, member A3 (aflatoxin aldehyde reductase) (AKR7A3), mRNA.
LOC102724034	37.46915	34.59902	46.01244	30.02862	39.81506	38.31259	47.75468	39.34501	42.72127	51.96304	40.45121	40.28824	n/a	n/a
DDA1	21.76839	18.66449	18.0165	18.77313	15.34414	17.70537	20.52321	24.95143	16.96713	21.25185	18.10719	21.0487	DDA1	Homo sapiens DET1 and DDB1 associated 1 (DDA1), mRNA.
RASSF9	0.43985	0.5312	0.53501	0.87674	0.35763	0.88405	0.63538	0.63258	4.88079	0.40028	0.08279	3.33472	RASSF9	Homo sapiens Ras association (RalGDS/AF-6) domain family (N-terminal) member 9 (RASSF9), mRNA.
SOST	0.18967	0.5225	0.26154	0.19304	0.3246	0.38456	0.10622	0.35746	0.15462	0.08419	0.30825	0.20852	SOST	Homo sapiens sclerostin (SOST), mRNA.
MARCH10	1.0668	1.18942	1.2675	0.77678	1.16119	1.19115	0.78498	0.62401	0.78408	1.16539	0.85493	0.72919	MARCH10	Homo sapiens membrane-associated ring finger (C3HC4) 10, E3 ubiquitin protein ligase (MARCH10), transcript variant 2, mRNA.
SSTR5-AS1	2.49819	1.7841	2.19608	3.45217	2.17392	1.91761	4.33816	3.74448	2.50448	3.38352	2.61216	4.089	SSTR5-AS1	Homo sapiens SSTR5 antisense RNA 1 (SSTR5-AS1), non-coding RNA.
PTPMT1	14.21279	11.38167	12.1053	14.84641	13.85101	14.18989	11.18209	15.0332	10.2586	13.91258	10.33385	15.75729	PTPMT1	Homo sapiens protein tyrosine phosphatase, mitochondrial 1 (PTPMT1), nuclear gene encoding mitochondrial protein, transcript variant 2, mRNA.,Homo sapiens protein tyrosine phosphatase, mitochondrial 1 (PTPMT1), nuclear gene encoding mitochondrial protein, transcript variant 1, mRNA.,
DCBLD2	15.72164	14.44186	12.32258	7.47016	10.95418	17.00195	10.48084	9.68917	8.69274	8.91992	10.44955	9.17568	DCBLD2	Homo sapiens discoidin, CUB and LCCL domain containing 2 (DCBLD2), mRNA.,
LOC101559451	1.91468	2.06242	3.1141	1.30265	2.91413	1.69581	0.42293	1.2074	0.67617	1.68794	0.52902	3.00075	LOC101559451	Homo sapiens uncharacterized LOC101559451 (LOC101559451), non-coding RNA.
PLCD4	1.85498	3.50052	3.75512	3.78608	4.01868	4.61295	4.64873	4.85987	12.63586	3.88622	3.58442	3.0622	PLCD4	Homo sapiens phospholipase C, delta 4 (PLCD4), mRNA.
PLCD3	20.02589	20.09307	19.55436	40.92915	31.5382	20.58213	32.78158	33.94455	36.06188	28.98639	22.22647	54.97466	PLCD3	Homo sapiens phospholipase C, delta 3 (PLCD3), mRNA.
PLCD1	10.59885	8.06397	6.26094	17.91243	22.43907	9.79577	11.82055	13.56174	23.63582	15.03683	11.9695	23.80618	PLCD1	Homo sapiens phospholipase C, delta 1 (PLCD1), transcript variant 1, mRNA.
HIST1H1D	17.74759	11.33027	14.67562	19.45013	22.57296	12.71815	23.28448	11.76625	61.40676	9.27087	16.69015	49.64619	HIST1H1D	Homo sapiens histone cluster 1, H1d (HIST1H1D), mRNA.
HIST1H1E	143.35311	114.82066	147.60352	232.98948	194.95933	130.13083	155.20169	234.58959	212.48517	149.80296	157.45915	175.32914	HIST1H1E	Homo sapiens histone cluster 1, H1e (HIST1H1E), mRNA.
HIST1H1A	8.2113	8.42706	11.00658	3.0795	6.56426	9.13081	4.10609	7.33331	5.80114	5.19721	7.67607	6.38858	HIST1H1A	Homo sapiens histone cluster 1, H1a (HIST1H1A), mRNA.
HIST1H1B	0.17445	0.2337	0.7249	1.06538	0.58312	0.5951	0.58142	0.28738	3.99522	0.15483	1.38038	4.11515	HIST1H1B	Homo sapiens histone cluster 1, H1b (HIST1H1B), mRNA.
HIST1H1C	120.08538	71.54178	79.1414	119.65329	230.73063	88.6351	132.3605	127.51099	270.30577	197.78418	220.82016	288.96768	HIST1H1C	Homo sapiens histone cluster 1, H1c (HIST1H1C), mRNA.
SOS2	27.43788	29.08144	24.28883	29.31533	32.78391	26.41935	26.77366	24.19284	29.97153	24.42991	27.18323	21.10811	SOS2	Homo sapiens son of sevenless homolog 2 (Drosophila) (SOS2), mRNA.,
SOS1	26.0113	29.15908	25.15144	13.55928	28.7326	27.62052	20.4859	20.40728	27.7271	24.11889	30.7347	16.40388	SOS1	Homo sapiens son of sevenless homolog 1 (Drosophila) (SOS1), mRNA.,
JRKL-AS1	10.34173	6.6682	6.44967	12.18435	6.24409	4.03815	10.22134	9.82485	12.13199	6.56406	9.5377	7.12031	JRKL-AS1	Homo sapiens JRKL antisense RNA 1 (JRKL-AS1), non-coding RNA.
GNMT	5.80048	4.08855	5.48539	9.50747	5.27889	7.4867	7.56552	13.32817	6.1237	7.04015	6.77869	7.26591	GNMT	Homo sapiens glycine N-methyltransferase (GNMT), mRNA.
CAB39	114.53063	121.69138	109.8822	62.33896	99.58949	115.16272	78.47657	65.38137	76.65298	83.85482	105.60037	65.76972	CAB39	Homo sapiens calcium binding protein 39 (CAB39), transcript variant 1, mRNA.,Homo sapiens calcium binding protein 39 (CAB39), transcript variant 3, mRNA.,
CKMT1A	74.77438	86.03954	90.60726	67.49351	68.90067	85.32988	62.81082	124.51194	34.75559	80.56238	85.0469	70.61936	CKMT1A	Homo sapiens creatine kinase, mitochondrial 1A (CKMT1A), nuclear gene encoding mitochondrial protein, mRNA.
CKMT1B	106.01908	102.21771	112.01078	108.54889	111.56428	95.74061	125.97131	96.68802	64.78294	107.90416	75.74565	115.45256	CKMT1B,CKMT1A	Homo sapiens creatine kinase, mitochondrial 1B (CKMT1B), nuclear gene encoding mitochondrial protein, mRNA.,Homo sapiens creatine kinase, mitochondrial 1A (CKMT1A), nuclear gene encoding mitochondrial protein, mRNA.,
BCL2L15	7.59609	5.83683	6.12964	7.51574	4.85794	5.45622	6.92459	6.92592	7.65385	6.87059	7.4758	7.31402	BCL2L15	Homo sapiens BCL2-like 15 (BCL2L15), mRNA.,
BCL2L11	4.97848	5.00953	4.06185	4.28844	6.7545	4.67506	3.54662	3.04161	5.74772	5.37569	4.72987	3.89199	BCL2L11	Homo sapiens BCL2-like 11 (apoptosis facilitator) (BCL2L11), transcript variant 9, mRNA.
BCL2L10	1.07398	0.631	1.08124	0.24524	1.58683	1.6508	1.02224	0.99702	1.1105	1.39258	1.56901	1.02858	BCL2L10	Homo sapiens BCL2-like 10 (apoptosis facilitator) (BCL2L10), mRNA.
BCL2L13	54.70068	56.31247	56.47762	43.38473	62.42915	47.24633	52.43256	52.12304	57.76237	58.4325	78.6378	59.25781	BCL2L13	Homo sapiens BCL2-like 13 (apoptosis facilitator) (BCL2L13), nuclear gene encoding mitochondrial protein, transcript variant 1, mRNA.
NTMT1	16.83178	16.23795	17.74847	33.35476	15.35539	16.84351	17.5183	23.94767	15.39788	18.52081	16.47223	26.49918	NTMT1	Homo sapiens N-terminal Xaa-Pro-Lys N-methyltransferase 1 (NTMT1), mRNA.
LAMB2P1	4.82345	6.44936	6.39192	3.0537	4.64375	6.84102	4.50549	6.66645	5.8969	6.02702	5.49227	4.17844	LAMB2P1	Homo sapiens laminin, beta 2 pseudogene 1 (LAMB2P1), non-coding RNA.
FAM27B	36.20186	18.10317	37.18192	49.58611	35.07261	36.04524	85.87808	74.09977	65.23514	66.38585	38.88466	60.16661	FAM27B	Homo sapiens family with sequence similarity 27, member B (FAM27B), non-coding RNA.
HSD11B2	0.34596	1.49556	0.49111	0.65763	3.04067	0.88242	0.96924	0.4335	1.57043	1.49142	3.7742	3.47621	HSD11B2	Homo sapiens hydroxysteroid (11-beta) dehydrogenase 2 (HSD11B2), mRNA.
HSD11B1	2.90098	3.91502	4.72199	9.96215	3.61455	4.36769	0.88217	0.97628	1.50957	1.67938	3.08456	1.39916	HSD11B1	Homo sapiens hydroxysteroid (11-beta) dehydrogenase 1 (HSD11B1), transcript variant 1, mRNA.
LOC100288152	31.83198	25.59243	26.33935	45.71715	19.99533	27.34995	30.96338	24.30032	45.86352	33.84789	27.12303	36.44389	n/a	n/a
GTF2H3	22.68488	20.39023	20.09721	22.95374	21.30003	20.06465	23.98339	22.22283	27.23903	23.07107	20.4429	20.58454	GTF2H3	Homo sapiens general transcription factor IIH, polypeptide 3, 34kDa (GTF2H3), transcript variant 2, mRNA.
GTF2H2	5.4223	11.76824	23.40829	4.60094	13.36724	14.43747	11.91474	21.80897	6.70729	10.91215	9.29296	15.39495	GTF2H2B,GTF2H2	Homo sapiens general transcription factor IIH, polypeptide 2B (pseudogene) (GTF2H2B), non-coding RNA.,Homo sapiens general transcription factor IIH, polypeptide 2, 44kDa (GTF2H2), mRNA.,
GTF2H1	28.88079	34.31526	32.64565	18.64744	27.64464	33.1642	25.19547	23.49693	28.74391	24.27352	24.28641	18.86333	GTF2H1	Homo sapiens general transcription factor IIH, polypeptide 1, 62kDa (GTF2H1), transcript variant 2, mRNA.
GTF2H5	17.39805	18.06622	16.39626	10.89324	14.5592	17.25114	13.97368	13.56484	14.45578	15.00525	17.00941	9.71174	GTF2H5	Homo sapiens general transcription factor IIH, polypeptide 5 (GTF2H5), mRNA.
GTF2H4	34.31051	30.5275	27.30009	39.66845	35.77629	33.12147	43.90546	42.71661	37.04718	39.90836	31.96809	51.08471	GTF2H4	Homo sapiens general transcription factor IIH, polypeptide 4, 52kDa (GTF2H4), mRNA.,
ALDH1B1	14.14219	10.36775	11.71365	15.0859	10.95024	12.93558	11.53895	10.39373	9.44426	11.87525	12.45755	13.06484	ALDH1B1	Homo sapiens aldehyde dehydrogenase 1 family, member B1 (ALDH1B1), nuclear gene encoding mitochondrial protein, mRNA.,
COX7A2L	118.72159	118.02493	110.73149	57.13614	98.78555	116.76631	118.19311	86.22722	109.2033	97.05666	130.65519	81.95152	COX7A2L	Homo sapiens cytochrome c oxidase subunit VIIa polypeptide 2 like (COX7A2L), nuclear gene encoding mitochondrial protein, mRNA.
SMARCC2	113.80589	112.7841	109.14687	99.52259	105.48308	105.52297	115.17761	131.35651	104.20473	111.52177	104.46837	122.87644	SMARCC2	Homo sapiens SWI/SNF related, matrix associated, actin dependent regulator of chromatin, subfamily c, member 2 (SMARCC2), transcript variant 3, mRNA.,
SMARCC1	21.00732	22.50538	19.67839	42.0982	26.80188	22.33013	27.89238	28.24114	26.59068	23.42133	23.62547	26.77771	SMARCC1	Homo sapiens SWI/SNF related, matrix associated, actin dependent regulator of chromatin, subfamily c, member 1 (SMARCC1), mRNA.,
RYK	23.54795	26.2532	23.94486	17.85174	32.33756	28.13986	24.38809	22.22137	37.23858	27.43248	27.82951	26.90497	RYK	Homo sapiens receptor-like tyrosine kinase (RYK), transcript variant 2, mRNA.
HBA2	26.14863	14.95739	15.53068	79.80032	39.07406	24.66476	69.36309	49.33906	2976.60432	158.77083	12.82545	713.29536	HBA2	Homo sapiens hemoglobin, alpha 2 (HBA2), mRNA.
BLOC1S6	61.6028	58.22676	58.66973	31.94677	48.75301	60.59842	52.97334	36.64754	67.17449	46.61561	65.44433	38.51142	BLOC1S6	Homo sapiens biogenesis of lysosomal organelles complex-1, subunit 6, pallidin (BLOC1S6), mRNA.
BLOC1S5	9.5096	9.41729	8.7005	9.97475	8.74891	6.54756	8.30803	7.40688	13.82608	10.75463	11.92378	10.30386	BLOC1S5	Homo sapiens biogenesis of lysosomal organelles complex-1, subunit 5, muted (BLOC1S5), transcript variant 2, mRNA.
BLOC1S2	44.18327	49.58182	46.56126	23.48339	35.95581	45.559	32.05532	27.06806	33.8182	30.01557	37.41276	29.4443	BLOC1S2	Homo sapiens biogenesis of lysosomal organelles complex-1, subunit 2 (BLOC1S2), transcript variant 1, mRNA.
LHX6	17.11488	18.6533	17.11403	11.82122	7.18912	16.9628	13.98447	11.18934	5.45548	10.47506	11.45988	13.23488	LHX6	Homo sapiens LIM homeobox 6 (LHX6), transcript variant 5, mRNA.
MAMDC2-AS1	1.76325	1.88104	1.66368	1.59304	1.4801	1.0467	1.45234	1.63597	1.91538	1.76551	3.35438	0.90373	LOC100507244	Homo sapiens uncharacterized LOC100507244 (LOC100507244), non-coding RNA.
NADK2	38.98063	38.89213	30.44643	28.38602	53.66102	40.52898	42.23275	39.61982	67.51281	51.98252	54.18781	39.83554	NADKD1	Homo sapiens NAD kinase domain containing 1 (NADKD1), transcript variant 2, mRNA.,
SLC38A5	10.19998	12.74207	11.33269	23.97544	10.1801	11.3275	7.13389	13.57327	8.27739	9.14643	7.86518	19.62217	SLC38A5	Homo sapiens solute carrier family 38, member 5 (SLC38A5), mRNA.,
SLC38A7	15.14302	14.69542	16.73382	18.15225	15.44923	14.30409	15.75312	18.28605	14.25012	16.97782	13.7194	17.40024	SLC38A7	Homo sapiens solute carrier family 38, member 7 (SLC38A7), mRNA.,
SLC38A6	29.5314	28.69427	30.38835	20.77942	34.22118	34.7745	30.85942	31.15862	42.13816	27.83608	37.10465	25.8343	SLC38A6	Homo sapiens solute carrier family 38, member 6 (SLC38A6), transcript variant 3, non-coding RNA.,Homo sapiens solute carrier family 38, member 6 (SLC38A6), transcript variant 2, mRNA.,
SLC38A1	101.96377	109.84561	109.20001	54.17378	82.85016	117.13695	94.15318	71.01568	103.23592	89.32849	94.06472	63.98034	SLC38A1	Homo sapiens solute carrier family 38, member 1 (SLC38A1), transcript variant 1, mRNA.,Homo sapiens solute carrier family 38, member 1 (SLC38A1), transcript variant 3, mRNA.,Homo sapiens solute carrier family 38, member 1 (SLC38A1), transcript variant 5, mRNA.,Homo sapiens solute carrier family 38, member 1 (SLC38A1), transcript variant 4, mRNA.,Homo sapiens solute carrier family 38, member 1 (SL…
SLC38A3	13.64613	11.60429	10.31959	20.30599	18.18916	9.55651	16.53962	20.96227	13.11823	13.17083	7.78946	30.12872	SLC38A3	Homo sapiens solute carrier family 38, member 3 (SLC38A3), mRNA.,
SLC38A2	71.54137	85.24949	68.26061	47.54879	74.03619	92.83001	55.81098	39.51524	143.64775	48.96233	113.42947	59.0706	SLC38A2	Homo sapiens solute carrier family 38, member 2 (SLC38A2), mRNA.,
SLC38A9	14.59558	16.68257	16.87845	10.72218	19.20794	16.94349	10.71308	8.40399	12.89722	12.76688	14.27949	9.26798	SLC38A9	Homo sapiens solute carrier family 38, member 9 (SLC38A9), transcript variant 4, non-coding RNA.,Homo sapiens solute carrier family 38, member 9 (SLC38A9), transcript variant 2, mRNA.,
SLC38A8	0.98478	1.18359	3.07079	1.81383	1.68959	1.45513	2.11744	1.42551	1.15803	0.755	1.7843	1.96403	SLC38A8	Homo sapiens solute carrier family 38, member 8 (SLC38A8), mRNA.
LOC100129534	3.34429	3.55269	7.41983	4.62635	4.40401	4.60186	5.07391	4.60011	3.0912	6.0233	3.54386	4.99313	LOC100129534	Homo sapiens small nuclear ribonucleoprotein polypeptide N pseudogene (LOC100129534), non-coding RNA.
OCA2	8.00385	11.04186	9.75711	9.58394	8.23674	10.7252	9.06019	13.16504	6.27415	12.16934	7.81213	10.05462	OCA2	Homo sapiens oculocutaneous albinism II (OCA2), mRNA.,
NOS1AP	31.937	39.96618	38.44092	35.69742	29.66998	33.67181	33.79478	37.37444	25.58301	34.82744	42.47989	29.38963	NOS1AP	Homo sapiens nitric oxide synthase 1 (neuronal) adaptor protein (NOS1AP), transcript variant 3, mRNA.,
MIR3945HG	3.83972	3.68012	4.13524	6.90485	4.43621	5.08799	3.78089	4.78405	4.25131	3.3827	3.88476	4.00604	LOC731424	Homo sapiens uncharacterized LOC731424 (LOC731424), non-coding RNA.
MIR325HG	5.24138	3.91143	3.71362	2.71421	2.92701	5.30497	2.46625	2.96161	2.59373	2.86163	4.37116	2.93593	n/a	n/a
YBX1	30.32126	24.73744	23.05015	28.62629	38.43699	27.85863	28.58886	31.89222	52.65363	28.84558	35.61748	52.16779	YBX1	Homo sapiens Y box binding protein 1 (YBX1), mRNA.
YBX3	7.11426	6.93601	5.3621	10.53486	35.03939	5.7613	5.41518	7.89108	79.60965	9.15054	17.63515	60.66164	YBX3	Homo sapiens Y box binding protein 3 (YBX3), transcript variant 1, mRNA.
YBX2	6.78224	4.30813	5.31997	5.43206	6.31742	5.30257	3.90291	6.79105	3.30423	4.01473	2.69965	7.56305	YBX2	Homo sapiens Y box binding protein 2 (YBX2), mRNA.
STIP1	84.05056	79.24574	76.62929	73.87841	78.0743	74.39003	58.32683	70.74198	62.2424	75.21744	91.58052	91.97733	STIP1	Homo sapiens stress-induced-phosphoprotein 1 (STIP1), mRNA.,
CHIC2	23.0108	22.206	25.24799	13.35573	25.3474	23.07714	26.35617	20.26559	34.34533	21.693	25.179	19.46318	CHIC2	Homo sapiens cysteine-rich hydrophobic domain 2 (CHIC2), mRNA.
CHIC1	38.16528	42.05023	38.8298	9.04164	27.56609	40.18198	23.99133	18.65207	21.65485	19.90559	33.22819	10.45301	CHIC1	Homo sapiens cysteine-rich hydrophobic domain 1 (CHIC1), mRNA.,
BHLHE40-AS1	9.62999	8.19654	7.89037	8.57293	8.77233	7.98055	8.00039	7.96189	8.10236	7.84909	9.541	6.96228	BHLHE40-AS1	Homo sapiens BHLHE40 antisense RNA 1 (BHLHE40-AS1), non-coding RNA.
PCF11-AS1	7.54011	4.51368	5.82126	6.19025	6.83769	6.13412	7.01128	7.64783	7.25183	6.63517	8.44004	6.09916	n/a	n/a
FLJ32255	1.48282	1.09272	0.90319	3.26546	1.53506	1.48972	1.28114	2.07042	2.1877	1.8478	1.74412	2.28979	n/a	n/a
LOC100507002	3.06297	2.02739	4.30304	2.13527	4.58292	3.06564	5.66904	1.9865	5.18698	3.74817	4.02916	6.46651	n/a	n/a
LOC101927924	5.98336	4.32149	6.23308	10.76684	4.69363	6.15313	5.55403	9.75862	6.94012	6.05276	7.49759	5.45975	n/a	n/a
VSNL1	861.66324	946.34472	952.73639	512.88249	812.37741	1045.47579	730.92068	725.7444	546.31511	741.09571	699.7344	602.4417	VSNL1	Homo sapiens visinin-like 1 (VSNL1), mRNA.
SDCCAG8	49.05789	45.48153	43.61259	41.89262	47.73255	42.02973	46.52932	55.4219	45.0742	46.6018	45.92415	38.68113	SDCCAG8	Homo sapiens serologically defined colon cancer antigen 8 (SDCCAG8), mRNA.,
SDCCAG3	15.93897	15.67447	18.64416	31.05197	18.47819	17.05353	18.78828	26.03042	16.5436	18.46003	16.04185	25.34296	SDCCAG3	Homo sapiens serologically defined colon cancer antigen 3 (SDCCAG3), transcript variant 1, mRNA.
CDIPT	55.08406	58.72263	65.19163	73.76994	56.59834	61.08832	81.0034	68.01299	47.91235	73.89706	60.35551	67.2325	CDIPT	Homo sapiens CDP-diacylglycerol--inositol 3-phosphatidyltransferase (CDIPT), mRNA.,
NCOA2	39.83015	39.28432	38.96464	26.80225	38.82299	42.36395	37.77128	31.07166	33.43849	37.3083	38.05511	32.37554	NCOA2	Homo sapiens nuclear receptor coactivator 2 (NCOA2), mRNA.,
NCOA3	15.24926	16.33011	15.32591	10.10821	14.83335	15.22035	13.45926	12.02433	16.63065	13.26856	15.20278	14.33494	NCOA3	Homo sapiens nuclear receptor coactivator 3 (NCOA3), transcript variant 4, mRNA.
NCOA1	72.08518	74.34539	64.78038	31.57161	73.16368	72.35373	58.72273	50.26801	80.48489	62.36359	76.79387	61.76508	NCOA1	Homo sapiens nuclear receptor coactivator 1 (NCOA1), transcript variant 1, mRNA.
NCOA6	27.12445	29.00771	24.77099	26.94663	27.5759	28.42838	30.18359	29.77679	22.92732	24.45594	26.39173	24.81948	NCOA6	Homo sapiens nuclear receptor coactivator 6 (NCOA6), transcript variant 1, mRNA.,
NCOA7	79.5219	91.78104	87.90839	50.21518	64.56866	86.07957	50.76286	51.05744	67.74859	66.03342	82.89826	43.45316	NCOA7	Homo sapiens nuclear receptor coactivator 7 (NCOA7), transcript variant 3, mRNA.
TMEM9B-AS1	9.04632	8.25116	6.19866	15.18194	11.16082	8.9637	11.50426	13.27544	9.7792	8.88631	9.08649	12.33632	TMEM9B-AS1	Homo sapiens TMEM9B antisense RNA 1 (TMEM9B-AS1), non-coding RNA.
NCOA5	21.37893	22.61767	20.26043	21.15102	18.86524	18.18887	20.79861	22.949	18.06681	20.77376	15.36754	20.99688	NCOA5	Homo sapiens nuclear receptor coactivator 5 (NCOA5), mRNA.,
FLJ10038	14.09161	11.57227	13.61834	13.0293	9.86356	11.45874	14.13266	12.91896	11.93641	13.43332	13.05593	9.66876	FLJ10038	Homo sapiens uncharacterized protein FLJ10038 (FLJ10038), non-coding RNA.
ZFHX4-AS1	3.07886	1.91945	0.75259	1.37973	2.48918	2.02765	2.43501	1.80027	1.36193	3.55348	1.83547	1.92763	ZFHX4-AS1	Homo sapiens ZFHX4 antisense RNA 1 (ZFHX4-AS1), non-coding RNA.
CISH	0.31231	0.36277	0.44028	0.47329	0.60545	1.14943	0.35053	0.26272	1.7091	0.27362	0.73516	1.61311	CISH	Homo sapiens cytokine inducible SH2-containing protein (CISH), transcript variant 2, mRNA.
RIF1	46.1418	45.69958	43.5942	29.81912	43.39781	47.1752	38.75838	33.47826	44.69689	41.53846	46.21399	28.43148	RIF1	Homo sapiens RAP1 interacting factor homolog (yeast) (RIF1), transcript variant 2, mRNA.
STARD3NL	42.53294	45.02032	40.85027	22.43849	35.82402	39.27479	25.86769	26.50629	32.13497	26.45743	40.76728	28.79978	STARD3NL	Homo sapiens STARD3 N-terminal like (STARD3NL), mRNA.
SREK1	24.56426	26.3409	25.61072	16.03462	25.49258	25.43318	28.19831	31.2935	30.92751	22.36961	31.89921	19.16702	SREK1	Homo sapiens splicing regulatory glutamine/lysine-rich protein 1 (SREK1), transcript variant 1, mRNA.
GTF2IRD1P1	0.58354	1.10014	0.44737	0.63733	0.46551	0.69517	0.81117	0.86695	0.47819	0.78592	0.86288	0.83767	GTF2IRD1P1	Homo sapiens GTF2I repeat domain containing 1 pseusogene 1 (GTF2IRD1P1), non-coding RNA.
ANAPC1P1	2.36483	1.76921	2.57222	1.53453	1.52411	2.05205	2.78054	2.29912	2.50966	2.90309	3.0626	2.07397	ANAPC1P1	Homo sapiens anaphase promoting complex subunit 1 pseudogene 1 (ANAPC1P1), non-coding RNA.
ERO1B	14.76736	12.62176	10.04371	7.30541	11.21764	13.05269	11.51441	8.38266	8.2402	8.45636	12.79479	6.27063	ERO1LB	Homo sapiens ERO1-like beta (S. cerevisiae) (ERO1LB), mRNA.
ERO1A	34.08032	34.36738	31.38297	16.13577	23.53966	34.25433	28.18818	26.13733	34.92204	25.39391	29.30634	18.99218	ERO1L	Homo sapiens ERO1-like (S. cerevisiae) (ERO1L), mRNA.
MPO	0.66047	1.05621	1.57693	0.921	1.25586	1.30046	1.00566	1.49005	1.56715	1.53425	1.04671	1.43773	MPO	Homo sapiens myeloperoxidase (MPO), nuclear gene encoding mitochondrial protein, mRNA.
CDIP1	103.38539	113.08719	113.65198	128.48982	103.44643	98.47189	124.0148	121.35534	89.13312	115.86405	107.80807	123.22695	CDIP1	Homo sapiens cell death-inducing p53 target 1 (CDIP1), transcript variant 1, mRNA.
WT1-AS	1.48683	1.42616	1.6314	3.60081	2.00262	1.54105	2.99602	2.50856	2.54558	1.66276	2.34964	2.21699	WT1-AS	Homo sapiens WT1 antisense RNA (WT1-AS), non-coding RNA.
ZNF497	4.25042	4.10247	4.03877	7.69234	4.51849	4.16897	6.20134	5.60699	3.95465	5.67743	4.28286	5.00299	ZNF497	Homo sapiens zinc finger protein 497 (ZNF497), transcript variant 2, mRNA.
ZNF496	19.12306	19.77499	23.78951	46.937	22.42517	23.44951	25.13581	29.48401	21.24375	23.25709	18.24922	30.38077	ZNF496	Homo sapiens zinc finger protein 496 (ZNF496), mRNA.,
ERF	19.59488	16.48616	14.82551	40.96354	15.85424	18.236	17.69536	20.79686	22.57291	20.59334	15.82779	25.66748	ERF	Homo sapiens Ets2 repressor factor (ERF), mRNA.
ERG	3.37062	5.0252	5.20351	3.24479	7.53745	3.11782	4.74265	3.21961	7.94628	3.6535	4.66296	7.97917	ERG	Homo sapiens v-ets erythroblastosis virus E26 oncogene homolog (avian) (ERG), transcript variant 5, mRNA.
ZNF493	53.30147	49.45807	43.55084	29.14643	61.20115	48.23474	55.06269	42.05992	58.87233	36.50035	61.8954	27.21489	ZNF493	Homo sapiens zinc finger protein 493 (ZNF493), transcript variant 1, mRNA.,Homo sapiens zinc finger protein 493 (ZNF493), transcript variant 3, mRNA.,
ZNF490	24.96564	23.093	22.86582	25.3384	25.36873	21.37014	32.96011	31.83608	27.6782	28.50442	27.13938	26.19266	ZNF490	Homo sapiens zinc finger protein 490 (ZNF490), mRNA.
ERH	116.91108	100.6038	94.07315	44.8467	111.47406	97.33542	93.383	86.74669	144.92874	103.28017	114.77852	105.96032	ERH	Homo sapiens enhancer of rudimentary homolog (Drosophila) (ERH), mRNA.
RGAG4	27.07325	26.90246	28.11673	27.44363	21.91135	26.19899	25.16666	31.84914	15.11028	24.78575	18.19157	23.05666	RGAG4	Homo sapiens retrotransposon gag domain containing 4 (RGAG4), mRNA.,
RGAG1	0.59043	0.45777	0.48667	0.3792	0.43986	0.67712	0.47252	0.33731	0.40287	0.52417	0.82513	0.50782	RGAG1	Homo sapiens retrotransposon gag domain containing 1 (RGAG1), mRNA.,
MTRNR2L8	1256.99788	1407.05702	685.77161	482.70592	1731.64434	1357.20663	2654.11672	4264.90554	455.16197	3204.77899	574.29712	216.57071	MTRNR2L8	Homo sapiens MT-RNR2-like 8 (MTRNR2L8), mRNA.
MTRNR2L2	126.2998	179.05229	62.99789	81.06603	204.62877	148.7106	164.45876	222.12747	36.911	540.79311	57.65477	28.18757	MTRNR2L2	Homo sapiens MT-RNR2-like 2 (MTRNR2L2), mRNA.
MTRNR2L1	253.15509	163.91248	43.95015	79.73852	271.34875	141.80499	386.78083	294.12555	54.45774	787.68477	69.41553	25.13481	MTRNR2L1	Homo sapiens MT-RNR2-like 1 (MTRNR2L1), mRNA.
MTRNR2L7	0.07878	0.75586	0.43144	0.20909	0.18084	0.7249	0.17431	0.52059	0.32778	0.48975	0.30635	0.06824	MTRNR2L7	Homo sapiens MT-RNR2-like 7 (MTRNR2L7), mRNA.
MTRNR2L6	4.25522	25.15715	10.45175	13.35162	5.15945	3.82562	35.12708	48.89155	0.85474	12.68491	8.96788	1.1973	MTRNR2L6	Homo sapiens MT-RNR2-like 6 (MTRNR2L6), mRNA.
MTRNR2L5	5.58975	4.00434	5.66152	6.78264	4.56701	4.8576	5.31796	7.47642	7.9405	6.00901	5.59392	6.58078	MTRNR2L5	Homo sapiens MT-RNR2-like 5 (MTRNR2L5), mRNA.
MTRNR2L4	12.74256	10.05184	6.24752	8.64482	8.62683	6.31019	11.07601	10.79479	5.09979	25.96368	9.09295	5.89772	MTRNR2L4	Homo sapiens MT-RNR2-like 4 (MTRNR2L4), mRNA.
NLGN4X	32.58721	31.56555	35.7151	18.36001	24.46648	37.03901	27.84623	21.71209	15.22599	24.19133	27.21207	19.594	NLGN4X	Homo sapiens neuroligin 4, X-linked (NLGN4X), transcript variant 2, mRNA.,Homo sapiens neuroligin 4, X-linked (NLGN4X), transcript variant 1, mRNA.,Homo sapiens neuroligin 4, X-linked (NLGN4X), transcript variant 2, mRNA.,
FBN2	0.59391	0.55238	0.48553	0.69264	0.26188	0.50421	0.61826	0.46232	0.68259	0.49517	0.39872	0.94835	FBN2	Homo sapiens fibrillin 2 (FBN2), mRNA.,
FBN1	13.77369	17.16735	17.99475	27.61789	16.80893	18.88069	24.36673	22.70139	24.47353	13.531	12.98983	16.17572	FBN1	Homo sapiens fibrillin 1 (FBN1), mRNA.
STARD4-AS1	1.00712	0.86323	1.01998	0.60522	0.94748	0.91234	0.80082	1.26535	0.56134	1.07057	0.54686	0.61376	STARD4-AS1	Homo sapiens STARD4 antisense RNA 1 (STARD4-AS1), non-coding RNA.
AOAH	5.06149	5.90513	4.78489	6.13069	3.14229	4.7957	2.78992	1.92243	6.79249	2.61215	4.51043	7.06104	AOAH	Homo sapiens acyloxyacyl hydrolase (neutrophil) (AOAH), transcript variant 2, mRNA.
SCN1B	171.78507	206.12582	187.42064	194.56929	161.45781	186.54643	169.5033	178.81221	73.17343	133.56175	125.35353	169.71379	SCN1B	Homo sapiens sodium channel, voltage-gated, type I, beta subunit (SCN1B), transcript variant a, mRNA.
SCN1A	98.85007	115.23938	108.51934	45.1673	77.11542	119.41764	75.25775	67.92326	49.08551	64.07224	81.98247	58.08225	SCN1A	Homo sapiens sodium channel, voltage-gated, type I, alpha subunit (SCN1A), transcript variant 4, mRNA.
EEPD1	10.7109	9.02443	8.94195	21.63969	8.51402	10.0665	9.512	8.27566	5.83695	7.24747	7.03815	11.32023	EEPD1	Homo sapiens endonuclease/exonuclease/phosphatase family domain containing 1 (EEPD1), mRNA.
FRYL	27.10297	35.4547	25.10233	55.41726	38.10913	28.36924	26.82031	23.11862	33.10303	26.01542	38.39862	21.53395	FRYL	Homo sapiens FRY-like (FRYL), mRNA.,
DEXI	48.43131	46.21839	50.97274	59.266	46.21413	44.66768	50.10461	45.09847	27.23278	51.78612	43.92234	57.10968	DEXI	Homo sapiens Dexi homolog (mouse) (DEXI), mRNA.,
FUOM	3.33369	4.27042	4.85996	9.81111	4.99335	6.77744	5.81886	4.56645	11.77754	5.3253	2.53682	16.21012	FUOM	Homo sapiens fucose mutarotase (FUOM), transcript variant 1, mRNA.
IDI1	58.00746	51.58358	51.37539	24.55006	42.05411	56.01525	36.17785	36.4854	40.12483	40.13697	44.39078	37.85958	IDI1	Homo sapiens isopentenyl-diphosphate delta isomerase 1 (IDI1), mRNA.,
SPTB	38.92259	33.82814	39.07414	39.39783	26.52551	41.28645	44.72504	43.58022	25.77904	36.59324	25.3598	42.5869	SPTB	Homo sapiens spectrin, beta, erythrocytic (SPTB), transcript variant 1, mRNA.,
TMEM185B	9.89237	9.62485	10.33699	12.85394	11.34718	10.42384	9.2373	9.44409	8.99019	11.17705	8.63721	10.76201	TMEM185B	Homo sapiens transmembrane protein 185B (TMEM185B), mRNA.
TMEM185A	19.43982	22.07893	23.06881	21.51685	20.77295	22.47302	23.56414	19.30323	22.36374	21.7296	23.11153	20.13877	TMEM185A	Homo sapiens transmembrane protein 185A (TMEM185A), transcript variant 2, mRNA.,
UBXN10	12.40372	11.74137	12.07226	4.49548	11.5468	13.51204	10.10724	8.05422	10.52851	13.09535	10.28012	8.80526	UBXN10	Homo sapiens UBX domain protein 10 (UBXN10), mRNA.,
UBXN11	26.96196	27.31117	30.56181	39.27398	26.31246	27.11095	33.20289	40.97583	26.35719	35.52141	28.74564	34.96399	UBXN11	Homo sapiens UBX domain protein 11 (UBXN11), transcript variant 3, mRNA.
SNORD12C	16.39602	23.78591	22.20087	8.74676	23.49537	16.07128	6.71417	11.51609	14.1178	47.55135	28.3363	26.95344	SNORD12C	Homo sapiens small nucleolar RNA, C/D box 12C (SNORD12C), small nucleolar RNA.
SNORD12B	96.61548	83.52245	43.71695	49.38136	45.91056	71.54195	77.50246	65.12103	95.89376	31.54285	61.63083	6.02387	SNORD12B	Homo sapiens small nucleolar RNA, C/D box 12B (SNORD12B), small nucleolar RNA.
POTEM	4.16305	5.2752	4.85549	3.02528	4.97734	5.33664	6.2603	6.69989	4.74981	5.40811	4.69434	3.57698	POTEM	Homo sapiens POTE ankyrin domain family, member M (POTEM), mRNA.
LRRC75A-AS1	175.25621	164.72838	150.40783	161.12476	224.43136	156.28025	190.93346	141.24895	322.80985	220.98656	209.45437	252.29902	C17orf76-AS1	Homo sapiens C17orf76 antisense RNA 1 (C17orf76-AS1), transcript variant 23, non-coding RNA.
SFTA1P	3.74747	1.15737	2.03157	0.74562	3.2514	2.62833	0.69615	1.1834	2.68377	2.6395	1.9933	0.73019	SFTA1P	Homo sapiens surfactant associated 1, pseudogene (SFTA1P), non-coding RNA.
FCHSD1	4.8266	4.5473	5.13576	13.80374	4.08674	5.88098	5.23933	7.24164	10.37758	6.52488	3.99783	8.97399	FCHSD1	Homo sapiens FCH and double SH3 domains 1 (FCHSD1), mRNA.,
SNORD129	6.578	37.22883	9.29502	76.62801	25.30878	8.27281	41.47004	34.53693	35.31666	56.92642	43.57272	37.16649	n/a	n/a
SNORD128	39.77194	41.84909	38.93378	81.46493	65.30286	66.95918	39.78903	36.73364	38.67918	54.20295	40.82018	60.98058	n/a	n/a
SNORD127	35.03831	20.19043	37.87092	10.72364	26.83229	34.15869	8.19451	5.83005	13.8754	37.64897	23.19861	17.81009	SNORD127	Homo sapiens small nucleolar RNA, C/D box 127 (SNORD127), small nucleolar RNA.
SNORD124	88.88578	83.32797	50.27276	190.80108	141.40896	108.43302	201.45484	109.53692	146.50151	107.32839	114.19338	75.54153	SNORD124	Homo sapiens small nucleolar RNA, C/D box 124 (SNORD124), small nucleolar RNA.
HIGD2A	63.85315	61.71431	61.27266	56.66366	74.29711	63.63356	74.22462	76.64372	71.99281	72.51804	83.30654	77.84245	HIGD2A	Homo sapiens HIG1 hypoxia inducible domain family, member 2A (HIGD2A), mRNA.
TRAIP	2.59324	1.75356	2.28254	3.23056	1.68436	2.46128	1.64772	2.65762	3.14778	3.7083	1.23716	2.7024	TRAIP	Homo sapiens TRAF interacting protein (TRAIP), mRNA.
UBA52	81.37439	81.09096	80.30121	84.69961	97.16154	89.41645	93.14679	85.93635	98.91635	108.32362	96.55525	97.80742	UBA52	Homo sapiens ubiquitin A-52 residue ribosomal protein fusion product 1 (UBA52), transcript variant 2, mRNA.
DND1	3.1549	4.57513	4.46722	10.69457	4.58699	5.18378	5.20332	6.09251	4.58567	5.13622	3.65821	6.31271	DND1	Homo sapiens dead end homolog 1 (zebrafish) (DND1), mRNA.
FAM172BP	5.39611	4.0609	5.41117	5.09187	3.63989	3.69428	5.93765	5.05504	4.65932	5.41392	7.25831	4.70343	FAM172BP	Homo sapiens family with sequence similarity 172, member B, pseudogene (FAM172BP), non-coding RNA.
MAN1C1	37.43642	30.05688	37.07688	35.47162	35.01023	35.18994	38.0111	36.91634	63.85188	38.68423	37.3726	53.81216	MAN1C1	Homo sapiens mannosidase, alpha, class 1C, member 1 (MAN1C1), mRNA.
LOC105379143	7.66141	5.65986	7.94465	7.74241	5.92983	6.60249	9.02171	8.40464	9.12256	7.13546	7.30041	5.92975	n/a	n/a
MESDC2	21.38265	19.50312	18.06944	30.17499	22.90932	18.40242	23.18534	25.06237	28.46291	23.41216	26.41045	23.99929	MESDC2	Homo sapiens mesoderm development candidate 2 (MESDC2), mRNA.,
LINC01327	7.83081	10.33061	9.93705	3.8482	6.59398	6.54076	4.59422	11.46977	6.34718	7.66305	10.44569	6.13472	n/a	n/a
NID2	1.9302	1.90299	1.9957	3.85686	2.00796	2.15795	1.63374	1.88213	8.90801	1.70323	1.20476	1.83972	NID2	Homo sapiens nidogen 2 (osteonidogen) (NID2), mRNA.,
NID1	3.3343	4.42678	2.7948	5.28024	5.41165	3.66999	3.69357	3.53258	32.70058	4.37852	6.9045	8.36298	NID1	Homo sapiens nidogen 1 (NID1), mRNA.,
LINC01322	14.99243	11.85488	10.08597	5.29914	9.84523	15.06677	14.33342	7.29041	7.34081	11.11566	17.83606	6.91672	n/a	n/a
LINC01320	8.08291	8.07929	8.01684	15.47861	6.17028	7.78075	8.97828	6.98714	7.9219	6.92101	6.96144	7.00957	n/a	n/a
DLGAP1-AS2	17.65012	10.07235	11.95512	23.8645	19.5207	10.46572	21.41886	26.58921	32.00981	28.16237	29.46912	24.24673	n/a	n/a
DLGAP1-AS3	2.75814	2.07487	3.6851	2.08094	2.28487	3.49126	1.6009	2.6559	0.63332	1.49055	1.10229	1.26419	DLGAP1-AS3	Homo sapiens DLGAP1 antisense RNA 3 (DLGAP1-AS3), non-coding RNA.
DLGAP1-AS4	56.57382	39.51531	45.03309	17.20556	25.35946	51.79294	37.33379	41.74585	17.33404	21.7277	24.58203	19.74202	DLGAP1-AS4	Homo sapiens DLGAP1 antisense RNA 4 (DLGAP1-AS4), non-coding RNA.
DLGAP1-AS5	1.21724	1.79618	1.33795	1.68363	1.52205	1.53843	2.52316	1.81569	1.54255	2.24916	1.57866	1.84883	DLGAP1-AS5	Homo sapiens DLGAP1 antisense RNA 5 (DLGAP1-AS5), non-coding RNA.
BTG3	8.46357	7.8871	11.124	6.6808	7.86793	10.55162	8.88477	6.12486	14.19301	6.67537	10.53164	9.59927	BTG3	Homo sapiens BTG family, member 3 (BTG3), transcript variant 1, mRNA.
BTG1	14.30138	12.46048	11.12004	9.02217	17.17802	14.04294	15.76081	8.73433	22.83337	12.65331	21.87809	17.38858	BTG1	Homo sapiens B-cell translocation gene 1, anti-proliferative (BTG1), mRNA.
ELOB	126.23462	135.74695	154.13106	295.34603	182.06984	139.93779	146.10029	140.18295	166.32736	185.12221	132.68011	191.54686	TCEB2	Homo sapiens transcription elongation factor B (SIII), polypeptide 2 (18kDa, elongin B) (TCEB2), transcript variant 1, mRNA.
PAXIP1-AS1	16.20733	14.80161	15.43399	20.03794	12.36771	14.12322	15.53913	15.21574	18.41504	14.74212	17.71847	17.16935	LOC202781	Homo sapiens uncharacterized LOC202781 (LOC202781), non-coding RNA.
PAXIP1-AS2	6.57471	5.65863	1.72084	2.55646	10.43741	3.66317	5.51258	6.00261	8.5153	7.9182	7.5549	6.29381	LOC100132707	Homo sapiens uncharacterized LOC100132707 (LOC100132707), transcript variant 2, non-coding RNA.
ELOA	18.56123	18.4257	18.31057	21.60557	20.77634	19.81875	19.58337	20.26981	19.29127	19.81775	18.33525	21.4022	TCEB3	Homo sapiens transcription elongation factor B (SIII), polypeptide 3 (110kDa, elongin A) (TCEB3), mRNA.
SSSCA1-AS1	3.03033	1.9192	1.01803	5.08233	4.40552	2.63513	3.39989	3.75609	2.65014	3.87527	4.51435	3.14925	SSSCA1-AS1	Homo sapiens SSSCA1 antisense RNA 1 (head to head) (SSSCA1-AS1), non-coding RNA.
OSTM1	24.89676	24.0885	23.74286	18.45494	21.97332	25.52732	20.51276	16.70879	20.80215	16.44401	21.5658	17.16534	OSTM1	Homo sapiens osteopetrosis associated transmembrane protein 1 (OSTM1), mRNA.
DAW1	4.47953	3.10834	2.75425	1.42202	2.27326	3.57003	1.53065	2.02949	2.09574	2.34773	4.47286	2.48655	DAW1	Homo sapiens dynein assembly factor with WDR repeat domains 1 (DAW1), mRNA.,
FANCG	8.6992	8.88784	9.62704	15.41005	8.90527	9.32649	10.59017	13.35725	13.21666	12.81192	8.60129	15.05925	FANCG	Homo sapiens Fanconi anemia, complementation group G (FANCG), mRNA.,
CFLAR	84.07234	80.32582	72.69211	78.34784	110.01555	74.29424	108.82037	101.30515	148.04596	92.24643	105.26852	95.13063	CFLAR	Homo sapiens CASP8 and FADD-like apoptosis regulator (CFLAR), transcript variant 1, mRNA.
FANCE	3.84136	3.68599	2.84074	7.17079	4.40139	4.9215	4.16008	3.34525	6.74427	4.15045	5.44461	5.54421	FANCE	Homo sapiens Fanconi anemia, complementation group E (FANCE), mRNA.,
FANCC	5.82222	6.47552	6.81196	8.56964	6.47075	5.74623	5.40314	7.02095	7.25305	5.78064	7.13217	6.31876	FANCC	Homo sapiens Fanconi anemia, complementation group C (FANCC), transcript variant 3, mRNA.
FANCB	6.08669	5.62316	6.27513	11.34404	6.49302	6.30795	3.60477	2.41009	2.42986	3.73461	6.26872	2.61901	FANCB	Homo sapiens Fanconi anemia, complementation group B (FANCB), transcript variant 2, mRNA.
FANCA	8.2932	6.45908	9.29321	8.1605	6.44424	9.5899	6.70925	9.88928	4.96051	9.14266	4.09781	7.75359	FANCA	Homo sapiens Fanconi anemia, complementation group A (FANCA), transcript variant 1, mRNA.
HNRNPAB	35.32735	35.35889	35.51613	41.58256	30.90937	35.41982	30.2169	41.02781	41.03457	31.23451	35.23166	59.5659	HNRNPAB	Homo sapiens heterogeneous nuclear ribonucleoprotein A/B (HNRNPAB), transcript variant 1, mRNA.
FANCM	6.33135	7.51487	8.09705	6.37628	5.41907	8.8061	4.67315	5.91669	6.70394	5.47957	5.78252	4.90284	FANCM	Homo sapiens Fanconi anemia, complementation group M (FANCM), mRNA.,
FANCL	25.85129	28.77972	25.46943	30.5727	31.48026	22.85167	26.65752	17.84286	34.91524	24.32961	30.00269	20.23969	FANCL	Homo sapiens Fanconi anemia, complementation group L (FANCL), transcript variant 2, mRNA.,
FANCI	3.86014	5.19074	4.40442	3.60998	4.86656	4.98578	4.30519	3.73576	3.88673	4.34913	3.63447	3.65947	FANCI	Homo sapiens Fanconi anemia, complementation group I (FANCI), transcript variant 2, mRNA.,
CA5B	13.622	12.65812	11.28274	14.81219	13.82212	12.93889	17.67287	14.19606	22.42364	13.95703	16.64081	13.02874	CA5B	Homo sapiens carbonic anhydrase VB, mitochondrial (CA5B), nuclear gene encoding mitochondrial protein, mRNA.
CA5A	0.80572	0.63591	0.15805	1.1537	1.68434	0.52959	0.25786	0.66819	0.57746	0.10265	0.45477	1.11594	CA5A	Homo sapiens carbonic anhydrase VA, mitochondrial (CA5A), nuclear gene encoding mitochondrial protein, mRNA.
HNRNPA3	109.31649	111.28245	96.98167	59.13637	95.65132	106.26912	87.03778	85.17069	124.2017	92.03666	107.65015	79.34445	HNRNPA3	Homo sapiens heterogeneous nuclear ribonucleoprotein A3 (HNRNPA3), mRNA.,
TSC22D1-AS1	14.41239	13.18696	14.8545	6.39045	13.40529	11.18374	13.40729	13.85088	11.63202	11.81908	15.05431	10.50638	TSC22D1-AS1	Homo sapiens TSC22D1 antisense RNA 1 (TSC22D1-AS1), non-coding RNA.
HNRNPA1	304.43395	284.43589	230.64552	376.0826	325.16903	292.73285	309.01637	318.38848	432.76189	300.81591	300.27252	318.76171	HNRNPA1	Homo sapiens heterogeneous nuclear ribonucleoprotein A1 (HNRNPA1), transcript variant 1, mRNA.,
ADGRD1	3.1535	3.50988	1.75754	2.33702	3.80007	2.2064	3.11701	2.20493	3.23168	1.83067	2.0512	5.3996	GPR133	Homo sapiens G protein-coupled receptor 133 (GPR133), mRNA.,
TAPT1-AS1	12.52039	14.54856	10.63458	15.89565	16.66003	9.4513	12.35781	14.23074	14.15147	15.10827	11.42583	13.37399	TAPT1-AS1	Homo sapiens TAPT1 antisense RNA 1 (head to head) (TAPT1-AS1), transcript variant 1, non-coding RNA.
MIR663B	22.62505	65.91905	16.15314	80.54546	81.47215	39.88094	78.53764	52.09886	18.06447	46.85484	33.34574	103.70542	MIR663B	Homo sapiens microRNA 663b (MIR663B), microRNA.
FAM188A	64.90485	68.19903	66.83067	40.28588	60.21128	67.52324	47.96033	35.98172	56.62614	51.32678	59.61656	41.46364	FAM188A	Homo sapiens family with sequence similarity 188, member A (FAM188A), mRNA.
RASGRF2-AS1	13.05242	7.13649	13.33072	4.1794	3.04372	12.96851	7.83722	4.88485	10.11239	6.94685	2.47762	1.87613	n/a	n/a
PRMT2	70.67965	75.74202	70.26894	130.25874	76.05868	68.53447	65.75532	77.92612	80.49862	81.15388	74.79912	91.26947	PRMT2	Homo sapiens protein arginine methyltransferase 2 (PRMT2), transcript variant 4, mRNA.
B9D2	7.54686	5.84466	6.85523	6.13968	6.78451	5.94224	5.04223	3.50717	5.38658	6.4348	5.50951	6.66565	B9D2	Homo sapiens B9 protein domain 2 (B9D2), mRNA.
HSPD1	128.98683	118.21108	108.52804	114.31502	162.67314	120.91527	108.17165	152.77552	123.39264	127.99969	124.22986	132.21143	HSPD1	Homo sapiens heat shock 60kDa protein 1 (chaperonin) (HSPD1), nuclear gene encoding mitochondrial protein, transcript variant 1, mRNA.
MTX3	30.61242	30.54022	31.53938	13.80086	25.08231	32.16746	22.96772	21.58777	25.29311	23.29871	28.65861	18.9232	MTX3	Homo sapiens metaxin 3 (MTX3), transcript variant 1, mRNA.,
MTX2	38.46175	39.38534	39.92131	17.70687	28.41313	37.87257	19.29014	25.00282	23.58918	27.2982	33.12574	27.75411	MTX2	Homo sapiens metaxin 2 (MTX2), transcript variant 2, non-coding RNA.,Homo sapiens metaxin 2 (MTX2), nuclear gene encoding mitochondrial protein, transcript variant 1, mRNA.,
MTX1	13.72895	11.78561	14.68902	16.33247	12.35027	15.04981	12.77976	13.19898	11.25026	12.23167	11.54812	15.71083	MTX1	Homo sapiens metaxin 1 (MTX1), transcript variant 1, mRNA.
FUT2	9.39175	7.93896	9.07277	10.26057	7.01709	6.93619	10.78535	11.4867	10.20594	8.96952	10.05611	8.95922	FUT2	Homo sapiens fucosyltransferase 2 (secretor status included) (FUT2), transcript variant 2, mRNA.,
LIAS	26.11048	23.8772	23.72112	20.40902	27.05366	23.02268	18.35811	16.32837	26.13543	24.12122	26.06618	16.91788	LIAS	Homo sapiens lipoic acid synthetase (LIAS), nuclear gene encoding mitochondrial protein, transcript variant 1, mRNA.
ATP10A	8.13767	9.59749	9.72859	14.33633	10.21194	7.83254	16.27172	10.79355	13.00055	9.17789	8.18959	20.91819	ATP10A	Homo sapiens ATPase, class V, type 10A (ATP10A), mRNA.
ATP10B	4.52559	4.50065	2.34639	20.53627	6.11949	3.88971	2.84338	2.677	2.24263	5.03214	3.17395	2.68263	ATP10B	Homo sapiens ATPase, class V, type 10B (ATP10B), mRNA.,
ATP10D	7.85561	9.29379	7.72827	6.91381	9.83891	8.76442	9.1639	6.6316	15.08797	8.37802	8.7187	9.43929	ATP10D	Homo sapiens ATPase, class V, type 10D (ATP10D), mRNA.,
KRIT1	33.69736	33.1982	32.91616	21.32956	34.15852	34.70046	31.914	25.18381	34.92107	29.44228	35.59981	22.00926	KRIT1	Homo sapiens KRIT1, ankyrin repeat containing (KRIT1), transcript variant 2, mRNA.
TRABD2A	8.75667	14.02369	18.39982	10.87436	9.52456	10.98693	11.54947	12.52455	5.31539	11.87932	10.86844	7.38879	TRABD2A	Homo sapiens TraB domain containing 2A (TRABD2A), transcript variant 2, mRNA.
TRABD2B	0.11732	0.09745	0.03989	0.20408	0.10051	0.06722	0.11537	0.08871	1.36848	0.07837	0.03898	0.40111	TRABD2B	Homo sapiens TraB domain containing 2B (TRABD2B), mRNA.
CDPF1	7.28859	6.26469	6.73594	11.42134	4.50893	5.58375	6.28424	6.24466	6.47666	5.91568	5.07388	6.99718	CDPF1	Homo sapiens cysteine-rich, DPF motif domain containing 1 (CDPF1), mRNA.
GGA1	26.11733	23.53288	25.08411	57.964	27.139	22.78966	31.44241	39.57766	30.93615	33.0829	28.63544	42.45745	GGA1	Homo sapiens golgi-associated, gamma adaptin ear containing, ARF binding protein 1 (GGA1), transcript variant 5, mRNA.
SLC6A20	5.66449	6.4598	7.45924	7.94677	6.63556	6.43618	7.12025	6.53204	41.74128	6.88683	6.78556	7.73919	SLC6A20	Homo sapiens solute carrier family 6 (proline IMINO transporter), member 20 (SLC6A20), transcript variant 2, mRNA.,
LOC154761	4.46692	6.01678	4.12398	2.01277	3.75928	3.53074	4.33049	2.89835	5.03858	3.29113	3.32571	7.19482	LOC154761	Homo sapiens family with sequence similarity 115, member C pseudogene (LOC154761), non-coding RNA.
SCRIB	31.12339	27.60728	26.27216	97.19743	49.93498	26.85568	47.59127	50.79323	34.29458	38.76693	32.13642	62.38033	SCRIB	Homo sapiens scribbled planar cell polarity protein (SCRIB), transcript variant 1, mRNA.,Homo sapiens scribbled planar cell polarity protein (SCRIB), transcript variant 2, mRNA.,
TYMS	1.35821	3.01893	1.32997	18.32173	2.70006	2.19239	0.96325	0.83318	1.19425	1.58995	0.82396	1.46257	TYMS	Homo sapiens thymidylate synthetase (TYMS), mRNA.,
TYMP	3.08562	0.73055	1.89511	16.98718	8.05826	0.5923	1.67253	1.21577	11.30863	1.62946	1.61243	56.82461	TYMP	Homo sapiens thymidine phosphorylase (TYMP), transcript variant 1, mRNA.
WWP2	30.43776	32.42194	32.67101	55.42004	32.79848	29.89366	35.8384	35.27985	40.10214	35.68616	29.02594	38.81277	WWP2	Homo sapiens WW domain containing E3 ubiquitin protein ligase 2 (WWP2), transcript variant 6, mRNA.
WWP1	35.9812	43.98532	39.81586	27.50801	36.41624	44.22346	33.43107	26.76491	32.58147	31.06066	39.73333	25.15016	WWP1	Homo sapiens WW domain containing E3 ubiquitin protein ligase 1 (WWP1), mRNA.
TPI1	558.7016	575.70681	606.08119	578.40468	450.4488	555.08478	366.72782	503.1716	362.91254	496.06105	474.46362	548.46237	TPI1	Homo sapiens triosephosphate isomerase 1 (TPI1), transcript variant 3, mRNA.
LOC100507600	0.44415	0.71625	0.45204	1.06901	0.49968	0.6527	0.56012	0.54681	0.48069	0.50562	0.86696	0.11467	LOC100507600	Homo sapiens uncharacterized LOC100507600 (LOC100507600), non-coding RNA.
LOC100132077	20.92869	19.40241	17.64909	24.86036	19.04752	14.71223	22.98096	27.9731	20.15435	20.24053	19.69189	18.79488	LOC100132077	Homo sapiens uncharacterized LOC100132077 (LOC100132077), non-coding RNA.
LOC100132078	1.55442	1.3131	1.04508	3.26927	1.61471	1.67086	2.77418	2.20474	1.99063	1.79434	2.60038	1.57682	LOC100132078	Homo sapiens uncharacterized LOC100132078 (LOC100132078), non-coding RNA.
MFSD14C	31.87696	34.39473	37.54396	61.79332	39.28884	33.10239	53.10375	46.63137	49.68645	40.58769	42.76321	49.04785	HIATL2	Homo sapiens hippocampus abundant transcript-like 2 (HIATL2), non-coding RNA.
PRTN3	3.52975	1.81367	2.15464	0.46814	2.14673	1.92257	3.10389	3.50547	1.05662	3.83806	1.4734	1.55989	PRTN3	Homo sapiens proteinase 3 (PRTN3), mRNA.,
MFSD14A	36.61886	43.14667	41.616	19.71383	34.22773	41.6035	24.30627	21.26889	37.1688	27.13112	36.81683	23.73959	HIAT1	Homo sapiens hippocampus abundant transcript 1 (HIAT1), mRNA.
CTSH	31.43025	40.11875	14.98644	44.48677	43.77456	20.29188	26.50609	53.35701	46.886	32.36079	38.00748	73.01036	CTSH	Homo sapiens cathepsin H (CTSH), mRNA.,
CTSK	7.07617	10.07618	9.43055	7.28683	6.51154	7.97821	5.79633	5.82612	18.79892	7.16775	7.83889	7.09571	CTSK	Homo sapiens cathepsin K (CTSK), mRNA.
CTSL	41.31862	40.40374	35.39201	57.45566	38.19637	37.25981	36.50056	47.6094	69.39858	35.82789	33.34815	50.2331	CTSL1	Homo sapiens cathepsin L1 (CTSL1), transcript variant 2, mRNA.
CTSO	6.59166	10.27094	7.08231	5.189	8.2571	7.9839	6.2023	8.14374	18.3595	10.12541	9.20426	7.9575	CTSO	Homo sapiens cathepsin O (CTSO), mRNA.
CTSA	37.3107	41.00195	40.36584	38.75988	50.81139	37.92459	43.13991	36.23664	34.23416	38.28546	35.56116	50.18941	CTSA	Homo sapiens cathepsin A (CTSA), transcript variant 1, mRNA.
CTSB	169.51545	179.02976	181.91373	148.61776	194.22263	189.08712	158.5708	134.68142	178.00733	175.73261	173.65951	235.07162	CTSB	Homo sapiens cathepsin B (CTSB), transcript variant 2, mRNA.
CTSC	63.93978	67.78608	59.47397	37.16229	82.90419	63.32968	87.12269	67.73566	99.54792	59.03004	77.8607	80.43835	CTSC	Homo sapiens cathepsin C (CTSC), transcript variant 1, mRNA.
CTSD	183.35351	201.86128	193.09353	317.08313	253.19036	183.14217	191.53976	205.06095	212.90824	231.28858	222.05366	279.88362	CTSD	Homo sapiens cathepsin D (CTSD), mRNA.
CTSE	0.51664	0.07529	0.15645	0.08	0.32656	0.33073	0.12864	0.19381	0.23454	0.15299	0.37475	0.05044	CTSE	Homo sapiens cathepsin E (CTSE), transcript variant 1, mRNA.
CTSF	106.54559	92.33313	93.39784	148.61364	101.48446	98.7614	108.3202	112.21867	128.07412	113.65138	111.57899	133.91464	CTSF	Homo sapiens cathepsin F (CTSF), mRNA.
CTSZ	28.93167	24.34373	26.96971	39.75959	27.49893	25.70402	23.57191	22.76163	41.55689	28.17664	28.17854	68.58331	CTSZ	Homo sapiens cathepsin Z (CTSZ), mRNA.,
CTSS	10.68725	9.79148	9.07766	11.75456	9.4775	8.43687	7.84423	8.93756	13.74591	10.03632	11.04038	14.54118	CTSS	Homo sapiens cathepsin S (CTSS), transcript variant 1, mRNA.
CTSV	4.40123	5.46004	5.44233	5.04434	4.25681	5.21325	4.46906	4.09299	5.32645	4.47206	5.48426	3.81979	CTSL2	Homo sapiens cathepsin L2 (CTSL2), transcript variant 1, mRNA.
INCA1	2.30619	2.28733	2.83286	3.70934	1.21898	1.75791	3.3762	4.51118	2.91211	3.00546	1.91171	4.47865	INCA1	Homo sapiens inhibitor of CDK, cyclin A1 interacting protein 1 (INCA1), transcript variant 4, mRNA.
LOC646626	1.03956	0.4048	0.61843	0.55802	1.99508	0.16903	0.49825	0.73369	0.999	0.39935	0.78494	0.52123	LOC646626	Homo sapiens uncharacterized LOC646626 (LOC646626), non-coding RNA.
AMMECR1	4.70776	4.64142	4.15445	2.55249	3.26596	5.48493	3.68671	2.98919	2.8626	2.35495	3.54728	2.63633	AMMECR1	Homo sapiens Alport syndrome, mental retardation, midface hypoplasia and elliptocytosis chromosomal region gene 1 (AMMECR1), transcript variant 1, mRNA.
EMD	29.43176	24.8911	29.26411	20.78826	19.63733	25.45891	23.56999	31.04553	35.94216	25.6983	22.53519	28.11242	EMD	Homo sapiens emerin (EMD), mRNA.
EMB	9.69063	13.43665	11.2397	3.48299	10.8128	9.97478	4.55002	4.40971	7.74751	5.46259	9.67668	7.72582	EMB	Homo sapiens embigin (EMB), mRNA.,
GJC3	0.32769	0.74739	0.44728	0.14429	0.61592	0.75168	0.36369	0.09068	0.09053	0.58447	0.7118	0.19094	GJC3	Homo sapiens gap junction protein, gamma 3, 30.2kDa (GJC3), mRNA.
LOC644669	13.16627	7.62865	13.3305	12.06117	10.91	15.42562	17.11897	14.50434	11.54721	15.27275	13.79474	11.18745	LOC644669	Homo sapiens ankyrin repeat domain 30B pseudogene (LOC644669), non-coding RNA.
ZNF826P	2.1295	6.30166	1.97358	6.00918	10.68057	4.04687	1.83386	3.04472	2.27007	3.01048	5.00804	2.0763	ZNF826P	Homo sapiens zinc finger protein 826, pseudogene (ZNF826P), non-coding RNA.
AFF4	53.73244	58.12409	52.66532	33.68663	61.84586	55.33701	51.70807	44.60096	73.023	52.34167	66.00758	42.86921	AFF4	Homo sapiens AF4/FMR2 family, member 4 (AFF4), mRNA.,
AFF3	42.42711	45.22105	41.7	26.08578	44.42598	39.23563	48.54944	37.19371	30.90019	38.19168	50.10163	30.44883	AFF3	Homo sapiens AF4/FMR2 family, member 3 (AFF3), transcript variant 1, mRNA.,Homo sapiens AF4/FMR2 family, member 3 (AFF3), transcript variant 2, mRNA.,
AFF2	10.16023	12.91253	12.02133	4.19194	7.48615	12.41091	8.49053	6.15811	8.37103	8.86311	11.35207	4.6772	AFF2	Homo sapiens AF4/FMR2 family, member 2 (AFF2), transcript variant 1, mRNA.
AFF1	15.8967	18.05512	16.31108	16.63679	28.06589	16.42477	17.74015	17.45754	36.3813	18.02574	24.41845	21.77051	AFF1	Homo sapiens AF4/FMR2 family, member 1 (AFF1), transcript variant 1, mRNA.,Homo sapiens AF4/FMR2 family, member 1 (AFF1), transcript variant 2, mRNA.,Homo sapiens AF4/FMR2 family, member 1 (AFF1), transcript variant 1, mRNA.,
PDPR	12.73663	25.34803	11.91762	23.86087	31.33531	25.57766	22.86611	34.79894	23.79943	25.08123	18.92682	27.42649	PDPR	Homo sapiens pyruvate dehydrogenase phosphatase regulatory subunit (PDPR), mRNA.,
ROR1-AS1	103.47355	106.40277	91.9354	49.75744	146.57164	96.94532	179.51227	165.33797	147.43379	117.65873	123.32952	73.27303	n/a	n/a
STK40	22.02508	21.60602	24.37596	27.21596	18.64222	20.34446	20.80247	27.2864	14.09127	22.64371	13.96933	33.24026	STK40	Homo sapiens serine/threonine kinase 40 (STK40), mRNA.,
UBA6	25.223	27.41668	25.18841	20.11798	27.13798	27.6026	20.78279	17.83256	24.19073	20.94346	25.8114	15.69271	UBA6	Homo sapiens ubiquitin-like modifier activating enzyme 6 (UBA6), mRNA.,
PDP1	171.71613	184.43959	193.92269	59.03139	140.9595	151.31584	124.57175	94.92549	96.35433	122.78293	136.03812	75.81028	PDP1	Homo sapiens pyruvate dehyrogenase phosphatase catalytic subunit 1 (PDP1), nuclear gene encoding mitochondrial protein, transcript variant 5, mRNA.,Homo sapiens pyruvate dehyrogenase phosphatase catalytic subunit 1 (PDP1), nuclear gene encoding mitochondrial protein, transcript variant 3, mRNA.,
PDP2	24.49448	20.25273	20.52936	22.32247	27.19032	25.11331	26.55192	25.36819	24.69441	26.71281	26.16346	23.96979	PDP2	Homo sapiens pyruvate dehyrogenase phosphatase catalytic subunit 2 (PDP2), mRNA.,
UBA5	51.71129	53.26468	54.15359	30.49065	45.45256	55.59066	33.85192	31.09261	43.37421	38.31001	52.80798	30.82892	UBA5	Homo sapiens ubiquitin-like modifier activating enzyme 5 (UBA5), transcript variant 2, mRNA.,
UBA2	76.87113	69.95628	70.44148	46.26953	64.32824	74.03955	54.81451	47.63018	58.77202	56.64246	67.99567	48.44714	UBA2	Homo sapiens ubiquitin-like modifier activating enzyme 2 (UBA2), mRNA.,
UBA3	46.14433	48.18406	42.13386	26.47353	42.93016	49.97716	29.62366	24.25359	38.59705	34.41698	44.6584	29.40927	UBA3	Homo sapiens ubiquitin-like modifier activating enzyme 3 (UBA3), transcript variant 1, mRNA.
UBA1	138.40266	156.32247	171.14737	220.54725	162.05995	148.29347	147.01039	130.43225	139.30304	169.31823	173.11783	168.27081	UBA1	Homo sapiens ubiquitin-like modifier activating enzyme 1 (UBA1), transcript variant 1, mRNA.
PHF24	111.81969	138.37161	158.848	122.67817	83.28048	118.93805	118.30228	137.10498	70.76376	122.53128	93.39056	95.21643	KIAA1045	Homo sapiens KIAA1045 (KIAA1045), mRNA.,
PWP1	35.39296	34.65469	35.52206	21.73004	33.36854	40.68589	25.30449	28.02942	32.44105	30.7007	32.32591	29.20764	PWP1	Homo sapiens PWP1 homolog (S. cerevisiae) (PWP1), mRNA.
PHF20	33.32861	35.39728	34.79049	34.74887	29.46109	37.63651	29.94669	28.91883	32.04085	32.30676	34.7685	33.21571	PHF20	Homo sapiens PHD finger protein 20 (PHF20), mRNA.,
PHF23	24.73051	25.83064	26.55249	25.17027	17.40562	25.777	20.61398	23.53025	15.65077	24.71725	23.1792	25.68125	PHF23	Homo sapiens PHD finger protein 23 (PHF23), mRNA.,
LOC100506127	28.51176	25.31695	27.24461	27.95299	26.60895	25.54701	33.60108	32.08926	27.41993	28.09891	29.6583	26.1599	n/a	n/a
LOC100506123	65.8474	49.1639	43.95174	52.66681	56.75221	42.07957	107.33063	157.35944	68.93336	87.88033	69.45736	60.76698	n/a	n/a
LOC100506122	0.88669	0.53378	1.07646	0.33031	1.08524	0.59391	0.56956	0.68425	0.25986	0.75088	0.73409	0.50383	LOC100506122	Homo sapiens uncharacterized LOC100506122 (LOC100506122), non-coding RNA.
RPAIN	39.57477	38.87137	37.13832	40.63836	35.77521	37.76895	34.93201	46.08751	42.37157	37.59417	42.17517	40.23958	RPAIN	Homo sapiens RPA interacting protein (RPAIN), transcript variant 8, non-coding RNA.
RPRML	20.03787	19.09166	23.63289	40.01761	26.20023	16.17563	43.03923	30.11822	17.3787	31.48879	31.56605	43.71796	RPRML	Homo sapiens reprimo-like (RPRML), mRNA.
LOC283335	16.90174	12.02288	12.73948	39.07427	17.01767	12.81745	20.83127	21.58313	24.34088	18.87372	18.90763	17.52511	LOC283335	Homo sapiens uncharacterized LOC283335 (LOC283335), non-coding RNA.
CPXM1	0.85356	0.31548	0.14167	0.52999	0.17241	0.26445	0.40841	0.38499	10.46323	0.57761	0.23603	1.68596	CPXM1	Homo sapiens carboxypeptidase X (M14 family), member 1 (CPXM1), transcript variant 1, mRNA.
PNO1	21.31564	16.77234	16.89902	14.41439	18.17903	18.81105	22.88352	19.47967	21.33348	15.77688	20.24081	17.4718	PNO1	Homo sapiens partner of NOB1 homolog (S. cerevisiae) (PNO1), mRNA.
CPXM2	1.56099	1.14809	1.54734	4.52212	0.93727	1.94372	1.76648	1.1062	16.03659	2.20311	1.23422	1.12284	CPXM2	Homo sapiens carboxypeptidase X (M14 family), member 2 (CPXM2), mRNA.
PENK	14.24859	6.39568	6.35895	4.69583	1.78298	9.35143	7.36714	5.20767	5.67985	4.68986	3.62338	9.11288	PENK	Homo sapiens proenkephalin (PENK), transcript variant 1, mRNA.
LOC105372582	11.16089	7.2761	9.17198	3.57272	10.02604	7.939	10.91027	6.93545	7.77113	6.14632	10.4784	6.12652	n/a	n/a
MIR5689HG	24.56902	22.21588	26.3256	37.64714	25.1308	17.37789	31.88931	28.08426	40.55261	29.36875	32.76348	38.26917	n/a	n/a
ZIM3	2.92184	1.99934	2.22805	5.28361	2.6803	3.06891	2.65234	4.14149	3.42015	4.05044	3.83319	3.59916	ZIM3	Homo sapiens zinc finger, imprinted 3 (ZIM3), mRNA.
RPS15A	282.80995	231.69763	199.0153	181.98518	259.61091	223.87175	187.70243	143.62818	434.49982	239.34273	305.05633	281.28665	RPS15A	Homo sapiens ribosomal protein S15a (RPS15A), transcript variant 2, mRNA.
GPR65	2.21764	1.49984	1.70958	1.76203	2.50881	1.20076	1.93803	1.66167	2.05235	1.88489	2.18067	2.61084	GPR65	Homo sapiens G protein-coupled receptor 65 (GPR65), mRNA.,
GPR62	2.32095	3.50252	2.14386	34.84166	5.04483	3.11707	1.28377	1.28634	1.99287	2.32216	2.98896	2.22329	GPR62	Homo sapiens G protein-coupled receptor 62 (GPR62), mRNA.
GPR63	10.94089	13.51771	14.33416	6.13532	11.11815	12.22175	8.14279	9.29183	9.17965	12.14267	14.52965	8.10011	GPR63	Homo sapiens G protein-coupled receptor 63 (GPR63), transcript variant 1, mRNA.
GPR61	20.41132	18.10958	20.11627	21.09094	11.75278	19.75986	21.65856	22.90672	10.53674	23.68265	13.68994	19.52278	GPR61	Homo sapiens G protein-coupled receptor 61 (GPR61), mRNA.,
INE2	4.76541	2.65512	3.28505	4.09648	2.22273	3.27354	3.85265	4.83157	3.74022	3.64042	4.60693	5.09469	INE2	Homo sapiens inactivation escape 2 (non-protein coding) (INE2), non-coding RNA.
INE1	54.21703	56.41723	51.45702	92.24063	55.09534	46.58496	76.22184	71.99136	83.47309	65.40018	76.30592	67.33305	INE1	Homo sapiens inactivation escape 1 (non-protein coding) (INE1), non-coding RNA.
GPR68	3.36792	3.50567	6.38932	3.8647	2.54386	3.37213	2.57603	3.42583	0.82386	5.0333	2.00316	3.7313	GPR68	Homo sapiens G protein-coupled receptor 68 (GPR68), transcript variant 2, mRNA.,
LOC101927495	0.27324	0.18662	0.38361	0.42211	0.15643	0.15873	0.30769	0.42152	0.5952	0.37146	0.29641	0.20079	n/a	n/a
LOC101927497	9.42934	8.90249	8.88368	7.15119	10.34583	9.2766	10.06078	9.42087	8.24587	9.22057	7.75626	6.38977	n/a	n/a
TDGF1	4.27676	4.01593	3.63301	2.99661	3.63952	4.13481	3.90962	4.58575	4.28017	4.28621	4.30199	3.83037	TDGF1	Homo sapiens teratocarcinoma-derived growth factor 1 (TDGF1), transcript variant 2, mRNA.
GNS	30.37387	30.26868	31.02787	28.73232	36.98671	29.49057	27.5559	24.54989	43.56996	29.54288	36.14891	29.85941	GNS	Homo sapiens glucosamine (N-acetyl)-6-sulfatase (GNS), mRNA.,
ATP5L2	36.38436	32.93859	26.15207	22.44959	34.08113	29.50005	31.25833	32.93256	41.18835	36.53712	49.83004	34.42093	ATP5L2	Homo sapiens ATP synthase, H+ transporting, mitochondrial Fo complex, subunit G2 (ATP5L2), nuclear gene encoding mitochondrial protein, mRNA.
RPAP2	33.24922	34.12301	33.94306	19.86722	41.64861	34.60813	33.48928	28.6862	29.53579	29.94195	34.24763	23.47131	RPAP2	Homo sapiens RNA polymerase II associated protein 2 (RPAP2), mRNA.
JARID2	19.54292	19.19357	19.04304	23.88632	19.66813	18.18378	25.16175	27.82346	24.33596	21.04801	20.6947	24.99329	JARID2	Homo sapiens jumonji, AT rich interactive domain 2 (JARID2), transcript variant 2, mRNA.,
GNE	20.80998	19.20897	20.59983	24.30309	19.98014	21.17431	19.83446	16.45021	19.48044	19.976	22.28632	21.54724	GNE	Homo sapiens glucosamine (UDP-N-acetyl)-2-epimerase/N-acetylmannosamine kinase (GNE), transcript variant 5, mRNA.
INSM1	4.76294	3.60333	4.44412	6.23098	3.72523	3.98602	3.21407	3.88061	2.31349	4.23341	2.64297	2.83091	INSM1	Homo sapiens insulinoma-associated 1 (INSM1), mRNA.
TMEM37	0.27126	0.57057	0.28504	2.59992	0.61691	0.95072	0.53106	0.2279	3.03173	0.4317	0.17689	1.25689	TMEM37	Homo sapiens transmembrane protein 37 (TMEM37), mRNA.
TMEM33	42.69599	42.80658	39.91299	25.34123	42.47064	43.69458	36.98102	31.4588	41.58157	34.82954	46.28958	27.62389	TMEM33	Homo sapiens transmembrane protein 33 (TMEM33), mRNA.
NT5C1A	15.72705	17.98807	18.6326	28.23067	19.31022	17.85464	19.91387	19.57516	9.59005	17.25956	15.46485	26.99468	NT5C1A	Homo sapiens 5'-nucleotidase, cytosolic IA (NT5C1A), mRNA.
RPL23AP7	27.72331	20.92212	33.67845	20.07095	29.251	25.40645	18.67825	22.59892	27.99667	23.06688	39.75282	25.00716	RPL23AP7	Homo sapiens ribosomal protein L23a pseudogene 7 (RPL23AP7), transcript variant 4, non-coding RNA.
POGK	30.54323	32.81104	28.41384	47.11296	30.91131	32.57624	27.69031	25.55977	26.42751	30.24792	30.79349	33.19253	POGK	Homo sapiens pogo transposable element with KRAB domain (POGK), mRNA.
C10orf105	0.30105	0.3447	0.80646	2.28487	1.93316	0.4431	1.86358	0.57962	2.53265	2.26472	0.30808	2.18675	C10orf105	Homo sapiens chromosome 10 open reading frame 105 (C10orf105), transcript variant 1, mRNA.
C10orf107	11.13712	6.5495	7.16275	6.62061	2.59069	8.27252	5.56832	3.63316	6.81278	4.04215	5.16043	4.18493	C10orf107	Homo sapiens chromosome 10 open reading frame 107 (C10orf107), mRNA.
SDS	6.48672	3.22352	3.05673	4.09098	12.76249	3.09714	5.44893	6.42947	3.94052	9.99238	2.5827	6.77484	SDS	Homo sapiens serine dehydratase (SDS), mRNA.,
ANO10	25.95834	28.975	29.75948	27.8363	30.59998	31.95327	26.58729	22.65462	26.60656	29.48014	24.62407	24.65202	ANO10	Homo sapiens anoctamin 10 (ANO10), transcript variant 5, mRNA.
POGZ	51.14431	58.39991	58.74528	65.18186	67.59347	58.51177	62.1371	58.75984	66.38863	57.93988	58.03637	56.6563	POGZ	Homo sapiens pogo transposable element with ZNF domain (POGZ), transcript variant 2, mRNA.,Homo sapiens pogo transposable element with ZNF domain (POGZ), transcript variant 1, mRNA.,
PRUNE2	85.19165	126.9694	108.86126	129.03697	101.07262	104.85865	74.17093	68.22529	66.80776	89.48941	110.68774	45.41883	PRUNE2	Homo sapiens prune homolog 2 (Drosophila) (PRUNE2), mRNA.
PRUNE1	14.45787	15.53361	15.66012	10.20951	12.83299	13.6918	13.11004	10.63209	9.72928	12.45966	14.70895	11.38131	PRUNE	Homo sapiens prune exopolyphosphatase (PRUNE), mRNA.,
NRCAM	284.51588	325.78845	303.09979	147.42659	267.49007	301.24666	206.97569	205.88537	199.41552	247.66616	262.86858	163.00063	NRCAM	Homo sapiens neuronal cell adhesion molecule (NRCAM), transcript variant 5, mRNA.
FAM155B	3.44362	3.4751	3.88017	3.74173	2.58196	3.6075	2.8134	2.98005	0.95277	2.42611	2.32192	3.34545	FAM155B	Homo sapiens family with sequence similarity 155, member B (FAM155B), mRNA.
FAM155A	49.68185	48.72276	49.16412	24.18081	34.92352	48.17486	41.6943	42.62181	30.81729	43.27685	41.84507	33.47769	FAM155A	Homo sapiens family with sequence similarity 155, member A (FAM155A), mRNA.
LOC101928446	3.53048	3.16655	4.01742	2.78513	3.05226	2.17338	3.88309	3.60037	2.6805	3.17848	3.02688	3.36561	n/a	n/a
LOC101928445	2.12328	1.4069	1.80025	3.30825	1.42951	1.77828	3.40281	3.09846	1.93041	2.78403	2.08923	1.5509	n/a	n/a
LOC101928441	0.90409	2.62628	1.4896	0.44241	0.95427	1.80933	0.39059	1.26747	0.91606	1.85929	2.21289	1.10814	n/a	n/a
CXorf56	29.8643	27.68317	28.0726	34.63711	27.28091	26.88252	32.88495	36.94474	38.71034	30.32607	36.89443	30.76581	CXorf56	Homo sapiens chromosome X open reading frame 56 (CXorf56), transcript variant 3, mRNA.
CXorf57	7.16978	7.11094	9.36622	4.43764	4.9026	7.68428	4.54762	2.95643	2.98141	5.60826	6.68798	3.05384	CXorf57	Homo sapiens chromosome X open reading frame 57 (CXorf57), transcript variant 2, mRNA.,Homo sapiens chromosome X open reading frame 57 (CXorf57), transcript variant 1, mRNA.,
LYZ	7.64494	4.82427	6.15313	9.29891	8.00603	4.87121	9.85348	13.08991	17.98252	13.88308	12.20938	18.11766	LYZ	Homo sapiens lysozyme (LYZ), mRNA.
PAFAH1B3	23.76674	28.13953	28.02284	26.10836	28.98849	25.3511	22.05054	22.07148	19.59688	26.84095	34.15903	40.66064	PAFAH1B3	Homo sapiens platelet-activating factor acetylhydrolase 1b, catalytic subunit 3 (29kDa) (PAFAH1B3), transcript variant 1, mRNA.
LYN	7.63084	3.32143	2.63482	3.80898	7.26271	3.7804	3.99108	3.57387	7.85885	4.12758	5.05771	12.96813	LYN	Homo sapiens v-yes-1 Yamaguchi sarcoma viral related oncogene homolog (LYN), transcript variant 2, mRNA.
PRH2	0.61295	1.09214	0.73068	0.35345	0.83069	1.08554	0.80657	0.68502	0.78373	0.59147	0.57066	0.42415	PRH2	Homo sapiens proline-rich protein HaeIII subfamily 2 (PRH2), transcript variant 1, mRNA.
PRH1	20.57806	23.22545	18.54972	13.24726	24.86779	19.23661	18.5566	18.50257	24.48801	21.5745	22.86596	14.80849	n/a	n/a
LY9	2.48947	3.22304	4.14684	1.58332	3.71195	3.50835	1.69674	2.43491	3.20271	1.33191	3.16123	3.04655	LY9	Homo sapiens lymphocyte antigen 9 (LY9), transcript variant 2, mRNA.
IP6K3	0.5191	1.36455	0.28274	8.44678	1.85262	0.75313	0.17093	0.22503	2.04658	0.17398	2.10846	1.24322	IP6K3	Homo sapiens inositol hexakisphosphate kinase 3 (IP6K3), transcript variant 2, mRNA.
IP6K2	48.38716	51.89185	53.56637	60.1357	56.81772	53.05163	59.64141	47.41446	59.79251	46.75537	64.74874	68.64409	IP6K2	Homo sapiens inositol hexakisphosphate kinase 2 (IP6K2), transcript variant 10, mRNA.
IP6K1	62.19734	66.86046	71.70328	58.35303	69.33048	67.85994	70.72746	63.56431	52.97499	71.90486	66.3294	70.39446	IP6K1	Homo sapiens inositol hexakisphosphate kinase 1 (IP6K1), transcript variant 3, mRNA.
LOC101928238	14.83043	15.62779	12.88858	6.08138	11.30898	10.19756	11.76145	18.07819	14.71696	13.31274	13.60043	10.30862	n/a	n/a
MYO15B	10.928	13.84906	8.86924	60.94831	19.05271	9.28818	12.74197	14.39123	32.8399	11.01798	11.62879	20.65222	n/a	n/a
MYO15A	2.44812	3.34862	2.79814	2.72788	3.10619	2.45093	2.9113	3.05654	1.87297	2.92091	1.77407	3.056	MYO15A	Homo sapiens myosin XVA (MYO15A), mRNA.,
KATNBL1	26.47184	26.83216	28.55045	13.04166	30.49801	28.09495	22.92491	17.91362	35.05443	24.91593	31.18314	15.93569	KATNBL1	Homo sapiens katanin p80 subunit B-like 1 (KATNBL1), mRNA.,
NFKBIB	21.4943	18.19642	17.41013	47.83332	15.06372	17.15658	25.61357	24.2572	22.98074	25.95683	23.10095	30.98474	NFKBIB	Homo sapiens nuclear factor of kappa light polypeptide gene enhancer in B-cells inhibitor, beta (NFKBIB), transcript variant 2, mRNA.,Homo sapiens nuclear factor of kappa light polypeptide gene enhancer in B-cells inhibitor, beta (NFKBIB), transcript variant 3, non-coding RNA.,
SVOPL	0.08174	0.44695	0.26095	0.42308	0.27734	0.60656	0.21056	0.15849	0.68878	0.58697	0.21365	0.38643	SVOPL	Homo sapiens SVOP-like (SVOPL), transcript variant 2, mRNA.
NFKBID	5.61761	4.93466	5.83381	9.407	4.78442	5.66768	5.26233	7.72521	8.12902	5.97453	4.6975	8.11998	NFKBID	Homo sapiens nuclear factor of kappa light polypeptide gene enhancer in B-cells inhibitor, delta (NFKBID), mRNA.
NFKBIE	6.82622	6.69284	9.39821	10.23888	5.4777	7.15745	8.02949	8.17179	3.68287	7.2363	3.6759	9.52362	NFKBIE	Homo sapiens nuclear factor of kappa light polypeptide gene enhancer in B-cells inhibitor, epsilon (NFKBIE), mRNA.
NFKBIZ	5.32528	4.76681	5.52602	7.2	6.82126	6.0535	5.47743	5.12034	16.67766	4.89986	5.44952	8.35905	NFKBIZ	Homo sapiens nuclear factor of kappa light polypeptide gene enhancer in B-cells inhibitor, zeta (NFKBIZ), transcript variant 1, mRNA.,
TP53RK	19.47332	20.77388	21.22823	18.67191	19.73001	22.03636	21.29759	19.71426	20.44031	19.50088	20.63843	18.72529	TP53RK	Homo sapiens TP53 regulating kinase (TP53RK), mRNA.
PLAC4	1.24901	0.53282	0.72363	1.44721	0.92551	0.62456	1.42373	1.06249	1.17774	1.12176	1.07149	1.17481	PLAC4	Homo sapiens placenta-specific 4 (PLAC4), mRNA.
PLAC9	5.81014	2.96742	3.80893	6.50963	3.50754	3.8349	3.70625	6.08399	3.82996	2.67787	2.2038	10.84954	PLAC9	Homo sapiens placenta-specific 9 (PLAC9), mRNA.
PLAC8	10.12541	9.16237	5.29804	8.5316	13.09152	8.86278	11.42613	11.06768	13.7275	8.49952	11.61371	10.73556	PLAC8	Homo sapiens placenta-specific 8 (PLAC8), transcript variant 1, mRNA.
PRSS36	0.7267	0.8061	0.32423	1.80425	0.65022	1.26721	0.55363	1.27707	1.231	0.83157	0.54896	1.71094	PRSS36	Homo sapiens protease, serine, 36 (PRSS36), transcript variant 3, mRNA.
PRSS35	3.82194	2.18673	2.26941	3.30638	2.62707	3.53551	3.41202	4.79505	6.76378	5.57035	3.8873	2.13013	PRSS35	Homo sapiens protease, serine, 35 (PRSS35), transcript variant 1, mRNA.
DLX5	4.16951	3.72948	3.41757	0.60904	2.35038	5.83464	3.66554	2.42589	1.77071	2.73797	3.22678	3.05943	DLX5	Homo sapiens distal-less homeobox 5 (DLX5), mRNA.,
DLX6	5.17974	3.31605	3.93132	0.95201	1.49573	4.93774	4.82783	1.90346	1.75968	2.75481	3.95441	2.52485	DLX6	Homo sapiens distal-less homeobox 6 (DLX6), mRNA.
DLX1	19.94704	13.24336	14.10555	7.23801	5.55451	19.30347	16.11553	10.06627	3.88847	9.30303	9.36189	8.04671	DLX1	Homo sapiens distal-less homeobox 1 (DLX1), transcript variant 1, mRNA.,
DLX2	3.06659	2.79752	1.98608	1.23718	1.03438	3.40211	2.76505	2.43167	1.08986	2.24938	2.03157	1.43138	DLX2	Homo sapiens distal-less homeobox 2 (DLX2), mRNA.,
ACVRL1	5.32518	4.84721	4.62067	11.75168	7.6117	5.54777	5.40386	5.84428	8.35992	4.76785	5.70717	21.93683	ACVRL1	Homo sapiens activin A receptor type II-like 1 (ACVRL1), transcript variant 1, mRNA.
CXADRP3	2.36786	1.33247	2.02498	0.36196	2.87146	1.68682	1.433	0.94072	1.11805	1.84802	1.37102	0.2526	CXADRP3	Homo sapiens coxsackie virus and adenovirus receptor pseudogene 3 (CXADRP3), non-coding RNA.
GATAD1	35.95063	29.55073	31.324	45.53706	35.35269	29.52872	40.12645	39.93991	49.59314	38.77257	41.06934	34.82931	GATAD1	Homo sapiens GATA zinc finger domain containing 1 (GATAD1), transcript variant 2, non-coding RNA.,Homo sapiens GATA zinc finger domain containing 1 (GATAD1), transcript variant 1, mRNA.,
VAV1	2.20435	2.79017	0.81674	4.95509	4.1927	2.59946	2.2845	1.25315	4.03052	1.91744	1.37022	8.4539	VAV1	Homo sapiens vav 1 guanine nucleotide exchange factor (VAV1), transcript variant 2, mRNA.
VAV3	5.52424	5.51831	3.36042	2.68214	3.63317	4.02545	3.73266	6.64248	4.70533	5.1058	3.93943	6.39308	VAV3	Homo sapiens vav 3 guanine nucleotide exchange factor (VAV3), transcript variant 2, mRNA.,
VAV2	13.1633	15.7557	12.99548	19.94814	12.00848	15.19392	17.09871	15.81056	12.10895	16.37745	12.70844	20.60707	VAV2	Homo sapiens vav 2 guanine nucleotide exchange factor (VAV2), transcript variant 2, mRNA.,
LOC101929420	2.02189	1.93953	2.09993	2.82299	2.60861	1.95068	2.7941	2.82658	2.87376	2.37178	2.72179	2.52201	n/a	n/a
RNU6-2	3124.24734	3139.63955	2549.31537	2099.47461	5882.16973	4268.50703	4093.0593	6348.90397	4098.3757	4028.11423	4139.44178	2627.19598	n/a	n/a
FOXN4	0.15912	0.08358	0.12978	0.04602	0.18143	0.25641	0.10704	0.18883	0.07764	0.05602	0.12538	0.19598	FOXN4	Homo sapiens forkhead box N4 (FOXN4), mRNA.,
TP63	0.22237	0.14648	0.12627	0.43454	0.10411	0.26472	0.2456	0.07072	5.83911	0.12552	0.12059	0.24814	TP63	Homo sapiens tumor protein p63 (TP63), transcript variant 3, mRNA.,Homo sapiens tumor protein p63 (TP63), transcript variant 2, mRNA.,
NR6A1	5.44817	4.97052	5.00927	5.44514	4.36787	5.4752	6.05622	6.81205	4.96789	6.03593	5.97174	5.2287	NR6A1	Homo sapiens nuclear receptor subfamily 6, group A, member 1 (NR6A1), transcript variant 2, mRNA.,Homo sapiens nuclear receptor subfamily 6, group A, member 1 (NR6A1), transcript variant 1, mRNA.,
MARS2	8.69568	10.91345	9.43685	11.07823	8.6471	10.30632	6.78251	7.05494	6.3718	9.05392	8.64403	9.05079	MARS2	Homo sapiens methionyl-tRNA synthetase 2, mitochondrial (MARS2), nuclear gene encoding mitochondrial protein, mRNA.
MIR4435-2HG	19.02469	20.24778	26.41479	13.5141	15.32978	17.97886	15.19106	21.20528	13.74243	18.78542	19.39751	34.49426	LOC541471	Homo sapiens uncharacterized LOC541471 (LOC541471), transcript variant 1, non-coding RNA.
PYGO1	8.19278	7.66718	6.07612	2.93827	9.1745	7.97097	7.08304	5.246	7.53456	7.83266	9.13133	5.57208	PYGO1	Homo sapiens pygopus homolog 1 (Drosophila) (PYGO1), mRNA.,
PYGO2	24.18687	22.20029	24.66533	34.04658	20.4907	21.56138	24.85038	26.71784	23.56285	26.62764	24.41235	31.10231	PYGO2	Homo sapiens pygopus homolog 2 (Drosophila) (PYGO2), mRNA.
CRHBP	11.54025	8.42299	11.30802	8.76946	4.28513	10.70528	5.64694	4.36011	1.6183	3.29642	3.90591	3.41107	CRHBP	Homo sapiens corticotropin releasing hormone binding protein (CRHBP), mRNA.,
FERMT2	31.85638	31.11458	19.89063	39.13954	49.52724	29.08236	33.3788	37.93118	59.03536	43.85174	36.03326	42.23548	FERMT2	Homo sapiens fermitin family member 2 (FERMT2), transcript variant 1, mRNA.,
FERMT3	2.43075	2.29631	1.90553	6.66548	5.34533	1.45432	1.61884	2.29939	5.0597	1.38726	2.01937	14.58681	FERMT3	Homo sapiens fermitin family member 3 (FERMT3), transcript variant URP2SF, mRNA.
FERMT1	2.42872	3.56001	3.00513	5.23147	4.84372	3.88036	4.0092	2.27859	1.74157	4.75706	1.94167	1.89248	FERMT1	Homo sapiens fermitin family member 1 (FERMT1), mRNA.,
CRNKL1	24.71104	22.98375	24.2102	21.07305	25.22668	24.41935	21.81183	20.60684	22.84895	22.60693	22.24102	20.21919	CRNKL1	Homo sapiens crooked neck pre-mRNA splicing factor-like 1 (Drosophila) (CRNKL1), mRNA.,
HCG18	41.60145	50.60714	46.17495	36.08617	46.49789	40.71234	52.18071	50.52626	35.73818	43.20068	42.32584	28.49694	HCG18	Homo sapiens HLA complex group 18 (non-protein coding) (HCG18), transcript variant 1, non-coding RNA.,
TPTE2	3.84864	5.10515	4.55523	3.72984	3.81315	3.32299	2.6705	2.90114	3.97008	3.17936	4.48669	2.86786	TPTE2	Homo sapiens transmembrane phosphoinositide 3-phosphatase and tensin homolog 2 (TPTE2), transcript variant 1, mRNA.
WDR92	26.32847	25.34105	24.93577	23.42628	25.00731	21.34378	23.80707	28.52063	28.14959	29.62349	30.8574	25.56462	WDR92	Homo sapiens WD repeat domain 92 (WDR92), transcript variant 1, mRNA.
SYNGR3	111.80007	129.73233	137.87395	136.02936	88.26254	123.46202	165.30127	139.25372	62.75957	153.29992	108.89803	116.56553	SYNGR3	Homo sapiens synaptogyrin 3 (SYNGR3), mRNA.
WDR90	6.1216	7.19309	8.67579	15.52085	9.09882	7.97641	10.8376	9.9103	12.98877	10.45006	7.54256	13.49164	WDR90	Homo sapiens WD repeat domain 90 (WDR90), mRNA.,
WDR97	4.09564	3.92025	5.58414	6.75785	4.23152	9.06199	13.58749	7.73594	6.92679	4.52479	4.28501	16.18325	n/a	n/a
HCG11	12.40643	10.56817	11.01176	8.44984	10.89222	11.22905	12.31252	10.42131	11.35977	10.42315	12.8467	10.02357	HCG11	Homo sapiens HLA complex group 11 (non-protein coding) (HCG11), non-coding RNA.
SRRM2-AS1	9.7614	6.28932	8.21418	11.7579	6.87559	6.06527	11.2493	12.33672	11.59939	11.2684	10.46512	7.65937	SRRM2-AS1	Homo sapiens SRRM2 antisense RNA 1 (SRRM2-AS1), transcript variant 1, non-coding RNA.
LOC100128288	11.44741	11.46063	10.30841	14.43631	11.6228	10.03934	11.34984	13.04949	10.21396	11.75604	11.62219	9.21619	LOC100128288	Homo sapiens uncharacterized LOC100128288 (LOC100128288), non-coding RNA.
PRPH2	9.41594	8.17288	9.74402	7.32504	9.12755	9.29915	6.03662	6.72744	3.02267	9.79651	2.33309	4.64214	PRPH2	Homo sapiens peripherin 2 (retinal degeneration, slow) (PRPH2), mRNA.
C9orf66	12.42483	11.18296	10.82342	16.6048	8.72775	10.22398	16.32543	18.09793	14.81302	15.7988	14.68546	12.5618	C9orf66	Homo sapiens chromosome 9 open reading frame 66 (C9orf66), mRNA.
C9orf64	13.96636	13.69546	12.11749	15.14434	14.00613	11.97442	12.22246	10.85423	15.35405	14.02801	12.37869	14.15855	C9orf64	Homo sapiens chromosome 9 open reading frame 64 (C9orf64), mRNA.,
USP6NL	15.40477	19.09495	16.93671	14.69592	13.84282	15.46034	16.21357	14.82963	16.26554	14.36917	16.26412	14.15532	USP6NL	Homo sapiens USP6 N-terminal like (USP6NL), transcript variant 1, mRNA.
AACSP1	5.66615	5.66734	7.0539	3.96401	5.2616	6.28668	4.82593	4.95579	4.0655	4.89106	4.82165	4.88701	AACSP1	Homo sapiens acetoacetyl-CoA synthetase pseudogene 1 (AACSP1), non-coding RNA.
GRIN2D	7.67552	5.8172	5.88003	4.46506	3.49049	7.81497	8.14755	6.27217	2.77233	6.54392	3.78044	7.26922	GRIN2D	Homo sapiens glutamate receptor, ionotropic, N-methyl D-aspartate 2D (GRIN2D), mRNA.
USP12	46.68821	47.41312	44.48432	24.87143	31.07775	45.37174	34.71534	26.3964	37.14026	30.86864	38.79233	22.72458	USP12	Homo sapiens ubiquitin specific peptidase 12 (USP12), mRNA.
USP13	12.19923	12.12274	11.31086	12.08084	11.43554	14.54326	11.22535	9.82441	9.99628	10.35367	10.50244	8.91101	USP13	Homo sapiens ubiquitin specific peptidase 13 (isopeptidase T-3) (USP13), mRNA.
USP10	48.98481	49.59671	47.32363	36.51153	45.58617	46.51371	39.10409	38.20873	38.80117	43.76214	46.80332	40.50398	USP10	Homo sapiens ubiquitin specific peptidase 10 (USP10), transcript variant 2, mRNA.
USP11	264.10169	287.32819	306.11514	242.97467	213.38125	271.78238	274.38011	244.44496	238.16981	270.6772	246.16138	268.06915	USP11	Homo sapiens ubiquitin specific peptidase 11 (USP11), mRNA.
FYCO1	6.10467	7.18657	5.18036	18.74998	8.61068	5.56934	6.28348	8.75065	11.20406	7.8583	6.33183	11.46772	FYCO1	Homo sapiens FYVE and coiled-coil domain containing 1 (FYCO1), mRNA.,
USP14	57.9701	60.73478	59.45207	36.28012	51.33926	61.63561	40.09848	44.0865	51.61299	48.9785	56.75027	33.3352	USP14	Homo sapiens ubiquitin specific peptidase 14 (tRNA-guanine transglycosylase) (USP14), transcript variant 1, mRNA.,
USP15	28.04594	29.47803	28.6913	14.58455	28.31012	31.00071	23.88739	22.56981	31.5883	23.17302	27.15734	18.64616	USP15	Homo sapiens ubiquitin specific peptidase 15 (USP15), transcript variant 2, mRNA.
USP18	3.35352	3.22737	4.33394	6.60537	3.58556	3.18659	4.13556	3.59862	2.07781	3.06237	2.3256	3.92638	USP18	Homo sapiens ubiquitin specific peptidase 18 (USP18), mRNA.
USP19	33.38226	35.58491	37.74731	56.11644	34.60305	34.38855	41.89256	39.00338	29.96425	38.78986	28.79488	42.16746	USP19	Homo sapiens ubiquitin specific peptidase 19 (USP19), transcript variant 2, mRNA.,
INPP1	24.16961	32.73722	22.21268	41.08775	23.37645	22.9394	22.89299	21.77224	23.5773	24.25498	27.78087	25.15356	INPP1	Homo sapiens inositol polyphosphate-1-phosphatase (INPP1), transcript variant 1, mRNA.
IFFO1	37.69575	32.73954	37.91769	58.32152	37.94784	34.79976	47.99897	55.05914	41.15102	42.20365	35.60305	67.98167	IFFO1	Homo sapiens intermediate filament family orphan 1 (IFFO1), transcript variant 7, non-coding RNA.
CRKL	68.23877	69.60439	69.54787	68.80911	74.14621	65.23986	66.93438	67.59491	63.84594	76.72232	75.38166	70.79686	CRKL	Homo sapiens v-crk sarcoma virus CT10 oncogene homolog (avian)-like (CRKL), mRNA.
FAM86FP	0.74035	0.59278	0.60226	0.37346	0.55754	0.50778	0.53221	0.9765	1.10958	0.70715	0.83085	1.02733	FAM86FP	Homo sapiens family with sequence similarity 86, member F, pseudogene (FAM86FP), non-coding RNA.
TAP2	14.58657	12.88847	13.20505	26.59553	15.74665	14.58407	13.85583	11.68997	15.40979	14.88612	14.88838	29.25709	TAP2	Homo sapiens transporter 2, ATP-binding cassette, sub-family B (MDR/TAP) (TAP2), transcript variant 1, mRNA.,
UBAC2	22.32579	23.04019	20.82023	19.2313	24.94216	22.21241	22.7593	24.13148	25.09742	25.09443	22.01909	26.49972	UBAC2	Homo sapiens UBA domain containing 2 (UBAC2), transcript variant 1, mRNA.
UBAC1	42.30551	44.26518	34.92007	53.44116	39.4082	40.00132	43.95509	46.70039	38.69499	45.79062	41.0095	52.16989	UBAC1	Homo sapiens UBA domain containing 1 (UBAC1), mRNA.
MT1M	57.17481	41.43291	24.78187	47.68107	313.31753	30.50053	78.57116	66.47258	138.41037	99.14849	189.40673	299.91627	MT1M	Homo sapiens metallothionein 1M (MT1M), mRNA.
SUPT5H	74.53006	79.66945	76.8868	123.81508	67.2086	65.57501	88.09504	93.43909	91.55793	94.13251	81.67412	100.56435	SUPT5H	Homo sapiens suppressor of Ty 5 homolog (S. cerevisiae) (SUPT5H), transcript variant 2, mRNA.
LOC100130370	5.82759	10.76372	9.30747	90.09114	12.41658	8.46486	4.2007	12.52573	13.20105	5.12823	9.58704	7.22144	LOC100130370	Homo sapiens uncharacterized LOC100130370 (LOC100130370), mRNA.
SLC35E2B	60.65459	58.04169	61.04126	59.39331	68.57919	54.98674	61.88211	73.93752	49.5941	69.89493	61.49498	62.36358	SLC35E2B	Homo sapiens solute carrier family 35, member E2B (SLC35E2B), mRNA.,
LOC102606465	5.77107	5.666	4.28919	2.53247	7.68206	4.67237	2.45604	3.10688	3.72429	4.10902	5.02565	4.22164	n/a	n/a
MIR4697HG	33.04834	29.37	33.36003	24.89726	26.97576	28.95056	33.56594	39.01772	18.76412	33.18373	23.15758	33.09257	n/a	n/a
FXR1	26.03748	27.24759	24.20924	21.42941	25.14297	25.3818	21.43353	24.05863	25.5775	22.76934	30.58657	20.08385	FXR1	Homo sapiens fragile X mental retardation, autosomal homolog 1 (FXR1), transcript variant 1, mRNA.
FXR2	57.69342	55.00444	57.14016	64.23326	38.69991	52.36063	43.39528	51.38686	44.78223	58.59598	57.53968	55.85914	FXR2	Homo sapiens fragile X mental retardation, autosomal homolog 2 (FXR2), mRNA.
CYP4X1	26.05219	28.59331	29.39049	14.36128	20.12303	30.21407	23.55846	21.12695	34.93155	23.12009	23.89974	15.76174	CYP4X1	Homo sapiens cytochrome P450, family 4, subfamily X, polypeptide 1 (CYP4X1), mRNA.,
RNASEH1-AS1	14.19774	11.86395	7.463	17.0383	8.17384	10.90421	8.12177	13.67968	9.00161	10.23285	15.4677	9.66166	LOC100506054	Homo sapiens uncharacterized LOC100506054 (LOC100506054), transcript variant 2, non-coding RNA.
RHBDD2	201.0994	194.52283	195.36654	149.68729	172.85515	180.329	209.25941	178.23568	168.20401	184.67913	175.26133	166.10178	RHBDD2	Homo sapiens rhomboid domain containing 2 (RHBDD2), transcript variant 2, mRNA.
RHBDD3	13.08878	13.96098	16.09468	31.80847	15.28999	15.25865	20.30786	28.64338	16.31978	22.00025	13.19431	25.43469	RHBDD3	Homo sapiens rhomboid domain containing 3 (RHBDD3), mRNA.
RHBDD1	8.81081	10.53617	9.21002	9.31374	11.40178	8.28762	6.77802	7.41567	9.97803	9.64751	8.97876	10.20477	RHBDD1	Homo sapiens rhomboid domain containing 1 (RHBDD1), transcript variant 2, mRNA.
KLC1	435.78337	457.97366	460.22433	463.16905	381.07733	443.11005	397.99604	395.27863	330.34562	408.12222	424.39799	348.20042	KLC1	Homo sapiens kinesin light chain 1 (KLC1), transcript variant 1, mRNA.,
KLC2	117.5306	125.54613	132.68975	146.86304	107.48985	118.16776	115.76722	156.40564	79.35453	127.99779	106.07995	136.39627	KLC2	Homo sapiens kinesin light chain 2 (KLC2), transcript variant 3, mRNA.
KLC3	0.06336	0.34794	0.6206	0.251	0.28884	0.29361	0.21245	0.42176	0.46489	0.68763	0.73331	0.44431	KLC3	Homo sapiens kinesin light chain 3 (KLC3), mRNA.,
ARPC5L	35.98748	36.7579	43.04299	30.6201	25.64434	43.06064	28.97301	37.81831	22.36113	32.82185	29.38544	33.35976	ARPC5L	Homo sapiens actin related protein 2/3 complex, subunit 5-like (ARPC5L), mRNA.
CHURC1	41.52391	50.84641	40.36587	22.0095	52.34759	41.58421	27.63455	24.81173	41.09542	33.40627	40.89894	25.97088	CHURC1	Homo sapiens churchill domain containing 1 (CHURC1), transcript variant 2, mRNA.
CHCHD2	358.07938	262.52717	333.94432	419.57398	304.40414	295.90744	291.25795	291.68476	346.07738	293.65921	321.97989	361.49587	CHCHD2	Homo sapiens coiled-coil-helix-coiled-coil-helix domain containing 2 (CHCHD2), nuclear gene encoding mitochondrial protein, mRNA.
CHCHD3	37.73213	33.81646	31.87376	35.11644	31.67203	39.23669	35.03102	42.54275	33.73314	34.17326	34.84127	42.23017	CHCHD3	Homo sapiens coiled-coil-helix-coiled-coil-helix domain containing 3 (CHCHD3), mRNA.,
RPL7A	538.02882	512.88866	531.3363	769.22852	659.53728	537.34549	525.25974	452.44959	857.57887	639.96673	595.96938	743.67219	RPL7A	Homo sapiens ribosomal protein L7a (RPL7A), mRNA.
CHCHD6	45.55617	42.15655	46.59787	49.57697	32.09667	40.11042	42.04331	56.60097	44.85703	52.1619	36.42767	44.92267	CHCHD6	Homo sapiens coiled-coil-helix-coiled-coil-helix domain containing 6 (CHCHD6), mRNA.,
CHCHD7	36.21009	28.61829	30.97558	20.80974	19.43103	35.4598	26.6393	25.80211	28.46594	22.29448	24.61283	24.07037	CHCHD7	Homo sapiens coiled-coil-helix-coiled-coil-helix domain containing 7 (CHCHD7), transcript variant 1, mRNA.
CHCHD4	17.7469	20.09437	19.53325	12.25453	13.0291	16.25831	5.72686	9.79616	9.68618	15.40094	16.70272	14.17348	CHCHD4	Homo sapiens coiled-coil-helix-coiled-coil-helix domain containing 4 (CHCHD4), nuclear gene encoding mitochondrial protein, transcript variant 1, mRNA.
CHCHD5	23.09008	13.58758	19.86746	27.6846	14.23599	18.56595	14.14693	18.8563	18.17248	18.20901	20.66996	23.67409	CHCHD5	Homo sapiens coiled-coil-helix-coiled-coil-helix domain containing 5 (CHCHD5), mRNA.
NIPBL-AS1	35.34457	23.28321	32.85434	21.59561	18.05597	21.00906	21.59819	18.43937	26.25672	17.97399	28.85402	13.23746	LOC646719	Homo sapiens uncharacterized LOC646719 (LOC646719), non-coding RNA.
OVCA2	19.15772	13.36905	22.36222	26.56369	17.93153	23.18511	25.15478	20.56197	19.91035	13.02557	27.95756	28.81489	OVCA2	Homo sapiens ovarian tumor suppressor candidate 2 (OVCA2), mRNA.
ZNF519	20.63886	23.75937	25.39594	10.18086	19.70401	23.03374	23.49079	21.33344	24.18125	20.4635	25.23463	20.16861	ZNF519	Homo sapiens zinc finger protein 519 (ZNF519), transcript variant 2, non-coding RNA.
ZNF512	34.16816	34.57924	33.891	26.06845	27.58122	35.33493	28.09902	27.51498	31.18585	28.72971	30.6323	27.55478	ZNF512	Homo sapiens zinc finger protein 512 (ZNF512), transcript variant 6, mRNA.
ZNF513	15.3453	14.94115	15.14217	22.88654	13.11646	14.27911	16.70104	18.61652	10.89883	17.6149	10.60815	22.22102	ZNF513	Homo sapiens zinc finger protein 513 (ZNF513), transcript variant 2, mRNA.
ZNF510	16.37269	18.17663	17.56198	10.19282	18.45278	19.66626	15.53388	13.35344	15.19639	17.80293	16.62136	12.74448	ZNF510	Homo sapiens zinc finger protein 510 (ZNF510), mRNA.,
ZNF511	14.59817	15.66917	14.81274	20.00515	14.66726	14.94968	13.64017	16.18926	10.51161	13.79276	11.94405	15.59621	ZNF511,PRAP1	Homo sapiens zinc finger protein 511 (ZNF511), mRNA.,Homo sapiens proline-rich acidic protein 1 (PRAP1), transcript variant 1, mRNA.,
ZNF517	15.43529	13.25902	14.82479	24.87024	14.80799	13.20506	18.81818	21.25979	17.71093	20.08062	16.01176	18.39401	ZNF517	Homo sapiens zinc finger protein 517 (ZNF517), mRNA.,
ZNF514	18.00887	22.80445	20.79772	20.61206	30.01644	21.69346	23.51076	25.55687	26.88387	23.36274	28.08921	20.71753	ZNF514	Homo sapiens zinc finger protein 514 (ZNF514), mRNA.,
TSPYL4	180.0032	186.94344	192.44724	106.53147	145.74478	183.91424	163.65613	133.95119	119.19392	153.83581	165.57684	109.55554	TSPYL4	Homo sapiens TSPY-like 4 (TSPYL4), mRNA.
TSPYL5	36.71662	35.24511	38.80422	29.78849	23.35368	31.52087	32.78775	29.8551	26.22745	28.42967	27.55916	28.84063	TSPYL5	Homo sapiens TSPY-like 5 (TSPYL5), mRNA.
TSPYL6	0.72407	0.33967	0.68855	0.89087	0.35745	0.53011	0.73927	0.43502	0.62093	0.5383	0.57587	0.48977	TSPYL6	Homo sapiens TSPY-like 6 (TSPYL6), mRNA.
TSPYL1	265.83568	254.59653	265.05759	142.78509	189.18016	250.80927	216.07009	208.91817	199.79354	215.05564	244.23674	186.03295	TSPYL1	Homo sapiens TSPY-like 1 (TSPYL1), mRNA.
TSPYL2	185.82549	151.01825	165.93657	133.8219	125.42866	158.16484	226.13559	261.46153	256.33723	177.28621	190.01334	195.8561	TSPYL2	Homo sapiens TSPY-like 2 (TSPYL2), mRNA.,
LINC01424	1.64465	2.01974	3.71568	3.87871	3.63592	2.66205	2.50973	2.98718	3.29991	3.84723	2.82154	2.44275	n/a	n/a
LINC01425	3.89136	6.76763	5.31191	14.51991	5.28678	5.28067	7.22359	6.6656	5.9275	7.63485	6.16187	6.13062	n/a	n/a
LINC01426	10.41739	8.4647	9.13853	20.766	9.29695	7.19456	16.17564	11.86344	16.83407	11.25457	17.02409	10.2174	LOC100506385	Homo sapiens uncharacterized LOC100506385 (LOC100506385), transcript variant 1, non-coding RNA.
LINC01420	44.07352	44.54525	48.91789	28.7704	34.55902	39.55965	34.89957	38.29979	34.40734	33.58134	49.90905	32.45224	LOC550643	Homo sapiens uncharacterized LOC550643 (LOC550643), non-coding RNA.
LINC01422	1.42037	1.95805	1.17781	1.62895	1.87394	0.96032	1.88972	2.72873	5.49834	2.30132	3.42745	4.21467	n/a	n/a
LINC01423	3.67416	4.83167	4.09588	1.41647	4.09149	2.24011	5.41794	3.52404	1.69747	2.88387	1.9605	1.92996	n/a	n/a
XIRP1	0.05162	0.02175	0.0695	0.14721	0.0196	0.11774	0.0576	0.01501	0.39196	0.03011	0.0231	0.1506	XIRP1	Homo sapiens xin actin-binding repeat containing 1 (XIRP1), transcript variant 1, mRNA.,Homo sapiens xin actin-binding repeat containing 1 (XIRP1), transcript variant 2, mRNA.,
CTDP1	11.88227	10.82003	13.07512	30.56534	11.8834	11.97369	13.13757	15.55854	10.76598	13.95676	10.51331	16.36352	CTDP1	Homo sapiens CTD (carboxy-terminal domain, RNA polymerase II, polypeptide A) phosphatase, subunit 1 (CTDP1), transcript variant 1, mRNA.
VWF	21.50674	21.0265	15.84955	67.89646	55.20481	12.70861	33.20582	21.8374	123.53476	22.18226	36.0344	126.67654	VWF	Homo sapiens von Willebrand factor (VWF), mRNA.
KIAA0355	12.13235	14.17309	12.03535	24.0789	14.54942	12.541	13.02179	14.94988	15.623	13.15109	14.72711	16.3817	KIAA0355	Homo sapiens KIAA0355 (KIAA0355), mRNA.
FAM223A	4.11985	4.26578	5.08904	5.95614	4.53813	4.93497	5.01261	4.74289	5.17505	5.17285	4.26189	3.23068	n/a	n/a
CDH17	1.28183	1.0552	0.81202	1.78813	1.15566	1.06692	1.87518	1.49599	1.12625	1.015	1.51232	1.40608	CDH17	Homo sapiens cadherin 17, LI cadherin (liver-intestine) (CDH17), transcript variant 2, mRNA.
TMEM26-AS1	9.47217	5.63206	7.41626	4.05838	5.68294	4.3189	6.00613	5.89351	4.79214	4.86442	9.64758	3.9311	n/a	n/a
TESMIN	2.87015	3.47387	3.06307	3.21962	3.4048	3.10458	4.21089	3.5339	3.51085	3.32667	3.67569	2.6276	MTL5	Homo sapiens metallothionein-like 5, testis-specific (tesmin) (MTL5), transcript variant 1, mRNA.
LINC01284	3.93919	4.84442	5.26428	0.91014	3.61761	4.55199	4.31582	3.04404	3.2543	4.1508	4.46768	4.84188	n/a	n/a
LINC01285	2.71185	0.90925	2.95836	3.56521	4.33669	1.4917	4.44586	4.42578	3.28203	3.83733	3.52394	2.39607	n/a	n/a
LINC01289	6.56444	6.25134	7.19988	3.87114	4.59478	6.12491	4.47862	5.63876	5.90947	5.68845	5.8262	5.12166	LOC286184	Homo sapiens uncharacterized LOC286184 (LOC286184), non-coding RNA.
NTN1	3.03051	2.28957	2.17141	5.06283	3.02478	2.57554	2.56056	3.05495	4.46732	3.68214	1.63429	5.8332	NTN1	Homo sapiens netrin 1 (NTN1), mRNA.
NTN3	1.34105	1.22525	0.80766	2.605	1.9964	1.66703	3.02005	2.47048	2.69213	2.56367	1.84245	2.73997	NTN3	Homo sapiens netrin 3 (NTN3), mRNA.
NTN4	23.6697	29.48724	29.39701	20.38301	17.42185	27.57153	16.0464	18.80898	9.65809	19.32485	17.96702	17.7117	NTN4	Homo sapiens netrin 4 (NTN4), mRNA.,
NTN5	2.52354	2.32519	2.70765	2.81637	1.10071	0.73685	2.22107	3.09151	4.17533	2.95729	1.71429	3.80766	NTN5	Homo sapiens netrin 5 (NTN5), mRNA.
ZBED5-AS1	5.03464	6.35448	5.14836	5.42852	6.41505	6.50233	7.03198	8.09877	9.31296	8.32358	7.67646	4.88574	ZBED5-AS1	Homo sapiens ZBED5 antisense RNA 1 (ZBED5-AS1), non-coding RNA.
LOC340107	0.43054	0.12675	0.06456	0.2634	0.10888	0.05436	0.16153	0.20284	0.03955	0.12765	0.0639	0.08406	LOC340107	Homo sapiens uncharacterized LOC340107 (LOC340107), non-coding RNA.
B4GALNT4	75.73585	70.7735	60.30919	131.16522	102.78342	84.28901	134.14308	138.71447	87.447	109.75311	85.61135	173.31579	B4GALNT4	Homo sapiens beta-1,4-N-acetyl-galactosaminyl transferase 4 (B4GALNT4), mRNA.
B4GALNT1	76.97417	70.95237	84.83945	65.47139	66.78991	79.39397	77.70788	72.93333	45.98032	72.26291	67.91715	74.50218	B4GALNT1	Homo sapiens beta-1,4-N-acetyl-galactosaminyl transferase 1 (B4GALNT1), transcript variant 2, mRNA.
RPL23A	228.01631	196.02975	172.92084	221.13684	277.02221	209.22747	197.84332	178.04491	313.45732	260.18411	241.30561	291.6659	RPL23A	Homo sapiens ribosomal protein L23a (RPL23A), mRNA.,
B4GALNT3	9.55793	11.03643	12.23871	13.98037	12.35968	10.15356	13.73576	17.69325	7.1679	14.22055	11.35632	16.10439	B4GALNT3	Homo sapiens beta-1,4-N-acetyl-galactosaminyl transferase 3 (B4GALNT3), mRNA.,
NDE1	5.01532	8.5745	4.11042	39.77853	8.64454	4.47434	5.73725	5.91496	5.39085	4.35585	7.94585	7.12554	NDE1	Homo sapiens nudE nuclear distribution E homolog 1 (A. nidulans) (NDE1), transcript variant 1, mRNA.
LINC00487	0.61893	0.21473	0.80764	0.79691	0.82709	0.3636	0.5818	0.94851	0.71923	0.32921	0.66429	0.45682	LINC00487	Homo sapiens long intergenic non-protein coding RNA 487 (LINC00487), non-coding RNA.
NUDC	94.81585	81.31948	89.0141	132.88271	82.21058	85.63997	108.46079	153.13031	98.06925	107.48157	98.6118	108.35453	NUDC	Homo sapiens nuclear distribution C homolog (A. nidulans) (NUDC), mRNA.
NUMBL	36.41745	36.15879	44.0854	43.49803	38.65141	38.62077	39.4268	45.10016	39.35972	47.38175	35.2074	49.13514	NUMBL	Homo sapiens numb homolog (Drosophila)-like (NUMBL), mRNA.,
VAC14-AS1	7.08459	6.56668	4.29279	6.943	12.48203	6.11419	10.44109	7.47443	10.71616	8.40591	10.5015	9.27261	VAC14-AS1	Homo sapiens VAC14 antisense RNA 1 (VAC14-AS1), non-coding RNA.
SEPSECS-AS1	14.90643	11.01563	9.61753	11.77392	12.62761	11.57333	13.04303	12.40104	11.46944	14.60537	7.31474	9.64062	LOC285540	Homo sapiens uncharacterized LOC285540 (LOC285540), non-coding RNA.
NRP1	19.85118	19.01526	17.73748	15.41746	21.29519	17.21082	22.16498	19.1888	27.35514	26.05294	20.72492	33.73335	NRP1	Homo sapiens neuropilin 1 (NRP1), transcript variant 4, mRNA.
NRP2	10.80936	11.17194	12.36743	15.03666	9.95326	13.46496	8.63631	11.71587	17.91775	9.42501	10.77455	10.78507	NRP2	Homo sapiens neuropilin 2 (NRP2), transcript variant 2, mRNA.
C12orf66	12.09611	12.45185	12.96161	13.11276	10.27885	12.79071	8.79537	9.53657	9.3389	8.33976	9.3074	7.25507	C12orf66	Homo sapiens chromosome 12 open reading frame 66 (C12orf66), mRNA.
LOC105378663	3.70884	7.51779	13.93331	6.73212	7.34691	6.52879	7.00827	10.70192	6.23919	5.0289	9.77196	6.86427	n/a	n/a
SPHKAP	18.09087	25.09674	20.55501	17.39168	8.57961	22.4181	11.88518	15.51455	5.66993	23.57842	17.01841	13.19333	SPHKAP	Homo sapiens SPHK1 interactor, AKAP domain containing (SPHKAP), transcript variant 2, mRNA.
MAGED4B	26.49301	27.78881	31.51113	35.81871	30.62296	28.31197	34.23771	31.98966	26.97473	33.97199	33.70667	40.20788	MAGED4	Homo sapiens melanoma antigen family D, 4 (MAGED4), transcript variant 2, mRNA.
GSTA4	78.95289	77.73895	80.90046	48.02095	72.87205	80.70082	70.56016	64.47516	86.27665	70.54859	73.71791	60.35504	GSTA4	Homo sapiens glutathione S-transferase alpha 4 (GSTA4), mRNA.
PAQR9-AS1	7.22117	7.23104	5.82626	3.32462	4.3584	8.74256	6.18249	3.90118	1.75146	3.5576	7.18365	6.35958	n/a	n/a
DYNLT1	29.29005	24.33287	23.64638	26.92619	41.65278	25.51231	32.27601	21.76402	44.85725	31.17946	28.33558	36.6434	DYNLT1	Homo sapiens dynein, light chain, Tctex-type 1 (DYNLT1), mRNA.
DYNLT3	83.3788	87.81463	89.83785	15.12949	61.89908	93.09288	41.10638	32.58027	59.71382	49.87946	77.7018	34.6981	DYNLT3	Homo sapiens dynein, light chain, Tctex-type 3 (DYNLT3), mRNA.
STRAP	135.32098	131.96891	127.04815	72.20474	108.42935	128.97541	87.71604	83.61139	107.85026	103.29169	125.65554	96.53522	STRAP	Homo sapiens serine/threonine kinase receptor associated protein (STRAP), mRNA.,
RNF208	73.63505	55.9265	62.02662	54.21648	59.28922	60.8782	79.77072	101.21404	38.62542	81.01671	60.06338	70.92409	RNF208	Homo sapiens ring finger protein 208 (RNF208), mRNA.
RNF207	12.81504	11.38922	13.61681	15.11063	16.96318	13.77816	20.93002	22.07292	12.80215	19.82775	15.80645	18.27087	RNF207	Homo sapiens ring finger protein 207 (RNF207), mRNA.
STRA6	0.33951	0.1586	0.69367	0.66556	0.13052	0.17981	0.23789	0.39477	11.21163	0.39682	0.24551	0.54286	STRA6	Homo sapiens stimulated by retinoic acid 6 (STRA6), transcript variant 2, mRNA.,Homo sapiens stimulated by retinoic acid 6 (STRA6), transcript variant 8, mRNA.,
SIGLEC14	2.11516	2.71783	1.80363	2.84259	5.30378	1.76378	3.03721	2.59945	4.81633	2.24921	4.00206	10.49121	SIGLEC14	Homo sapiens sialic acid binding Ig-like lectin 14 (SIGLEC14), mRNA.
SIGLEC15	1.25298	0.65834	0.87826	0.49518	0.53361	0.54894	0.87439	1.1864	0.52456	0.7162	0.60066	0.48409	SIGLEC15	Homo sapiens sialic acid binding Ig-like lectin 15 (SIGLEC15), mRNA.
SIGLEC12	0.12128	0.07904	0.24881	0.08408	0.20609	0.11186	0.06758	0.05179	0.93871	0.26917	0.15934	0.10641	SIGLEC12	Homo sapiens sialic acid binding Ig-like lectin 12 (gene/pseudogene) (SIGLEC12), transcript variant 2, mRNA.
SIGLEC10	15.60402	14.48206	13.93035	29.7457	16.67876	14.51481	16.99449	21.49313	22.3268	16.31906	19.00073	24.3152	SIGLEC10	Homo sapiens sialic acid binding Ig-like lectin 10 (SIGLEC10), transcript variant 2, mRNA.
SIGLEC11	3.69996	4.19796	4.26311	4.95334	3.39335	3.88391	3.96337	4.54718	4.43075	4.6625	3.60526	5.77215	SIGLEC11	Homo sapiens sialic acid binding Ig-like lectin 11 (SIGLEC11), transcript variant 1, mRNA.
KIFC2	160.63661	154.85269	173.90422	232.87925	183.2437	158.69307	251.49621	251.31239	129.96432	195.27727	130.15384	220.88246	KIFC2	Homo sapiens kinesin family member C2 (KIFC2), mRNA.
KIFC3	33.9522	28.16911	30.69308	57.53953	27.22325	27.1632	35.01811	44.28012	26.62922	37.2704	21.79105	47.55259	KIFC3	Homo sapiens kinesin family member C3 (KIFC3), transcript variant 2, mRNA.,
KIFC1	0.56299	0.29318	0.22582	0.63756	0.32881	0.43816	0.41916	0.59476	0.81595	0.51084	0.42072	0.57993	KIFC1	Homo sapiens kinesin family member C1 (KIFC1), mRNA.,
SYNPO2	19.12603	27.99948	26.05695	22.74484	17.35535	21.83283	18.11161	23.01318	21.87358	16.70456	19.92752	20.0546	SYNPO2	Homo sapiens synaptopodin 2 (SYNPO2), transcript variant 3, mRNA.
DMRT2	0.35727	0.85076	0.36039	8.2851	0.84365	1.26576	0.37018	0.46771	0.21027	0.31851	1.05749	0.08143	DMRT2	Homo sapiens doublesex and mab-3 related transcription factor 2 (DMRT2), transcript variant 3, mRNA.,Homo sapiens doublesex and mab-3 related transcription factor 2 (DMRT2), transcript variant 1, mRNA.,Homo sapiens doublesex and mab-3 related transcription factor 2 (DMRT2), transcript variant 3, mRNA.,
PROS1	7.4338	6.18598	5.66406	2.98031	8.19657	7.81906	5.62626	3.29179	17.1894	5.6088	8.86474	7.67761	PROS1	Homo sapiens protein S (alpha) (PROS1), mRNA.,
ATP6V1E1	309.78871	330.59121	323.94539	205.40597	248.6287	311.83993	219.73037	230.14089	251.38023	283.85483	288.03027	208.13319	ATP6V1E1	Homo sapiens ATPase, H+ transporting, lysosomal 31kDa, V1 subunit E1 (ATP6V1E1), transcript variant 1, mRNA.
CRADD	11.36482	11.18032	11.1748	15.26038	10.36394	9.19968	9.11251	9.16229	9.36334	9.39799	11.72384	11.62972	CRADD	Homo sapiens CASP2 and RIPK1 domain containing adaptor with death domain (CRADD), mRNA.,
NCKAP5L	12.82289	14.23311	12.74961	34.26267	13.63354	13.27905	15.27796	18.41792	13.08992	14.35556	12.56843	19.98958	NCKAP5L	Homo sapiens NCK-associated protein 5-like (NCKAP5L), mRNA.
PLA2G12A	30.42165	29.13595	27.24293	23.69582	27.84202	28.30276	23.69109	21.07303	32.30249	26.34627	30.83379	23.0196	PLA2G12A	Homo sapiens phospholipase A2, group XIIA (PLA2G12A), mRNA.,
HSBP1L1	14.6422	15.4841	16.22534	8.98735	18.05475	11.87957	16.78775	11.27504	16.02014	11.86334	11.68256	21.18804	HSBP1L1	Homo sapiens heat shock factor binding protein 1-like 1 (HSBP1L1), mRNA.
IQCA1	18.24379	15.67645	14.59112	13.65258	25.2741	17.6949	22.00606	12.68391	26.68245	21.417	18.52074	17.10966	IQCA1	Homo sapiens IQ motif containing with AAA domain 1 (IQCA1), transcript variant 2, mRNA.
MRPS31P5	11.89129	11.93012	10.58466	17.34469	13.03659	10.23074	12.09607	10.38777	13.88073	9.9435	12.19469	11.22176	MRPS31P5	Homo sapiens mitochondrial ribosomal protein S31 pseudogene 5 (MRPS31P5), transcript variant 1, non-coding RNA.
TNKS2	45.34539	44.72047	45.32572	35.26297	51.16574	49.17455	39.78792	32.31719	54.92607	44.84283	54.67218	38.31333	TNKS2	Homo sapiens tankyrase, TRF1-interacting ankyrin-related ADP-ribose polymerase 2 (TNKS2), mRNA.
EPOR	5.72675	5.63242	4.54683	11.37386	6.99589	6.12675	6.71749	6.2383	10.80101	6.63504	5.69555	9.71896	EPOR	Homo sapiens erythropoietin receptor (EPOR), transcript variant 1, mRNA.
EPOP	26.83517	19.98172	25.9875	18.41988	12.79418	27.67744	21.85292	29.94249	12.194	29.26168	11.44794	21.5249	C17orf96	Homo sapiens chromosome 17 open reading frame 96 (C17orf96), mRNA.
CERS6-AS1	0.64398	0.76712	0.66402	0.7385	0.65846	0.67811	0.80617	0.83692	0.4972	0.5583	0.91315	0.5395	CERS6-AS1	Homo sapiens CERS6 antisense RNA 1 (CERS6-AS1), transcript variant 2, non-coding RNA.
SNORA9	69.86864	42.62113	29.32154	51.51879	11.33032	14.91169	54.79026	54.65373	77.98975	32.04707	52.74099	73.03231	SNORA9	Homo sapiens small nucleolar RNA, H/ACA box 9 (SNORA9), small nucleolar RNA.
SNORA8	236.48823	345.16185	325.80598	141.49518	231.94983	336.91192	429.75302	208.4798	489.81603	231.03633	272.62321	224.54884	SNORA8	Homo sapiens small nucleolar RNA, H/ACA box 8 (SNORA8), small nucleolar RNA.
HS6ST1	101.68995	87.42324	93.06	92.63062	100.06135	101.80555	127.9499	96.38356	87.18023	108.05927	84.8233	135.612	HS6ST1	Homo sapiens heparan sulfate 6-O-sulfotransferase 1 (HS6ST1), mRNA.
[truncated: 18,241 more rows]
