# Supplementary material for: Transcriptome alterations in myotonic dystrophy frontal cortex
Source: Cell Rep. Author manuscript; Available in PMC 2022 Jul 11. (PMC9272850; doi:10.1016/j.celrep.2020.108634)
Supplement: Table S5 [file NIHMS1821080-supplement-Table_S5.xls]

#Gene	Unaff_1	Unaff_6	Unaff_7	Unaff_8	Unaff_2	Unaff_3	Unaff_4	Unaff_5	DM1_12	DM1_13	DM1_1	DM1_8	DM1_6	DM1_2	DM1_10	DM1_3	DM1_11	DM1_7	DM1_9	DM1_5	DM1_15	DM1_16	DM1_17	DM1_14	DM1_19	DM1_4	DM1_18	DM1_21	DM1_20	Symb	Desc	Correlation with Splicing Dysregulation	Significantly Regulated?	Found in CSF?	Has a secretion signal?
LINC01744	3.79665	3.25704	3.83401	3.99264	3.07437	3.64501	3.95904	4.07995	3.40819	3.38636	3.1485	4.43138	3.77397	3.59557	3.94517	3.57261	3.67765	4.03837	4.01917	4.686	3.18361	3.81754	3.31099	3.63102	2.51403	3.20013	3.03611	2.64032	1.90817	n/a	n/a	-0.27358975312174316	No	No	No
LOC102724604	6.78976	2.76944	6.95812	2.91089	14.72492	17.25205	16.77763	3.5946	12.26897	5.36325	6.93477	10.04605	5.26046	7.54101	18.01008	3.04206	5.25967	10.45741	16.55193	0.542	16.69814	3.2863	6.91273	6.59303	7.66936	10.67728	4.4529	6.40673	3.26473	n/a	n/a	0.030156314366153868	No	No	No
LOC102724601	6.0655	3.88271	4.44029	3.17033	3.56912	2.28611	4.48297	6.36552	1.41576	1.91691	3.0676	1.76185	2.08671	1.69885	2.72129	3.2028	1.7277	3.1963	5.39911	2.94509	2.61422	2.68354	1.97278	3.18901	1.55296	1.29996	2.14154	0.57547	0.84178	n/a	n/a	-0.6175242938381876	No	No	No
CHMP1B	52.11586	43.70746	48.78507	43.92432	46.8617	50.19441	50.36192	49.41249	56.18572	55.27553	60.28536	55.1384	57.21225	47.63519	46.6688	42.35498	48.48681	67.76033	54.44079	55.15464	57.59026	48.92833	58.90629	56.31903	55.65905	54.90867	48.54695	73.73022	52.61355	CHMP1B	Homo sapiens charged multivesicular body protein 1B (CHMP1B), mRNA.	0.46159839138287073	No	No	No
LINC01634	3.09734	2.74368	3.5364	4.32784	2.74644	3.59366	4.87146	4.43199	2.45283	4.32371	4.62354	3.38743	5.10029	3.35748	3.7115	3.64862	3.01042	2.74504	5.19273	3.28516	4.98549	3.73724	3.89164	3.60181	3.63742	4.31131	3.5044	2.87639	2.1686	FLJ41941	Homo sapiens uncharacterized LOC100192420 (FLJ41941), non-coding RNA.	-0.0023008889751837854	No	No	No
LINC01637	5.53493	2.05076	6.29397	4.29531	3.00989	4.26628	4.57312	6.48471	5.79861	2.1634	6.14306	5.24397	3.41874	4.33717	4.40471	6.33803	4.63943	1.84623	2.8232	3.60764	1.30465	3.14887	2.00712	2.99871	1.79779	1.96072	5.54106	2.46227	4.10918	n/a	n/a	-0.3147792273856793	No	No	No
LOC441204	10.05297	9.41097	9.35688	2.86032	6.50319	16.00166	8.56234	2.83509	9.24134	6.96473	8.77151	7.67594	8.64505	8.42101	6.98305	6.29957	2.52817	8.89125	9.01394	6.48694	10.81271	10.94132	6.99342	5.75786	6.25061	4.7705	4.47244	4.21741	8.79924	LOC441204	Homo sapiens uncharacterized LOC441204 (LOC441204), non-coding RNA.	-0.12113173283206483	No	No	No
TCOF1	22.42229	24.88428	23.57604	45.13291	19.37373	20.9237	24.37711	31.12957	18.44841	22.67966	21.10966	23.01868	17.52685	20.43676	28.79689	28.55303	27.0111	28.27439	20.02653	20.72481	17.45275	21.13503	19.16985	14.62604	15.77577	15.7202	19.55668	9.897	13.60388	TCOF1	Homo sapiens Treacher Collins-Franceschetti syndrome 1 (TCOF1), transcript variant 6, mRNA.	-0.412379251742113	No	Yes	No
NSRP1	19.25271	20.14042	16.28974	22.38604	19.74608	18.6172	21.7875	38.44644	21.62498	29.27716	18.5551	20.96381	22.98712	17.96706	17.64593	18.67034	20.25505	23.75626	20.85215	24.67859	17.98198	20.64045	16.44574	27.80483	12.60706	23.2611	15.21151	15.65673	17.36995	NSRP1	Homo sapiens nuclear speckle splicing regulatory protein 1 (NSRP1), transcript variant 2, mRNA.,Homo sapiens nuclear speckle splicing regulatory protein 1 (NSRP1), transcript variant 1, mRNA.,Homo sapiens nuclear speckle splicing regulatory protein 1 (NSRP1), transcript variant 2, mRNA.,	-0.173489969171675	No	No	No
SPPL3	35.82951	34.42105	37.44648	31.00076	31.44345	37.15664	35.09438	31.04216	40.14763	34.54552	37.49325	43.79569	37.63805	32.33912	34.50095	32.5085	37.14773	38.14385	38.88411	29.84835	40.44019	45.27083	34.95011	34.54022	43.96006	39.63276	40.79332	31.22696	38.07158	SPPL3	Homo sapiens signal peptide peptidase like 3 (SPPL3), mRNA.,	0.3329273682036758	No	No	No
OPA3	18.71915	16.40043	16.02508	24.89869	14.37082	14.64805	18.63828	23.83711	18.27548	19.43814	20.12011	19.31012	19.77036	18.86694	18.25126	21.37285	23.01755	19.95737	17.56404	18.86013	18.8123	16.04586	17.25446	17.84276	14.23801	15.50975	16.09264	12.68603	11.68543	OPA3	Homo sapiens optic atrophy 3 (autosomal recessive, with chorea and spastic paraplegia) (OPA3), nuclear gene encoding mitochondrial protein, transcript variant 2, mRNA.,	-0.05635647322875501	No	No	No
OPA1	84.6124	97.25	90.36183	47.05858	79.7943	97.24655	66.7946	55.64304	83.25227	88.42916	88.68564	81.44868	80.85101	72.10845	57.8107	59.48393	46.88055	58.73702	93.11292	54.92692	87.07106	75.81044	75.87408	71.77401	83.6395	88.96987	81.61749	118.56705	89.69672	OPA1	Homo sapiens optic atrophy 1 (autosomal dominant) (OPA1), nuclear gene encoding mitochondrial protein, transcript variant 1, mRNA.	0.006597971483436987	No	Yes	No
RNF219-AS1	7.28665	4.59747	1.72276	2.99138	4.76555	5.83103	5.63864	6.77291	8.87759	4.47026	6.20213	8.40886	5.44413	4.67207	4.07731	1.97862	3.09813	7.25704	9.2551	6.61977	4.48951	4.40101	5.37047	3.84906	5.81663	4.00673	4.50121	5.69619	9.91412	RNF219-AS1	Homo sapiens RNF219 antisense RNA 1 (RNF219-AS1), non-coding RNA.	0.10560042660926786	No	No	No
LOC105369747	2.96927	2.35062	2.75366	2.82681	3.37557	1.74779	2.1699	2.79298	0.67895	2.39036	2.59743	3.14038	3.34796	1.85429	2.27361	2.20692	3.3678	2.65445	2.27578	2.10686	4.09332	2.91721	2.30724	2.81275	1.13673	1.47799	2.95666	1.37941	0.92933	n/a	n/a	-0.19592613119834257	No	No	No
ITGA8	3.26829	4.38137	3.93937	4.37099	4.448	4.72464	3.39828	3.05646	7.62063	4.43085	4.52182	5.46844	4.92194	4.24091	5.93312	3.61269	3.57129	10.62088	5.13302	8.07592	5.63815	5.70788	4.68043	7.52705	6.41281	8.93023	4.45381	7.35026	8.63888	ITGA8	Homo sapiens integrin, alpha 8 (ITGA8), mRNA.,	0.5112023859254649	No	No	No
ITGA9	19.94197	19.12337	18.33493	17.28493	17.81049	19.85214	21.82293	16.05921	13.3085	14.09507	16.58112	16.02176	13.43483	15.53168	20.49639	17.8734	21.04357	21.19289	13.34501	15.85513	11.45484	10.30961	14.2235	12.03435	15.95864	14.84924	14.7228	13.15946	8.42363	ITGA9	Homo sapiens integrin, alpha 9 (ITGA9), mRNA.,	-0.47051895313428266	No	No	No
ITGA1	4.66957	5.96545	4.84143	4.48697	14.49976	7.61132	5.45442	3.91181	6.78313	10.12376	4.52396	7.36657	6.79128	9.12925	7.33992	7.36639	5.13453	11.0811	7.19668	12.22668	8.47379	5.06972	12.17221	11.15921	12.31505	9.58679	4.33336	9.48884	7.32402	ITGA1	Homo sapiens integrin, alpha 1 (ITGA1), mRNA.,	0.37560117104406876	No	No	No
ITGA2	3.36407	4.62617	2.39358	13.92079	4.89609	2.58631	2.55863	2.68884	2.74356	5.23991	3.36412	4.53133	3.6018	2.84166	3.50547	3.43299	2.62713	3.56561	2.91723	6.45647	9.47211	11.76375	3.46123	9.0175	4.92099	9.85121	8.50332	4.66424	12.36255	ITGA2	Homo sapiens integrin, alpha 2 (CD49B, alpha 2 subunit of VLA-2 receptor) (ITGA2), transcript variant 1, mRNA.	0.21455743368833907	No	No	No
ITGA3	17.08432	17.36308	19.8745	19.69492	17.96854	18.94394	21.65982	20.94223	18.87218	19.77548	18.51617	18.66163	18.94305	19.38695	24.58929	24.24553	25.83448	22.98901	14.66764	16.23283	12.86419	12.24519	20.46077	11.33107	16.95962	11.1758	16.74082	9.42496	8.48965	ITGA3	Homo sapiens integrin, alpha 3 (antigen CD49C, alpha 3 subunit of VLA-3 receptor) (ITGA3), transcript variant a, mRNA.	-0.2227278850675154	No	No	No
ITGA4	5.04347	4.12345	5.42184	3.62564	4.28506	5.28257	4.79735	2.92348	4.20707	3.52953	4.80399	4.95301	4.21696	3.38533	5.43072	4.39231	3.83565	5.84213	4.51872	3.21208	3.72761	4.01789	7.26498	3.44897	5.30378	3.80062	4.58564	4.10773	3.53144	ITGA4	Homo sapiens integrin, alpha 4 (antigen CD49D, alpha 4 subunit of VLA-4 receptor) (ITGA4), mRNA.,	-0.006179534101207879	No	No	No
ITGA5	1.89653	2.09682	0.90167	3.59826	3.97179	1.50955	2.04658	1.45103	6.05883	9.96813	3.39544	8.58477	4.03881	4.36327	8.06972	5.65574	9.35064	21.09495	3.38433	6.50698	12.49239	2.86214	8.43841	3.42108	8.99507	6.10057	2.50355	4.5025	8.19994	ITGA5	Homo sapiens integrin, alpha 5 (fibronectin receptor, alpha polypeptide) (ITGA5), mRNA.	0.7406470188320381	No	No	No
ITGA6	17.08685	16.31269	12.05399	15.9899	37.99134	11.75926	16.02408	14.62458	17.88327	21.08326	12.33051	17.2759	21.95821	27.93783	16.17728	17.32969	23.69578	16.29843	18.58304	25.13673	18.64342	17.40722	35.59067	36.48059	30.3528	26.20542	15.68743	21.45506	34.2585	ITGA6	Homo sapiens integrin, alpha 6 (ITGA6), transcript variant 2, mRNA.,Homo sapiens integrin, alpha 6 (ITGA6), transcript variant 1, mRNA.,	0.40810212431394177	Up	Yes	No
ITGA7	33.50443	28.67573	23.21791	54.46538	45.45875	24.99247	50.21559	48.02659	53.3579	31.79355	36.25809	44.74649	35.00049	51.4242	66.14993	53.07599	47.84349	54.50344	32.65903	49.86126	28.06605	29.64138	44.31634	26.34957	26.4905	18.16921	30.09741	18.84256	26.60045	ITGA7	Homo sapiens integrin, alpha 7 (ITGA7), transcript variant 2, mRNA.,	-0.026622472800165387	No	Yes	No
UFSP2	14.88205	15.55368	19.00192	12.60541	18.35412	20.75521	11.19033	11.22632	18.44147	12.2491	18.27335	19.65264	17.66155	18.36514	12.21615	11.15134	11.95886	11.97786	18.54842	15.73946	18.47952	20.68161	18.53486	21.70144	23.43843	25.94523	23.55715	24.42482	28.43043	UFSP2	Homo sapiens UFM1-specific peptidase 2 (UFSP2), transcript variant 2, non-coding RNA.	0.2564126339783996	No	No	No
LOC101928371	1.71207	1.25249	1.81059	2.34074	1.66147	1.99622	2.42066	2.11073	1.9851	2.29006	2.38515	2.38258	2.17201	2.10039	1.04166	2.37371	1.51782	1.13111	1.85578	1.70691	2.19955	2.88119	2.06627	1.98895	1.39644	1.42424	1.84365	1.55122	1.04527	n/a	n/a	-0.09915328243308467	No	No	No
LOC101928370	0.77174	0.83381	0.55729	0.72424	1.65145	1.25928	1.62981	1.84129	2.0965	1.26066	1.66844	2.29809	0.67876	1.89173	0.60623	1.1091	1.64823	1.92935	2.20707	2.92163	1.09003	1.06017	1.76729	3.23864	3.07847	3.27364	1.8513	3.49112	4.7422	n/a	n/a	0.42942817749868484	No	No	No
LOC101928372	23.45597	20.11241	23.32257	20.98236	24.2444	20.65718	28.50602	30.37929	22.92317	30.01371	21.64862	22.88334	30.69121	25.35731	28.49567	25.42388	25.93608	24.7186	26.20983	24.60035	29.78036	24.80465	30.07523	36.48552	20.9301	25.29442	22.24039	17.94156	11.16247	n/a	n/a	0.07661208560573442	No	No	No
FAM212B	36.41632	34.96318	37.79057	28.33325	28.58878	34.7543	33.41893	33.61611	26.766	26.22058	35.73641	24.09884	22.47086	26.01607	31.8103	36.47431	26.34605	30.16652	28.28263	24.76904	23.05229	22.69125	24.28739	22.0045	28.79255	25.71208	29.85939	16.57539	19.24881	FAM212B	Homo sapiens family with sequence similarity 212, member B (FAM212B), transcript variant 2, mRNA.	-0.5982097138424165	No	No	No
FAM212A	4.67206	3.67427	4.88483	9.81228	3.93212	5.61273	5.6237	4.04801	4.30241	3.65751	4.35903	2.90594	1.77244	3.87002	4.77854	5.95447	8.46211	3.23519	4.72443	3.53145	1.57944	5.26032	3.96452	2.40905	5.30693	3.54094	6.60173	3.38353	7.40324	FAM212A	Homo sapiens family with sequence similarity 212, member A (FAM212A), mRNA.	-0.22475312239471515	No	No	No
CHST9	1.19338	1.58371	1.36797	0.83952	1.62486	1.57967	1.14167	0.96947	1.63726	0.97102	1.66302	2.38819	0.62213	1.55679	0.80706	0.81639	0.47023	0.73143	2.52865	2.50111	4.0374	1.03504	2.38533	1.34103	1.16991	0.93779	0.77887	2.82219	2.89875	CHST9	Homo sapiens carbohydrate (N-acetylgalactosamine 4-0) sulfotransferase 9 (CHST9), transcript variant 3, mRNA.	-0.0011059906025050596	No	Yes	No
CHST8	6.00256	8.45798	8.31007	6.8424	5.71699	6.0119	6.16575	7.9775	5.71021	4.52767	8.1265	5.8907	2.56283	4.08204	6.64532	3.75151	4.35018	5.34848	5.02102	2.92275	3.202	3.97983	2.61408	3.65697	5.87042	6.38759	3.93357	7.72443	12.24092	CHST8	Homo sapiens carbohydrate (N-acetylgalactosamine 4-0) sulfotransferase 8 (CHST8), transcript variant 2, mRNA.	-0.3971529286082153	No	Yes	No
CHST1	48.59423	44.95353	54.66148	53.95614	59.44654	50.52573	67.55073	73.51924	70.32404	60.51776	88.85508	81.10251	69.35652	76.88304	99.72844	95.79242	69.85153	88.36914	64.49413	64.59558	54.04776	56.61509	70.98327	49.20818	72.40802	39.12259	52.57658	27.40165	28.83648	CHST1	Homo sapiens carbohydrate (keratan sulfate Gal-6) sulfotransferase 1 (CHST1), mRNA.,	0.13147413024818258	No	Yes	No
CHST3	5.01012	6.23391	3.38123	22.77749	12.74338	5.03228	6.12543	5.569	6.46137	17.79295	5.53574	7.08796	10.33764	13.23166	12.02798	10.03108	11.93499	9.73185	5.99513	12.71587	15.8156	11.99486	11.85331	21.46635	14.53451	16.9906	6.23809	21.42886	16.08979	CHST3	Homo sapiens carbohydrate (chondroitin 6) sulfotransferase 3 (CHST3), mRNA.	0.5294424514250469	No	Yes	No
CHST2	22.59999	25.16503	27.78232	34.92662	17.93098	21.43707	22.08916	24.58086	20.6425	19.61428	25.90899	22.2557	14.46049	27.14152	26.44672	32.37191	21.48055	25.19977	20.78432	15.46311	18.57056	20.77464	22.01967	13.60952	27.09769	17.46294	26.4625	19.25077	27.4824	CHST2	Homo sapiens carbohydrate (N-acetylglucosamine-6-O) sulfotransferase 2 (CHST2), mRNA.,	-0.17046397480858658	No	No	No
CHST5	7.94836	6.24241	8.00747	9.43132	6.87193	7.21428	11.27875	10.32945	8.79782	10.29148	8.58534	6.87741	8.76348	8.69319	10.2658	10.78785	11.24562	7.42429	7.69564	8.05204	7.26483	8.09064	8.84062	8.70609	8.61617	7.18468	9.30919	5.65016	4.22561	CHST5	Homo sapiens carbohydrate (N-acetylglucosamine 6-O) sulfotransferase 5 (CHST5), mRNA.,	-0.002260345449815859	No	No	No
CHST7	9.7894	6.74886	5.60978	7.04124	7.81446	8.91445	9.30367	13.37803	12.3956	7.97899	10.2033	9.11506	8.44854	8.67136	8.07648	6.65574	8.83399	9.73714	7.83372	10.86096	6.02841	7.08651	4.73756	4.12232	7.84514	4.02031	11.01136	13.00841	23.23686	CHST7	Homo sapiens carbohydrate (N-acetylglucosamine 6-O) sulfotransferase 7 (CHST7), mRNA.,	-0.01665267519934637	No	Yes	No
CHST6	10.53119	10.42417	8.27443	32.84618	15.40383	10.06218	12.65005	12.998	11.24748	16.8713	11.208	11.64595	12.67317	12.46726	11.53923	19.02524	13.21787	12.54972	11.44587	16.49607	14.9452	17.48191	20.20323	16.08526	13.589	15.02984	12.32197	8.21045	15.36804	CHST6	Homo sapiens carbohydrate (N-acetylglucosamine 6-O) sulfotransferase 6 (CHST6), mRNA.,	0.13977744944576517	No	Yes	No
ITGAX	4.73451	6.07716	3.49186	15.51272	3.68104	4.36875	4.39927	3.07356	4.97174	3.98356	6.01445	5.05727	5.46713	2.79448	4.16247	5.70009	8.62981	5.48104	3.69504	3.19762	5.11906	10.19516	2.03501	3.80362	3.33576	8.76811	5.60354	5.62042	9.09937	ITGAX	Homo sapiens integrin, alpha X (complement component 3 receptor 4 subunit) (ITGAX), mRNA.,	0.06353772896549026	No	No	No
ITGAV	49.3102	40.30246	25.94188	36.73817	83.04599	36.38107	41.57896	32.94323	59.64222	57.46114	52.83418	63.16635	51.20842	59.84701	41.30991	42.66729	30.92499	49.27786	58.00775	83.87595	66.11113	69.92259	71.69567	61.17211	61.53816	75.10153	50.12942	74.476	78.80575	ITGAV	Homo sapiens integrin, alpha V (ITGAV), transcript variant 2, mRNA.	0.4680787020588559	No	Yes	No
ITGAL	2.23551	1.41311	1.67606	4.23778	2.08662	1.81521	1.89279	1.88734	2.59928	2.73807	2.60622	1.54393	1.82468	2.31786	2.19297	6.41945	5.61733	3.17103	2.05114	2.6966	1.97566	3.51002	1.92667	2.377	2.0422	4.16484	1.70343	2.88987	2.55472	ITGAL	Homo sapiens integrin, alpha L (antigen CD11A (p180), lymphocyte function-associated antigen 1; alpha polypeptide) (ITGAL), transcript variant 2, mRNA.,	0.36995474731989014	No	No	No
ITGAM	3.2822	2.03899	1.3809	6.3272	4.73865	2.37286	2.62078	0.88515	3.73124	3.67514	2.7775	2.17556	2.21371	3.40162	3.73063	8.58012	6.92803	6.12976	1.94591	4.06592	3.19246	4.87823	1.65135	5.57287	2.595	3.86256	4.19085	6.07935	11.28592	ITGAM	Homo sapiens integrin, alpha M (complement component 3 receptor 3 subunit) (ITGAM), transcript variant 2, mRNA.	0.4176286748715247	No	Yes	No
ITGAE	3.53656	3.38963	3.65496	4.61902	3.29059	4.68561	3.05436	2.59215	3.28511	3.711	3.71208	3.02167	2.469	3.32517	3.35642	3.39224	3.69752	3.86598	3.34146	2.3984	2.41533	3.68106	2.85662	3.22014	4.75479	4.77496	3.29206	4.90879	7.90172	ITGAE	Homo sapiens integrin, alpha E (antigen CD103, human mucosal lymphocyte antigen 1; alpha polypeptide) (ITGAE), mRNA.	0.0856209301056961	No	No	No
IGF2R	19.19939	19.83588	19.07494	25.9996	21.33486	20.29781	19.67214	19.66873	21.7608	24.14206	21.00193	21.21588	22.93983	21.19589	27.90981	24.04765	34.71342	28.36392	20.70495	25.20386	20.65158	20.14004	25.87577	25.03252	21.43922	22.85292	19.5733	22.77041	18.77257	IGF2R	Homo sapiens insulin-like growth factor 2 receptor (IGF2R), mRNA.	0.4381566802346547	No	Yes	No
SLC36A4	20.21094	19.9694	20.56523	6.53748	14.05629	22.2437	12.33942	10.62593	15.5002	18.10115	15.78606	15.26523	22.48555	14.1868	8.9048	11.17378	10.89124	9.03145	21.17085	17.27795	20.77925	15.21916	16.82707	16.82664	23.0835	26.57902	21.02873	23.31251	15.37793	SLC36A4	Homo sapiens solute carrier family 36 (proton/amino acid symporter), member 4 (SLC36A4), mRNA.	0.07248231283449086	No	No	No
SLC36A3	0.60014	0.15587	0.3231	0.42697	0.69201	0.36975	0.45276	0.32262	0.26514	0.70703	0.52767	0.41001	0.56794	0.49656	0.24663	0.22284	0.31838	0.20878	0.4072	0.25472	0.77732	0.53463	0.5566	0.45923	0.4803	0.71845	0.35963	0.63545	0.24286	SLC36A3	Homo sapiens solute carrier family 36 (proton/amino acid symporter), member 3 (SLC36A3), transcript variant 1, mRNA.,	0.12259576926119801	No	No	No
CKS1B	13.41482	12.74078	17.5967	14.95027	12.99069	17.01624	6.88505	8.46601	13.05466	16.36902	16.79953	17.41791	19.71035	14.48421	11.50345	13.90992	16.82448	14.34349	12.78837	19.68431	19.76614	17.14609	16.19097	17.65073	17.02437	16.32314	15.24384	23.58112	18.97153	CKS1B	Homo sapiens CDC28 protein kinase regulatory subunit 1B (CKS1B), transcript variant 2, non-coding RNA.	0.4655481493169222	No	No	No
SLC36A1	43.97386	57.63291	56.20992	48.72618	40.97306	42.09845	58.39037	66.18766	24.62442	29.61159	29.24502	31.29927	34.86918	31.38885	32.58851	32.4931	33.1733	30.07669	37.1443	35.87343	29.00485	36.5014	28.13455	21.52766	26.63582	31.05865	34.77915	24.81974	25.02885	SLC36A1	Homo sapiens solute carrier family 36 (proton/amino acid symporter), member 1 (SLC36A1), mRNA.,	-0.8589970478689504	Down	No	No
ARTN	1.07101	0.81742	1.5068	1.37529	1.18069	0.65859	1.53831	1.56611	0.5633	0.81542	1.61135	0.42935	0.84882	0.90679	1.05377	1.57198	1.38727	0.81042	0.76306	0.28023	0.71	0.37608	0.99358	0.55396	1.0728	0.73198	0.76726	1.47759	1.01366	ARTN	Homo sapiens artemin (ARTN), transcript variant 5, mRNA.	-0.219219229769616	No	No	No
ART3	19.45587	12.43541	12.46555	5.70974	23.03158	24.33219	17.46967	10.29381	6.75471	8.83017	12.66657	16.46099	16.73603	10.28927	8.45149	13.31682	8.84668	12.49072	10.46216	21.52127	11.56587	12.78049	15.77574	8.38807	14.70852	15.07027	15.51942	14.28275	10.73736	ART3	Homo sapiens ADP-ribosyltransferase 3 (ART3), transcript variant 3, mRNA.,Homo sapiens ADP-ribosyltransferase 3 (ART3), transcript variant 2, mRNA.,Homo sapiens ADP-ribosyltransferase 3 (ART3), transcript variant 3, mRNA.,	-0.26916336991380635	No	Yes	No
CRTAM	7.35602	7.03786	6.71761	9.99741	7.32817	6.50458	9.56404	12.66153	9.2918	9.82585	10.01224	9.15635	8.7874	7.13339	8.16774	8.69582	7.76603	9.58154	10.09729	9.89785	10.87663	6.84112	8.04798	9.07172	6.46206	6.78742	6.49786	4.48491	4.60575	CRTAM	Homo sapiens cytotoxic and regulatory T cell molecule (CRTAM), mRNA.,	-0.09493060574230529	No	No	No
CADPS2	53.47404	77.13881	61.0091	41.68632	57.07414	59.36441	56.75722	39.56866	53.29748	53.53869	53.43875	58.41953	52.00128	44.53932	42.46539	37.38213	23.96405	36.02486	58.10623	56.58654	42.75624	49.41774	42.35739	40.12722	46.64764	63.90756	69.31383	59.78424	68.02082	CADPS2	Homo sapiens Ca++-dependent secretion activator 2 (CADPS2), transcript variant 1, mRNA.,	-0.3247599733087826	No	Yes	No
RLF	26.42815	30.93689	30.24217	17.46621	30.73659	31.38263	26.34483	21.97734	32.15781	34.19518	31.00799	30.61797	38.64699	27.07986	22.84277	22.75617	21.20301	23.80648	32.88891	27.96417	36.10172	33.97564	31.39295	39.96985	34.78982	35.69339	34.82602	68.50961	40.60623	RLF	Homo sapiens rearranged L-myc fusion (RLF), mRNA.,	0.3401587725596232	No	No	No
LOC102723927	5.80599	6.38441	6.39761	5.41365	7.34381	5.87667	7.80999	6.6114	8.13672	4.05642	4.81768	4.74393	7.62516	6.6112	7.41833	4.7948	4.60757	7.92552	5.16599	8.86005	9.13227	5.30698	5.53429	4.97587	4.71073	3.36358	5.1248	3.45575	2.90383	n/a	n/a	-0.34084622060311726	No	No	No
CRTAP	25.47342	24.22591	22.12166	38.67448	27.85949	23.78599	25.54504	28.21125	23.44795	28.67986	21.9855	24.62257	29.11637	26.5999	26.17965	30.12672	39.93216	29.06919	22.89813	35.91936	26.84954	25.16879	26.01274	27.95702	26.48896	29.39657	29.20861	18.90093	20.97207	CRTAP	Homo sapiens cartilage associated protein (CRTAP), mRNA.,	0.032324100739077224	No	Yes	No
ADPGK	16.91106	18.65851	19.53736	22.0005	16.67758	17.21496	15.31637	13.86053	19.51903	17.20328	18.57202	15.74117	14.69895	16.02368	17.60164	16.98132	20.80938	18.14787	17.81022	17.52848	16.31336	17.99013	17.17096	23.52256	20.00023	23.54024	20.51634	25.97389	25.14509	ADPGK	Homo sapiens ADP-dependent glucokinase (ADPGK), transcript variant 1, mRNA.,Homo sapiens ADP-dependent glucokinase (ADPGK), transcript variant 2, non-coding RNA.,Homo sapiens ADP-dependent glucokinase (ADPGK), transcript variant 1, mRNA.,Homo sapiens ADP-dependent glucokinase (ADPGK), transcript variant 3, non-coding RNA.,	0.28335643180779047	No	No	No
CPEB4	77.0657	69.73947	66.0631	37.57005	83.59408	81.1008	79.82723	66.06212	76.63237	74.19696	79.64381	66.9719	74.37721	73.27811	62.48405	60.67013	78.90913	62.36852	78.47977	71.6608	88.80984	72.827	78.74304	110.04936	81.40717	89.33098	76.26339	135.92574	80.14343	CPEB4	Homo sapiens cytoplasmic polyadenylation element binding protein 4 (CPEB4), mRNA.,	0.29950327195014614	No	No	No
CPEB1	34.9348	35.85988	40.21545	50.37258	37.81676	33.54577	34.33514	34.94161	33.78816	31.80467	37.90373	33.22118	32.5854	29.31094	37.24772	36.23403	28.5457	28.34987	33.88865	34.4068	35.54359	36.75932	32.43874	39.53276	35.75292	32.47305	38.15339	24.45331	38.20782	CPEB1	Homo sapiens cytoplasmic polyadenylation element binding protein 1 (CPEB1), transcript variant 2, mRNA.,Homo sapiens cytoplasmic polyadenylation element binding protein 1 (CPEB1), transcript variant 1, mRNA.,	-0.4128375386426029	No	No	No
CPEB3	57.80917	63.97099	61.1532	26.7259	57.01126	62.75074	52.0848	48.6784	54.72934	43.86173	55.13451	46.47934	42.49113	48.68027	39.3647	41.2712	32.78298	36.9637	55.58786	45.97049	54.96727	50.20242	43.4578	42.31745	50.61375	46.77871	54.81494	43.1994	45.93304	CPEB3	Homo sapiens cytoplasmic polyadenylation element binding protein 3 (CPEB3), transcript variant 2, mRNA.,Homo sapiens cytoplasmic polyadenylation element binding protein 3 (CPEB3), transcript variant 1, mRNA.,	-0.4015197489042563	No	No	No
CPEB2	29.96852	32.90655	30.32079	25.47799	38.95369	35.20853	28.78631	27.50325	33.15009	21.60556	32.79119	23.33257	21.98377	24.50999	24.24665	19.98167	25.88195	21.84712	34.43851	33.91504	36.49143	41.61946	25.39502	38.68793	37.43784	39.03666	37.68369	39.98397	45.14473	CPEB2	Homo sapiens cytoplasmic polyadenylation element binding protein 2 (CPEB2), transcript variant B, mRNA.	-0.08460102253778957	No	No	No
SRBD1	7.52313	7.86576	8.30761	7.03566	8.45429	7.25626	6.99628	5.48584	7.14722	5.56864	6.38184	7.41535	5.5906	5.82115	6.33052	4.81665	6.13313	5.60917	7.63007	6.59815	5.85575	7.11577	5.96387	7.77125	7.96804	8.98533	9.38242	15.69804	15.18038	SRBD1	Homo sapiens S1 RNA binding domain 1 (SRBD1), mRNA.,	-0.013189926295057304	No	No	No
ABAT	160.63447	163.9002	145.56251	101.81756	164.02827	151.81605	158.81519	143.81161	181.06698	147.6373	155.74868	178.03619	174.35083	187.74335	158.70643	164.34233	125.46631	158.53039	165.9706	139.30634	157.50512	143.99112	159.13564	148.32594	168.33619	155.08094	170.70322	129.99028	160.09301	ABAT	Homo sapiens 4-aminobutyrate aminotransferase (ABAT), nuclear gene encoding mitochondrial protein, transcript variant 1, mRNA.	0.208215326931099	No	No	No
LOC284865	3.22484	2.03269	2.78733	4.31782	3.24604	2.63791	4.52297	3.96041	3.55967	3.5261	3.96266	3.81704	4.84268	3.68123	3.21191	4.08434	2.78414	3.49101	4.38686	4.77981	4.77586	4.06765	3.51239	4.35457	2.67695	3.74794	2.44607	3.1541	2.24754	LOC284865	Homo sapiens uncharacterized LOC284865 (LOC284865), non-coding RNA.	0.16471696395977833	No	No	No
UPK2	1.06326	0.74915	0.75986	0.50935	0.59919	0.4696	0.60503	1.00248	1.04764	0.976	0.71659	0.37644	1.4608	1.07815	0.82979	0.75865	1.18749	0.58525	0.78302	0.26505	0.17256	0.44253	0.74982	1.22022	0.68662	1.20826	0.87058	0.63647	0.32008	UPK2	Homo sapiens uroplakin 2 (UPK2), mRNA.	0.09306238224045178	No	No	No
CFH	7.38611	5.93932	6.12587	6.43225	13.20125	6.62145	6.82949	5.11024	34.01514	8.92863	8.93595	10.37423	8.77485	15.77654	29.43088	15.16428	23.58335	51.81292	12.43447	49.73118	9.36873	5.97826	39.95567	62.22886	28.06971	11.7459	7.77234	20.51593	14.41457	CFH	Homo sapiens complement factor H (CFH), nuclear gene encoding mitochondrial protein, transcript variant 1, mRNA.	0.5651316123009918	Up	Yes	No
CFI	0.9163	1.13759	0.98566	1.72232	5.11292	1.39122	1.79269	0.73297	5.22387	2.10222	1.94081	1.7446	2.42832	5.1956	3.35898	4.80592	8.45276	3.14389	2.09362	5.2357	1.79536	2.57406	14.67347	6.71186	9.77373	9.34954	1.94141	8.2244	5.31782	CFI	Homo sapiens complement factor I (CFI), mRNA.,	0.6523734255998007	Up	Yes	No
ANKFY1	29.8135	32.85468	28.24315	44.38983	38.30847	30.43855	30.93783	30.42273	28.53784	28.76264	25.47053	31.16978	30.94641	31.50189	34.58911	30.29154	35.41788	30.42536	27.19332	38.48069	32.38458	32.05944	33.01231	36.70026	27.29298	30.50352	27.74564	22.03091	34.11982	ANKFY1	Homo sapiens ankyrin repeat and FYVE domain containing 1 (ANKFY1), transcript variant 1, mRNA.,	-0.2267611252331694	No	No	No
CFB	2.23567	2.56807	2.79395	4.24632	4.23882	1.56871	1.95787	1.62392	10.44198	7.46249	3.74185	3.19374	6.5802	5.57643	24.14984	7.27747	24.97589	10.40403	3.58349	14.13871	3.43735	3.13409	18.76884	6.47227	8.1867	8.3168	2.99453	4.65701	5.89819	CFB,C2,CFB	Homo sapiens complement factor B (CFB), mRNA.,Homo sapiens complement component 2 (C2), transcript variant 1, mRNA.,Homo sapiens complement factor B (CFB), mRNA.,	0.6366878201579091	Up	Yes	No
TPT1-AS1	27.34717	26.5909	30.42576	46.87328	33.73935	26.99673	37.77197	34.37052	30.86579	35.4441	30.197	29.23069	41.9333	34.12967	29.95162	40.82031	30.64851	36.67859	31.72708	42.80347	39.42972	32.76459	42.30851	36.31814	30.93764	32.27818	34.52608	22.86038	17.22081	TPT1-AS1	Homo sapiens TPT1 antisense RNA 1 (TPT1-AS1), non-coding RNA.	0.014860885772918437	No	No	No
CFP	2.07549	2.12758	2.68335	2.35024	1.91958	3.03648	4.83469	4.53054	2.97958	1.47577	3.27036	0.95394	3.74956	1.89686	3.80615	2.73584	13.10578	2.3773	2.91594	1.60571	1.3039	1.51448	1.89647	1.65673	1.77404	2.84371	3.28592	1.60772	2.31168	CFP	Homo sapiens complement factor properdin (CFP), transcript variant 2, mRNA.	-0.09672667826770427	No	Yes	No
REREP3	4.78523	5.9376	5.14328	9.38927	3.82822	3.8679	4.87165	2.73069	2.88767	3.4201	3.58017	2.81931	4.73351	5.12233	4.14449	5.74299	6.55403	3.7566	3.89321	5.7949	3.3799	1.67222	4.10594	4.72649	2.18116	3.40219	4.57385	3.0051	4.19965	REREP3	Homo sapiens arginine-glutamic acid dipeptide (RE) repeats pseudogene 3 (REREP3), non-coding RNA.	-0.2869438403770759	No	No	No
AAAS	19.36062	22.51576	21.70307	34.23691	27.28371	21.41834	25.06585	21.83671	22.5064	15.53092	19.14664	24.1199	16.55528	22.89729	28.81582	24.41821	24.33993	26.17017	16.81935	27.23039	23.47893	26.94231	22.3787	21.22065	16.93531	19.04996	20.65438	15.19734	24.18073	AAAS	Homo sapiens achalasia, adrenocortical insufficiency, alacrimia (AAAS), transcript variant 2, mRNA.	-0.26132073132138395	No	No	No
SIDT1	19.26161	19.74538	21.89308	10.92782	16.06382	22.53733	27.37893	17.16223	20.79595	18.68127	18.88045	20.01795	17.89229	23.75884	20.77529	18.18171	17.47726	21.87554	21.2466	12.76204	20.35108	15.68421	18.6439	17.9524	25.09436	16.66574	23.40809	30.41082	17.7945	SIDT1	Homo sapiens SID1 transmembrane family, member 1 (SIDT1), mRNA.,	0.14118604898896717	No	Yes	No
SIDT2	26.45408	28.93573	30.11313	41.89333	28.93706	23.47175	35.55914	33.16963	32.00227	37.68533	28.79212	31.79331	33.24082	36.55029	41.16473	41.20437	34.78603	39.29679	29.66608	33.31621	35.23856	34.79852	35.70568	38.83989	34.38621	30.85278	31.14008	25.47172	29.58498	SIDT2	Homo sapiens SID1 transmembrane family, member 2 (SIDT2), mRNA.,	0.36470600695837196	No	No	No
CDH24	4.35489	8.8189	5.17115	13.88551	6.84957	6.02414	7.30677	5.74315	6.50416	7.02549	6.06587	5.6386	4.17198	6.90904	7.73062	6.92294	6.01071	5.73334	6.92725	5.82627	5.51807	7.86031	5.38572	5.83581	8.60315	4.95741	11.27139	7.55468	9.69623	CDH24	Homo sapiens cadherin 24, type 2 (CDH24), transcript variant 1, mRNA.	-0.02956829852794812	No	No	No
LVCAT8	1.37306	1.38849	2.17763	0.57649	2.01327	0.62464	2.52306	1.72031	2.10923	1.43971	1.76097	0.32238	1.46634	0.70645	1.654	1.43185	1.26975	0.64211	2.19982	1.69426	2.40373	1.34718	1.37566	2.08388	2.6906	2.49905	0.82119	0.96417	1.54891	n/a	n/a	-0.025543806846724578	No	No	No
LVCAT5	22.75006	22.08051	22.27309	15.00786	32.67555	19.75279	30.40648	30.85173	25.20182	22.91401	18.79756	20.94898	21.75906	21.36248	19.20086	16.00406	11.89428	16.05433	21.05118	22.46983	26.07622	22.68163	25.77309	29.18517	14.27302	24.02723	16.44214	14.82173	7.70426	n/a	n/a	-0.37335304823444593	No	No	No
LVCAT1	1.70269	1.62363	1.8715	1.12913	2.28845	1.77762	1.54804	1.83098	1.63174	1.81107	1.25585	1.20276	1.65651	1.80996	1.18674	1.08257	1.2083	1.0819	1.58174	2.09566	2.57145	1.54728	1.31834	1.50002	1.05149	1.16603	1.41363	1.95437	1.96652	n/a	n/a	-0.3186499526000091	No	No	No
AAGAB	37.06649	42.08493	39.42536	28.50729	30.28487	40.5134	27.28227	30.37662	36.78874	40.43392	37.44783	35.91728	37.00741	36.74759	29.56599	30.72917	33.05126	33.25268	38.70773	26.33706	30.99664	32.88156	33.90016	40.09399	47.07189	47.52731	39.03107	62.74268	49.99036	AAGAB	Homo sapiens alpha- and gamma-adaptin binding protein (AAGAB), transcript variant 3, mRNA.	0.2733289023524099	No	Yes	No
C4orf19	5.35359	3.3616	3.91523	4.31819	6.15049	3.84898	4.25393	5.55114	5.11692	5.63751	4.5177	4.73351	3.70992	3.62635	4.09084	4.95922	6.48612	4.6444	3.83291	4.93862	3.65732	3.31433	5.52235	6.26174	4.37819	5.01344	3.47869	3.73246	5.63743	C4orf19	Homo sapiens chromosome 4 open reading frame 19 (C4orf19), transcript variant 1, mRNA.	0.0696075869703725	No	No	No
CDH26	3.44162	3.1793	2.31514	6.00758	3.73592	5.43819	3.72672	4.05391	2.20994	5.48647	3.12155	3.57036	5.28445	3.62842	3.60511	3.96964	4.13594	2.32364	3.90459	5.61995	6.08755	3.96433	4.88909	4.59296	3.85103	6.82903	3.53382	2.88184	1.77283	CDH26	Homo sapiens cadherin 26 (CDH26), transcript variant a, mRNA.,	0.005352149266032169	No	No	No
NBEAP1	5.2012	7	11.76516	9.82845	4.83286	13.03856	7.01012	4.22957	33.28575	32.10709	34.04309	17.58805	13.98692	6.30112	19.54132	5.07227	18.65575	7.94149	20.71846	19.39698	11.9627	13.35955	37.78628	12.52688	10.95116	9.13628	8.98701	13.61096	38.03901	NBEAP1	Homo sapiens neurobeachin pseudogene 1 (NBEAP1), non-coding RNA.	0.4630446875490196	No	No	No
TEN1-CDK3	1.61004	0.9337	1.07398	4.03525	1.20986	1.01608	1.84965	2.25724	1.86087	3.1792	2.20301	3.35614	2.99888	1.9991	4.68678	3.56157	8.23522	3.86324	1.79823	1.91287	3.20544	4.0664	2.7883	2.27487	1.66625	2.35731	2.23187	1.60581	2.86953	n/a	n/a	0.591020425798204	No	No	No
ZNF197-AS1	5.85762	9.13383	7.29498	9.29794	7.39484	5.77971	7.09259	6.99837	10.00233	6.08389	6.48864	7.78426	5.86211	13.15409	5.64194	7.17701	6.17856	6.54626	7.60986	8.09232	10.06216	10.9913	7.11159	8.7707	8.31151	9.07573	7.93057	6.67472	4.87093	n/a	n/a	0.05007833241459152	No	No	No
MKRN2OS	11.1016	7.5596	8.57708	13.78115	8.29178	10.64614	11.95349	12.11781	17.26461	12.32703	15.46261	14.33588	14.694	12.1853	16.18499	15.75386	10.65392	15.35356	13.54399	10.41014	13.56901	12.8485	11.86305	16.79738	8.29944	12.4383	10.24138	9.18772	7.84385	C3orf83	Homo sapiens MKRN2 antisense RNA 1 (C3orf83), mRNA.	0.38410766212178105	No	No	No
MSL3P1	2.65967	3.45775	2.46021	0.69047	1.88426	2.74383	1.60271	1.45757	1.43126	1.42774	1.5368	1.45458	1.37413	2.25889	1.76156	2.19565	0.53704	2.11728	2.03298	1.19501	1.82669	2.91165	1.91348	1.79943	2.77297	1.15827	1.49531	2.98061	4.94623	MSL3P1	Homo sapiens male-specific lethal 3 homolog (Drosophila) pseudogene 1 (MSL3P1), non-coding RNA.	-0.07647937883397284	No	No	No
NCBP2-AS2	29.17347	28.52289	30.68617	28.60076	20.05404	26.92938	24.12394	24.76921	30.38655	26.16205	30.04086	30.83736	25.51139	25.25229	28.34869	27.70033	42.65178	30.80684	28.32384	16.79873	23.1519	29.8269	25.61206	17.70942	28.86593	32.26739	32.46876	25.15082	32.63807	NCBP2-AS2	Homo sapiens NCBP2 antisense RNA 2 (head to head) (NCBP2-AS2), non-coding RNA.	0.17566298790536972	No	No	No
LOC286297	0.88463	1.43571	1.15052	0.5885	1.09441	1.48647	0.7631	1.38778	0.80336	1.33047	1.12095	1.33166	1.11136	1.01154	0.58577	0.80404	1.20815	0.84059	1.03168	1.04627	1.44494	0.88534	1.1423	1.42873	1.1841	0.75565	0.83727	0.82852	0.53134	LOC286297	Homo sapiens uncharacterized LOC286297 (LOC286297), non-coding RNA.,	-0.1500971230544733	No	No	No
ST20-AS1	3.61464	3.05556	3.88481	2.09953	1.89079	3.64957	2.55771	3.18384	3.33464	3.57453	4.15621	3.09716	2.7453	3.35639	3.72067	3.06082	3.23347	2.82516	3.57527	3.06829	4.21317	2.9565	3.64778	2.97748	2.96467	2.96319	3.14462	2.85369	2.76902	C15orf37	Homo sapiens chromosome 15 open reading frame 37 (C15orf37), non-coding RNA.	0.18152942120087653	No	No	No
ZNF117	13.8562	15.4665	11.93712	5.56445	24.40983	15.35305	17.28497	11.48722	19.60148	13.81479	14.40375	15.96913	17.18339	17.08051	15.31218	12.77509	6.23039	11.60166	15.30759	17.23765	19.35915	19.95243	14.63191	22.88446	11.46499	11.58893	14.94158	22.40679	13.69838	ZNF117	Homo sapiens zinc finger protein 117 (ZNF117), mRNA.	0.08168597627068372	No	No	No
ZNF114	0.65343	0.12617	0.69144	0.53811	0.71734	0.3448	0.59471	0.50816	0.10345	0.78025	0.30985	0.59699	0.61409	1.08674	0.75744	0.76181	0.76031	0.38831	0.70356	0.4366	0.52248	0.66097	0.71825	0.72476	1.02376	0.31457	0.57655	0.33126	1.0326	ZNF114	Homo sapiens zinc finger protein 114 (ZNF114), mRNA.,	0.23033415077782823	No	No	No
ZNF112	9.7902	10.6575	9.41516	8.27999	9.69801	10.64149	12.69876	9.41619	9.1921	10.31516	7.90423	7.69783	9.89664	8.32411	8.26945	8.90651	7.49213	7.45952	9.56612	10.40492	7.88991	10.46031	9.43444	11.4076	11.23451	11.13297	9.59942	13.50954	11.14818	ZFP112	Homo sapiens zinc finger protein 112 homolog (mouse) (ZFP112), transcript variant 1, mRNA.	-0.1620272932824203	No	No	No
SEZ6L	93.40259	90.36313	82.16615	57.27162	65.92785	82.33308	69.17773	56.55288	88.51229	67.11049	90.31849	86.01148	57.57606	63.22576	66.17773	60.89038	55.62005	87.51576	76.90727	53.36269	70.47939	69.23737	74.92069	51.24167	66.84001	57.97329	87.12674	51.21734	51.33428	SEZ6L	Homo sapiens seizure related 6 homolog (mouse)-like (SEZ6L), transcript variant 2, mRNA.,	-0.2768587702111674	No	Yes	No
PRKAR2A	22.19147	24.15106	23.54421	26.8561	22.23697	26.07661	15.42692	19.0909	20.43288	25.00315	22.48881	22.55271	18.99474	20.61127	20.7221	26.58968	24.49608	24.26718	20.56809	18.63527	19.70819	20.43758	22.71068	22.29422	23.60336	24.77571	21.67905	28.91931	25.06946	PRKAR2A	Homo sapiens protein kinase, cAMP-dependent, regulatory, type II, alpha (PRKAR2A), mRNA.,	0.14757789147961256	No	Yes	No
PRKAR2B	76.32748	73.60089	80.56923	32.44338	64.24854	82.33252	60.03881	39.63708	70.75817	75.04574	76.45895	74.15999	87.11041	73.60329	56.72025	58.04085	55.50938	56.15391	90.20206	52.21956	84.89607	66.13028	75.01949	66.36361	96.01356	90.49547	77.66062	85.85458	55.43412	PRKAR2B	Homo sapiens protein kinase, cAMP-dependent, regulatory, type II, beta (PRKAR2B), mRNA.	0.264369063456853	No	No	No
MAGT1	13.44973	13.23165	10.05403	29.90526	23.292	11.1421	13.88865	14.649	16.26049	21.50141	14.66529	15.88269	20.38152	16.95831	17.33051	15.809	16.20226	17.67	17.07617	23.93386	25.57815	22.9407	20.85713	36.36343	21.84295	32.90221	17.24522	29.85662	36.07024	MAGT1	Homo sapiens magnesium transporter 1 (MAGT1), mRNA.,	0.4826692369814783	No	No	No
TMBIM6	203.19281	198.29413	151.46839	200.11277	317.56431	202.11784	209.5245	196.78257	236.16493	210.16171	196.65071	227.10731	258.24585	229.59645	228.072	195.19014	220.29918	230.84877	221.30878	297.87996	251.12701	248.25051	262.88886	360.59177	294.78516	317.28291	251.52113	332.34992	343.37916	TMBIM6	Homo sapiens transmembrane BAX inhibitor motif containing 6 (TMBIM6), transcript variant 1, mRNA.,Homo sapiens transmembrane BAX inhibitor motif containing 6 (TMBIM6), transcript variant 2, mRNA.,	0.4816205662925381	No	No	No
S1PR4	0.13999	0.19373	0.10115	0.38038	0.47592	0.08217	0.16232	0.06315	0.15304	0.18584	0.1836	0.09883	0.13625	0.34507	0.31626	0.48475	0.38244	0.07697	0.12851	0.76179	0.09232	0.15722	0.25683	0.25103	0.43911	0.406	0.19561	0.23612	0.69725	S1PR4	Homo sapiens sphingosine-1-phosphate receptor 4 (S1PR4), mRNA.	0.2342321090420706	No	No	No
ITGA2B	3.85971	4.89238	6.22017	6.9796	4.44688	4.30438	4.76063	5.83264	2.52004	4.64908	2.955	4.14943	6.44025	5.35306	4.88265	6.8983	6.6475	4.4894	3.51319	5.69564	3.87081	3.33702	5.17691	4.24726	3.74307	2.67294	3.69952	1.21896	0.89831	ITGA2B	Homo sapiens integrin, alpha 2b (platelet glycoprotein IIb of IIb/IIIa complex, antigen CD41) (ITGA2B), mRNA.	-0.2983717869645702	No	No	No
PHACTR4	14.4677	15.22914	13.57023	25.37686	14.15701	15.125	19.1287	22.03579	16.42354	17.23671	17.45921	14.4168	17.70399	17.59842	16.35328	16.39244	17.59083	17.81774	16.41247	18.35326	19.89482	17.27643	16.23594	20.20727	15.12016	18.86892	15.39447	12.19112	13.27293	PHACTR4	Homo sapiens phosphatase and actin regulator 4 (PHACTR4), transcript variant 1, mRNA.,	-0.03747120190060305	No	No	No
PHACTR1	195.39277	190.00323	185.61709	117.65874	130.36934	157.28032	154.60473	179.33166	156.81415	167.1856	162.93846	163.61771	159.55536	170.24659	141.29522	163.61375	152.21176	159.24256	145.70001	119.61833	138.66004	141.30206	151.30094	119.43389	137.17185	126.01258	148.54811	128.60862	103.98208	PHACTR1	Homo sapiens phosphatase and actin regulator 1 (PHACTR1), transcript variant 2, mRNA.	-0.3363389443031418	No	No	No
PHACTR3	89.55957	77.42044	70.5696	156.3665	103.15336	80.96219	107.07153	108.30777	86.39787	82.6512	83.75037	85.77055	82.04938	87.55894	78.7891	94.19719	88.49751	87.60429	81.78693	93.05207	89.15272	96.94579	93.36308	95.3439	66.70258	74.13459	64.53539	55.96905	64.95755	PHACTR3	Homo sapiens phosphatase and actin regulator 3 (PHACTR3), transcript variant 2, mRNA.,Homo sapiens phosphatase and actin regulator 3 (PHACTR3), transcript variant 5, mRNA.,	-0.364219305244967	Down	No	No
NLGN1	28.6822	30.46858	30.07842	13.81336	24.18826	32.1723	21.33698	15.77548	27.98296	24.10812	29.43256	26.21857	26.74269	24.24449	20.94702	18.08455	13.55946	21.95165	31.65274	20.68312	35.0351	29.30406	25.99925	20.60864	31.41114	25.50143	33.79861	44.88518	30.91096	NLGN1	Homo sapiens neuroligin 1 (NLGN1), mRNA.,	0.10817245885955107	No	No	No
MIR4705	87.2113	91.76934	105.79943	201.2165	150.18942	62.03258	72.89215	99.97899	71.19205	82.91937	81.2289	208.81599	59.08077	52.79953	45.6351	50.05634	48.10785	35.51509	89.08489	79.10601	108.90259	117.94646	174.4794	67.24425	74.52585	89.96409	137.6035	138.62541	35.83934	MIR4705	Homo sapiens microRNA 4705 (MIR4705), microRNA.	-0.2724723284350204	No	No	No
LOC101928035	1.74142	1.9973	1.44351	1.97167	1.86048	1.77983	0.9256	2.31758	3.04146	1.4158	1.22827	1.76869	2.13374	1.50358	1.23855	1.24418	1.8532	1.95773	1.90165	2.37314	3.68464	2.60549	2.68548	3.77604	1.48668	2.28497	1.95492	3.12127	2.22463	n/a	n/a	0.253232157090965	No	No	No
VMP1	59.10067	60.83237	60.21816	48.68932	58.4343	63.28336	40.13689	38.14118	65.93728	68.41684	65.54791	58.64207	57.51154	59.25863	52.22316	49.86462	50.17032	61.48817	60.65675	62.00284	77.79683	67.74246	57.89336	75.05227	74.50437	88.67336	66.76975	135.92675	113.3546	VMP1	Homo sapiens vacuole membrane protein 1 (VMP1), mRNA.,	0.44027906551123375	No	No	No
EPN2-AS1	3.25563	3.715	4.41766	7.78555	3.69775	3.27341	3.76167	5.82018	4.13683	5.81343	3.99628	6.12448	5.01054	3.58531	4.80599	4.6696	4.11862	4.08383	5.73824	5.08661	7.00598	7.68132	4.75616	5.50318	3.96309	5.16646	5.26785	2.58325	3.44825	EPN2-AS1	Homo sapiens EPN2 antisense RNA 1 (EPN2-AS1), non-coding RNA.	0.13955350609187217	No	No	No
NR1D1	38.28105	22.1491	21.92051	29.4795	61.42217	56.18843	48.65364	34.88861	52.11319	44.95981	65.36542	83.68625	81.06071	58.98988	60.14502	83.93471	60.62571	64.78926	45.16768	52.37977	31.53144	48.44465	44.6453	48.64848	45.54516	31.74687	59.46737	41.24215	22.15072	NR1D1	Homo sapiens nuclear receptor subfamily 1, group D, member 1 (NR1D1), mRNA.	0.3968514260725761	No	No	No
NR1D2	73.10414	69.30627	66.4435	31.45757	84.5837	87.19522	58.16508	37.46976	83.22107	61.97049	73.54992	75.50029	79.00022	65.78219	52.74956	63.72688	43.98291	53.50973	77.16029	67.82584	84.90392	77.06278	75.54756	57.33793	68.18456	68.18839	74.73159	79.97967	64.22197	NR1D2	Homo sapiens nuclear receptor subfamily 1, group D, member 2 (NR1D2), transcript variant 2, mRNA.	0.14522159674934668	No	No	No
UFSP1	3.14864	0.87238	2.44059	3.91329	1.93633	1.57968	2.45296	1.80442	0.97007	1.24908	1.88704	1.71076	1.35249	2.01289	4.29686	2.63697	2.7686	1.75626	1.21719	1.3448	1.06738	2.25538	2.23403	1.01181	1.51933	1.42328	2.08949	2.4623	4.06573	UFSP1	Homo sapiens UFM1-specific peptidase 1 (non-functional) (UFSP1), mRNA.	-0.07222307508161406	No	No	No
OGFR	51.47892	44.79059	51.74034	93.93884	54.7396	45.31733	75.30898	103.86319	57.62333	72.66733	60.56248	67.6985	61.48905	62.81965	77.14975	89.5529	137.78323	76.68237	51.74857	71.14381	39.64639	46.15836	57.89583	41.84199	38.32575	39.04519	40.3893	20.93853	25.68844	OGFR	Homo sapiens opioid growth factor receptor (OGFR), mRNA.	-0.14365885828619118	No	No	No
LOC151121	0.39785	0.20879	0.07283	0.14258	0.22764	0.11854	0.11728	0.22232	0.55171	0.26729	0.20938	0.07081	0.4406	0.1468	0.07411	0.28936	0.35487	0.21866	0.09086	0.24801	0.4515	0.16885	0.09103	0.13453	0.28419	0.31512	0.04614	0.34103	0.39627	n/a	n/a	0.20663750774613332	No	No	No
PTCH2	13.42203	14.36378	14.68235	15.42773	18.8966	14.84095	20.30313	31.76251	13.14347	11.28735	15.09757	14.70182	13.37076	14.34078	15.34267	17.17817	19.81482	12.31339	12.27527	18.82172	10.07994	9.56398	12.54929	16.54863	12.51682	10.53634	16.40229	23.15627	13.08703	PTCH2	Homo sapiens patched 2 (PTCH2), transcript variant 2, mRNA.	-0.3371468284769763	No	No	No
PTCH1	15.82689	13.08659	12.79529	13.43774	19.9805	8.69516	16.1311	20.4873	13.03541	6.60926	14.55321	14.43834	14.95507	15.58201	15.76154	14.58209	27.62132	15.97689	14.72498	20.12336	13.74773	11.51031	12.26282	10.64598	15.60915	11.08813	11.45973	9.35605	11.46386	PTCH1	Homo sapiens patched 1 (PTCH1), transcript variant 1b, mRNA.	-0.13174875124408758	No	No	No
AOAH-IT1	1.36378	1.11938	1.89162	1.60186	1.49602	1.24284	0.61345	0.66975	1.23786	1.00302	1.24307	2.31401	1.08918	1.67186	0.65233	1.22668	2.72651	1.80051	1.13176	3.04097	2.07402	0.89983	0.25328	1.02571	0.14571	4.11151	0.72855	0.40801	0.4555	AOAH-IT1	Homo sapiens AOAH intronic transcript 1 (non-protein coding) (AOAH-IT1), non-coding RNA.	-0.1278605479614082	No	No	No
TIMM44	22.04083	21.70707	24.29233	39.79629	24.95449	21.83824	25.83634	32.54415	20.2622	22.90303	25.30494	23.08753	20.19035	25.3666	31.8232	28.55725	43.27812	31.33201	19.88396	20.5392	22.14952	21.4756	21.0243	21.63768	17.70177	17.01688	17.21318	21.35369	21.15583	TIMM44	Homo sapiens translocase of inner mitochondrial membrane 44 homolog (yeast) (TIMM44), nuclear gene encoding mitochondrial protein, mRNA.	-0.1645674530363755	No	No	No
RAD9B	4.54656	3.7353	3.49627	4.7469	2.96983	3.93112	5.44372	4.91033	3.52157	5.06291	3.99479	6.13225	5.24367	4.36333	4.05706	4.88126	3.58065	3.84985	5.30114	5.32502	6.19398	4.23703	4.52683	5.78958	3.63367	5.26374	4.75919	3.93203	2.94647	RAD9B	Homo sapiens RAD9 homolog B (S. pombe) (RAD9B), mRNA.	0.148028905056667	No	No	No
RAD9A	8.93649	10.4268	10.94083	16.27639	10.62537	10.63427	13.00974	15.64604	10.12484	14.51339	12.78189	12.37043	15.98507	14.09204	15.51212	23.80468	26.74878	14.29442	9.53403	12.13922	7.86048	12.40951	13.28596	11.20906	11.65716	8.56275	10.09111	8.38157	5.03526	RAD9A	Homo sapiens RAD9 homolog A (S. pombe) (RAD9A), transcript variant 1, mRNA.	0.08397506464550772	No	No	No
ERGIC2	51.06335	49.96338	50.64354	18.63468	44.18273	49.01158	33.58086	28.21878	42.5456	44.70907	42.87448	45.54078	40.77407	37.9584	29.98054	28.94996	18.75616	26.71905	49.52602	36.39736	50.63193	45.75531	39.168	51.66507	46.58266	50.48403	45.94595	65.24309	65.72717	ERGIC2	Homo sapiens ERGIC and golgi 2 (ERGIC2), mRNA.	0.04489538305419672	No	No	No
ERGIC3	64.92793	67.07	70.78956	95.55392	67.21142	66.37922	69.2175	54.92076	76.74543	68.11479	79.09292	78.33997	78.41226	79.4811	91.19201	80.29704	127.80363	97.18561	69.88001	75.77856	60.97649	77.18033	77.53026	69.13544	82.89293	80.66988	86.3441	62.69966	93.53129	ERGIC3	Homo sapiens ERGIC and golgi 3 (ERGIC3), transcript variant 1, mRNA.	0.4347176697072877	No	No	No
ERGIC1	36.66039	36.7559	35.9018	29.50142	35.14469	36.93048	36.49434	38.64521	34.2667	33.0245	33.55675	32.39243	31.46818	33.55353	45.85992	39.25196	40.74303	42.25615	28.61792	38.82117	31.68466	29.7502	37.12989	28.36903	39.62817	31.37413	38.19404	30.87087	37.83702	ERGIC1	Homo sapiens endoplasmic reticulum-golgi intermediate compartment (ERGIC) 1 (ERGIC1), mRNA.,	-0.07867106770451919	No	No	No
MIR3164	26.95645	31.39597	43.85057	28.20987	31.60519	23.57179	6.21418	17.82774	5.82183	14.95183	32.01378	50.55073	12.40429	28.5964	21.88029	10.87778	21.05468	22.10047	30.42194	32.35679	68.33755	41.41357	12.77931	15.66528	29.51356	22.62031	14.45864	25.431	3.14312	n/a	n/a	-0.15385021833339713	No	No	No
MIR3167	57.98112	64.8772	81.08132	224.1447	52.12151	53.05593	95.83821	58.83888	73.10272	21.97953	75.17824	48.37422	40.50758	82.37516	71.37599	50.91983	72.78618	65.23452	61.15924	46.18103	68.64728	131.25416	98.18146	36.02862	43.22375	50.58882	14.68511	84.64771	16.02185	MIR3167	Homo sapiens microRNA 3167 (MIR3167), microRNA.	-0.26253407914981725	No	No	No
B3GAT3	47.58714	41.28512	44.72375	98.33572	45.08948	40.0685	58.15277	51.01766	52.33658	54.73639	54.07901	52.69117	44.30741	54.86119	57.66109	64.24784	68.99238	54.45394	42.54153	41.03412	42.33616	54.39755	53.59766	52.85497	51.61109	49.62732	48.31942	41.52632	57.74574	B3GAT3	Homo sapiens beta-1,3-glucuronyltransferase 3 (glucuronosyltransferase I) (B3GAT3), mRNA.,	0.13186093093160817	No	Yes	No
B3GAT2	5.5415	9.85327	5.71938	22.3498	8.83041	8.25169	7.60694	5.04846	19.01207	9.06561	10.23583	21.59405	12.96845	15.18306	11.529	14.39559	13.95287	21.49297	13.12638	14.27875	14.02039	19.44087	18.73279	12.5968	11.52513	13.34311	15.33563	14.2691	28.81378	B3GAT2	Homo sapiens beta-1,3-glucuronyltransferase 2 (glucuronosyltransferase S) (B3GAT2), mRNA.	0.6462167073894542	Up	Yes	No
B3GAT1	205.98277	165.18846	148.56217	305.1609	186.37381	169.52418	225.7241	196.65116	185.40696	188.66674	181.09078	176.45823	155.48709	240.35625	273.70523	208.07199	184.42076	199.37529	174.21655	189.79358	167.72436	210.80871	282.65014	174.96901	183.82909	159.85973	179.48437	86.01344	149.62818	B3GAT1	Homo sapiens beta-1,3-glucuronyltransferase 1 (glucuronosyltransferase P) (B3GAT1), transcript variant 2, mRNA.,Homo sapiens beta-1,3-glucuronyltransferase 1 (glucuronosyltransferase P) (B3GAT1), transcript variant 1, mRNA.,	-0.11954853960524299	No	Yes	No
CALM2	1621.68831	1676.94343	1570.6867	741.07193	1336.13807	1700.76638	1061.28216	1053.20152	1559.04522	1396.11805	1544.14345	1365.28893	1398.37738	1161.68985	1036.0879	1002.668	1027.93638	1061.60402	1694.27472	1238.16107	1720.93134	1531.66667	1172.45328	1303.30472	1469.12037	1715.05233	1538.1872	1445.56194	1632.56489	CALM2	Homo sapiens calmodulin 2 (phosphorylase kinase, delta) (CALM2), mRNA.	0.01128266181022542	No	No	No
TTC30A	5.78794	6.13403	6.75566	2.49672	6.89051	5.49395	4.64411	3.23822	5.86491	3.11544	4.86852	5.34271	4.68834	3.86951	3.90127	2.62842	3.0841	3.21938	5.91542	4.1258	4.98606	5.23641	3.74898	6.11523	6.64288	7.85712	6.52395	9.67887	12.22051	TTC30A	Homo sapiens tetratricopeptide repeat domain 30A (TTC30A), mRNA.	-0.005599010331436954	No	No	No
TTC30B	3.90338	4.17135	3.69042	3.29379	4.47586	4.34388	2.47747	2.49401	2.74526	2.0417	3.34048	2.8013	2.42761	3.31619	2.51376	2.30691	3.08551	2.54867	3.65587	2.97875	2.83268	3.71259	2.51244	3.57034	5.62842	4.2566	5.48702	4.73846	8.07995	TTC30B	Homo sapiens tetratricopeptide repeat domain 30B (TTC30B), mRNA.	-0.0714912008221182	No	No	No
SPG20	35.10041	37.40888	32.54213	35.68213	48.02422	34.74517	34.52099	30.39715	37.98487	32.46976	37.17196	32.93769	28.76386	30.15132	35.7638	29.9964	25.64103	33.3515	32.42016	43.28054	41.25959	42.55663	37.52838	38.93435	32.00257	39.09258	34.40881	38.66685	66.9074	SPG20	Homo sapiens spastic paraplegia 20 (Troyer syndrome) (SPG20), transcript variant 1, mRNA.,Homo sapiens spastic paraplegia 20 (Troyer syndrome) (SPG20), transcript variant 4, mRNA.,Homo sapiens spastic paraplegia 20 (Troyer syndrome) (SPG20), transcript variant 1, mRNA.,	-0.03659576474079762	No	No	No
GSDMA	5.87816	5.21554	5.24033	6.80838	5.04158	4.41618	8.28145	7.69538	6.80233	7.07363	6.91054	6.33602	7.3405	6.20935	6.25882	6.49235	5.99404	7.07561	6.96902	6.49575	6.5967	7.08258	7.24586	6.42247	5.04072	6.56026	6.14806	5.32128	2.93777	GSDMA	Homo sapiens gasdermin A (GSDMA), mRNA.,	0.09786869915085117	No	No	No
GSDMB	24.43675	25.2769	19.68694	25.47038	31.33375	22.10079	34.90396	44.29672	24.4444	22.8864	20.50978	22.99527	24.91207	22.81032	34.20112	37.69965	19.2192	26.55538	24.453	28.28696	23.59636	21.11724	26.87407	21.72287	10.28305	9.76467	13.67406	9.40825	4.83112	GSDMB	Homo sapiens gasdermin B (GSDMB), transcript variant 3, mRNA.	-0.36391835152588203	No	No	No
GSDMC	2.144	1.20008	1.66774	2.88185	1.64073	1.75892	2.23387	2.92075	2.71826	2.92856	2.91935	3.05601	2.10995	2.26063	2.21288	1.99454	1.62071	2.66772	3.10512	2.08006	3.27242	2.94841	2.73666	2.42856	2.4742	2.34021	2.33236	1.36271	2.12171	GSDMC	Homo sapiens gasdermin C (GSDMC), mRNA.	0.3212776015251357	No	No	No
GSDMD	5.90222	4.27988	3.93906	14.99864	10.50868	4.39484	7.4402	4.84051	7.27652	6.32042	7.81385	7.34985	6.46878	10.17366	14.24342	14.24399	15.36322	16.72149	6.11392	16.30105	5.86884	6.8682	12.48821	6.1955	6.89442	8.95011	5.49025	3.20428	10.09036	GSDMD	Homo sapiens gasdermin D (GSDMD), transcript variant 1, mRNA.,	0.3013838899295054	No	No	No
UPK1A	0.66717	0.7148	0.13185	0.64648	0.37985	0.79451	0.67511	0.91817	0.37225	0.99715	0.59725	0.93678	0.57931	0.33462	0.44983	0.76833	0.88315	0.91832	0.72202	0.66491	0.74037	0.75232	0.62748	1.06244	1.18986	1.15153	0.88368	0.83113	0.56082	UPK1A	Homo sapiens uroplakin 1A (UPK1A), mRNA.	0.34149094621671283	No	No	No
UPK1B	2.47596	1.47173	1.16907	4.00515	2.42563	2.37135	2.86102	2.84413	3.47864	3.41962	2.62861	3.24246	3.41876	3.17601	5.53149	3.06537	3.05098	3.73894	2.96157	4.54268	2.98368	3.11629	3.28992	3.39808	2.04845	2.30614	1.79454	0.91584	0.95324	UPK1B	Homo sapiens uroplakin 1B (UPK1B), mRNA.,	0.16852433369514594	No	No	No
DLGAP2	39.42771	38.24554	44.53153	23.69387	29.38647	37.35883	39.55082	43.29665	29.9724	24.49379	29.74843	28.42199	29.41508	27.96004	29.89086	26.31509	24.6455	28.06898	29.3549	25.83946	25.5608	23.17396	28.62146	18.11269	23.26078	17.28818	25.63192	25.41707	13.52074	DLGAP2	Homo sapiens discs, large (Drosophila) homolog-associated protein 2 (DLGAP2), transcript variant 2, mRNA.	-0.671177953765228	No	No	No
DLGAP3	111.19728	86.33126	102.64992	90.90731	92.73816	104.86438	148.78588	129.36073	105.86969	72.19305	97.66368	91.8349	71.2552	110.83435	137.93807	119.58764	137.17845	118.48336	79.33612	86.10079	64.38653	61.98045	98.92841	48.86333	68.49997	35.75408	80.75689	46.47668	45.22686	DLGAP3	Homo sapiens discs, large (Drosophila) homolog-associated protein 3 (DLGAP3), mRNA.	-0.375538870579497	No	Yes	No
DLGAP1	265.13236	281.49287	285.29944	170.75898	174.48726	280.75071	236.89111	233.64532	184.51525	225.63158	212.07104	219.59465	209.59063	221.00996	205.70516	209.98509	169.0992	200.59746	213.15261	173.37849	212.97039	197.64309	215.54216	147.43696	201.51264	178.76068	226.38772	186.10802	113.15142	DLGAP1	Homo sapiens discs, large (Drosophila) homolog-associated protein 1 (DLGAP1), transcript variant 1, mRNA.	-0.49340206973974754	Down	No	No
DLGAP4	79.77081	84.18969	78.79289	61.17732	63.28772	73.21888	85.57002	103.15188	68.16393	68.45605	78.08906	74.74865	69.13797	81.21121	82.27161	79.61804	74.05737	84.75681	64.24515	62.4378	58.45791	57.42024	67.03458	55.29454	63.15737	50.30255	67.29048	46.87781	41.52845	DLGAP4	Homo sapiens discs, large (Drosophila) homolog-associated protein 4 (DLGAP4), transcript variant 1, mRNA.,	-0.4049324768881202	Down	Yes	No
CYP27B1	0.42705	0.48479	0.12459	0.35111	0.34143	0.46039	0.29702	0.59427	0.37609	0.38309	0.14974	0.12078	0.20843	0.38108	0.55079	0.54413	1.02101	0.14092	0.23643	0.16922	0.22057	0.23895	0.15706	0.53413	0.12095	0.09745	0.12084	0.50646	0.30074	CYP27B1	Homo sapiens cytochrome P450, family 27, subfamily B, polypeptide 1 (CYP27B1), nuclear gene encoding mitochondrial protein, mRNA.,	-0.13649781102847752	No	No	No
OIP5	0.18902	0.9391	0.76966	0.96185	0.12101	0.5065	0.32438	0.45569	0.4786	1.12802	0.38099	0.66249	0.95995	0.86694	0.43483	0.98117	0.36189	0.58877	0.54398	0.74561	0.59938	0.8341	0.09864	0.98435	1.07849	0.61695	0.98549	0.9185	1.02059	OIP5	Homo sapiens Opa interacting protein 5 (OIP5), mRNA.	0.2881293212176981	No	No	No
GCSAML-AS1	0.95976	1.81709	0.98732	0.65547	1.29972	1.08643	1.7286	1.56576	0.83192	0.73129	1.32985	1.34974	0.90607	1.09902	0.79201	0.91411	1.15261	1.06102	1.15134	0.73169	0.85259	1.55391	1.07927	1.33912	1.12572	1.3297	1.3217	1.38635	0.88985	GCSAML-AS1	Homo sapiens GCSAML antisense RNA 1 (GCSAML-AS1), non-coding RNA.	-0.1826612057097674	No	No	No
FBXL19	43.8883	43.05869	45.45217	58.66122	35.97202	42.05951	54.89903	67.65722	47.83761	38.23216	42.90863	41.1467	26.61428	48.70584	56.00139	62.59744	43.25235	49.77553	38.91141	33.33888	30.42181	32.89669	42.94095	20.65671	34.84756	24.75002	33.32937	12.70486	28.08884	FBXL19	Homo sapiens F-box and leucine-rich repeat protein 19 (FBXL19), transcript variant 1, mRNA.	-0.3923276887415735	No	No	No
PTPN18	16.31635	14.94706	16.28911	25.06542	18.28976	16.28777	21.43064	22.6422	16.33527	17.44942	17.28115	15.33721	22.93029	20.84474	24.01617	28.55415	23.17908	21.71839	15.78673	23.01274	15.42564	18.70273	17.69552	22.20493	16.1682	20.28286	17.16573	14.95267	12.16803	PTPN18	Homo sapiens protein tyrosine phosphatase, non-receptor type 18 (brain-derived) (PTPN18), transcript variant 2, mRNA.,	0.05397096942095607	No	No	No
LRRFIP2	40.30036	37.89854	36.439	42.34782	39.20372	37.08558	50.35191	60.62586	35.68705	40.49017	35.0806	36.88644	39.90468	34.11583	34.9618	33.49974	45.54714	40.04113	34.19483	47.56761	45.45291	41.90537	37.49264	42.32717	30.91165	45.58301	31.46589	33.31936	28.60683	LRRFIP2	Homo sapiens leucine rich repeat (in FLII) interacting protein 2 (LRRFIP2), transcript variant 1, mRNA.	-0.355585346142639	Down	No	No
PTPN13	20.79673	21.7412	17.23843	31.3736	28.67606	22.16637	26.72893	19.65607	27.32798	34.16074	23.52072	25.86079	27.83118	25.19638	37.92941	24.02673	31.15403	36.73889	23.11014	42.32825	32.79369	23.38432	41.16022	36.12156	34.65411	34.26212	22.7884	34.69429	26.55652	PTPN13	Homo sapiens protein tyrosine phosphatase, non-receptor type 13 (APO-1/CD95 (Fas)-associated phosphatase) (PTPN13), transcript variant 2, mRNA.	0.5402700911260468	No	No	No
PTPN12	39.30708	42.24782	42.8925	23.24033	51.56529	39.56952	40.36052	47.31065	44.68378	47.3231	37.46787	39.68404	37.88049	41.93615	32.55604	30.76999	24.58612	33.08036	42.65059	55.08474	51.88051	46.53069	40.10838	49.30771	49.34932	52.82897	37.09595	48.97246	38.10681	PTPN12	Homo sapiens protein tyrosine phosphatase, non-receptor type 12 (PTPN12), transcript variant 2, mRNA.	-0.026673563800250204	No	No	No
PTPN11	135.48307	145.1065	121.08304	125.7561	140.94763	131.52592	134.00092	113.61541	118.80902	135.29682	108.24997	115.67179	122.08438	110.08715	93.68042	100.82682	98.46265	106.84551	121.73411	123.96913	143.43289	128.82805	126.24746	132.2288	124.1358	166.79024	119.74131	114.03181	129.2897	PTPN11	Homo sapiens protein tyrosine phosphatase, non-receptor type 11 (PTPN11), transcript variant 2, mRNA.	-0.3316101135958021	No	Yes	No
PTPN14	13.39164	14.30269	16.06266	11.10864	12.51019	16.49893	15.32363	15.11465	12.42698	12.72765	9.52079	15.97568	12.75903	14.20979	11.84682	14.02096	7.99647	16.16526	14.51806	12.89959	12.15166	10.63187	12.59182	12.69539	14.45103	11.08671	10.59094	12.39572	13.26036	PTPN14	Homo sapiens protein tyrosine phosphatase, non-receptor type 14 (PTPN14), mRNA.,	-0.362521485682088	No	No	No
LYAR	4.66165	5.11683	5.91758	5.80816	6.14844	4.48025	4.5385	7.83512	4.46441	6.69964	4.30549	5.13399	3.52779	4.09299	4.58423	5.55616	3.85391	4.63063	3.69589	5.90701	6.22635	5.12608	5.11223	5.36867	4.52917	4.81031	2.97257	5.34748	6.92404	LYAR	Homo sapiens Ly1 antibody reactive (LYAR), transcript variant 2, mRNA.	-0.26964518197417703	No	No	No
LOC145694	0.4224	2.01304	1.68976	1.02809	1.0216	0.80567	1.25682	0.9668	1.18811	1.09855	0.86893	0.78118	0.97787	1.42651	0.911	0.96365	1.23985	1.0056	1.04722	0.50722	0.31659	1.27457	0.73324	0.82758	1.2626	0.96721	1.09372	0.99689	1.59111	n/a	n/a	-0.0728761545466418	No	No	No
C2orf81	4.35209	4.03574	5.27466	5.36954	3.68787	4.50036	3.77061	4.26972	3.58802	2.72295	5.64892	4.02394	3.69112	4.46448	5.77671	4.80473	5.20888	3.92342	4.66726	3.21776	2.85899	3.77649	3.56704	3.23723	3.7331	2.75484	3.64394	2.14522	3.37286	C2orf81	Homo sapiens chromosome 2 open reading frame 81 (C2orf81), mRNA.	-0.3107559613419232	No	No	No
C2orf80	67.49665	46.84756	53.87479	20.45581	35.58826	61.92251	33.45533	30.72467	47.40943	38.35241	62.12341	42.60126	36.65979	43.41578	30.23825	34.25309	29.74696	35.44296	51.62319	28.64825	42.05697	36.95809	45.54624	31.17801	59.21573	33.05643	45.07098	51.91913	21.56826	C2orf80	Homo sapiens chromosome 2 open reading frame 80 (C2orf80), mRNA.	-0.1140191153267846	No	No	No
C2orf82	45.58345	34.20644	9.45228	147.7836	21.91787	43.68302	53.00762	105.75515	34.94987	34.72715	51.51093	46.77274	29.69254	37.22582	36.79295	40.42229	150.90369	55.2178	17.76234	53.10995	13.97825	29.01287	61.86538	17.57567	16.46446	14.01796	42.1679	19.0059	52.85101	C2orf82	Homo sapiens chromosome 2 open reading frame 82 (C2orf82), mRNA.	-0.12069232032458686	No	No	No
SNORA87	17.23202	11.28018	13.43816	17.42599	15.70113	9.26883	16.73454	25.2425	26.3592	18.89311	24.25696	29.12027	28.25303	26.42836	29.80476	25.38449	30.70622	33.69386	22.40447	18.54775	11.66179	20.19908	24.4162	20.05844	16.43056	20.52648	8.06025	7.37785	9.1446	n/a	n/a	0.29675867065652717	No	No	No
SNORA84	32.56504	24.40824	34.70496	16.57076	46.1178	10.08169	29.54077	15.33965	18.26872	28.79345	14.4961	49.40402	40.22903	57.34374	24.82505	28.62973	28.50304	37.33162	17.22364	14.19431	35.24079	23.61638	21.96234	22.84628	40.45946	23.15557	76.58638	46.77527	65.57246	SNORA84	Homo sapiens small nucleolar RNA, H/ACA box 84 (SNORA84), small nucleolar RNA.	0.3107635250574415	No	No	No
C2orf88	3.78767	4.99926	3.44409	5.88626	6.23724	4.88787	3.49012	2.35489	4.72698	3.19539	3.09021	4.76912	4.37067	3.32335	2.75879	3.22585	2.4008	3.48623	4.00987	4.66237	7.44644	7.86325	4.51533	5.19942	7.01628	8.15989	5.97339	6.03644	16.35969	C2orf88	Homo sapiens chromosome 2 open reading frame 88 (C2orf88), transcript variant 2, mRNA.	0.1471239745667417	No	No	No
SNORA89	11.4033	9.44094	9.68414	17.27984	19.86672	10.15234	34.09293	9.53329	16.71858	26.12308	20.37576	36.32212	33.78941	31.35031	20.65014	22.08607	18.66423	19.11421	23.26782	19.26926	23.47645	33.94668	31.50751	20.51388	8.44198	20.55507	16.02472	14.76043	17.94637	n/a	n/a	0.4767103663450333	No	No	No
TRAPPC6B	58.26532	60.575	59.07097	21.40446	44.84657	60.75395	45.66169	41.501	60.45251	52.38524	55.16977	52.87043	63.5271	52.72957	37.13188	37.83921	27.8546	38.7351	65.57595	47.49934	68.98064	55.83113	54.37605	67.86295	70.48933	59.37417	62.67174	76.29353	55.26284	TRAPPC6B	Homo sapiens trafficking protein particle complex 6B (TRAPPC6B), transcript variant 1, mRNA.	0.16163489037047427	No	No	No
HLA-DQB1	1.41295	8.18006	8.09483	9.94085	6.11053	7.03025	5.58365	0.28536	14.77533	13.04923	12.09144	2.07181	11.76264	14.81737	12.85597	6.01691	14.43124	15.6951	14.90419	12.78818	10.92253	3.29919	6.52427	5.31196	4.70307	19.11506	2.89103	6.09142	6.52397	HLA-DQB1	Homo sapiens major histocompatibility complex, class II, DQ beta 1 (HLA-DQB1), transcript variant 1, mRNA.,Homo sapiens major histocompatibility complex, class II, DQ beta 1 (HLA-DQB1), transcript variant 2, mRNA.,Homo sapiens major histocompatibility complex, class II, DQ beta 1 (HLA-DQB1), transcript variant 1, mRNA.,	0.35788465346881587	No	No	No
ATP2B1-AS1	16.30419	14.01262	16.48377	5.6375	7.18787	13.40259	9.79054	10.87988	8.19121	11.25247	11.5582	10.84213	13.83633	7.36807	7.82867	5.26879	21.11872	8.63949	10.57536	6.40499	11.8359	10.11789	7.4892	6.45458	11.28838	12.86931	14.45342	10.87267	10.7097	LINC00936	Homo sapiens long intergenic non-protein coding RNA 936 (LINC00936), non-coding RNA.	-0.13681063151128223	No	No	No
CDK7	18.38075	19.71224	21.89072	7.79444	18.2652	23.168	11.1178	11.43352	20.61973	20.87174	19.79921	19.78159	18.59351	19.30007	15.51842	16.75198	15.13214	15.92013	22.57899	15.74186	16.85955	18.06456	18.69223	20.10324	24.50964	21.32306	22.16316	34.08845	29.28483	CDK7	Homo sapiens cyclin-dependent kinase 7 (CDK7), mRNA.,	0.3684937439647776	No	No	No
FOXS1	0.7699	1.11059	0.61935	2.21745	1.07175	2.33989	0.96885	1.22255	2.14071	1.10459	0.92436	0.4813	0.16868	1.30846	2.1518	1.2734	2.22965	1.9847	1.08546	1.02445	0.54018	0.66165	0.72803	0.46633	1.4316	0.56375	1.48212	0.2824	1.70743	FOXS1	Homo sapiens forkhead box S1 (FOXS1), mRNA.	-0.14572029519291002	No	No	No
HAPLN4	84.15009	81.34833	82.39021	54.5076	68.947	92.69458	83.91597	78.79952	79.09501	52.80158	65.26423	93.90217	38.59233	55.73794	90.24907	58.26526	55.67287	90.04617	56.92958	36.85616	33.60397	41.77357	67.19493	27.81185	35.56536	63.59771	65.34781	12.95515	46.51835	HAPLN4	Homo sapiens hyaluronan and proteoglycan link protein 4 (HAPLN4), mRNA.,	-0.4583885232252352	No	Yes	No
LOC643733	3.15257	0.66865	1.34894	0.58679	0.53674	1.11464	1.08057	0.60098	1.38283	0.89496	1.10891	2.06169	0.48389	1.99892	2.35737	1.64165	2.61951	0.80402	0.49546	1.70766	1.84816	2.65164	1.61839	1.83454	0.94697	1.80924	1.31822	0.72995	0.93792	LOC643733	Homo sapiens caspase 4, apoptosis-related cysteine peptidase pseudogene (LOC643733), transcript variant 1, non-coding RNA.	0.23354235493232958	No	No	No
CAMKK2	244.12022	218.31392	234.57963	153.54639	149.31162	236.14957	219.59041	192.84965	182.88176	211.94905	198.44526	210.91866	154.0024	227.19943	183.60083	212.37027	142.14627	220.13781	200.87536	111.91112	151.88414	172.90049	217.59623	104.69491	166.69869	120.94817	182.87966	78.83637	88.66396	CAMKK2	Homo sapiens calcium/calmodulin-dependent protein kinase kinase 2, beta (CAMKK2), transcript variant 7, mRNA.	-0.36079166351565756	Down	No	No
CAMKK1	110.60201	107.86171	122.39075	103.53367	120.59445	108.95314	155.18994	119.74558	114.25495	91.7078	113.74511	100.78153	124.56007	112.34745	135.61038	118.30747	169.3246	129.87214	90.39038	100.92173	66.00445	71.39763	111.12302	94.81826	101.47134	90.22098	92.20601	57.8565	47.25129	CAMKK1	Homo sapiens calcium/calmodulin-dependent protein kinase kinase 1, alpha (CAMKK1), transcript variant 1, mRNA.	-0.29589116307952146	No	No	No
MYDGF	28.19536	22.48605	22.69556	34.69052	22.44698	24.79728	21.02193	23.94136	27.50966	32.84672	34.21238	27.32813	33.45405	31.00627	37.513	42.1303	40.33746	38.08051	29.54014	23.04899	25.10664	28.75071	28.0635	28.44005	31.48861	28.66016	28.84126	33.2491	43.64214	C19orf10	Homo sapiens chromosome 19 open reading frame 10 (C19orf10), mRNA.	0.6635520630357709	No	Yes	No
CHMP3	115.04877	111.5919	108.36493	61.08899	76.89416	103.60698	95.8903	90.48682	95.68988	86.68485	93.81468	89.40561	88.9243	88.97329	82.1605	81.40813	90.51311	97.86467	95.75095	81.80192	89.45668	80.97001	86.25959	81.28893	87.75856	93.01952	89.53743	80.82293	80.83019	CHMP3	Homo sapiens charged multivesicular body protein 3 (CHMP3), transcript variant 2, mRNA.,Homo sapiens charged multivesicular body protein 3 (CHMP3), transcript variant 4, non-coding RNA.,	-0.2956856498054826	No	Yes	No
RPL36AL	109.52147	98.18154	75.78831	78.05518	78.57023	84.68599	78.2104	124.52491	113.78122	137.292	115.83221	111.89788	116.57056	111.37794	123.38824	117.56357	119.40263	146.82063	111.97741	105.36996	65.826	97.81963	87.06439	109.69927	52.92173	88.09173	59.63187	76.26332	77.3347	RPL36AL	Homo sapiens ribosomal protein L36a-like (RPL36AL), mRNA.,	0.1601719642362765	No	No	No
CHMP7	30.46868	32.47334	30.54358	31.84028	24.90832	30.80283	24.70519	28.81204	30.04183	28.94523	32.71494	31.50437	29.57145	29.08458	32.83907	35.72378	34.0676	33.19995	26.18294	24.19807	26.38911	31.34334	29.77712	22.00479	32.74407	30.46309	31.24854	25.38112	27.93229	CHMP7	Homo sapiens charged multivesicular body protein 7 (CHMP7), mRNA.	0.10015992616515516	No	No	No
CHMP6	15.9782	17.83962	19.26748	37.2392	16.77844	17.30924	20.5558	26.19243	17.57189	17.77602	17.07577	16.86341	13.83302	20.87569	22.91102	22.61976	26.44868	20.4724	14.64023	16.34473	13.68901	17.54081	18.34236	13.40838	16.25559	13.5036	16.97495	14.83734	19.22788	CHMP6	Homo sapiens charged multivesicular body protein 6 (CHMP6), mRNA.	-0.260229596107136	No	No	No
CHMP5	65.69865	61.41497	62.50852	54.80029	56.7528	63.92466	46.24983	45.21849	61.28179	59.42879	68.57056	58.96287	56.79185	60.95991	48.56117	51.43078	46.54936	57.38017	68.94503	56.56874	64.4518	67.02566	52.13222	59.17263	71.82552	68.89606	68.68016	92.28101	98.11816	CHMP5	Homo sapiens charged multivesicular body protein 5 (CHMP5), transcript variant 2, mRNA.	0.24167112466125712	No	No	No
LOC100652758	4.17636	4.13326	2.42334	7.74457	3.57185	2.04011	4.20592	6.62087	3.84086	3.36394	4.12527	4.19956	3.28367	4.46878	6.98001	4.14596	4.09982	4.95607	5.20791	4.5375	5.2378	6.24132	4.54839	6.86536	4.96775	10.8294	6.12379	5.8916	9.30902	n/a	n/a	0.3604124541804295	No	No	No
GALNTL5	6.75212	3.18821	6.57074	3.08972	1.7643	4.39494	2.14603	1.27044	4.45152	2.67194	2.44774	1.96371	2.94149	2.05602	2.28339	1.97767	2.08931	2.85233	3.88678	0.8934	1.58329	2.29409	4.13411	2.50026	4.11095	2.0784	3.43483	6.54711	7.07938	GALNTL5	Homo sapiens UDP-N-acetyl-alpha-D-galactosamine:polypeptide N-acetylgalactosaminyltransferase-like 5 (GALNTL5), transcript variant 1, mRNA.	-0.05395773055365997	No	No	No
GALNTL6	10.36555	9.76603	11.77896	5.74628	5.67732	13.34904	12.86734	6.3439	9.75057	7.55112	12.231	9.87456	7.6112	10.04489	10.64498	7.84514	7.8047	13.01619	9.17992	5.37955	7.33134	6.98891	11.36026	4.09414	9.46305	3.70051	10.10805	18.70812	7.32262	GALNTL6	Homo sapiens UDP-N-acetyl-alpha-D-galactosamine:polypeptide N-acetylgalactosaminyltransferase-like 6 (GALNTL6), mRNA.	-0.05133904110105161	No	No	No
TDH	1.188	1.10851	2.0834	1.15962	1.55794	1.31638	1.05696	0.99576	2.63473	1.91586	1.46834	1.90715	1.20072	2.5544	1.95735	2.43082	1.39509	1.79439	1.68304	0.93682	1.48465	1.76588	2.13876	2.36106	1.68991	2.66092	1.55829	5.61045	2.91019	TDH	Homo sapiens L-threonine dehydrogenase (TDH), non-coding RNA.	0.5634167534921932	No	No	No
TDG	10.7965	12.38218	12.97785	7.6819	8.23592	13.71291	9.93801	9.0415	10.35175	10.17144	13.29941	9.31761	8.7483	8.01152	7.83292	7.85096	8.80727	6.74051	10.49162	7.74314	9.78806	9.3256	8.78565	10.31517	11.31749	13.26187	12.21259	21.93395	13.67852	TDG	Homo sapiens thymine-DNA glycosylase (TDG), mRNA.,	-0.05080213902732159	No	No	No
SCAMP1-AS1	12.09264	8.46406	8.96386	13.42954	10.45777	10.72035	12.69079	12.08264	10.15602	13.78243	11.81428	12.33588	15.25341	12.0746	13.1999	8.32426	17.15151	11.27697	9.41393	9.66846	14.85115	12.37391	11.68364	20.14605	14.13679	17.63096	11.18005	15.86934	14.0809	n/a	n/a	0.439256331900577	No	No	No
HN1	53.35587	49.80053	57.82363	39.28723	40.78641	53.2575	40.69475	45.26911	44.65302	35.05618	49.55958	42.07298	26.55659	37.97706	40.67642	38.92906	29.25515	41.03873	45.37081	26.59457	37.21957	39.85184	36.56746	33.0179	42.62269	29.51137	45.75579	63.79013	38.3938	HN1	Homo sapiens hematological and neurological expressed 1 (HN1), transcript variant 1, mRNA.	-0.41399875823210036	No	No	No
ENTPD6	94.58209	106.23617	123.30521	117.50869	87.95037	108.94113	106.57317	99.79176	83.97943	102.04703	103.08703	90.70517	93.52444	100.11345	116.10535	117.29785	141.20078	120.63114	96.4903	89.46311	76.37085	80.2249	106.67227	84.6171	102.08274	72.33867	96.90909	75.07349	57.81373	ENTPD6	Homo sapiens ectonucleoside triphosphate diphosphohydrolase 6 (putative) (ENTPD6), transcript variant 2, mRNA.,Homo sapiens ectonucleoside triphosphate diphosphohydrolase 6 (putative) (ENTPD6), transcript variant 1, mRNA.,Homo sapiens ectonucleoside triphosphate diphosphohydrolase 6 (putative) (ENTPD6), transcript variant 2, mRNA.,	-0.2393408473755209	No	Yes	No
TBX2	3.88975	3.55148	4.57331	9.76195	4.27362	4.49671	5.6489	4.38341	4.20982	4.71948	4.48688	5.90442	4.97003	8.08876	9.79773	6.93346	14.28444	6.46164	4.80437	7.84045	2.77407	4.18007	5.34848	2.53275	3.78341	3.82093	3.57907	2.40653	4.83615	TBX2	Homo sapiens T-box 2 (TBX2), mRNA.,	0.043846212763459506	No	No	No
LRRC27	18.73296	21.84175	21.46565	27.58246	18.76712	18.3998	24.89232	29.70734	19.81558	21.94687	18.07582	19.78355	18.16542	20.94031	22.92341	20.84227	32.57027	28.50792	21.4341	20.37128	17.6659	19.53745	19.37021	16.77058	23.61523	18.63708	19.63389	18.75821	14.27824	LRRC27	Homo sapiens leucine rich repeat containing 27 (LRRC27), transcript variant 3, mRNA.	-0.1685294319044196	No	No	No
LRRC26	0.97618	0.13481	0.42332	0.13528	0.3319	0.46272	0.67277	0.91525	0.21561	0.1746	0.6086	0.27763	0.28752	0.38902	0.5231	0.2258	0.45068	0.5376	0.37117	0.29102	0.25427	0.32862	0.08944	0.17696	0.55988	0.28602	0.64469	0.64183	0.06197	LRRC26	Homo sapiens leucine rich repeat containing 26 (LRRC26), mRNA.	-0.21846735711476226	No	No	No
KIAA1524	4.78027	5.61866	6.14569	3.43087	4.90602	6.68682	5.20718	5.48235	5.6815	5.96354	6.05725	4.87053	7.44484	5.24819	3.43646	2.33659	5.04653	3.32209	5.98012	3.3663	4.64686	4.79153	4.75275	6.71663	6.28821	6.56189	6.80956	13.79168	6.28221	KIAA1524	Homo sapiens KIAA1524 (KIAA1524), mRNA.,	0.06672694388697631	No	No	No
LRRC24	15.45478	16.25052	15.6156	24.80993	18.68423	18.43309	18.9146	18.23397	13.84672	10.46325	15.59843	16.45029	11.50138	18.47855	21.72335	20.1032	20.87155	19.11056	13.88483	11.8412	14.21877	14.83292	17.45717	10.19952	14.85861	8.34907	19.35882	13.86012	15.20345	LRRC24	Homo sapiens leucine rich repeat containing 24 (LRRC24), mRNA.	-0.2877547724186614	No	No	No
KIAA1522	27.46517	21.26323	23.84271	15.49463	25.95827	26.90396	31.5114	32.45921	29.37005	23.58133	28.65782	24.97083	20.37587	30.34701	36.57192	39.1811	34.94275	33.85018	22.91387	23.42216	19.50532	17.34717	30.33141	19.12237	24.9314	16.5209	21.35133	20.8226	14.3194	KIAA1522	Homo sapiens KIAA1522 (KIAA1522), transcript variant 1, mRNA.	-0.01984445180478111	No	Yes	No
MPDU1	15.33443	20.31806	19.95843	22.19467	20.64414	20.20992	15.68571	13.91271	18.56567	19.58993	19.51998	18.35896	14.22395	19.92152	21.83769	19.82041	20.40419	19.6947	18.85782	15.00163	16.00193	19.89438	16.96229	16.45468	21.65893	25.09912	21.05328	26.17109	36.44187	MPDU1	Homo sapiens mannose-P-dolichol utilization defect 1 (MPDU1), transcript variant 1, mRNA.	0.24699385945653785	No	No	No
LRRC20	28.91664	28.26046	28.96842	24.62515	19.47418	28.48021	28.03577	36.39611	21.51505	21.1783	23.6133	27.86966	20.93411	27.08641	23.16812	25.52375	27.99759	25.73824	23.62338	18.05023	17.53867	22.47923	21.04521	22.28553	28.02067	22.47282	27.90176	16.54396	23.56262	LRRC20	Homo sapiens leucine rich repeat containing 20 (LRRC20), transcript variant 6, mRNA.	-0.42121605095564063	No	No	No
LRRC29	12.84812	12.16292	12.75146	22.47115	10.65529	10.99665	19.2953	17.48142	10.32655	9.14769	10.80408	7.22929	11.42696	11.50349	17.40351	15.19733	17.92317	8.40795	10.72237	11.05242	8.21804	9.49815	10.44639	7.42926	10.93916	10.13158	15.13062	6.53804	9.46053	LRRC29	Homo sapiens leucine rich repeat containing 29 (LRRC29), transcript variant 1, mRNA.,Homo sapiens leucine rich repeat containing 29 (LRRC29), transcript variant 2, mRNA.,	-0.430478344252441	No	No	No
LRRC28	26.70149	27.36332	30.26809	18.04498	25.51153	30.34061	22.5369	24.40502	27.73374	24.09534	24.59559	25.3759	28.7227	25.32928	24.66749	24.30721	18.36881	21.18144	25.84785	24.7867	21.74031	27.25699	33.8518	21.12273	30.82926	22.6783	31.0165	19.90776	20.26037	LRRC28	Homo sapiens leucine rich repeat containing 28 (LRRC28), mRNA.	-0.16439801053173375	No	No	No
GCNT4	10.77668	12.79937	14.5212	3.68501	6.18988	20.62406	8.82622	9.69366	7.61272	12.48263	8.5104	9.92191	8.57956	7.76771	3.46614	6.23196	7.05585	5.74104	10.9375	4.9378	10.42512	9.29421	12.71175	7.64992	11.83301	7.69367	12.22968	35.02378	10.65399	GCNT4	Homo sapiens glucosaminyl (N-acetyl) transferase 4, core 2 (GCNT4), mRNA.	-0.05957406598147965	No	No	No
GCNT1	3.93002	6.36875	6.40923	4.26082	4.40462	4.40615	3.4287	5.05197	5.89339	4.48117	5.36546	6.03676	4.79161	4.05637	4.12202	3.52019	2.93098	3.15336	5.21548	4.49223	4.22932	5.17445	3.27549	6.09906	6.14525	5.16112	4.86608	11.29029	6.8234	GCNT1	Homo sapiens glucosaminyl (N-acetyl) transferase 1, core 2 (GCNT1), transcript variant 2, mRNA.,Homo sapiens glucosaminyl (N-acetyl) transferase 1, core 2 (GCNT1), transcript variant 3, mRNA.,	0.03360425821048073	No	No	No
GCNT2	5.27637	3.83318	3.89874	4.33693	4.1325	5.52101	4.4871	3.04175	3.8517	4.07055	3.9145	3.66561	3.25035	4.67052	5.42114	4.71367	6.45695	5.60946	3.73112	4.37541	4.21053	4.02489	5.18318	3.76565	4.02063	3.49396	4.06177	5.26304	4.6785	GCNT2	Homo sapiens glucosaminyl (N-acetyl) transferase 2, I-branching enzyme (I blood group) (GCNT2), transcript variant 2, mRNA.	0.1187621543804999	No	No	No
LPCAT4	111.84432	106.55884	126.00712	122.15248	82.24653	112.29685	114.4087	135.19061	97.01356	120.05588	106.98219	117.66767	97.17607	102.76744	112.46138	144.10494	113.62658	117.75966	101.40544	95.39513	85.60669	86.79266	103.27026	69.40775	82.18574	66.47352	89.56687	30.00889	44.93545	LPCAT4	Homo sapiens lysophosphatidylcholine acyltransferase 4 (LPCAT4), mRNA.,	-0.35091780059499755	No	No	No
LPCAT2	6.01711	5.2483	3.93132	6.49552	8.28208	6.86955	3.76945	3.13655	6.55755	9.4397	6.83709	4.72351	4.78599	5.70959	4.93747	13.27154	10.8462	5.24776	4.42582	11.89681	11.03759	11.39046	5.47865	11.21759	8.50398	14.56343	6.57695	14.21781	14.91515	LPCAT2	Homo sapiens lysophosphatidylcholine acyltransferase 2 (LPCAT2), mRNA.,	0.4657741739059129	No	No	No
LPCAT3	8.86371	9.9559	11.5791	14.75867	12.09362	10.61425	11.28609	10.20865	12.5653	15.05394	10.85621	10.12387	11.5155	11.17158	13.30717	12.52231	13.0197	13.97985	11.50978	12.73103	11.72719	14.37302	14.31126	13.33153	12.76967	9.95438	12.94399	9.2256	9.57486	LPCAT3	Homo sapiens lysophosphatidylcholine acyltransferase 3 (LPCAT3), mRNA.	0.28920454586180117	No	No	No
LPCAT1	34.01337	35.49908	35.50794	33.40718	33.7722	34.06336	38.95049	37.04119	36.69887	36.44905	43.04471	37.69107	37.90939	43.10333	44.97217	45.99936	48.25548	42.85996	37.33269	31.05634	31.72609	32.38599	38.57257	40.1907	42.60984	28.80659	31.65079	24.0563	27.51583	LPCAT1	Homo sapiens lysophosphatidylcholine acyltransferase 1 (LPCAT1), mRNA.	0.15258267584385465	No	No	No
TAGLN	14.23186	17.59585	19.36379	52.68962	39.93656	14.80749	23.80283	20.2072	108.91495	124.12452	31.21627	39.92099	27.37413	155.63626	166.13668	96.3949	134.91073	235.24655	55.58221	261.45852	42.46513	22.96309	219.39242	70.41366	177.55025	63.18283	26.49272	55.68358	48.14337	TAGLN	Homo sapiens transgelin (TAGLN), transcript variant 2, mRNA.,	0.6312188258596093	No	No	No
CCDC178	0.77199	0.84053	0.45351	0.29301	0.32024	0.84709	1.04528	0.58374	0.80804	0.56498	1.26523	0.43468	0.82282	0.71527	0.68133	0.46204	0.43168	0.5115	0.83659	0.77131	0.47108	0.44779	0.63112	0.27723	0.533	0.35143	0.38426	0.7298	0.7619	CCDC178	Homo sapiens coiled-coil domain containing 178 (CCDC178), transcript variant 1, mRNA.,	-0.11074535400836276	No	No	No
ALPP	1.29807	0.73612	1.6605	1.79647	1.62942	1.39618	1.63134	1.41697	1.64217	1.52243	1.73766	1.74732	1.3832	1.37551	1.59459	1.80755	2.08145	1.27178	1.47194	1.51667	1.46282	1.66982	1.6079	1.2472	1.19268	1.23854	1.02233	1.76053	0.81496	ALPP	Homo sapiens alkaline phosphatase, placental (ALPP), mRNA.	0.08190736218621794	No	No	No
CCDC170	3.12156	2.76033	3.53017	3.14468	3.66081	2.81892	2.96129	4.27677	3.64179	4.04522	3.61581	3.79235	4.0829	4.45656	2.86961	3.78737	3.39533	3.95791	4.40402	4.34949	3.51997	3.03991	3.39184	4.91289	4.46304	5.57422	3.56819	3.59831	3.2632	CCDC170	Homo sapiens coiled-coil domain containing 170 (CCDC170), mRNA.	0.42750095304172825	No	No	No
CCDC171	17.3782	16.69212	20.87678	13.14842	18.44839	15.79204	19.83407	23.21769	16.05207	13.57899	14.38669	14.81775	17.62334	15.64572	15.76843	12.26746	13.86197	12.00165	16.7688	15.09197	13.64242	14.29005	14.69662	21.90015	14.65884	13.72075	15.29589	19.56896	14.05868	CCDC171	Homo sapiens coiled-coil domain containing 171 (CCDC171), mRNA.,	-0.4707094877580022	No	No	No
CCDC172	0.5886	0.27658	0.66573	0.52407	0.52297	0.07773	0.22799	1.00734	0.36286	0.53213	0.46448	0.09302	0.45026	0.45756	0.24775	0.30299	0.75376	0.50432	0.6825	0.19448	0.41973	0.43749	0.73482	0.53095	0.1863	0.42132	0.49826	0.22108	0.08401	CCDC172	Homo sapiens coiled-coil domain containing 172 (CCDC172), mRNA.	-0.040830253058840846	No	No	No
CCDC173	5.80352	3.83555	3.67919	1.56328	3.79509	3.62316	2.9087	1.87032	4.79824	5.30447	5.8219	4.30165	5.66806	2.66278	4.29314	3.50251	4.77641	5.36536	4.79924	2.77648	1.76071	2.61167	3.3701	4.31843	3.35741	4.00167	3.33014	7.86229	3.48295	CCDC173	Homo sapiens coiled-coil domain containing 173 (CCDC173), mRNA.	0.3005142289634549	No	No	No
CCDC174	15.0902	15.09796	14.53245	18.83757	12.80495	17.00269	14.09058	18.79094	15.95732	14.19388	15.66384	13.85248	15.70053	14.47145	16.70499	17.69887	19.97993	15.23178	15.33146	16.75683	14.27729	13.95803	14.54821	17.13748	16.48749	17.61171	13.21245	17.18342	15.57955	CCDC174	Homo sapiens coiled-coil domain containing 174 (CCDC174), mRNA.,	0.08155049449906705	No	No	No
CCDC175	3.31788	4.77554	6.29932	1.10092	4.3857	4.70776	4.99861	5.09437	4.22214	4.03093	3.03538	4.49417	5.4118	3.72416	3.61581	2.00065	2.44349	2.61741	5.15429	3.92788	4.30212	3.81723	3.16832	4.81675	3.37138	3.75423	3.82762	2.21724	2.97965	CCDC175	Homo sapiens coiled-coil domain containing 175 (CCDC175), mRNA.	-0.24222236119412108	No	No	No
CCDC177	10.38641	11.12403	12.09522	10.33889	7.39887	11.7343	10.57751	12.56712	9.01862	7.88163	12.21918	11.21168	7.49748	10.40112	11.72618	11.54251	8.86161	11.24452	9.43254	5.90254	6.38395	8.31321	9.75304	3.95844	9.13359	5.29281	11.0727	7.76453	9.09	CCDC177	Homo sapiens coiled-coil domain containing 177 (CCDC177), mRNA.,	-0.33076818591827317	No	No	No
PDK1	12.35446	16.09509	16.2718	10.70767	16.5256	14.42504	13.35031	13.04979	12.98811	13.37436	15.64322	14.11802	12.4219	12.41249	10.36194	12.88819	12.8167	12.61054	14.45187	14.87839	12.90687	14.03826	13.1697	25.40703	17.65119	20.73162	15.04907	35.03162	18.68005	PDK1	Homo sapiens pyruvate dehydrogenase kinase, isozyme 1 (PDK1), nuclear gene encoding mitochondrial protein, mRNA.,	0.16559012795307218	No	No	No
PDK3	59.86715	65.41895	65.39604	23.88069	45.21072	63.3253	44.68339	37.22103	44.86313	44.41588	48.63789	44.03872	48.85166	38.7742	36.43659	32.82161	30.84097	33.19098	51.81625	40.26913	52.53613	39.58713	45.05038	43.46572	49.42385	49.72869	44.3257	72.3607	42.11988	PDK3	Homo sapiens pyruvate dehydrogenase kinase, isozyme 3 (PDK3), nuclear gene encoding mitochondrial protein, transcript variant 2, mRNA.	-0.23526918659638368	No	No	No
PDK2	62.03179	51.0745	61.8735	53.66798	76.00933	58.29911	74.67349	64.42383	82.89373	51.89118	68.76695	68.47949	68.61648	68.51248	97.14515	67.76209	82.05276	70.909	65.23692	64.36814	57.0053	65.3875	65.50733	61.6786	70.12185	58.91404	67.43639	36.56016	53.66139	PDK2	Homo sapiens pyruvate dehydrogenase kinase, isozyme 2 (PDK2), transcript variant 2, mRNA.	0.08801519212732234	No	No	No
EBP	19.35566	21.39325	22.45506	23.23671	16.5231	19.00214	17.6413	19.17011	18.95617	17.15836	16.16704	20.98149	15.3463	18.71833	18.17398	20.24025	29.63994	16.38577	17.02503	9.8341	13.48987	17.44818	15.25417	23.39984	23.28533	18.94262	23.15889	35.18649	23.40334	EBP	Homo sapiens emopamil binding protein (sterol isomerase) (EBP), mRNA.,	0.06840960641312653	No	No	No
PDK4	14.14348	14.20483	5.3163	13.15981	30.46773	8.86101	20.977	12.79429	17.47245	18.81955	25.21078	33.97097	27.50678	21.08209	14.61137	11.94216	3.12344	41.98203	22.72311	43.42885	34.36642	19.35395	23.33552	30.01396	30.10218	36.34105	10.03411	60.04299	119.40635	PDK4	Homo sapiens pyruvate dehydrogenase kinase, isozyme 4 (PDK4), nuclear gene encoding mitochondrial protein, mRNA.,	0.36267291694023607	No	No	No
LNPEP	47.32688	57.50249	58.69887	35.45519	56.64168	51.92606	40.16098	31.72021	59.06272	47.58583	50.95052	50.58054	48.02198	45.35848	40.78151	37.65066	32.41255	40.23713	57.55756	52.08258	54.61512	60.0882	50.81208	51.04657	52.77385	56.13603	58.35739	58.89165	55.31215	LNPEP	Homo sapiens leucyl/cystinyl aminopeptidase (LNPEP), transcript variant 1, mRNA.	0.07299861036141166	No	No	No
SEC61A1	32.13224	30.49838	28.63642	39.87285	44.35152	33.52216	38.04078	33.29504	39.2462	44.8065	34.93884	33.25555	35.86845	41.5672	47.58307	48.80854	50.86815	45.64953	32.35462	42.45522	35.59303	38.83182	47.24607	58.06258	51.72183	49.47888	38.83288	68.27441	59.37548	SEC61A1	Homo sapiens Sec61 alpha 1 subunit (S. cerevisiae) (SEC61A1), mRNA.,	0.6103729924815937	No	No	No
SEC61A2	38.64296	46.68696	45.81279	24.6918	34.82626	47.6451	29.7886	31.13146	40.39948	39.95211	41.63436	41.24965	35.43947	36.04138	34.26395	28.04424	32.79467	34.44476	45.52925	30.49507	45.10472	40.38841	39.20231	38.07065	39.21981	39.8203	41.65634	43.68421	36.46879	SEC61A2	Homo sapiens Sec61 alpha 2 subunit (S. cerevisiae) (SEC61A2), transcript variant 2, mRNA.	0.05673905161148884	No	No	No
ALPL	8.06803	12.22187	9.18749	9.29634	13.31689	8.98601	7.86973	6.95226	7.43657	25.93485	11.59586	11.60055	9.95647	15.8358	36.63713	20.03591	8.91698	16.89801	10.97762	16.94	7.27026	8.97004	17.60841	5.51999	11.09278	5.49958	5.61024	5.74575	7.78433	ALPL	Homo sapiens alkaline phosphatase, liver/bone/kidney (ALPL), transcript variant 1, mRNA.	0.13923489208468057	No	Yes	No
PECR	15.53105	11.85837	11.90818	17.1742	12.11717	13.84309	12.73166	12.2875	13.03824	13.61584	13.55903	10.92025	12.61516	13.6159	13.31959	14.11223	13.23161	11.95388	14.42665	12.36339	11.42296	11.2957	11.12432	15.16038	11.35212	12.45094	11.26913	11.99666	14.23694	PECR	Homo sapiens peroxisomal trans-2-enoyl-CoA reductase (PECR), mRNA.	-0.1645873569465108	No	No	No
HAS2-AS1	0.70006	0.80861	0.74993	0.97122	0.75059	0.78601	0.53711	0.68048	0.46988	0.42507	0.4987	0.39491	0.41526	0.42214	0.17663	0.43271	0.57514	0.66764	0.35155	0.4169	0.65019	0.5188	0.83708	0.67411	0.35678	0.60676	0.81407	0.93546	0.78333	HAS2-AS1	Homo sapiens HAS2 antisense RNA 1 (HAS2-AS1), antisense RNA.	-0.3857827224243633	No	No	No
LINC01091	0.56234	1.60483	1.44425	0.194	0.61573	1.33371	0.37181	0.46047	1.59519	1.12423	1.06536	1.26242	0.88944	1.4334	0.97419	0.37321	0.48369	1.28789	1.92168	0.66198	1.79016	1.03386	0.52448	1.36062	1.70053	1.3496	0.73104	1.64236	2.91706	LOC285419	Homo sapiens uncharacterized LOC285419 (LOC285419), transcript variant 1, non-coding RNA.	0.3325599031760562	No	No	No
LINC01090	16.79377	14.92544	13.42717	30.48636	12.73372	16.25279	25.81635	24.18551	13.46798	24.28358	18.81237	19.25768	23.25696	15.87015	19.3572	15.47484	21.49442	26.32067	24.05607	15.87842	19.25384	22.78186	22.26647	24.66684	12.13361	15.16613	12.63467	14.75004	5.95105	n/a	n/a	-0.02582537185685476	No	No	No
LINC01094	5.64208	5.86918	4.16324	6.7935	13.98949	7.52289	8.93453	6.64986	14.69998	7.2655	7.52768	10.30632	15.4612	7.30002	6.26147	7.6294	9.83585	9.76015	5.07961	22.43226	10.11804	5.78265	8.64121	9.36598	7.73714	13.9942	7.187	10.19781	12.26368	LOC100505702	Homo sapiens uncharacterized LOC100505702 (LOC100505702), transcript variant 1, non-coding RNA.	0.29975245910850135	No	No	No
LINC01099	12.69432	6.66249	9.9997	12.79164	14.34087	8.07271	16.24258	15.94348	13.96831	13.10008	13.10735	19.49167	14.19793	11.65218	14.03386	17.41882	15.40185	16.77518	15.74031	16.57155	20.73706	17.71891	15.63812	16.18477	10.09702	13.52736	11.44297	8.74996	5.44622	n/a	n/a	0.2342205596253369	No	No	No
LINC01098	3.74472	3.02517	3.30116	1.40372	2.05447	2.29827	3.06685	2.81179	2.57378	4.18734	2.4129	2.2342	3.13033	1.40561	1.48551	3.45225	1.51158	4.10634	2.0178	2.82775	4.63623	2.06025	2.60235	3.41861	3.05204	2.69154	2.13056	3.21495	1.58761	LOC285501	Homo sapiens uncharacterized LOC285501 (LOC285501), non-coding RNA.	-0.033318091850109796	No	No	No
D21S2088E	8.08005	8.91623	11.24633	7.79045	7.71014	8.68766	9.12807	10.23186	9.65253	6.28575	7.55173	8.79039	8.23038	8.29631	8.25391	8.45293	7.4394	10.39951	8.94034	7.63875	8.38886	8.584	8.69691	7.50365	6.51889	6.60825	6.9938	6.74576	5.30205	D21S2088E	Homo sapiens D21S2088E (D21S2088E), non-coding RNA.	-0.41091125093205005	No	No	No
DDIT3	31.48397	24.98572	27.76616	47.47376	29.12388	31.1251	22.50524	29.51371	37.60342	31.5592	50.60942	40.60187	46.96461	35.08154	33.50065	38.57606	49.17278	43.01965	25.97551	27.78106	29.86655	31.37582	36.54317	59.05099	33.05173	48.10847	32.26916	159.68332	82.99485	DDIT3	Homo sapiens DNA-damage-inducible transcript 3 (DDIT3), transcript variant 5, mRNA.	0.4828104113070236	No	No	No
DDIT4	24.97857	36.64303	17.96147	49.37779	82.95674	15.74803	60.7671	34.93269	83.66686	31.95691	84.6214	134.79184	64.72238	50.38882	65.98977	71.17733	100.79832	174.27713	65.67052	122.76213	51.78463	56.11518	66.89698	129.04889	64.889	56.12075	29.26479	48.15599	91.18607	DDIT4	Homo sapiens DNA-damage-inducible transcript 4 (DDIT4), mRNA.	0.5487691319062821	No	No	No
RIIAD1	12.28416	13.89464	11.36835	7.64282	6.50155	17.08721	10.80232	7.99552	8.97847	10.72192	8.84932	9.13103	9.80765	9.61037	6.13624	7.72664	8.81611	6.90704	15.24489	6.52293	8.87185	8.59184	5.2241	5.77999	9.4568	7.08615	11.50845	16.01028	12.58959	RIIAD1	Homo sapiens regulatory subunit of type II PKA R-subunit (RIIa) domain containing 1 (RIIAD1), mRNA.	-0.25432708976932206	No	No	No
GOLGA8T	2.34159	2.24921	3.78743	2.98192	3.36754	2.86561	2.09188	2.42329	2.21324	2.13659	1.27678	2.80964	2.06311	2.96293	1.80712	2.82798	2.68174	2.44293	1.80034	2.37654	1.78444	1.54163	1.86523	1.92215	1.42767	1.76466	2.37244	1.6906	1.40969	GOLGA8T	Homo sapiens golgin A8 family, member T (GOLGA8T), non-coding RNA.	-0.5042018787667705	No	No	No
GOLGA8S	1.54944	2.45054	2.45734	1.40742	2.12506	1.51575	0.78951	2.02929	1.66046	1.31164	1.35878	3.27486	2.19336	2.55285	0.8311	1.7701	1.39852	1.21217	1.23173	1.3017	1.87537	2.59889	1.26232	1.46598	2.30117	2.15875	3.33301	1.27626	1.5191	GOLGA8S	Homo sapiens golgin A8 family, member S (GOLGA8S), non-coding RNA.	-0.02706279874355387	No	No	No
GOLGA8R	2.41782	3.15956	2.9817	4.31333	2.77602	4.28905	3.73657	3.94754	2.08385	3.72772	3.6876	4.2201	4.92822	2.60784	0.71508	4.38481	4.41114	5.9129	4.46098	3.99451	4.83391	4.92222	4.56367	6.31171	3.62029	5.94662	4.85249	2.49912	4.8079	n/a	n/a	0.16113757913275262	No	No	No
GOLGA8M	4.98102	6.16879	8.59866	1.97553	6.48001	6.8681	4.83374	4.09387	4.56865	5.43822	4.85902	7.53811	6.08535	7.30103	3.11427	3.55906	1.56842	3.88577	5.85072	4.90758	3.95481	5.71177	5.5052	3.03702	3.36071	2.02702	5.08117	3.62395	1.84086	n/a	n/a	-0.33731342342389986	No	No	No
GOLGA8N	10.43022	7.12374	5.61607	7.03971	5.85644	5.93936	4.1916	11.35711	6.60236	4.65218	5.14875	4.7393	4.86741	4.61528	5.7741	5.93708	9.66147	6.16199	5.14017	9.12115	6.47402	6.35142	5.81935	12.28487	5.44491	9.71498	8.6431	6.5574	7.30205	n/a	n/a	-0.08937829426603139	No	No	No
GOLGA8H	0.80012	0.55218	0.96574	0.59859	1.45133	0.99097	0.88014	0.35507	1.5564	0.8563	0.9435	0.75157	1.11274	1.45048	0.4784	0.96746	0.73341	0.99613	0.53665	0.7405	1.14956	0.94536	1.08551	1.00217	0.24205	1.11763	1.48043	0.76344	0.93797	n/a	n/a	0.13476077867658934	No	No	No
GOLGA8K	0.47794	0.51016	0.45979	0.26446	0.93634	0.72551	0.61316	0.34765	0.53979	0.48577	0.64254	0.67334	0.62401	0.76333	0.23206	0.45531	0.80052	0.48623	0.43237	0.50604	0.92052	0.92438	0.69981	0.8611	0.46755	0.68797	0.54834	0.70001	0.96671	n/a	n/a	0.24100029608657267	No	No	No
GOLGA8G	0.95094	1.25852	1.40118	0.33835	0.94987	0.52651	0.58053	0.59348	0.58562	0.37511	0.8359	0.56904	0.69217	0.57681	0.55143	0.321	0.20275	0.32238	1.05472	0.38648	0.76837	0.64954	0.65828	0.5817	1.04316	0.99452	0.99789	0.9794	1.28618	GOLGA8G	Homo sapiens golgin A8 family, member G (GOLGA8G), non-coding RNA.,	-0.20868322063437983	No	No	No
GOLGA8A	129.6797	97.20614	95.23987	160.00646	104.11663	98.47308	163.22151	149.81493	92.98506	96.47422	82.67983	77.69253	122.65277	118.67177	105.68988	95.75424	200.59388	105.47375	96.7802	133.65729	79.50708	67.01896	91.1866	109.77254	63.47183	61.42176	78.40236	52.26488	18.86838	GOLGA8A	Homo sapiens golgin A8 family, member A (GOLGA8A), transcript variant 1, mRNA.,	-0.36655312740146906	No	No	No
GOLGA8B	62.0424	71.84102	35.54996	63.19731	76.17676	77.15834	155.62926	166.66755	65.16514	59.87555	74.18897	38.35486	121.78725	104.17671	82.84579	48.3383	70.47755	85.13721	89.88835	123.16398	79.81856	62.03483	42.89312	124.01643	47.54948	57.55237	55.30664	43.21746	18.15132	GOLGA8B	Homo sapiens golgin A8 family, member B (GOLGA8B), transcript variant 1, mRNA.	-0.22023599298463992	No	No	No
ARHGAP8	1.9644	2.92016	2.69629	3.41219	2.10002	3.50824	3.04218	2.61495	3.81219	4.61196	2.64465	2.54335	4.79705	4.70358	2.86214	5.38697	6.94846	3.6808	2.42725	2.00679	3.74055	2.3066	3.51701	3.21634	4.39213	4.62519	2.78772	1.86278	1.43911	ARHGAP8	Homo sapiens Rho GTPase activating protein 8 (ARHGAP8), transcript variant 1, mRNA.	0.32728253355713854	No	No	No
EPHB1	18.37762	11.87745	12.34435	10.14548	22.04842	15.20363	14.99519	20.84684	17.85562	10.03633	18.17615	14.87887	12.57225	14.7484	12.75077	10.67492	17.99403	16.63927	14.81288	9.91044	7.64912	9.42861	12.02831	7.25931	11.54137	11.54799	13.86061	11.03535	16.43453	EPHB1	Homo sapiens EPH receptor B1 (EPHB1), mRNA.,	-0.2952157366949303	No	Yes	No
FTCDNL1	14.30013	12.09963	15.0081	10.66576	12.35371	12.62971	10.98188	7.27152	11.82514	5.36372	11.85755	11.57856	10.4008	13.59725	13.29838	7.92478	6.94911	10.33265	10.81751	9.16152	9.60591	13.38264	9.55932	12.28951	10.55809	10.78271	14.14044	14.14448	18.39573	FTCDNL1	Homo sapiens formiminotransferase cyclodeaminase N-terminal like (FTCDNL1), non-coding RNA.	-0.15317756978043282	No	No	No
VMO1	4.06029	2.77283	3.00128	4.96769	1.45069	1.8537	2.09417	2.90009	3.01936	3.7797	5.07588	3.55998	3.2455	3.35532	2.27531	4.05592	8.1812	6.71674	1.7534	1.7303	1.87336	2.79281	2.31135	2.10595	3.11616	4.19268	2.47929	2.13689	4.84382	VMO1	Homo sapiens vitelline membrane outer layer 1 homolog (chicken) (VMO1), transcript variant 2, mRNA.	0.2527799777880025	No	Yes	No
ATP5C1	198.48627	168.31145	159.86207	102.09912	162.30422	178.81345	109.71482	89.0019	152.53222	158.11714	145.08828	142.05586	146.75038	120.01769	105.8531	108.22487	100.33571	115.78861	157.86921	129.64813	143.28395	166.95996	128.28894	148.00745	197.86892	226.1624	181.17189	221.16532	244.44456	ATP5C1	Homo sapiens ATP synthase, H+ transporting, mitochondrial F1 complex, gamma polypeptide 1 (ATP5C1), nuclear gene encoding mitochondrial protein, transcript variant 2, mRNA.,	0.08109119190163291	No	No	No
MIR635	13.53221	37.12677	18.2352	97.91289	74.95913	32.62041	39.88376	69.53691	41.00694	17.80623	25.9759	77.32549	35.67435	22.79858	88.21108	56.58154	55.29954	89.69543	54.66938	42.7843	36.58249	62.55991	38.65389	46.80041	43.96303	45.0658	74.39249	51.30075	45.67251	MIR635	Homo sapiens microRNA 635 (MIR635), microRNA.	0.1978931190436952	No	No	No
MIR637	59.76545	81.05943	59.90239	187.68835	95.37836	102.84996	106.75888	122.13116	60.67854	61.16228	67.09228	139.31766	151.65166	122.01388	121.99854	160.28937	89.59766	123.39897	66.12056	90.33786	64.68738	114.0592	123.45322	63.1176	26.04747	70.48145	59.09329	15.19001	31.54021	MIR637	Homo sapiens microRNA 637 (MIR637), microRNA.	-0.20058186422690408	No	No	No
MIR630	281.71209	231.27821	191.52701	10.08566	222.98415	260.94897	175.31384	93.50353	162.15136	172.28034	136.1463	138.05231	236.52522	98.67259	69.99973	41.32458	51.23158	40.39671	117.53574	228.88586	192.60749	155.73585	100.72844	138.26211	257.22916	158.8326	314.47092	318.57432	178.9186	MIR630	Homo sapiens microRNA 630 (MIR630), microRNA.	-0.09557335577703613	No	No	No
LINC00320	11.25291	21.68574	11.84928	23.35904	16.38751	14.39923	9.81988	6.80576	12.40094	10.63584	12.57054	10.96258	13.49815	11.13201	8.96433	7.10491	3.74661	7.60882	14.0289	21.08577	40.1881	34.31802	8.65927	22.60361	21.85593	32.60382	26.55341	19.43079	40.8596	LINC00320	Homo sapiens long intergenic non-protein coding RNA 320 (LINC00320), non-coding RNA.	0.037688216493576385	No	No	No
NPC2	24.15084	21.85211	15.93919	47.10262	47.41813	21.85866	19.37057	20.31273	33.98314	31.2192	26.24294	32.80635	38.41186	39.79541	39.96731	44.77414	59.36595	47.48803	31.31416	72.32053	38.24482	48.37178	45.26549	74.26056	58.84138	101.4341	40.20576	64.25501	95.59548	NPC2	Homo sapiens Niemann-Pick disease, type C2 (NPC2), mRNA.,	0.6409082469610888	No	No	No
NPC1	17.52049	24.60165	15.75174	75.17882	30.80297	21.08185	16.15564	14.46711	17.59984	31.33472	20.59032	25.15186	23.48614	17.25225	20.55337	21.27947	22.39375	23.07383	17.03134	32.58453	52.92015	54.23533	22.10012	36.94751	34.03058	60.75687	37.17146	31.74044	68.96598	NPC1	Homo sapiens Niemann-Pick disease, type C1 (NPC1), mRNA.,	0.25650928652835786	No	No	No
LINC00324	0.86957	0.81444	1.12001	0.40448	0.46985	0.92201	0.58549	0.82742	0.45811	0.5612	0.59521	0.07251	1.0232	0.8832	0.75092	0.47317	1.16308	0.84671	0.63464	1.06669	0.38999	1.01778	0.67714	0.5545	1.73125	0.79293	1.0937	2.17859	2.5145	LINC00324	Homo sapiens long intergenic non-protein coding RNA 324 (LINC00324), non-coding RNA.	0.09661756150697551	No	No	No
LINC00327	3.64755	3.51154	2.5362	4.56545	2.95802	3.0173	4.33108	4.24066	4.78325	4.36769	4.66616	4.83048	4.55805	4.79316	4.67872	4.96902	3.37062	5.05643	5.3761	4.15329	4.95586	3.88141	4.29602	3.70816	2.36758	4.37718	2.97296	3.01743	2.21753	LINC00327	Homo sapiens long intergenic non-protein coding RNA 327 (LINC00327), non-coding RNA.	0.22655562765248569	No	No	No
C3orf58	26.91569	31.03758	24.08954	31.97482	36.64473	34.94736	25.12723	22.41536	26.5846	24.64979	28.13014	27.61849	30.99909	30.52922	24.38979	22.20757	34.0753	24.62918	32.48433	30.87305	39.92636	37.42339	26.21312	28.89405	31.26391	37.34055	38.30864	31.63182	37.2853	C3orf58	Homo sapiens chromosome 3 open reading frame 58 (C3orf58), transcript variant 1, mRNA.	0.12802226253282317	No	Yes	No
RAB3GAP2	32.57768	40.0024	38.20786	23.68226	28.13276	35.83121	22.0733	21.36812	28.58807	32.56514	30.89551	32.10491	27.25304	28.1631	22.56303	24.72692	18.86238	24.39904	33.15035	26.84524	32.67432	31.55049	29.08838	28.73879	34.09257	33.41825	32.65008	46.8877	35.27806	RAB3GAP2	Homo sapiens RAB3 GTPase activating protein subunit 2 (non-catalytic) (RAB3GAP2), mRNA.,	-0.022558715476295933	No	No	No
BHLHA15	3.56726	3.65481	1.67931	3.0187	1.32912	5.94771	3.74851	4.80107	0.44742	1.10468	0.54043	0.28261	1.6038	1.22167	1.90593	1.79429	0.7251	2.19427	2.6687	1.3998	0.25525	0.44011	2.86194	1.11422	2.40635	1.73147	2.20551	0.90724	1.94953	BHLHA15	Homo sapiens basic helix-loop-helix family, member a15 (BHLHA15), mRNA.,	-0.5207387208414823	No	No	No
RAB3GAP1	54.91925	59.4187	59.58842	42.25413	45.68387	58.06524	46.58238	48.918	53.6682	60.13304	58.10826	60.23398	61.37636	54.90285	42.48305	55.05447	39.17997	53.52061	60.64875	51.97341	58.67611	58.97099	55.90602	48.34991	61.51093	51.33836	56.16801	70.59105	55.09459	RAB3GAP1	Homo sapiens RAB3 GTPase activating protein subunit 1 (catalytic) (RAB3GAP1), transcript variant 1, mRNA.	0.18643819730778638	No	No	No
C3orf52	1.16314	1.15806	1.15574	0.71986	1.71959	1.51471	1.55342	1.75195	1.44639	1.08221	1.47767	1.30762	0.84002	1.38635	1.58591	0.96984	1.40558	1.90967	1.53949	0.97537	1.12081	1.046	0.9329	1.6424	0.9597	0.69677	0.8193	2.94824	0.82175	C3orf52	Homo sapiens chromosome 3 open reading frame 52 (C3orf52), transcript variant 2, mRNA.,Homo sapiens chromosome 3 open reading frame 52 (C3orf52), transcript variant 1, mRNA.,	-0.05906380126153204	No	No	No
DAG1	26.63897	26.11271	21.52364	31.93543	35.84941	24.65918	27.45488	29.27549	34.76906	26.40839	27.75046	32.08702	29.70987	36.70829	35.88448	30.65762	37.70217	40.87332	29.43688	34.89209	27.8418	28.98351	31.56239	40.99126	37.23094	33.41697	30.06632	32.61954	42.91445	DAG1	Homo sapiens dystroglycan 1 (dystrophin-associated glycoprotein 1) (DAG1), transcript variant 4, mRNA.	0.5642856286676762	Up	Yes	No
ETHE1	12.67924	16.26321	14.53322	21.05352	15.609	13.8674	9.25763	15.08602	15.53903	17.74924	15.58641	19.41193	10.3345	19.89963	18.42211	16.78774	15.47286	16.12836	12.02474	12.92916	10.04077	14.33024	14.4603	14.95921	19.95919	13.61155	14.39529	23.2405	24.05949	ETHE1	Homo sapiens ethylmalonic encephalopathy 1 (ETHE1), nuclear gene encoding mitochondrial protein, mRNA.,	0.23780545408383894	No	No	No
SGSM3	60.73746	58.74287	64.1299	104.4231	65.36363	57.0046	92.67867	88.36616	54.48562	54.27026	56.00375	61.71395	47.34266	66.79057	95.65099	79.29534	63.34845	68.7475	49.71201	57.39154	50.7142	51.78867	64.4566	33.71689	42.03098	30.51774	48.03302	32.68294	35.63959	SGSM3	Homo sapiens small G protein signaling modulator 3 (SGSM3), mRNA.,	-0.4527973947904492	No	No	No
KDM1A	53.4199	50.20304	52.78253	41.04376	53.1033	53.70702	48.05733	51.50942	55.16812	65.14048	57.708	60.23592	68.78447	59.06769	57.45207	57.82776	64.78906	61.75251	55.36604	56.58122	54.82806	54.50016	53.95885	54.89871	60.51615	53.52146	54.94479	61.01864	46.30919	KDM1A	Homo sapiens lysine (K)-specific demethylase 1A (KDM1A), transcript variant 1, mRNA.	0.5860583423603464	No	No	No
KDM1B	16.70635	15.29217	15.23993	9.97974	18.39869	16.68211	13.11091	12.45332	21.41057	12.35158	19.03219	19.26957	18.2706	15.72838	20.22684	15.90256	16.58553	19.1487	19.10741	23.84823	19.34105	17.24313	19.39188	17.59937	15.46972	12.85554	14.33003	19.57272	15.45329	KDM1B	Homo sapiens lysine (K)-specific demethylase 1B (KDM1B), mRNA.,	0.3430816683187298	No	No	No
SLC36A2	6.03192	4.0208	4.94008	9.90514	5.27486	5.11399	7.84627	8.26611	6.27346	6.46493	6.90201	6.81833	8.91537	6.53404	6.81905	7.64268	5.32387	6.6098	6.27072	7.37781	6.99331	6.46288	7.64962	7.24704	4.99546	6.48836	5.96258	4.115	2.33402	SLC36A2	Homo sapiens solute carrier family 36 (proton/amino acid symporter), member 2 (SLC36A2), mRNA.,	0.0007195211485316834	No	No	No
MIR2355	6.0929	9.20422	34.92308	98.49294	25.83711	24.26858	14.03265	11.40568	11.5711	25.77605	45.32755	19.82585	33.0716	37.68529	13.94576	11.28286	22.10771	16.71914	18.67265	35.4515	28.88809	70.40347	27.1549	16.05997	39.36101	17.40222	28.72113	9.0523	31.58522	MIR2355	Homo sapiens microRNA 2355 (MIR2355), microRNA.	0.10106620703581998	No	No	No
RBM14-RBM4	19.89334	12.57391	24.61409	42.09498	16.42302	18.08085	34.22473	28.03872	24.26867	22.20626	22.3291	16.56509	26.0704	21.08533	22.00922	21.29651	29.99682	23.37286	25.02789	15.07957	18.19553	23.28878	24.8271	23.76855	20.25839	14.14335	24.26283	16.69292	13.99538	RBM14-RBM4	Homo sapiens RBM14-RBM4 readthrough (RBM14-RBM4), transcript variant 2, mRNA.	-0.069559514934871	No	No	No
FCER1G	6.7938	3.19097	1.7787	6.55001	13.39498	2.03116	1.428	1.45282	7.97843	24.4821	7.71782	2.92109	11.79748	9.9277	6.37858	30.69479	11.1759	12.37777	2.77315	9.67814	10.8073	9.27814	6.4659	30.59669	12.08467	29.92525	8.44026	25.0354	20.71181	FCER1G	Homo sapiens Fc fragment of IgE, high affinity I, receptor for; gamma polypeptide (FCER1G), mRNA.,	0.6707684397063464	No	No	No
BTG2	13.11196	14.72345	11.44394	24.77175	18.90431	9.15544	13.2856	16.2991	30.74145	31.84642	80.98072	25.85468	35.2199	22.75735	26.99471	22.3203	141.08285	67.51037	22.50807	32.29559	41.66269	27.59576	28.35641	56.3636	38.69574	30.7829	19.35266	38.67333	129.71656	BTG2	Homo sapiens BTG family, member 2 (BTG2), mRNA.	0.6967609011385986	Up	No	No
SOSTDC1	5.49718	5.91635	6.29796	2.67834	9.50472	7.25099	5.07785	2.8798	5.37037	4.25484	6.74957	9.42186	5.62181	5.55911	7.22681	9.75221	4.19005	8.68346	7.91759	3.47964	7.83835	8.72908	8.54884	4.22368	11.87417	8.45274	14.60714	7.92824	18.15512	SOSTDC1	Homo sapiens sclerostin domain containing 1 (SOSTDC1), mRNA.,	0.3705903589129875	No	No	No
LOC102723344	1.56931	2.56141	2.26028	0.50179	1.00726	2.21485	1.44387	1.79448	1.79078	0.72675	1.33819	1.52065	1.78214	1.10781	1.55175	0.56591	0.73782	0.75793	0.77066	1.17822	1.8448	1.29746	1.50532	1.53632	0.69437	0.83118	0.93935	2.49109	1.09552	n/a	n/a	-0.3306634496817771	No	No	No
SRD5A3	10.49218	10.22299	10.80296	13.87889	9.11307	12.31503	10.01625	10.20134	9.92044	9.85849	10.16963	8.28384	12.92882	8.8933	9.21412	9.8847	9.59817	7.72916	11.55893	8.58249	12.15891	13.23885	9.90653	13.67958	12.91594	14.52448	13.09031	10.93543	16.93988	SRD5A3	Homo sapiens steroid 5 alpha-reductase 3 (SRD5A3), mRNA.	0.07350389678666638	No	No	No
SRD5A1	25.03449	29.43099	31.13242	14.98223	19.9301	25.9641	21.58119	20.84388	23.73317	19.70003	22.91216	25.00964	15.20557	22.27466	18.89333	19.83904	14.66096	18.60272	26.1735	14.67536	21.15432	22.94172	19.84522	16.60845	24.79313	19.68339	25.23449	20.34617	28.45396	SRD5A1	Homo sapiens steroid-5-alpha-reductase, alpha polypeptide 1 (3-oxo-5 alpha-steroid delta 4-dehydrogenase alpha 1) (SRD5A1), mRNA.	-0.2888694126255804	No	No	No
ARMT1	19.4457	19.69608	18.69263	6.96748	15.83203	22.178	15.31182	10.66655	20.20173	13.01092	19.49323	16.00352	9.89283	16.04308	11.58571	9.25615	5.47186	10.27994	21.83677	12.3239	17.04584	18.55989	15.12587	14.22706	20.45132	17.62954	22.39349	19.70306	30.2203	C6orf211	Homo sapiens chromosome 6 open reading frame 211 (C6orf211), mRNA.	-0.07855890267390096	No	No	No
GGA2	31.94214	30.39707	32.94582	34.70342	35.47485	32.39964	41.51696	39.39106	35.14983	38.99822	35.27306	34.95431	38.17018	36.70398	39.08106	45.47328	42.7993	35.7275	32.92954	40.20726	31.16515	29.5098	40.60614	32.20248	28.86319	29.44753	30.43277	23.15835	16.85452	GGA2	Homo sapiens golgi-associated, gamma adaptin ear containing, ARF binding protein 2 (GGA2), mRNA.	-0.10101502491713907	No	No	No
FHOD1	5.93053	4.47492	5.25011	8.20222	5.98973	4.29096	4.55352	5.67765	4.86554	4.0183	5.508	4.79432	3.07403	4.96132	6.11177	7.93027	7.96139	7.59274	3.46913	4.82776	2.38688	4.74876	4.61701	4.40556	5.02751	3.45277	3.63621	5.79049	6.28018	FHOD1	Homo sapiens formin homology 2 domain containing 1 (FHOD1), mRNA.	-0.1126097275190132	No	No	No
FHOD3	36.21644	28.91356	34.31828	24.19169	21.20607	32.39181	29.24332	35.56038	28.86636	24.56361	29.73003	33.39511	25.26283	28.33232	27.11023	24.79677	40.14375	33.19467	28.77835	18.9626	22.39974	20.34688	25.97941	24.75261	24.09131	22.49542	26.35371	21.97095	20.23381	FHOD3	Homo sapiens formin homology 2 domain containing 3 (FHOD3), mRNA.,	-0.2933907286260841	No	Yes	No
GJC2	7.25195	7.131	4.77514	79.68391	6.87172	7.89552	7.22232	6.88162	7.21073	7.95327	8.05711	7.99787	5.96785	5.74627	8.73577	7.52597	10.4228	8.52391	5.55999	7.81355	14.8196	26.94724	6.86889	9.58528	7.81596	11.77096	13.25169	4.79104	56.55962	GJC2	Homo sapiens gap junction protein, gamma 2, 47kDa (GJC2), mRNA.,	0.04787735329048094	No	No	No
C4orf3	70.88857	65.02202	55.29048	38.41132	61.19968	66.93743	56.76172	58.922	72.88218	66.61716	62.60538	66.40294	68.70379	55.76603	60.11456	43.9363	47.04178	54.21377	73.18965	59.06628	81.85164	68.43122	60.09668	87.806	59.4658	93.46104	67.46501	56.45077	88.6979	C4orf3	Homo sapiens chromosome 4 open reading frame 3 (C4orf3), transcript variant 2, mRNA.	0.19376221962060117	No	No	No
GJC1	11.23972	10.90258	9.75691	13.37167	12.42424	11.08013	12.06263	12.08865	11.43633	11.83063	12.01217	13.52623	12.8072	12.95817	10.90771	10.2246	9.22523	10.12265	12.33813	14.4467	13.03213	11.40489	10.26554	11.21004	9.01323	11.65354	10.63524	8.01968	7.52472	GJC1	Homo sapiens gap junction protein, gamma 1, 45kDa (GJC1), transcript variant 2, mRNA.	-0.2533687895367954	No	No	No
PSMB9	3.99921	3.66501	3.26836	11.15073	8.39908	3.7476	3.74706	2.48089	11.49311	8.46265	6.3503	6.19695	3.91151	9.02307	11.69008	11.19848	18.54838	8.04839	5.65397	10.47059	6.94998	8.47202	10.61527	9.70213	8.93407	16.7249	7.32035	11.2562	13.62673	PSMB9	Homo sapiens proteasome (prosome, macropain) subunit, beta type, 9 (PSMB9), mRNA.,	0.6688796294358372	Up	Yes	No
PSMB8	6.52409	6.04088	4.93913	13.9643	13.96367	6.05819	5.229	6.15453	12.49042	14.48778	5.4746	7.53785	8.12171	13.54466	17.29719	23.55636	38.19503	13.68938	8.59205	17.74816	4.60306	7.09106	15.25778	19.00078	16.20444	18.12926	6.54874	20.55868	14.45208	PSMB8	Homo sapiens proteasome (prosome, macropain) subunit, beta type, 8 (PSMB8), transcript variant 1, mRNA.,	0.537350804447681	No	No	No
PSMB7	101.72016	100.2413	117.75846	86.98506	90.58115	113.57242	65.90072	67.4375	110.45961	100.03812	115.35243	102.64715	102.94237	98.42907	101.39278	101.73244	131.50355	121.35262	111.19334	87.50289	90.13749	105.36714	89.467	101.02917	121.52435	122.63599	119.69512	143.89539	158.89345	PSMB7	Homo sapiens proteasome (prosome, macropain) subunit, beta type, 7 (PSMB7), mRNA.	0.47408898522821097	No	Yes	No
PSMB6	76.45534	65.01967	69.82592	79.60065	54.39804	68.14819	59.6276	60.01046	78.28329	76.03752	76.55761	73.88774	63.98331	67.88593	72.13465	78.92411	105.63507	81.90921	74.531	61.06837	65.81656	77.47659	58.13564	52.16698	70.37899	70.72435	67.31106	66.5241	92.42335	PSMB6	Homo sapiens proteasome (prosome, macropain) subunit, beta type, 6 (PSMB6), transcript variant 1, mRNA.	0.2952087755159511	No	Yes	No
PSMB5	94.32765	86.96371	85.89981	99.12972	75.08431	92.74048	66.80199	67.34097	81.33305	95.17048	92.07906	87.53348	76.80791	91.89638	76.47458	93.20425	102.4817	91.9377	93.99567	74.74523	81.73695	101.27146	77.68327	70.58934	110.57826	101.51612	91.84389	80.93269	132.15968	PSMB5	Homo sapiens proteasome (prosome, macropain) subunit, beta type, 5 (PSMB5), transcript variant 3, mRNA.	0.277911878437103	No	No	No
PSMB4	153.24871	154.15721	159.41689	163.64628	180.71625	154.79323	125.4171	126.45437	145.50307	183.35759	160.00388	160.1622	167.63079	184.09114	185.08136	194.77546	214.02927	168.33213	166.6785	158.71953	149.76143	164.22973	164.915	212.98492	222.13508	204.66952	200.35673	261.90409	239.24935	PSMB4	Homo sapiens proteasome (prosome, macropain) subunit, beta type, 4 (PSMB4), mRNA.	0.5980228265372045	No	Yes	No
PSMB3	81.9868	89.78934	95.77001	96.71115	88.95716	81.49118	75.03664	87.19364	84.88092	97.73134	81.0217	84.56219	76.28589	98.27026	91.22459	107.32411	118.53966	98.83202	91.68686	80.34321	75.68405	87.65384	92.19147	93.85336	123.22645	109.03769	109.59581	146.0305	131.69804	PSMB3	Homo sapiens proteasome (prosome, macropain) subunit, beta type, 3 (PSMB3), mRNA.	0.4262323082129427	No	Yes	No
PSMB2	23.85571	24.43613	25.24667	22.25087	22.28339	26.21338	22.59428	23.71224	22.84442	28.18968	24.53442	26.78639	25.93678	25.19194	19.08224	23.07756	21.49678	23.28571	26.00245	23.67475	27.79087	26.32378	23.06126	32.74407	33.09376	32.26726	30.69492	41.70337	31.55734	PSMB2	Homo sapiens proteasome (prosome, macropain) subunit, beta type, 2 (PSMB2), transcript variant 3, mRNA.	0.3489837651479535	No	Yes	No
PSMB1	132.82232	113.87529	126.00032	100.5691	154.46611	121.15262	98.10767	95.95983	136.32125	163.95364	126.92053	126.34013	154.89554	149.44439	129.14682	118.03996	127.86291	123.23633	145.77786	161.07974	130.69533	144.4536	133.36076	186.93328	150.2307	179.34303	132.16861	209.01444	165.14395	PSMB1	Homo sapiens proteasome (prosome, macropain) subunit, beta type, 1 (PSMB1), mRNA.,	0.5380395180416226	No	Yes	No
LMBR1L	20.45761	21.69313	25.38936	36.92036	23.23989	20.10917	25.10869	25.01698	21.55788	26.60704	23.97172	30.65089	30.56891	30.07739	30.47876	40.06056	43.55313	33.17671	23.59352	30.25518	25.83622	23.44026	32.91972	20.49553	22.46879	19.50289	23.14976	21.27409	15.2369	LMBR1L	Homo sapiens limb region 1 homolog (mouse)-like (LMBR1L), mRNA.,	0.1886369805955865	No	No	No
PNMA1	183.41928	171.68048	174.34788	160.38493	139.17343	177.96372	149.75597	158.82976	184.24373	189.18777	206.91057	208.72472	189.30415	198.97734	186.58462	226.10538	182.38346	216.26353	187.52013	140.87751	192.53175	193.63217	199.61615	146.14701	189.65656	153.8359	195.43915	134.55145	136.12723	PNMA1	Homo sapiens paraneoplastic Ma antigen 1 (PNMA1), mRNA.	0.327732832480804	No	No	No
ACKR2	7.54699	7.05752	5.53053	7.3492	8.50874	6.01729	8.82061	9.5053	6.9918	8.30944	7.76381	7.59226	9.01916	6.63708	7.21407	7.88585	6.40322	6.25962	7.79493	7.8773	8.73529	6.57433	7.59193	9.56392	6.72121	7.23812	6.03804	5.97745	4.74665	CCBP2	Homo sapiens chemokine binding protein 2 (CCBP2), mRNA.,	-0.09262731958652627	No	No	No
ACKR3	5.88204	4.95491	3.13224	2.66419	10.55236	6.2141	5.3117	8.10097	10.71449	7.84685	9.02684	8.51925	7.84281	8.09693	8.50305	5.36518	16.0449	13.75511	7.3249	10.64887	4.55074	6.11677	12.03293	16.41165	9.03806	6.48376	6.38541	17.30461	22.18078	CXCR7	Homo sapiens chemokine (C-X-C motif) receptor 7 (CXCR7), mRNA.,	0.5464632053002294	No	No	No
PNMA3	63.71924	63.4789	68.54683	64.27328	47.31955	60.08738	83.65318	90.38254	60.29442	63.08075	60.9049	64.58896	71.11076	64.7033	63.18822	55.49509	78.19664	69.5599	57.23619	38.00993	42.18404	41.9568	48.20458	36.77366	34.14526	39.79066	48.7699	22.65212	26.17837	PNMA3	Homo sapiens paraneoplastic Ma antigen 3 (PNMA3), mRNA.,	-0.40380214356063554	No	No	No
PNMA2	281.94864	301.74468	294.60743	169.49737	211.83609	294.67877	267.60533	220.6623	283.79047	298.17313	319.80456	298.9828	360.03734	277.48268	253.97136	264.34739	303.00259	266.16411	315.72279	204.14095	318.27096	291.89367	265.07363	208.93176	317.52563	321.53788	343.0839	183.44779	185.16217	PNMA2	Homo sapiens paraneoplastic Ma antigen 2 (PNMA2), mRNA.,	0.17116422178205254	No	No	No
PNMA5	4.78382	5.08583	10.54099	4.81556	4.98966	10.39621	9.16378	7.41724	8.60674	11.14467	15.43465	10.10293	10.79849	11.85082	10.81123	15.36841	8.47322	20.52434	9.14601	5.59897	10.72347	4.74748	11.71183	3.19596	9.64966	1.47638	7.17472	10.2696	2.36159	PNMA5	Homo sapiens paraneoplastic Ma antigen family member 5 (PNMA5), transcript variant 2, mRNA.	0.16080521677505819	No	No	No
LTN1	26.11454	29.40106	27.78442	18.86837	26.00129	28.73092	19.93985	17.03589	25.82771	25.07584	23.17277	21.16306	22.07846	20.69606	14.83808	16.52394	13.77166	15.7799	26.5766	19.71231	28.31312	28.65124	21.00828	27.50971	29.94524	32.13315	30.48622	39.6899	39.74817	LTN1	Homo sapiens listerin E3 ubiquitin protein ligase 1 (LTN1), mRNA.,	-0.0151826502132405	No	No	No
TRIML2	0.47848	0.57978	0.2973	0.18909	0.38896	0.40655	0.47292	0.35696	0.30227	0.18303	0.66676	0.19374	0.20032	0.40772	0.1021	0.23773	0.58067	0.37557	0.31959	0.33852	0.17831	0.38217	0.12538	0.3078	0.1148	0.31827	0.84729	0.23131	0.1741	TRIML2	Homo sapiens tripartite motif family-like 2 (TRIML2), mRNA.,	-0.3397081177083976	No	No	No
LOC101928231	5.5734	5.66292	5.60828	4.94511	4.47073	5.3013	5.97182	7.25067	5.93332	6.89058	7.15115	5.32804	5.9076	4.58187	5.23868	4.71032	3.97835	6.99408	6.06669	5.23915	5.91267	6.37786	6.14248	5.41159	3.925	4.68867	5.21415	4.37408	2.24551	n/a	n/a	-0.18464137305603107	No	No	No
C9orf142	27.34594	30.13855	35.24524	75.31675	39.95101	28.34754	60.50999	51.32396	32.94352	40.91161	37.95495	41.58218	28.91579	55.16578	75.00468	65.29398	55.39116	52.49191	38.30511	52.5715	39.01751	39.25996	47.13076	40.56283	34.32987	28.45171	33.34602	30.26612	49.61417	C9orf142	Homo sapiens chromosome 9 open reading frame 142 (C9orf142), mRNA.	0.09027424077869532	No	No	No
NACC2	50.01306	41.42885	31.00262	92.01321	88.86237	41.68278	67.79513	68.20963	61.36383	39.69026	44.6553	53.76816	50.65386	56.81171	67.25412	62.58641	69.00059	52.45574	42.84553	88.06318	46.73719	43.00618	57.24683	58.22079	52.43495	61.76622	45.78043	28.4316	79.49065	NACC2	Homo sapiens NACC family member 2, BEN and BTB (POZ) domain containing (NACC2), mRNA.,	-0.06529641102387432	No	No	No
VPS13D	54.10194	63.75687	61.98104	57.57403	58.06877	59.53854	56.73091	56.05536	53.39744	59.98711	50.31533	56.0593	56.49844	53.62067	50.43425	55.35357	50.58751	54.29001	57.51379	61.45459	57.83233	55.67726	58.46227	59.0749	55.07223	58.92368	57.10243	63.83363	43.00166	VPS13D	Homo sapiens vacuolar protein sorting 13 homolog D (S. cerevisiae) (VPS13D), transcript variant 1, mRNA.,	-0.32721439341135916	No	Yes	No
NACC1	46.37531	39.97898	41.7858	58.50853	35.44559	40.81535	51.24973	60.06736	48.86645	39.08562	47.58007	45.84717	39.93712	45.89431	59.0334	53.6068	75.37751	55.49919	40.79122	43.30709	33.78201	39.04282	41.82099	31.16021	45.32426	38.09485	43.56005	34.08214	43.78295	NACC1	Homo sapiens nucleus accumbens associated 1, BEN and BTB (POZ) domain containing (NACC1), mRNA.	-0.05203001421863999	No	No	No
VPS13A	46.38971	59.74118	55.49486	21.44241	55.84631	55.14739	44.1049	44.39765	57.05453	50.03371	56.51896	54.54151	56.03806	44.56042	36.04015	32.5781	27.39644	33.33348	60.77476	52.01266	53.00721	51.74565	46.13822	53.46415	50.85935	51.97475	54.24694	59.60814	47.36946	VPS13A	Homo sapiens vacuolar protein sorting 13 homolog A (S. cerevisiae) (VPS13A), transcript variant A, mRNA.	-0.03493904617945586	No	No	No
SH3KBP1	31.88586	37.65265	35.39823	28.73906	22.56188	34.14324	26.61584	31.70623	27.98958	29.12627	31.66555	29.25252	23.94446	27.98845	24.10547	28.59539	25.05832	30.96898	27.09949	23.02667	27.70123	29.34277	23.32585	17.88112	27.31035	27.66272	29.54516	21.79939	36.13119	SH3KBP1	Homo sapiens SH3-domain kinase binding protein 1 (SH3KBP1), transcript variant 1, mRNA.	-0.40199396896723316	No	Yes	No
VPS13C	62.95561	70.76636	63.98058	57.41462	78.86805	66.25671	67.02381	58.74193	65.9504	65.85502	58.75851	55.79302	65.35863	53.90409	52.24389	42.89117	45.57478	46.97016	64.71321	90.21605	83.19265	76.66631	67.18271	81.15061	57.66862	81.26198	72.54212	68.67102	68.6599	VPS13C	Homo sapiens vacuolar protein sorting 13 homolog C (S. cerevisiae) (VPS13C), transcript variant 1A, mRNA.	-0.17584010947173917	No	No	No
VPS13B	37.42112	39.19382	35.97031	33.61968	48.54512	39.41353	48.06881	45.88508	40.05471	38.67549	36.29059	36.51056	41.79716	40.87309	31.49432	34.89432	29.28854	33.11025	42.2687	49.67754	44.08076	40.47789	42.83162	49.68996	38.67912	40.70747	40.27911	44.91606	31.85773	VPS13B	Homo sapiens vacuolar protein sorting 13 homolog B (yeast) (VPS13B), transcript variant 5, mRNA.	-0.19435694011848947	No	Yes	No
BEX5	120.82138	92.82546	118.58069	47.9304	49.67785	103.05162	68.13777	146.11646	82.21326	97.72912	89.08987	95.61817	82.49254	86.52167	74.57517	65.18775	79.1627	86.37703	94.95406	49.06695	69.98365	71.60547	57.46544	46.73174	89.63989	92.20104	106.03336	107.79009	109.79033	BEX5	Homo sapiens brain expressed, X-linked 5 (BEX5), transcript variant 2, mRNA.,	-0.1047346828969119	No	No	No
BEX4	214.42821	191.74737	196.26119	72.38232	155.59617	183.86651	150.46721	176.05692	178.60198	180.81052	165.25552	167.50099	192.18525	162.1198	114.81707	144.48441	110.22815	149.91126	215.66827	146.59289	206.313	200.76158	141.64763	168.81245	210.81322	195.85435	207.17994	174.62188	173.94151	BEX4	Homo sapiens brain expressed, X-linked 4 (BEX4), transcript variant 2, mRNA.	0.03421550541846443	No	No	No
BEX3	270.39832	248.05652	254.59292	175.75479	201.68807	271.53605	287.37947	409.45931	271.0706	282.30983	282.63144	257.60606	268.54009	260.68348	254.95768	252.50874	274.75152	325.78702	311.25337	258.43846	254.26071	254.1311	224.6143	232.30595	278.71005	257.89895	278.02	218.19608	254.49861	NGFRAP1	Homo sapiens nerve growth factor receptor (TNFRSF16) associated protein 1 (NGFRAP1), transcript variant 2, mRNA.	0.03180050357271486	No	No	No
BEX2	152.30312	134.48235	170.06173	100.47368	91.40433	168.07562	147.15761	150.60119	137.2608	155.76212	195.19067	165.74825	190.45363	144.06935	141.41156	131.02903	151.28818	134.93658	175.55226	109.53768	160.70819	134.32153	116.06766	135.68325	148.43145	136.03566	129.87118	148.50581	125.9227	BEX2	Homo sapiens brain expressed X-linked 2 (BEX2), transcript variant 1, mRNA.	0.1358634852372854	No	No	No
BEX1	354.47465	310.54101	366.35716	201.93473	250.42648	352.16495	306.73627	415.62697	290.891	355.63098	416.09103	315.35382	364.71509	317.20686	314.35001	335.05269	424.85122	364.14348	382.0535	296.26743	317.59287	283.33237	264.41128	242.58523	311.49712	292.40901	301.77832	268.48601	203.36787	BEX1	Homo sapiens brain expressed, X-linked 1 (BEX1), mRNA.,	-0.03459084696391703	No	No	No
LOC101929188	3.98427	4.88423	4.82726	4.31163	3.90616	4.75532	3.31156	3.84114	3.39681	3.94944	3.69283	4.54607	5.33646	4.48154	3.86131	4.21642	5.90837	4.34287	5.35714	4.65645	4.33198	5.10299	4.79219	4.11491	4.08388	4.93477	4.61869	3.16053	4.67915	n/a	n/a	0.12412266600676103	No	No	No
TMEM160	96.17377	83.14058	90.75799	191.0616	83.48454	94.79774	121.00375	122.30423	126.54551	113.79874	130.77505	152.7691	104.49375	127.67043	142.71711	152.31412	248.3172	146.89915	115.94943	91.62225	72.38116	100.49165	119.50868	65.56245	118.90172	98.49569	111.06209	87.90151	103.84875	TMEM160	Homo sapiens transmembrane protein 160 (TMEM160), mRNA.	0.20571751564632257	No	No	No
TMEM163	15.48535	21.18709	20.55984	13.16823	15.60091	22.33764	12.30872	15.08041	17.03258	13.26694	23.4934	20.14837	15.95881	13.5064	16.30057	16.40437	12.99204	17.20929	17.31535	12.20937	16.49911	19.23411	11.57954	12.03809	17.42285	17.1132	19.19567	15.814	21.55884	TMEM163	Homo sapiens transmembrane protein 163 (TMEM163), mRNA.	-0.10533865297885836	No	Yes	No
TMEM165	33.49764	32.98635	24.67513	75.93861	52.03045	29.13943	23.41946	20.98925	29.60013	64.63598	32.5728	37.51401	43.0698	28.71596	29.54984	28.9476	29.4767	28.1349	38.50557	60.23415	119.96897	90.39173	32.56942	77.38833	43.34447	99.92272	51.18767	47.45071	79.39829	TMEM165	Homo sapiens transmembrane protein 165 (TMEM165), transcript variant 1, mRNA.	0.3031244018900436	No	Yes	No
TMEM164	12.37105	12.11526	10.88051	10.72357	16.10218	13.85354	14.61017	14.02996	13.01694	11.4711	11.40206	11.21513	10.18819	14.05286	11.65191	16.17236	17.2296	13.65319	9.35452	12.22336	9.10607	9.56295	17.32679	18.78432	15.60909	12.47322	10.23729	14.9963	12.30507	TMEM164	Homo sapiens transmembrane protein 164 (TMEM164), transcript variant 2, mRNA.,	0.05408368039539038	No	No	No
TMEM169	11.40348	10.72961	13.53634	10.51477	9.78775	12.83855	10.45638	10.64678	11.82719	11.14821	12.75652	10.00464	8.99198	9.9873	11.0255	9.83027	6.3359	9.69055	12.63517	7.53682	11.23088	12.19373	9.82817	10.7695	11.05031	11.46711	14.00068	10.21958	13.65842	TMEM169	Homo sapiens transmembrane protein 169 (TMEM169), transcript variant 1, mRNA.	-0.17034395024095164	No	No	No
TMEM168	12.54642	11.05076	11.62392	7.36441	13.44475	12.79543	12.05136	10.92722	11.7176	12.56475	11.04961	11.54526	13.19705	10.14894	9.08033	9.47499	7.91812	8.86623	14.45484	12.26014	16.06545	13.75961	12.86411	15.86665	13.57271	15.74568	12.78293	14.64701	13.91485	TMEM168	Homo sapiens transmembrane protein 168 (TMEM168), mRNA.,	0.12801775848009211	No	No	No
EVI2B	3.00685	2.94398	0.39508	2.44904	2.4336	2.32301	0.61473	0.59507	4.20351	2.25642	2.02279	1.4354	3.44747	0.94789	1.15493	2.81287	2.99936	2.4816	1.54019	7.39374	4.91181	5.70416	1.20375	4.01514	3.01586	13.76429	2.96395	5.82513	10.83898	EVI2B	Homo sapiens ecotropic viral integration site 2B (EVI2B), mRNA.,	0.4062780840825457	No	Yes	No
FOXN2	13.93944	14.81778	10.24681	17.35294	18.931	12.35099	10.12213	7.18443	14.24493	11.93033	12.81437	13.67042	12.35208	10.61545	9.17317	5.87546	6.4121	8.32417	14.2468	17.26768	27.59927	28.65149	11.26357	24.53146	19.00961	27.13635	20.37789	28.04084	55.58988	FOXN2	Homo sapiens forkhead box N2 (FOXN2), mRNA.	0.1596856782475415	No	No	No
FOXN3	27.148	27.39224	24.41804	21.22862	25.91426	27.72776	23.35048	23.90033	28.72326	22.21215	24.44095	27.78988	24.76445	24.5021	24.60722	23.30904	30.52012	29.54424	24.61411	32.86882	27.34317	24.30199	25.49607	22.58083	26.24999	28.77204	24.12327	25.66274	29.14215	FOXN3	Homo sapiens forkhead box N3 (FOXN3), transcript variant 2, mRNA.,Homo sapiens forkhead box N3 (FOXN3), transcript variant 1, mRNA.,	0.10739516248455609	No	No	No
NICN1	36.57297	37.50926	40.34806	38.27283	32.3946	36.1034	48.2061	41.31043	30.26406	30.85982	32.07222	34.67958	28.75754	31.71747	34.66768	29.47062	27.49931	31.43672	33.88096	31.3586	30.45473	30.94576	34.22434	27.28628	26.96658	24.24243	33.93455	17.45016	26.59905	NICN1	Homo sapiens nicolin 1 (NICN1), mRNA.	-0.6941088338097812	No	No	No
COL14A1	1.14235	1.40158	1.56567	1.84381	1.11468	1.9511	1.54163	0.97139	7.39358	0.83647	2.19709	2.11697	1.10923	3.14815	3.08498	1.36208	3.44492	5.23856	1.845	2.74732	1.07599	1.66003	3.91944	1.55031	2.13152	1.45721	2.25043	2.06839	2.23153	COL14A1	Homo sapiens collagen, type XIV, alpha 1 (COL14A1), mRNA.,	0.368057875698277	No	Yes	No
TAP1	6.88918	7.49616	5.58144	15.1422	12.39032	8.329	7.30061	4.95672	11.26487	23.80494	10.29659	13.63675	11.43452	15.1599	16.13817	16.75216	31.93966	16.98432	8.43454	15.64974	13.28316	9.07796	19.48857	21.06873	22.68425	22.1262	10.05417	25.15714	16.60286	TAP1	Homo sapiens transporter 1, ATP-binding cassette, sub-family B (MDR/TAP) (TAP1), mRNA.,	0.7286549833361587	Up	No	No
IFFO2	13.86957	12.58393	13.95626	17.79578	11.53617	14.04285	14.85172	16.48462	16.16613	15.54786	16.34123	17.10905	14.24674	14.09316	15.72096	17.14809	18.73924	16.98913	12.99694	11.43067	12.49701	13.2214	14.72001	12.33904	13.37127	10.97246	13.96406	13.38733	13.77834	IFFO2	Homo sapiens intermediate filament family orphan 2 (IFFO2), mRNA.	0.10632142967456902	No	No	No
SNAP91	199.48091	224.8029	226.23216	78.21076	186.38903	213.6974	154.0026	142.23661	199.91481	167.92366	189.5375	188.15547	164.62938	163.56405	140.26818	132.63945	78.43422	133.25991	200.62195	139.57451	183.74104	182.76916	149.52705	136.2889	178.94448	156.32369	195.80397	150.19674	127.38901	SNAP91	Homo sapiens synaptosomal-associated protein, 91kDa (SNAP91), transcript variant 7, mRNA.	-0.24807060499200512	No	Yes	No
LOC100288798	16.49819	9.4053	12.95953	10.62507	12.99113	11.9494	9.05854	7.11733	15.26154	13.72027	11.6587	10.33807	18.85736	8.72787	18.94587	12.83919	28.73304	26.61691	16.2156	17.6427	10.78615	15.58521	11.01908	13.81305	9.08542	15.11161	9.15956	8.49964	6.70089	n/a	n/a	0.2237955216759916	No	No	No
MACROD2	16.37457	18.3387	18.56014	8.07368	7.62329	16.9295	10.39558	11.75483	12.59678	15.71312	14.8658	13.1682	16.07738	12.63669	7.43217	10.02251	13.9588	9.43442	15.65006	8.59053	12.72727	10.34564	10.69244	8.29034	18.39322	11.4668	14.52481	15.83572	12.2172	MACROD2	Homo sapiens MACRO domain containing 2 (MACROD2), transcript variant 2, mRNA.,	-0.07901409993906126	No	No	No
MACROD1	11.36838	9.94399	12.76324	13.56391	15.12159	11.99795	14.8137	15.28997	17.35796	12.52748	19.12055	21.70706	20.6634	26.33699	28.7056	33.58686	24.30415	28.39565	15.74548	23.10139	13.57301	18.50218	17.39568	12.46622	16.98547	14.41742	16.94814	26.06968	15.51809	MACROD1	Homo sapiens MACRO domain containing 1 (MACROD1), mRNA.	0.5967166642737752	No	No	No
NALT1	1.17642	0.39895	2.03018	2.35471	1.61479	0.3352	1.31015	0.48084	2.02069	0.81508	1.07603	1.66939	2.68666	1.5088	1.9163	0.99374	7.70673	3.59968	1.86202	1.19654	1.8645	1.60492	1.12001	3.38462	1.135	3.91203	1.83099	2.94544	1.9947	n/a	n/a	0.514885516351132	No	No	No
LOC730183	2.60396	1.45542	3.61507	2.0921	2.02499	1.49402	3.46106	4.16288	3.63226	1.47257	2.90459	5.15323	5.13953	2.44896	5.16952	3.82423	5.41487	3.21102	2.7738	5.66124	4.62299	3.9648	3.80418	3.555	2.66221	3.15813	4.95324	0.76814	4.53159	LOC730183	Homo sapiens uncharacterized LOC730183 (LOC730183), mRNA.	0.26474668553029784	No	No	No
KRR1	29.47468	29.57276	28.96462	12.11185	30.95589	34.59779	22.68858	21.20039	28.28775	34.14012	27.85633	30.93299	37.26022	24.38085	18.31672	22.52412	19.45488	21.31786	31.95227	24.43219	32.32555	27.37387	27.65466	28.67405	34.26904	33.87465	31.35689	58.62105	35.73257	KRR1	Homo sapiens KRR1, small subunit (SSU) processome component, homolog (yeast) (KRR1), mRNA.,	0.21912883745705566	No	Yes	No
FAM64A	0.22467	0.51198	0.43374	0.40011	0.51136	0.08873	0.66254	0.43671	0.49936	0.2595	0.25532	0.10618	0.78505	0.90257	0.51476	0.51772	0.77442	0.55703	0.34026	0.1484	0.46162	0.4813	0.67516	0.52139	0.51935	0.43864	0.41036	0.37417	0.14205	FAM64A	Homo sapiens family with sequence similarity 64, member A (FAM64A), transcript variant 2, mRNA.	0.21084204757508046	No	No	No
NNT-AS1	25.918	21.94031	21.34821	22.70092	28.39745	22.67036	24.31477	27.77691	26.55118	24.37071	23.50174	22.39945	24.70043	22.59996	20.30886	21.28804	15.03012	22.51607	26.7704	23.77725	28.06721	24.14096	24.54478	32.51766	21.67211	26.88959	22.27547	16.61347	21.14102	LOC100652772	Homo sapiens uncharacterized LOC100652772 (LOC100652772), non-coding RNA.	-0.19341170116629183	No	No	No
STRN	19.72403	23.52274	20.62829	18.43412	18.8515	22.43202	14.22581	12.30267	18.59762	18.64644	17.55268	18.25124	19.15645	15.3192	10.70972	11.98714	8.35603	12.33542	19.45257	16.56311	24.98869	28.6619	17.00265	22.27289	21.9206	26.02629	23.08974	22.39672	32.24064	STRN	Homo sapiens striatin, calmodulin binding protein (STRN), mRNA.,	-0.04644003050753922	No	No	No
MTCL1	31.484	31.34759	30.09458	38.47397	24.5556	34.99044	34.62918	47.65671	22.85663	22.44237	27.40402	25.23435	21.48729	23.02788	28.18071	26.34099	32.01802	26.03397	22.0303	21.37717	18.38335	19.48089	22.7934	14.8065	14.10928	15.71107	25.21344	12.7605	13.72572	SOGA2	Homo sapiens SOGA family member 2 (SOGA2), mRNA.,	-0.6632630245196005	Down	Yes	No
ATP1A3	517.53971	633.99562	660.98184	480.93393	417.02549	587.51135	497.91915	469.25539	606.03473	513.20241	601.88415	613.80748	483.51892	517.62616	512.03987	549.58806	527.44303	576.1801	548.06618	320.32319	447.32812	479.8254	462.54118	346.6781	523.16446	477.20533	670.75099	324.43815	373.53601	ATP1A3	Homo sapiens ATPase, Na+/K+ transporting, alpha 3 polypeptide (ATP1A3), transcript variant 1, mRNA.,Homo sapiens ATPase, Na+/K+ transporting, alpha 3 polypeptide (ATP1A3), transcript variant 2, mRNA.,	-0.18499705222012228	No	Yes	No
C8orf49	5.46311	4.46746	4.47333	6.44896	5.07864	5.4112	5.97698	5.54636	5.6041	6.87471	5.84978	7.25084	6.47684	5.78894	6.06406	8.48475	6.67302	5.85256	6.95238	7.23421	6.63815	5.52124	6.38538	7.49867	4.67291	6.56642	5.4925	4.21808	3.50399	n/a	n/a	0.2782615262549885	No	No	No
C8orf48	1.70708	2.38743	1.23919	1.15645	3.39313	1.85472	1.75333	1.99857	1.87125	1.23815	2.55807	4.66671	2.69413	1.77039	3.10101	2.14431	3.3462	2.33872	3.25496	4.2427	2.70357	2.03818	0.82013	1.07093	2.02926	1.18544	2.19068	1.74007	3.27671	C8orf48	Homo sapiens chromosome 8 open reading frame 48 (C8orf48), mRNA.	0.10127826999122459	No	No	No
C8orf46	129.98445	131.14211	128.63145	82.88731	118.0913	152.74551	126.54353	76.26835	116.43942	97.27003	107.38412	102.1365	86.31873	89.70202	103.0069	74.07672	48.17792	96.69102	106.49786	85.40892	114.63158	100.82625	113.87525	109.57378	123.74356	119.89767	109.70314	112.95751	119.51006	C8orf46	Homo sapiens chromosome 8 open reading frame 46 (C8orf46), mRNA.,	-0.3335693526046646	No	No	No
C8orf44	21.41775	17.59376	18.90567	20.35573	20.26857	19.2643	21.61352	23.49504	17.5443	24.012	20.48834	19.82858	29.73732	21.22641	17.41863	19.19131	17.5992	19.35261	23.47781	22.58968	23.42804	20.31455	22.93348	27.5928	15.6326	19.97957	20.39655	14.02235	8.63066	C8orf44	Homo sapiens chromosome 8 open reading frame 44 (C8orf44), mRNA.,	-0.09848762151241391	No	No	No
TP53I3	2.4583	3.0119	2.06847	3.54335	3.69115	1.68752	2.33082	3.00137	4.16051	1.1013	3.35688	2.74255	1.46189	2.81874	4.32728	5.06505	11.70725	3.50799	2.15326	3.78806	1.78839	2.14326	3.69228	2.5024	3.31549	3.61894	3.52511	4.62863	6.86039	TP53I3	Homo sapiens tumor protein p53 inducible protein 3 (TP53I3), transcript variant 1, mRNA.	0.2576039111173127	No	Yes	No
RALBP1	54.40537	52.02851	52.50638	52.06773	45.23271	55.39965	51.17294	52.62707	53.44324	50.83918	50.92081	47.84216	48.43356	48.72695	52.0256	53.71728	44.8755	53.74888	47.86808	50.03823	46.29602	47.01223	46.5744	42.76875	47.9432	53.88142	43.71046	36.49455	44.81599	RALBP1	Homo sapiens ralA binding protein 1 (RALBP1), mRNA.,	-0.43224720799039884	No	No	No
SPHK2	34.79202	29.35257	31.2811	55.61749	28.72362	27.30439	38.25581	43.95603	31.01272	22.24601	28.98149	33.02434	19.76488	36.61725	40.27849	37.17203	44.20962	32.90609	27.04002	32.13529	23.12059	28.33376	27.32832	24.30603	28.48448	32.15315	33.04622	16.63124	33.01382	SPHK2	Homo sapiens sphingosine kinase 2 (SPHK2), transcript variant 1, mRNA.,Homo sapiens sphingosine kinase 2 (SPHK2), transcript variant 4, mRNA.,	-0.3158381807641676	No	No	No
B3GALT5-AS1	11.19592	12.60957	14.93594	10.68836	11.50927	11.08564	11.95366	15.06442	11.71251	10.69565	13.79205	12.1077	10.33205	13.42365	13.89313	15.57603	14.06693	12.71144	13.16953	10.00967	13.56456	11.62832	14.01041	14.48507	10.69378	13.29816	11.57851	9.65339	6.82863	C21orf88	Homo sapiens chromosome 21 open reading frame 88 (C21orf88), transcript variant 1, non-coding RNA.	-0.03246518709389701	No	No	No
ZNF831	4.29453	4.31585	5.7366	3.45752	4.38648	4.20018	5.47211	4.07556	5.63217	2.88781	6.25682	4.12612	4.28392	4.67509	8.12027	6.76396	6.67529	6.28961	4.5733	3.91909	3.66245	3.16788	5.64653	3.49672	6.10633	3.06431	4.37382	2.45531	3.71285	ZNF831	Homo sapiens zinc finger protein 831 (ZNF831), mRNA.	0.03554972446691421	No	No	No
ZNF830	20.88539	17.18597	19.10134	18.39662	13.61913	16.39364	15.09684	16.7968	17.12802	19.99862	19.53219	18.38833	15.7038	20.46857	20.91881	22.33181	23.31084	24.18161	17.6311	13.25441	16.01133	17.45649	15.46386	16.48848	16.40249	16.75654	18.84054	19.67281	20.43211	ZNF830	Homo sapiens zinc finger protein 830 (ZNF830), mRNA.	0.3250101781782019	No	No	No
ZNF835	13.7294	11.56174	13.61305	16.02026	11.90038	11.35464	16.22783	14.99691	12.58435	10.8589	12.64546	12.37399	12.55882	14.09081	15.7237	15.46193	13.03932	12.43623	13.07324	11.90186	13.53755	14.43249	12.27855	12.01489	11.95911	10.41852	13.49509	7.95101	10.47332	ZNF835	Homo sapiens zinc finger protein 835 (ZNF835), mRNA.,	-0.2690380860040574	No	No	No
ZNF837	0.92203	1.1579	1.27463	2.6098	0.9335	1.27883	1.0028	1.40596	1.43876	1.58975	0.99613	1.55803	1.08267	0.74245	1.05221	1.05384	3.8925	0.9941	1.24169	0.44679	0.42516	1.47405	1.18516	1.08792	1.74862	1.52993	1.66491	1.04336	1.78737	ZNF837	Homo sapiens zinc finger protein 837 (ZNF837), transcript variant 1, non-coding RNA.,Homo sapiens zinc finger protein 837 (ZNF837), transcript variant 2, mRNA.,	0.06890735337906183	No	No	No
ZNF836	7.84589	9.7556	9.53642	4.44832	7.53349	9.24507	6.78586	6.21872	7.07478	7.14539	6.29838	6.44435	6.62272	5.90295	6.542	6.20038	5.37424	5.5257	7.56082	7.74415	7.44487	6.404	7.04912	5.76912	8.54173	8.52185	8.52017	7.31813	8.1916	ZNF836	Homo sapiens zinc finger protein 836 (ZNF836), mRNA.,	-0.28453931604004723	No	No	No
ZNF839	12.7378	14.57932	14.33189	18.40736	13.63683	11.87604	14.45922	14.98392	11.79651	13.26677	12.1926	13.85495	14.34867	13.64414	13.77429	10.59103	17.03819	13.34505	13.03554	11.33628	14.06516	14.39183	11.27292	12.78445	13.62173	14.46548	15.02031	10.94058	11.30474	ZNF839	Homo sapiens zinc finger protein 839 (ZNF839), transcript variant 2, mRNA.	-0.2570019718313251	No	No	No
LRIF1	20.68276	16.07406	20.84803	6.42993	14.49692	16.215	15.44845	15.22837	14.46777	18.49858	14.10101	12.99951	17.31785	11.44238	9.76061	15.66097	14.22585	11.73161	17.36094	16.18438	14.35055	12.33405	19.58763	21.91799	25.29302	23.15376	14.85443	28.11488	19.38386	LRIF1	Homo sapiens ligand dependent nuclear receptor interacting factor 1 (LRIF1), transcript variant 1, mRNA.	0.12857580121294765	No	No	No
OXCT2P1	1.80384	2.35262	6.25332	4.01637	4.08786	4.55727	2.27605	5.0016	4.09784	3.86082	4.09673	2.86074	2.27396	2.47459	3.97677	2.6118	4.77326	4.32094	2.83201	3.74348	2.08311	1.88537	2.13135	3.75862	2.27085	2.83572	3.55682	2.19771	2.7643	n/a	n/a	-0.24525413469037202	No	No	No
PHAX	46.20001	37.97225	37.79774	37.30365	38.00919	38.65162	46.37099	45.90136	45.73008	46.97233	45.15536	40.5554	43.35587	41.31256	40.3673	36.36507	33.72893	43.16996	46.80426	44.84032	46.5992	41.67745	38.41807	47.34387	35.5685	44.40432	41.76235	34.91538	36.79397	PHAX	Homo sapiens phosphorylated adaptor for RNA export (PHAX), mRNA.	-0.030612028305894736	No	No	No
MLK7-AS1	1.21228	0.9108	0.97978	1.09916	1.14165	0.64925	0.98562	1.23673	0.89656	0.70259	0.61399	0.68431	0.94194	0.90298	1.09193	0.93606	0.9937	0.7737	0.51029	1.08325	0.85105	0.93558	0.8527	1.18427	0.81725	0.56628	0.56994	1.2326	0.59377	MLK7-AS1	Homo sapiens MLK7 antisense RNA 1 (MLK7-AS1), non-coding RNA.	-0.3134129646534398	No	No	No
TUNAR	24.25988	27.52263	33.28272	9.19472	17.31743	30.64945	20.93027	11.96428	30.08614	14.55504	25.89987	32.25197	22.66066	20.79156	27.3031	19.54538	23.62021	26.00268	31.37675	15.52857	22.23323	15.99957	26.19954	22.38646	14.94789	22.00347	13.66144	32.90669	21.08766	LINC00617	Homo sapiens long intergenic non-protein coding RNA 617 (LINC00617), non-coding RNA.	0.10776239309613148	No	No	No
SUGCT	3.18348	2.2601	1.99318	3.76917	4.48803	2.49753	2.54799	2.48407	3.0546	2.02653	4.39543	3.26543	2.25291	3.6194	2.99184	1.86362	2.16744	3.04993	3.67991	3.60865	2.40164	2.88739	2.33234	2.73267	3.04911	2.52363	2.65807	5.49293	5.95525	C7orf10	Homo sapiens chromosome 7 open reading frame 10 (C7orf10), transcript variant 1, mRNA.	0.08691863864878611	No	No	No
SBSPON	5.03155	4.58859	5.23831	7.88285	5.21346	4.51309	7.62555	7.15408	6.41417	6.0427	6.21555	6.4403	6.66437	6.13607	6.33472	6.47854	6.13515	5.83819	6.05267	6.86032	6.34012	4.67463	6.04364	5.55298	4.82821	4.67572	5.34215	5.261	3.41711	SBSPON	Homo sapiens somatomedin B and thrombospondin, type 1 domain containing (SBSPON), mRNA.	-0.0280589717181115	No	No	No
MED4-AS1	7.50912	6.42766	8.86462	9.40576	6.48911	2.88556	9.90242	7.14461	7.71534	12.22416	10.04784	7.84362	7.76317	5.12693	6.60174	5.80456	5.50412	6.52075	8.94924	8.76937	7.50418	7.4678	6.2787	7.55368	5.47989	7.23275	4.29821	4.89712	3.93934	MED4-AS1	Homo sapiens MED4 antisense RNA 1 (MED4-AS1), non-coding RNA.	-0.10401940379872865	No	No	No
RAB33A	17.55137	19.49523	21.57939	39.1719	13.45634	20.89402	9.93703	11.06387	20.21962	18.33141	24.7457	21.29619	16.1308	14.22208	20.36345	16.16186	26.28276	16.05525	19.79181	14.53393	19.93593	27.66001	15.12908	13.04788	22.7712	21.21879	26.6712	41.71699	44.29667	RAB33A	Homo sapiens RAB33A, member RAS oncogene family (RAB33A), mRNA.	0.24249128477658766	No	No	No
SLC17A9	0.94502	0.98136	1.09488	2.11809	1.44671	1.36536	0.82763	1.32939	1.45863	2.84756	1.35468	1.07464	1.50745	1.73046	1.15216	3.13028	2.46711	3.38948	1.37091	1.37587	1.2749	1.59457	1.71285	1.36149	1.4018	1.25854	1.35478	0.47182	0.83711	SLC17A9	Homo sapiens solute carrier family 17, member 9 (SLC17A9), mRNA.	0.2665609497093645	No	No	No
RAB33B	14.00776	13.89413	13.70337	9.17073	12.59417	14.34279	13.801	11.46296	13.09688	13.5421	13.59077	12.43106	12.77275	12.61066	10.54262	11.05911	8.56524	9.23243	14.62254	11.94057	17.05778	14.14047	12.24854	18.22328	15.77514	14.81543	14.87743	17.59759	14.26981	RAB33B	Homo sapiens RAB33B, member RAS oncogene family (RAB33B), mRNA.	0.05495296374513261	No	No	No
SLC17A5	19.42776	18.2349	20.72375	15.87981	20.20659	21.2761	17.31677	17.50703	20.22837	21.33947	21.2593	20.28715	19.47538	19.16465	17.9942	16.76088	17.90488	16.23999	22.61068	19.56476	20.482	18.48871	21.75438	20.72271	24.75452	24.8228	21.85497	28.00823	19.55518	SLC17A5	Homo sapiens solute carrier family 17 (anion/sugar transporter), member 5 (SLC17A5), mRNA.,	0.28878870886625535	No	No	No
SLC17A6	13.40769	15.70887	14.95717	4.22462	5.91809	14.48862	6.02512	4.58442	10.63368	11.44654	11.06693	15.21253	7.56562	10.57207	7.03603	8.42674	7.3632	8.41096	9.69835	2.98908	9.4961	9.79316	9.11134	5.5584	32.35796	21.33878	22.75719	10.24722	27.48292	SLC17A6	Homo sapiens solute carrier family 17 (sodium-dependent inorganic phosphate cotransporter), member 6 (SLC17A6), mRNA.	0.18931093286179398	No	No	No
SLC17A7	402.043	475.6975	519.74624	296.52764	323.3356	468.51639	437.15296	446.55186	459.23418	472.04284	556.4971	495.45752	420.13322	422.56777	457.02736	428.79631	399.46638	446.50709	505.56148	327.20591	380.23344	411.25079	401.50837	366.88904	504.26289	270.18101	484.59229	186.49063	191.34487	SLC17A7	Homo sapiens solute carrier family 17 (sodium-dependent inorganic phosphate cotransporter), member 7 (SLC17A7), mRNA.,	-0.148168079025397	No	No	No
C16orf58	44.75535	41.1433	45.64651	73.65121	39.95172	37.17354	47.25132	52.94807	40.22247	55.39314	44.75165	43.3835	49.4949	56.4308	60.21269	54.69611	65.8173	56.65975	43.37405	43.48435	37.12598	48.54342	47.00993	54.11417	54.37963	42.30877	48.86618	34.54795	31.06523	C16orf58	Homo sapiens chromosome 16 open reading frame 58 (C16orf58), mRNA.	0.10454360386619016	No	No	No
C16orf59	4.13108	5.12168	4.99502	5.78139	4.56185	6.29942	5.62536	5.32757	3.5319	6.07728	3.66037	5.82928	5.64159	5.67857	5.79712	7.48144	7.47773	5.32482	4.21032	2.52839	3.68446	5.26887	4.52202	2.93575	4.80892	3.2218	5.45045	1.93311	3.4625	C16orf59	Homo sapiens chromosome 16 open reading frame 59 (C16orf59), mRNA.	-0.15312067002119562	No	No	No
C16orf52	38.59633	40.72015	35.84914	11.12617	28.88021	46.5492	27.66302	19.27603	34.56002	36.47728	34.58657	34.05297	31.07723	25.3619	19.88594	23.16688	13.20365	22.07827	38.32211	22.7568	41.69446	36.42878	36.20235	29.46378	35.31137	39.44261	38.2217	46.61598	36.24508	C16orf52	Homo sapiens chromosome 16 open reading frame 52 (C16orf52), mRNA.	0.04280727310209639	No	No	No
WASIR2	7.23705	6.36116	8.76045	13.50012	4.85454	6.45277	8.48972	9.86241	10.01867	11.79086	10.12281	12.35723	9.10487	10.53996	9.11107	15.16361	7.27882	15.3566	10.59879	9.07872	12.40135	12.4861	11.99378	11.27486	6.03732	9.40263	9.5701	4.18708	7.47516	n/a	n/a	0.30587195556738567	No	No	No
AP5B1	18.53025	20.59745	20.16129	25.94962	19.28277	18.70699	26.37444	28.01541	17.27779	16.70039	18.21244	18.24448	20.63007	20.14697	25.56423	24.80943	25.02477	21.29486	17.23086	18.52055	15.21211	15.53844	19.49102	15.27407	17.60533	15.45191	17.14847	14.9741	10.01668	AP5B1	Homo sapiens adaptor-related protein complex 5, beta 1 subunit (AP5B1), mRNA.	-0.3695548510944343	No	No	No
CHMP4A	36.0109	30.82072	29.26094	53.71086	32.25102	29.17562	40.68979	60.72025	32.48968	36.10745	36.27928	34.96125	35.37439	38.40851	45.50938	43.30321	31.09991	43.73482	34.869	37.78879	30.0689	33.59374	31.98847	37.09738	18.3181	26.76026	21.14852	32.9538	40.79894	CHMP4A	Homo sapiens charged multivesicular body protein 4A (CHMP4A), mRNA.,	-0.17989821551552074	No	Yes	No
CHMP4B	116.36274	125.53711	118.27571	100.0998	84.86801	113.02942	88.83394	139.72095	102.81178	110.32415	108.78667	103.43601	106.56396	115.62227	92.54986	103.90613	118.28407	115.00637	100.51611	101.43318	88.71375	99.24823	89.29096	86.9537	102.55618	102.00945	95.6144	73.89447	98.02893	CHMP4B	Homo sapiens charged multivesicular body protein 4B (CHMP4B), mRNA.	-0.3299676396270269	No	No	No
CHMP4C	4.54655	5.06496	3.75323	5.87452	3.52683	5.28122	5.14826	6.26029	5.42092	5.73734	5.89799	4.67657	7.12146	5.37806	6.78715	7.15723	5.84644	5.77881	4.83421	6.38363	5.68427	4.62981	6.81549	5.8319	5.14236	4.91224	4.11131	3.39712	2.47846	CHMP4C	Homo sapiens charged multivesicular body protein 4C (CHMP4C), mRNA.	0.15636753319960905	No	No	No
COBLL1	9.69377	12.25698	11.8856	5.93052	11.54474	14.2075	10.42813	12.69138	11.48446	11.28081	9.51828	10.6774	10.75337	11.12665	7.91452	6.21146	8.07364	8.59195	10.77064	13.62957	6.78129	10.68812	8.47581	10.46829	9.8061	8.31491	10.62574	7.76536	9.30213	COBLL1	Homo sapiens cordon-bleu WH2 repeat protein-like 1 (COBLL1), transcript variant 2, mRNA.,Homo sapiens cordon-bleu WH2 repeat protein-like 1 (COBLL1), transcript variant 1, mRNA.,Homo sapiens cordon-bleu WH2 repeat protein-like 1 (COBLL1), transcript variant 3, mRNA.,Homo sapiens cordon-bleu WH2 repeat protein-like 1 (COBLL1), transcript variant 4, mRNA.,	-0.40258233697721646	No	No	No
TMEM255B	1.74524	4.72688	3.66001	5.93298	4.2455	1.79092	1.05033	3.05491	2.28639	2.55114	3.32319	3.59022	2.26997	1.69638	4.33306	6.14228	4.80889	3.79092	2.83766	3.19707	2.32398	2.535	2.49943	6.9763	3.28937	4.08257	2.45813	3.2463	4.22238	TMEM255B	Homo sapiens transmembrane protein 255B (TMEM255B), mRNA.	0.18247423305136767	No	No	No
TMEM255A	1.82721	2.50238	2.60484	1.92371	2.45249	2.82076	1.413	1.20327	4.0772	2.71614	2.79281	3.00864	3.93906	4.06299	1.96965	2.6734	3.33195	2.78615	3.54144	4.07558	3.06073	4.21988	3.79227	4.69552	7.45392	7.47666	4.86037	3.71481	7.58312	TMEM255A	Homo sapiens transmembrane protein 255A (TMEM255A), transcript variant 2, mRNA.	0.6265496496145665	No	No	No
ST5	17.86378	21.03363	20.42561	25.65532	21.09583	17.24668	20.68136	30.11281	20.44709	27.44864	20.96399	20.64933	18.46743	22.42823	24.6331	27.07394	24.53911	25.29798	16.34967	22.32482	17.42852	17.52722	18.02627	24.05085	19.01454	18.45764	17.67122	20.72506	18.24836	ST5	Homo sapiens suppression of tumorigenicity 5 (ST5), transcript variant 3, mRNA.,Homo sapiens suppression of tumorigenicity 5 (ST5), transcript variant 1, mRNA.,	-0.026748934087166394	No	No	No
ST7	26.77392	27.61542	25.45299	11.9112	25.46799	25.88011	23.30417	25.30964	28.45372	22.32494	25.2532	24.71031	26.43462	23.48313	20.3394	21.96547	19.46349	22.62606	25.27594	25.98709	24.38222	23.54032	24.57156	20.18355	25.39032	22.73909	27.63695	35.53588	25.25363	ST7	Homo sapiens suppression of tumorigenicity 7 (ST7), transcript variant b, mRNA.,Homo sapiens suppression of tumorigenicity 7 (ST7), transcript variant a, mRNA.,	0.0394714686436924	No	No	No
ZNF304	10.64316	14.68136	14.73343	10.43323	11.02209	13.50576	12.24168	9.08496	11.81833	14.3864	12.98085	13.09267	11.70256	10.61532	13.76288	10.33578	15.53301	12.58043	13.87017	7.93339	10.81175	10.69385	12.83248	11.64897	15.98273	13.55665	15.49925	28.4482	14.59535	ZNF304	Homo sapiens zinc finger protein 304 (ZNF304), mRNA.,	0.26888966490916194	No	No	No
STH	22.65284	25.36789	31.58846	55.00677	37.32874	26.17306	44.72206	40.77447	27.92158	19.37362	22.46265	26.0539	29.41833	26.92172	40.80336	31.48383	17.43803	26.12722	21.07871	26.87502	24.97679	21.90741	25.19787	27.98175	10.41842	12.46513	15.47193	7.24433	6.43933	STH	Homo sapiens saitohin (STH), mRNA.,	-0.4951647338834411	No	No	No
ZNF302	38.9946	41.69045	34.54814	27.03896	44.69168	42.78775	34.66306	37.89696	39.65259	43.42477	33.49423	37.27868	39.44208	39.8468	34.28603	29.0951	22.6895	31.94238	42.03587	43.54439	44.76329	48.08939	44.20937	51.99165	42.2493	47.76627	42.91033	46.27523	50.16507	ZNF302	Homo sapiens zinc finger protein 302 (ZNF302), transcript variant 2, mRNA.	0.10400486548368251	No	No	No
ZNF300	1.26086	1.89624	1.68728	2.91896	3.35887	1.94569	1.7012	0.9856	1.70938	2.25702	1.8389	1.32631	1.94991	1.33889	1.63347	1.82137	1.86136	1.05142	1.91191	1.64545	2.07619	3.02974	1.91916	2.56046	2.85175	3.87572	2.3698	3.30487	4.43414	ZNF300	Homo sapiens zinc finger protein 300 (ZNF300), transcript variant 1, mRNA.	0.204306355278677	No	No	No
MIR4534	49.15436	94.36603	20.7098	787.13255	65.72222	50.34813	53.47302	87.31412	13.44042	109.65332	27.60246	56.80792	50.38806	40.09252	112.65262	47.25062	16.68525	51.5348	29.94677	60.09281	162.60668	212.75314	41.81529	223.32631	43.14253	161.17418	118.73263	26.01875	95.51985	MIR4534	Homo sapiens microRNA 4534 (MIR4534), microRNA.	-0.09048166916242933	No	No	No
STS	29.97366	27.83378	42.08568	13.66397	16.8049	36.26922	26.12898	17.13184	23.70622	18.34922	29.50818	24.38024	18.66046	13.47764	17.03649	13.7245	16.68207	17.73289	23.90574	12.13067	18.11048	21.46546	18.81206	9.21935	21.12481	25.036	28.10777	19.85101	22.40919	STS	Homo sapiens steroid sulfatase (microsomal), isozyme S (STS), mRNA.	-0.39449051081264874	No	No	No
IFT81	29.43564	25.54595	25.81041	18.37308	25.61435	25.94394	30.3801	28.71201	26.65619	27.27772	23.05099	25.9479	33.49765	26.50092	23.71627	20.57413	19.72227	22.17828	28.38486	30.45498	28.91296	23.7436	25.00526	31.70537	21.96939	26.44141	25.87055	24.63285	23.55728	IFT81	Homo sapiens intraflagellar transport 81 homolog (Chlamydomonas) (IFT81), transcript variant 1, mRNA.,Homo sapiens intraflagellar transport 81 homolog (Chlamydomonas) (IFT81), transcript variant 3, mRNA.,	-0.15501151511194108	No	No	No
FBXO17	17.95931	17.08902	19.37382	23.15398	20.74244	17.71193	22.94285	20.8075	17.54243	20.63797	18.3896	19.5441	24.73504	21.40567	22.12331	22.39382	33.03609	21.68033	21.63252	21.69201	20.59154	16.89248	23.43775	21.95963	19.59942	19.07803	16.22489	13.25273	10.93571	FBXO17	Homo sapiens F-box protein 17 (FBXO17), transcript variant 2, mRNA.	0.034674059191556826	No	No	No
PPP3CA	344.89297	356.81719	357.84802	141.33681	338.72656	365.79503	335.76232	230.41716	294.82157	301.57336	287.86662	288.66345	277.09631	255.90268	194.72229	219.15524	144.81073	215.50712	322.74092	257.14395	286.38581	266.59791	282.69385	224.72878	291.1352	289.27471	353.11581	199.49771	197.07571	PPP3CA	Homo sapiens protein phosphatase 3, catalytic subunit, alpha isozyme (PPP3CA), transcript variant 1, mRNA.	-0.3781466588071043	No	Yes	No
PPP3CB	200.6949	215.75534	205.73746	83.70839	143.29164	207.01534	147.18639	114.63564	167.34405	175.74168	171.56965	161.21131	151.3138	147.03315	112.02682	130.73709	97.17764	119.89932	204.42404	121.45691	195.31511	167.40634	173.84964	124.44224	189.87008	158.08831	178.09395	115.384	127.22826	PPP3CB	Homo sapiens protein phosphatase 3, catalytic subunit, beta isozyme (PPP3CB), transcript variant 1, mRNA.	-0.18576779132492743	No	No	No
PPP3CC	21.86668	24.27975	23.4898	19.04429	21.74465	24.25138	21.72895	18.83899	19.72756	26.37968	20.82855	23.5884	27.55959	22.74469	21.17618	21.18778	27.07569	20.02129	25.42647	24.98087	26.26506	23.47474	23.94065	24.68484	23.46974	24.32672	22.05527	22.70419	21.83813	PPP3CC	Homo sapiens protein phosphatase 3, catalytic subunit, gamma isozyme (PPP3CC), transcript variant 1, mRNA.	0.2742490847152712	No	No	No
GPATCH8	33.41029	34.81655	34.09609	29.98121	38.18595	29.15125	45.47857	50.47508	28.68007	33.48216	25.96357	28.5741	35.49535	29.38825	32.91899	31.17523	37.78247	28.21771	28.27258	42.79093	28.22275	26.971	28.23764	39.32076	27.87949	36.93894	28.09145	24.11459	20.67058	GPATCH8	Homo sapiens G patch domain containing 8 (GPATCH8), transcript variant 2, non-coding RNA.,Homo sapiens G patch domain containing 8 (GPATCH8), transcript variant 1, mRNA.,	-0.45423187647573765	No	No	No
IQCJ-SCHIP1	17.62912	16.23049	24.08149	55.74481	10.59781	19.96708	26.00758	25.32214	11.3108	13.58397	14.70838	23.28101	20.35827	13.35846	13.50271	15.18615	26.1871	28.21887	12.15061	9.42833	21.65188	15.5701	13.52115	10.31402	17.41909	10.97742	18.8697	13.65126	21.93015	IQCJ-SCHIP1	Homo sapiens IQCJ-SCHIP1 readthrough (IQCJ-SCHIP1), transcript variant 2, mRNA.	-0.29335356917952754	No	No	No
GACAT2	2.66588	2.23556	1.34162	1.15121	1.4118	2.75671	0.53418	2.4418	0.71004	0.57713	1.71729	3.09418	1.57976	0.96042	2.37427	1.7811	2.86093	2.08143	1.58534	0.94481	1.19007	0.34869	1.95066	0.43432	1.46046	1.05933	0.88012	0.24914	0.98789	n/a	n/a	-0.23128178069661026	No	No	No
IFT88	17.0287	14.59211	13.69988	13.72857	17.43998	13.55408	13.83943	10.49764	13.25201	12.63257	11.48341	13.39722	14.60815	11.27573	10.26069	7.18915	13.86099	11.64973	14.75873	13.79928	18.45747	15.75203	14.08283	18.26298	12.66063	19.22633	15.64165	21.23372	23.81552	IFT88	Homo sapiens intraflagellar transport 88 homolog (Chlamydomonas) (IFT88), transcript variant 1, mRNA.	0.010414469993170732	No	No	No
GACAT1	9.74126	13.03359	8.76585	9.98052	7.77782	9.35444	9.8871	13.69905	12.43418	10.26141	9.47056	12.72532	10.38126	10.15176	10.04868	8.90616	8.79649	9.30984	11.85839	12.73175	15.79571	10.6983	12.10653	13.24514	7.80735	10.43031	6.00882	12.41998	5.4826	n/a	n/a	-0.0211056221572879	No	No	No
ADRA2A	8.35127	7.93615	6.84819	7.21958	4.33663	6.4718	6.3242	6.12525	6.91184	6.02512	11.62942	7.72136	4.4722	7.34878	5.19824	6.23345	3.90989	7.48416	7.83983	3.6287	5.66003	10.6877	6.03718	3.39843	8.27774	4.2571	12.06989	9.75937	11.17614	ADRA2A	Homo sapiens adrenoceptor alpha 2A (ADRA2A), mRNA.	0.0100479074920928	No	No	No
ADRA2B	0.15439	0.30798	0.36258	1.06088	0.31842	0.14817	0.99178	0.21757	0.44613	0.13769	0.35443	0.2607	0.48648	0.2448	0.37337	0.39361	0.69407	0.27223	0.31498	0.642	0.35587	0.20792	0.43122	0.08295	0.50963	0.9243	0.14709	0.10728	0.89342	ADRA2B	Homo sapiens adrenoceptor alpha 2B (ADRA2B), mRNA.	-0.032881346982147557	No	No	No
ADRA2C	7.74566	5.24945	6.08025	8.69976	5.22071	6.78821	7.82626	6.49236	10.02838	3.49724	10.48241	7.92739	4.43699	7.29507	11.48706	7.38248	10.95652	11.0426	6.02589	6.03609	5.28882	7.13146	6.84541	3.24063	6.27721	3.07332	7.00769	5.28805	10.48037	ADRA2C	Homo sapiens adrenoceptor alpha 2C (ADRA2C), mRNA.	0.008952084817168967	No	No	No
TEX26	1.51089	1.87996	5.55053	1.18948	2.71964	1.66238	0.85513	1.07587	1.99239	2.04352	1.77743	2.88327	2.76445	2.47822	2.074	0.87017	0.40618	1.80482	1.73513	3.39871	3.24555	2.71852	0.93487	3.15946	3.18123	4.18055	3.11632	6.03739	8.83507	TEX26	Homo sapiens testis expressed 26 (TEX26), mRNA.	0.15858345115947758	No	No	No
TEX22	1.47781	1.14785	0.66321	3.34741	1.37711	1.04297	1.16764	2.10417	1.5495	1.41894	1.22968	1.61062	1.70234	1.56752	1.97609	2.03986	2.98745	2.10052	1.43861	1.60314	1.78744	1.93538	1.58583	1.83922	1.08012	1.51899	1.94258	0.27678	1.39904	TEX22	Homo sapiens testis expressed 22 (TEX22), mRNA.	0.13426427600687443	No	No	No
TEX29	10.92705	16.45593	10.85151	13.69154	11.91745	9.12828	18.92295	14.55611	14.35686	10.09078	16.42426	10.16865	4.03189	11.44355	10.63506	13.37706	3.79195	4.14186	11.00532	8.46175	4.30343	6.28489	6.65914	4.95625	3.13544	3.99699	6.14182	10.56405	14.70774	TEX29	Homo sapiens testis expressed 29 (TEX29), mRNA.	-0.5218506160935399	No	No	No
LINC01252	16.49285	19.53575	16.9929	12.80855	14.51895	14.52354	16.33698	20.52438	15.93051	22.42683	15.46731	16.98164	17.68296	17.88588	11.32065	12.42599	14.0992	15.68996	17.15683	10.7805	13.73327	12.26429	16.96848	10.94531	9.48427	10.33373	14.64944	11.73476	9.62782	LOC338817	Homo sapiens uncharacterized LOC338817 (LOC338817), non-coding RNA.	-0.3355974501213107	No	No	No
LINC01250	17.60976	14.56643	18.09182	8.50055	15.8593	17.20293	16.72584	15.07404	11.38163	6.82214	12.18853	7.74063	10.36644	10.31617	13.67411	9.53026	10.60781	9.72365	11.09638	11.65731	9.20721	7.25732	11.03821	5.52345	5.08037	4.824	9.45974	5.62445	3.39046	n/a	n/a	-0.6813965246881869	No	No	No
LINC01257	1.56376	4.06934	4.07171	2.64623	1.66751	1.02137	1.78171	2.68357	0.57595	1.06753	0.91794	1.66942	0.9377	1.88621	0.82376	0.49218	0.16567	0.37418	0.94428	0.46289	1.79908	1.86563	0.23952	0.42273	1.79026	0.47997	1.79579	5.85267	2.26722	LOC116437	Homo sapiens uncharacterized LOC116437 (LOC116437), non-coding RNA.	-0.45878216102113256	No	No	No
MTCH1	264.27308	272.63505	312.76103	337.47114	240.79457	273.59657	251.85362	209.10423	321.89626	328.8977	381.11891	357.99226	308.81016	308.0587	338.20337	357.94832	320.74516	381.37185	330.89995	232.27108	292.69698	332.21067	329.35464	256.39654	354.23749	260.44688	318.58688	261.08443	253.68827	MTCH1	Homo sapiens mitochondrial carrier 1 (MTCH1), nuclear gene encoding mitochondrial protein, transcript variant 2, mRNA.,	0.4686404683631176	No	No	No
SYT1	716.63321	970.74529	915.13701	357.05848	574.39242	819.65004	524.5568	499.37526	657.63273	774.12834	743.55304	689.42089	836.49247	594.93682	476.63686	512.21858	344.11095	445.05521	834.26824	494.87161	851.8617	800.53892	589.17985	525.24927	865.19947	759.13876	855.69465	580.01456	393.30187	SYT1	Homo sapiens synaptotagmin I (SYT1), transcript variant 2, mRNA.	-0.11434393644232697	No	Yes	No
SYT2	10.98906	17.46612	16.56164	15.25335	13.41591	16.96613	8.39395	11.82676	36.20996	10.04133	20.23482	31.81513	8.64047	8.16256	12.0054	8.42464	11.94875	12.58363	18.84495	3.67758	10.97627	16.52693	5.77348	25.0612	12.11231	61.10472	48.0706	20.1727	73.99031	SYT2	Homo sapiens synaptotagmin II (SYT2), transcript variant 1, mRNA.,	0.14190883549253935	No	Yes	No
SYT4	119.64009	149.42167	165.28935	58.1199	88.80353	150.97361	72.77325	76.44325	106.76643	129.55827	151.47649	126.42349	127.75758	103.44707	64.69161	71.6839	57.38847	72.54632	152.95714	72.84971	119.21535	126.4758	90.35529	77.99852	130.96253	110.78606	164.36856	211.66757	137.63839	SYT4	Homo sapiens synaptotagmin IV (SYT4), mRNA.,	0.013910594567778206	No	No	No
SYT5	109.07132	84.76689	112.76067	127.28659	59.89234	94.64216	87.44772	139.04285	94.74723	85.58192	127.36852	95.31217	81.30974	85.86066	111.43804	93.58855	122.65541	109.9603	90.75762	53.93672	57.14564	75.57114	77.44586	53.51634	73.91942	49.98039	93.27371	65.96695	50.70999	SYT5	Homo sapiens synaptotagmin V (SYT5), mRNA.,	-0.2894246274704626	No	No	No
SYT6	1.46951	2.87784	2.52094	3.75564	1.57122	2.56899	2.07796	1.50433	2.55322	2.81228	2.22782	1.98571	1.96665	1.98945	1.54211	2.56027	2.94711	2.13049	2.11498	1.51681	2.13362	4.25964	1.42447	1.62103	2.24663	2.40238	3.39098	2.59341	5.16279	SYT6	Homo sapiens synaptotagmin VI (SYT6), transcript variant 2, mRNA.	0.12070840583480896	No	No	No
SYT7	86.71074	93.98036	102.58999	83.19101	89.11136	89.43975	101.26433	121.10839	110.41209	90.60058	112.67025	99.70544	99.75425	99.09977	113.87955	114.16538	116.11379	98.35126	98.38417	85.39377	78.66424	80.23975	75.20431	76.90662	77.83758	59.96441	87.30404	45.88101	42.67193	SYT7	Homo sapiens synaptotagmin VII (SYT7), transcript variant 2, mRNA.	-0.23319424186267548	No	Yes	No
TIAL1	43.71953	41.40889	38.76869	29.85695	44.80651	42.41231	31.91685	29.0713	40.57131	44.29536	37.73629	40.2871	45.27565	41.58032	33.10641	39.2499	33.62957	32.7572	44.64208	47.72661	52.87633	50.27157	44.699	51.07437	42.48556	52.73246	44.46234	36.79577	40.48679	TIAL1	Homo sapiens TIA1 cytotoxic granule-associated RNA binding protein-like 1 (TIAL1), transcript variant 1, mRNA.	0.2674733077457552	No	No	No
PRAMEF36P	0.46153	1.02417	0.81495	1.29899	1.06021	1.13977	1.26785	0.72308	0.84984	1.12298	1.24723	1.42707	1.31081	0.93886	1.34413	1.34343	0.83109	1.20503	0.79119	1.01403	0.97347	0.88414	1.17876	0.74645	0.58033	0.78129	0.82681	0.6053	0.43791	n/a	n/a	-0.021308901961662217	No	No	No
FUBP3	31.12864	27.04424	23.87659	26.73544	30.20652	28.02425	29.12049	32.30567	34.28613	30.03203	24.83844	31.1931	37.29773	30.77689	28.12009	26.72946	41.64256	33.17142	32.33338	34.86087	34.26334	34.09802	29.0113	52.01711	28.83677	40.60752	28.95005	28.29019	35.47413	FUBP3	Homo sapiens far upstream element (FUSE) binding protein 3 (FUBP3), mRNA.	0.4051997883887	No	No	No
FUBP1	71.9766	72.16384	64.39757	53.73795	76.02242	65.608	80.04504	76.17809	74.32334	86.81418	66.68615	78.568	96.53124	71.54335	69.99516	74.0627	70.85986	73.78244	74.30487	96.60333	101.32129	84.18429	85.82405	113.41661	60.51284	88.35812	71.02788	82.55638	71.85937	FUBP1	Homo sapiens far upstream element (FUSE) binding protein 1 (FUBP1), mRNA.,	0.3466467165170649	No	Yes	No
SCHIP1	123.80028	122.47668	121.43088	81.2593	110.88147	115.25066	82.38171	71.246	100.86171	116.9781	113.73623	106.18169	104.60161	92.69207	94.70747	89.64867	76.47115	90.48532	122.07941	97.73324	145.71305	142.66562	115.52351	139.65161	129.97062	147.47471	109.98628	164.41669	137.18774	SCHIP1	Homo sapiens schwannomin interacting protein 1 (SCHIP1), transcript variant 3, mRNA.	0.22763385403696507	No	No	No
CTBP1-AS2	13.32392	13.75974	13.60801	20.50108	12.82208	11.48347	13.71661	15.63162	13.22004	10.387	11.86753	13.90664	15.30601	13.98514	15.53098	11.77032	21.23703	13.85235	14.30131	14.07117	14.25608	14.61258	13.47291	14.20966	14.26446	16.39236	17.85236	7.7101	12.69975	CTBP1-AS1	Homo sapiens CTBP1 antisense RNA 1 (head to head) (CTBP1-AS1), non-coding RNA.	-0.0522910693446797	No	No	No
MARCO	0.29642	0.25353	0.17255	2.44155	1.01597	0.07081	0.06867	0.30862	3.50524	0.48507	1.0098	1.0761	0.41177	2.287	1.47526	0.81636	2.00206	17.57697	0.85057	2.24838	0.07722	0.19804	2.14829	1.12732	1.84754	1.74385	1.48571	0.19877	1.2406	MARCO	Homo sapiens macrophage receptor with collagenous structure (MARCO), mRNA.	0.4600616006086143	No	No	No
SAP30	30.94221	26.07092	21.26528	36.0548	32.30657	22.60269	35.32849	39.07581	34.63264	29.68465	35.62241	30.9485	35.33732	31.16215	32.63052	35.54895	38.84567	35.05837	32.16737	40.53277	32.24732	30.7626	30.85094	33.46863	26.11225	44.48011	21.14181	25.86649	31.95814	SAP30	Homo sapiens Sin3A-associated protein, 30kDa (SAP30), mRNA.	0.2153690555613602	No	No	No
NBL1	93.39311	80.58173	93.12906	142.69551	61.61445	96.72707	132.91369	116.34642	127.75177	98.22938	121.85819	114.41726	93.4992	130.26771	164.19637	135.44517	143.18239	186.03513	94.26691	110.19859	81.58046	88.00109	119.4591	96.2517	107.81665	72.03951	97.24327	65.91153	93.7856	NBL1	Homo sapiens neuroblastoma 1, DAN family BMP antagonist (NBL1), transcript variant 6, mRNA.	0.17067628336931104	No	No	No
C3orf67-AS1	1.65315	0.77983	1.48983	0.56791	1.17849	1.34876	1.21754	0.66275	1.83432	1.13287	2.30113	2.04723	1.66747	0.7953	1.33586	0.90035	1.32286	1.78081	1.51479	1.11744	1.15889	1.07469	1.59161	0.61857	1.33079	0.729	1.33422	1.35706	0.88594	n/a	n/a	0.16999858868644682	No	No	No
DRC7	0.34211	0.54133	0.89182	0.83431	0.55035	0.47567	0.1669	0.44492	0.80571	0.24686	0.63893	0.59251	0.40436	0.45898	0.74319	0.5939	0.33892	0.67727	0.54691	0.30438	0.63175	0.30562	0.41532	0.36433	0.21919	0.50084	0.75311	0.29227	0.52183	CCDC135	Homo sapiens coiled-coil domain containing 135 (CCDC135), mRNA.,	-0.07110402626319257	No	No	No
DRC3	9.70298	8.86262	10.35228	13.74195	10.01457	8.89203	12.37037	12.16939	8.47912	10.46963	8.91853	8.38878	10.2851	10.52081	6.78574	8.21754	9.43673	8.33492	7.86473	10.47627	9.55052	6.01019	9.69738	6.23511	5.51658	7.48691	7.87591	5.9062	6.01872	LRRC48	Homo sapiens leucine rich repeat containing 48 (LRRC48), transcript variant 3, mRNA.	-0.560355757214784	No	No	No
DRC1	4.10221	2.48734	5.00176	2.86026	2.28561	3.35862	3.93726	5.29984	5.47861	3.87087	4.31545	5.71691	7.51803	4.84354	3.01812	2.99636	6.9572	4.33835	3.7956	3.70133	3.63316	2.9167	3.83889	3.23383	4.63265	3.57082	5.73678	3.4985	2.61361	DRC1	Homo sapiens dynein regulatory complex subunit 1 homolog (Chlamydomonas) (DRC1), mRNA.	0.2326987127459887	No	No	No
C1orf53	2.01912	3.72601	4.81172	2.12462	3.62898	3.96058	4.25655	1.47442	1.15939	1.52201	2.60776	2.28562	1.22996	1.67834	3.11983	2.29236	1.17443	1.57167	2.31402	1.4339	1.78454	3.96487	1.95131	2.51224	3.64191	2.29283	4.3198	5.98787	6.0778	C1orf53	Homo sapiens chromosome 1 open reading frame 53 (C1orf53), mRNA.	-0.23390502785458628	No	No	No
C1orf52	26.54127	26.30282	25.41193	15.26725	22.94388	26.2014	19.00035	17.73254	23.87605	27.13652	27.83596	20.74451	24.18755	19.10793	16.41462	18.40012	20.14489	18.56788	24.37229	19.14436	24.91708	24.56574	24.17457	19.52013	24.49871	21.97986	21.19052	30.86948	22.999	C1orf52	Homo sapiens chromosome 1 open reading frame 52 (C1orf52), transcript variant 1, mRNA.,	0.008762884305222913	No	Yes	No
C1orf50	21.51615	19.52453	23.24394	18.71587	19.38772	18.61668	14.04524	16.11235	22.67312	20.84556	24.34356	16.87019	16.30105	19.59305	17.95458	17.74417	19.33339	18.13569	20.93715	18.29043	18.52281	20.27748	17.77787	22.53837	26.31318	19.99326	20.10489	32.74032	28.95324	C1orf50	Homo sapiens chromosome 1 open reading frame 50 (C1orf50), transcript variant 1, mRNA.	0.2630901578674094	No	No	No
C1orf56	2.10099	1.86616	2.07189	4.28744	2.56085	2.53065	2.02035	2.75331	1.26884	1.2875	2.1175	2.14036	3.1311	3.13374	2.89588	1.88352	2.94908	3.54072	2.23814	2.33242	2.61037	2.64285	1.58682	2.64292	2.27391	2.03616	3.06099	2.2956	5.97955	C1orf56	Homo sapiens chromosome 1 open reading frame 56 (C1orf56), mRNA.,	0.05709274724233097	No	No	No
C1orf54	18.54796	10.36692	9.40811	10.79172	21.742	13.60446	18.37059	15.61112	17.71626	18.23931	20.71754	24.29634	25.8219	24.7395	22.07575	19.78261	22.63938	32.22133	15.1736	25.69345	14.98717	12.83245	17.61373	70.92112	17.68163	22.50074	15.85712	115.43636	53.86144	C1orf54	Homo sapiens chromosome 1 open reading frame 54 (C1orf54), mRNA.,	0.5075356338103518	No	No	No
MARC1	13.52248	14.00375	11.65137	8.26754	11.74425	12.82761	10.98111	15.42873	11.01989	5.95399	12.07071	12.37248	11.14324	10.96769	11.33331	10.81256	13.30473	11.29797	11.53849	9.91551	9.52083	10.80325	8.69412	10.65995	9.8467	9.60206	13.91524	9.43825	15.66746	MARC1	Homo sapiens mitochondrial amidoxime reducing component 1 (MARC1), nuclear gene encoding mitochondrial protein, mRNA.,	-0.2893672924890453	No	No	No
MARC2	16.05622	18.17257	18.22734	15.20032	21.01645	17.53029	17.46916	19.79101	17.16429	17.89743	18.52603	19.69685	24.80456	25.87595	20.38422	24.03259	19.07213	20.76887	17.35626	18.58065	19.20096	16.88166	20.51115	29.18635	22.60169	16.15674	22.43806	26.57474	19.25991	MARC2	Homo sapiens mitochondrial amidoxime reducing component 2 (MARC2), nuclear gene encoding mitochondrial protein, mRNA.,	0.4673477725666	No	No	No
APCDD1L-AS1	0.36228	0.44325	0.52849	0.67925	0.41469	0.24804	0.4758	0.7085	0.40331	0.99639	0.36723	0.65323	1.1324	0.41515	0.35525	0.83549	1.18166	0.62665	0.38992	0.51313	0.78379	0.63013	0.28952	0.51258	0.45605	0.45612	0.69756	0.85939	0.51696	APCDD1L-AS1	Homo sapiens APCDD1L antisense RNA 1 (head to head) (APCDD1L-AS1), non-coding RNA.	0.33310861041596673	No	No	No
MIR181A1HG	28.26179	25.48133	24.56127	40.746	27.58725	18.90942	32.14315	30.5673	20.15182	22.75242	58.2267	14.67414	19.84075	19.20695	25.19225	21.85446	27.94052	20.64964	24.86107	27.4075	28.2069	33.41006	15.14829	34.30855	15.29745	40.83698	21.37194	28.88738	32.47536	MIR181A1HG	Homo sapiens MIR181A1 host gene (non-protein coding) (MIR181A1HG), non-coding RNA.	-0.18563981761217313	No	No	No
SMPD4	21.10293	27.22541	28.75729	47.48515	30.32671	22.99398	28.59764	30.11486	23.02772	25.97976	22.65428	25.13719	28.63139	24.19356	33.8991	31.40017	38.62844	24.30209	22.49596	32.57266	24.25459	28.71681	28.62077	23.64644	25.23453	24.37346	25.51183	16.08613	18.24016	SMPD4	Homo sapiens sphingomyelin phosphodiesterase 4, neutral membrane (neutral sphingomyelinase-3) (SMPD4), transcript variant 7, non-coding RNA.,Homo sapiens sphingomyelin phosphodiesterase 4, neutral membrane (neutral sphingomyelinase-3) (SMPD4), transcript variant 5, non-coding RNA.,	-0.24076727579993104	No	No	No
SMPD1	26.77715	27.87144	28.55904	49.69003	30.5095	27.75885	24.07472	25.84986	29.86659	24.54613	31.90435	30.75689	25.68787	27.07253	37.21318	26.39469	31.77938	34.65683	24.83568	25.18005	24.35318	30.39992	25.56122	27.39102	34.72292	36.95875	32.56013	21.70643	42.65019	SMPD1	Homo sapiens sphingomyelin phosphodiesterase 1, acid lysosomal (SMPD1), transcript variant 1, mRNA.	0.04340843469755107	No	Yes	No
SMPD3	17.50646	18.60052	20.04482	16.7137	12.27474	19.9643	18.35604	21.13768	14.28754	12.87055	19.17548	16.35459	11.48538	15.04241	16.9496	16.0329	18.18367	16.9195	15.80711	9.62801	10.41622	11.93179	10.78783	8.6855	15.2929	10.37913	15.51951	14.88172	10.31362	SMPD3	Homo sapiens sphingomyelin phosphodiesterase 3, neutral membrane (neutral sphingomyelinase II) (SMPD3), mRNA.,	-0.4753692289163155	No	Yes	No
SMPD2	4.18897	3.55198	4.93423	6.47414	5.23264	5.06134	5.0112	4.41236	3.41868	3.83726	5.11046	4.36854	4.55749	4.11423	9.48219	8.0093	6.78119	6.05538	3.73992	6.126	4.30018	4.03943	4.96426	4.42935	4.93414	4.87439	3.5759	3.20288	5.30133	SMPD2	Homo sapiens sphingomyelin phosphodiesterase 2, neutral membrane (neutral sphingomyelinase) (SMPD2), mRNA.	0.04062447202612347	No	No	No
BRIP1	14.33068	12.59793	14.67125	10.58958	14.00342	14.86192	16.29834	14.56331	14.74055	13.49963	13.71132	14.0137	16.64253	13.32446	13.19545	13.58042	11.77547	13.48363	15.8237	14.65864	18.39565	14.63708	13.95635	16.69954	12.02989	14.30421	12.38616	12.46813	6.67978	BRIP1	Homo sapiens BRCA1 interacting protein C-terminal helicase 1 (BRIP1), mRNA.,	-0.11291384491399387	No	Yes	No
PDE11A	2.74672	3.24282	2.94116	4.66601	3.54092	3.19303	3.70902	4.69848	3.54409	3.60355	3.54814	3.32964	3.93176	3.28521	3.04225	3.06609	3.04647	3.25368	3.94407	3.41694	4.43958	4.81795	3.26031	3.88196	3.85266	5.06811	4.09968	3.39974	4.22818	PDE11A	Homo sapiens phosphodiesterase 11A (PDE11A), transcript variant 1, mRNA.,Homo sapiens phosphodiesterase 11A (PDE11A), transcript variant 3, mRNA.,	0.13180748539872322	No	No	No
LOC102477328	0.92384	0.31373	0.32305	0.8432	1.27731	0.79566	1.80532	0.19475	1.04115	0.63311	0.83461	1.3031	0.68778	1.17163	2.59527	0.26307	0.3426	1.78085	0.46425	0.46416	1.46663	1.01461	0.86596	1.73265	1.02655	0.279	0.20544	3.41585	1.77798	n/a	n/a	0.23155194194148027	No	No	No
TTC28	12.04565	11.63476	11.26677	11.33584	11.4669	13.27262	14.32497	12.90936	13.39767	10.86796	11.80544	13.05937	12.45704	13.34689	15.68337	14.23802	20.40698	16.29049	12.41908	14.23544	12.47342	10.2068	14.17754	12.12445	13.60077	11.54219	12.55175	11.69337	10.14616	TTC28	Homo sapiens tetratricopeptide repeat domain 28 (TTC28), mRNA.	0.22365989009100193	No	No	No
TTC29	0.96292	1.00464	0.86324	0.9492	1.0248	0.77197	0.22832	0.29857	1.52177	0.77607	1.42759	1.04031	0.74155	0.959	0.45694	0.63001	0.26854	0.54551	1.50684	0.73779	1.24037	1.84578	0.69277	1.48579	1.02459	0.91771	3.04686	1.60268	3.35765	TTC29	Homo sapiens tetratricopeptide repeat domain 29 (TTC29), mRNA.,	0.2574122549722244	No	No	No
TTC25	5.06659	6.62307	5.31213	5.08093	5.61592	5.21914	6.72876	9.5762	4.13502	5.26006	4.62393	3.73521	5.51072	6.70542	5.16327	5.09888	9.35904	4.82699	4.28122	5.42884	3.65848	3.35904	3.88274	5.27858	4.55913	3.61747	4.89507	5.68067	3.18919	TTC25	Homo sapiens tetratricopeptide repeat domain 25 (TTC25), mRNA.	-0.36697725184914415	No	No	No
TTC26	8.1653	9.22469	8.90208	5.38147	9.72928	8.20051	7.86973	8.64307	8.35339	8.0718	7.59484	8.32891	8.74105	8.04863	7.83691	7.39462	6.46352	5.72271	8.60533	8.95298	9.14057	7.54116	8.42804	8.61034	8.59189	8.04838	8.75043	7.72847	7.00835	TTC26	Homo sapiens tetratricopeptide repeat domain 26 (TTC26), transcript variant 2, mRNA.,	-0.19080022221977108	No	No	No
TTC27	7.98459	9.68966	9.69156	13.25263	10.69412	9.48003	8.46503	6.59084	10.19689	8.38736	9.09033	10.12382	9.01234	8.13197	8.25302	8.13426	11.00523	6.08075	10.25768	9.03492	9.89247	12.79948	7.82381	12.67584	10.40859	11.35803	10.71661	17.84962	13.99235	TTC27	Homo sapiens tetratricopeptide repeat domain 27 (TTC27), transcript variant 2, mRNA.	0.1640693024873284	No	No	No
PATL2	0.66536	0.63783	0.16155	1.34918	0.63516	0.3988	0.25608	0.43124	0.93489	0.65851	0.24629	0.85519	0.93736	0.89597	0.94492	0.19336	1.38457	0.61062	0.52602	1.26976	0.49372	0.55365	0.62639	1.15386	0.7557	1.2228	0.6401	1.00861	0.17594	PATL2	Homo sapiens protein associated with topoisomerase II homolog 2 (yeast) (PATL2), mRNA.	0.27523421873169085	No	No	No
TTC22	2.92138	2.4886	2.32747	3.31061	2.24537	3.25036	2.65435	2.14759	2.51464	3.0114	3.46346	2.84233	3.09886	2.29596	3.5169	3.21212	2.55907	2.29972	2.38219	2.30393	2.66898	4.80108	3.50806	2.75822	2.85522	1.96294	2.37953	1.47872	1.39858	TTC22	Homo sapiens tetratricopeptide repeat domain 22 (TTC22), transcript variant 1, mRNA.	-0.023748684811956446	No	No	No
PATL1	17.01427	20.33162	17.6688	17.88419	21.13812	20.07774	23.54401	23.53402	17.24738	21.86487	13.4017	19.24082	17.97758	18.00591	18.30043	21.50022	24.76862	20.23321	16.33682	20.8323	18.41892	18.4418	20.25887	21.45434	20.19532	22.49838	18.08239	17.52217	18.57252	PATL1	Homo sapiens protein associated with topoisomerase II homolog 1 (yeast) (PATL1), mRNA.,	-0.08256952511365477	No	No	No
ENO1	350.0269	326.009	306.1394	358.82345	444.45145	325.11544	359.73746	450.27397	365.67382	354.82416	334.98433	330.90497	343.24481	341.76372	364.88704	370.9839	430.50257	371.49114	338.47807	399.73549	293.78273	313.75371	361.58327	500.69044	401.2624	460.72738	349.0603	485.70376	475.31286	ENO1	Homo sapiens enolase 1, (alpha) (ENO1), transcript variant 2, mRNA.	0.20904739829531938	No	Yes	No
NPY2R	1.85422	3.43968	3.81574	1.52263	2.19998	3.0926	1.88282	0.92812	2.04889	2.13597	3.71498	2.60337	1.16711	1.40392	2.229	1.40744	0.11026	3.11825	3.32394	1.35096	6.44845	5.47744	2.38773	1.3937	3.34939	1.31431	2.38312	1.25836	2.89537	NPY2R	Homo sapiens neuropeptide Y receptor Y2 (NPY2R), mRNA.,	-0.11804525646112904	No	No	No
ENO3	3.06918	2.86254	2.19505	7.15963	3.71956	1.90007	3.41456	4.44832	2.66049	2.79741	2.5515	2.97447	1.87215	2.84558	1.92988	4.35001	5.84472	4.19542	2.04496	3.95136	1.78188	3.15197	4.06719	1.68843	2.54032	3.08957	3.38464	1.93211	3.17146	ENO3	Homo sapiens enolase 3 (beta, muscle) (ENO3), transcript variant 3, mRNA.,	-0.15650342522508032	No	Yes	No
ENO4	1.3132	1.88621	1.3341	0.7027	1.35178	1.85071	1.86187	1.83803	1.83832	0.9526	1.25913	1.38387	1.66316	1.1649	0.88501	0.804	2.2233	1.05142	2.2474	1.38769	0.86938	1.40667	1.6953	1.73477	1.84336	2.21972	2.23532	1.97731	2.37982	ENO4	Homo sapiens enolase family member 4 (ENO4), mRNA.	0.028969882278459737	No	No	No
PCSK6-AS1	14.23593	7.94189	6.67891	14.91906	10.37435	6.79235	20.04809	13.38443	25.64336	14.64507	20.99566	15.63527	23.24783	16.81116	17.69437	21.10753	13.42564	23.35672	19.38936	24.89715	29.03577	23.1203	24.68688	14.12031	12.94411	16.43651	10.91463	10.02129	6.77019	n/a	n/a	0.44324100350752593	No	No	No
LOC101929331	8.68366	4.67021	5.84198	8.12529	9.8169	6.62353	9.34456	10.11957	5.69408	8.75211	8.54979	8.19114	10.69171	5.09344	8.39887	8.30379	5.83116	8.02566	8.37801	11.07631	7.14766	7.60081	9.67876	8.37678	6.32083	7.92412	4.59667	7.69283	5.69578	n/a	n/a	-0.04334486086628228	No	No	No
OIP5-AS1	230.3238	218.43019	197.79368	118.69418	166.11638	195.59613	193.75147	133.8612	210.13674	199.08366	209.862	215.63908	246.51242	217.63598	156.26347	176.67223	110.64586	161.2183	212.69053	158.33403	247.15256	211.71293	208.77087	177.40236	212.06703	217.42674	264.2855	198.95161	187.48137	OIP5-AS1	Homo sapiens OIP5 antisense RNA 1 (OIP5-AS1), non-coding RNA.	0.159698640968005	No	No	No
LOC728613	20.6093	16.97736	20.54847	15.65425	15.14856	15.71809	16.62556	20.22762	13.00466	17.44403	12.02015	13.61529	16.6905	14.8441	14.25987	14.95803	12.81717	12.31888	15.88393	14.93626	15.18746	13.50165	15.52052	18.516	11.79256	13.89356	16.82916	10.18253	9.81163	LOC728613	Homo sapiens programmed cell death 6 pseudogene (LOC728613), non-coding RNA.	-0.5784799253886443	No	No	No
CBX3P2	5.39954	2.5389	3.57673	4.10999	2.01965	3.16604	3.31564	3.21104	3.53946	4.51424	3.57468	3.3532	4.23268	3.07021	2.79881	2.56294	5.15702	3.30951	4.56529	2.51807	3.36734	2.77491	3.69983	3.95369	4.41866	4.57292	4.6483	3.14512	3.40171	CBX3P2	Homo sapiens chromobox homolog 3 pseudogene 2 (CBX3P2), non-coding RNA.	0.22809804752395102	No	No	No
CFD	6.59826	4.00991	4.93779	7.36593	4.66078	3.81977	5.46696	6.91138	4.98001	5.09521	5.25151	4.10093	6.24815	4.99673	8.47149	5.60327	5.88706	11.88335	3.84932	7.6266	4.98525	4.33663	4.45092	5.06126	6.64678	5.19456	4.28727	3.0975	8.0446	CFD	Homo sapiens complement factor D (adipsin) (CFD), mRNA.	0.06113114175017095	No	Yes	No
OBSCN	6.86408	5.45103	6.93356	8.48952	6.38008	6.48572	8.85104	7.37585	5.62878	4.59763	5.55024	6.88297	5.29586	6.29722	8.55402	11.11991	15.67611	9.90118	4.78874	7.71373	4.19767	3.1626	7.771	2.8974	4.42852	2.48736	3.32037	1.09267	2.15365	OBSCN	Homo sapiens obscurin, cytoskeletal calmodulin and titin-interacting RhoGEF (OBSCN), transcript variant 1, mRNA.	-0.28674935709710087	No	No	No
SRRD	20.87465	23.38883	22.91919	16.65637	18.40316	24.28489	17.35996	17.0503	16.63434	19.78771	21.18294	20.6675	18.98493	16.51456	18.03328	16.77601	21.10898	20.28456	22.55591	13.96482	20.65951	19.28243	20.1806	16.73963	23.82908	17.31293	20.40068	25.90024	23.24287	SRRD	Homo sapiens SRR1 domain containing (SRRD), mRNA.,	-0.0009862076955948582	No	No	No
MCL1	33.46991	32.99745	27.94808	32.10841	61.71331	29.95412	40.07554	39.68532	46.47679	56.40218	56.87578	58.03603	67.15749	53.86384	52.18223	42.40528	55.40152	97.5644	40.96315	60.67801	68.24423	35.6576	56.0982	85.07008	54.05802	69.76041	31.34391	85.0939	88.4304	MCL1	Homo sapiens myeloid cell leukemia sequence 1 (BCL2-related) (MCL1), nuclear gene encoding mitochondrial protein, transcript variant 2, mRNA.	0.6532480165344614	Up	No	No
SORBS1	128.73656	132.9617	113.0982	95.0883	229.14863	118.8887	152.42413	137.77011	133.86414	152.86732	104.06382	120.24241	129.42819	174.97519	141.73575	152.97437	112.1117	130.29482	117.47409	195.17458	120.3012	100.87992	226.385	193.68864	141.6297	133.75162	102.8221	154.09029	84.35702	SORBS1	Homo sapiens sorbin and SH3 domain containing 1 (SORBS1), transcript variant 6, mRNA.	0.015128671956945469	Up	Yes	No
SORBS3	19.69122	18.41731	17.99956	36.74504	34.14775	17.42673	30.76668	32.7474	27.54939	24.60783	23.01524	23.27624	29.0485	40.02284	45.36902	35.73313	49.7992	39.70106	19.85342	46.60823	17.64404	19.73577	32.00512	43.8868	31.49028	36.4632	27.16574	25.68138	32.26379	SORBS3	Homo sapiens sorbin and SH3 domain containing 3 (SORBS3), transcript variant 1, mRNA.	0.3496027423295159	No	Yes	No
SORBS2	61.57174	60.76594	67.13001	33.3773	54.46745	62.58284	67.96051	60.96096	55.72358	56.09788	61.76038	51.78756	54.74882	59.41651	59.13812	50.31625	52.70109	54.9538	59.81811	61.47843	57.6608	52.4377	57.02253	48.13192	59.87336	39.38338	54.29157	49.52871	27.10964	SORBS2	Homo sapiens sorbin and SH3 domain containing 2 (SORBS2), transcript variant 6, mRNA.,	-0.27709556979854916	No	Yes	No
ODC1	23.81484	22.24779	21.52964	17.92843	21.48776	31.0682	21.77021	15.91936	25.01866	21.99304	25.90853	18.80935	18.4571	22.57945	25.29945	23.23021	28.36841	23.06943	23.436	14.60298	20.41457	19.84643	17.49203	35.99821	25.49479	23.43249	26.08504	103.82328	65.98427	ODC1	Homo sapiens ornithine decarboxylase 1 (ODC1), mRNA.,	0.28268208934013433	No	No	No
BCDIN3D-AS1	11.19707	9.9015	10.43244	9.11374	8.4669	10.15906	10.64437	9.91182	9.68977	8.1055	10.53353	10.46654	9.72827	9.87107	8.69266	8.1578	6.9503	7.5922	9.89231	8.21653	11.62363	10.25917	9.16108	9.81379	8.85061	9.77908	9.13545	7.32101	7.03907	BCDIN3D-AS1	Homo sapiens BCDIN3D antisense RNA 1 (BCDIN3D-AS1), transcript variant 2, non-coding RNA.	-0.40344010988100687	No	No	No
MIR873	48.94019	59.04214	59.27783	16.54399	63.31438	55.61967	53.10547	40.02003	11.16531	31.99826	63.02754	55.86808	11.28488	48.14633	67.93264	56.80707	14.68141	49.96569	49.30085	14.64009	43.00656	57.74935	114.94585	20.04687	39.25366	21.8548	53.85479	25.05754	21.20391	MIR873	Homo sapiens microRNA 873 (MIR873), microRNA.	-0.21669369614550424	No	No	No
KCTD21-AS1	14.87736	8.97608	14.45638	20.83086	14.32964	9.07344	24.94384	20.66079	17.10546	24.48888	20.46254	20.28578	22.27349	20.26986	14.90487	13.64258	14.87793	18.12699	28.06701	23.03826	22.11952	25.02417	20.29465	24.13734	11.97066	17.4943	15.56597	10.64109	8.27144	LOC100289388	Homo sapiens uncharacterized LOC100289388 (LOC100289388), transcript variant 1, non-coding RNA.	0.17823654078924475	No	No	No
FKBP14	12.47348	10.02666	11.97575	12.67461	13.44486	12.05538	12.42239	12.02769	14.85633	14.49264	16.65113	15.40703	17.43474	14.64446	13.91	14.73052	13.59567	14.73163	16.21268	15.57437	19.56299	16.07274	18.30218	19.44199	14.94615	14.90998	12.66021	13.39583	8.64749	FKBP14	Homo sapiens FK506 binding protein 14, 22 kDa (FKBP14), transcript variant 1, mRNA.,	0.5202700354382006	No	No	No
FKBP15	18.8189	19.81623	20.64512	31.03369	22.97088	18.02167	21.08908	26.17284	20.71656	21.93124	18.89714	16.73893	19.20778	20.31408	21.40643	25.5613	25.0785	20.18587	17.71693	23.76578	18.65511	23.06739	19.77384	26.83489	20.98191	21.74655	21.56859	24.88917	23.28855	FKBP15	Homo sapiens FK506 binding protein 15, 133kDa (FKBP15), mRNA.,	-0.010906276092570824	No	No	No
UBE2J1	23.45365	25.70725	24.49058	14.41484	24.04686	24.48779	19.15662	15.74122	21.17339	20.93774	22.17572	17.31779	18.74772	18.944	16.36873	16.42355	18.62516	14.24255	23.8083	22.8482	23.97892	21.07155	19.69717	21.2373	26.63223	31.64389	24.59098	35.3207	31.13677	UBE2J1	Homo sapiens ubiquitin-conjugating enzyme E2, J1 (UBE2J1), mRNA.	0.02221533890954827	No	No	No
UBE2J2	24.02103	22.21237	25.22678	35.41758	21.40925	22.89689	28.39293	26.47835	23.57908	27.19374	26.77727	26.41588	24.74836	26.96978	34.47319	33.7533	34.32097	29.99903	25.79265	25.33609	24.32801	27.20444	29.18145	25.50674	26.65166	23.70956	25.13152	20.90792	21.40321	UBE2J2	Homo sapiens ubiquitin-conjugating enzyme E2, J2 (UBE2J2), transcript variant 2, mRNA.	0.19850065284659435	No	No	No
FKBP11	122.87908	99.1862	104.87992	87.42865	76.15864	103.56089	118.44067	115.59789	93.02008	139.46814	90.29401	89.7435	75.51828	115.18322	116.06931	143.96314	84.16184	70.02878	84.52734	72.22078	76.05355	49.80986	106.40119	88.54696	67.28678	65.00821	56.88145	33.08846	35.4466	FKBP11	Homo sapiens FK506 binding protein 11, 19 kDa (FKBP11), transcript variant 2, mRNA.	-0.34954225699863917	No	No	No
FBXO10	19.69655	19.43984	21.87647	19.08386	20.01596	20.84334	23.64565	22.49521	18.72506	14.28314	19.96812	14.42521	12.6939	17.3025	23.33599	20.52008	21.20881	17.15782	16.49195	13.6302	11.57038	12.8058	19.36474	10.37486	16.10415	11.30201	17.30819	12.15019	13.62342	FBXO10	Homo sapiens F-box protein 10 (FBXO10), mRNA.,	-0.5356640032760533	No	No	No
FBXO11	84.68321	94.28674	87.80122	35.48795	73.33944	92.79834	59.09368	48.26715	79.74204	76.34151	80.63343	71.74841	82.43032	66.26077	54.92175	56.26492	47.3578	56.15904	84.27147	69.40824	92.12902	77.90357	73.81337	70.66337	81.80234	84.47281	82.72401	83.729	59.74153	FBXO11	Homo sapiens F-box protein 11 (FBXO11), transcript variant 1, mRNA.,	0.002178463847438596	No	No	No
FBXO16	19.69142	20.73931	22.20272	11.68554	16.56619	22.07145	22.16075	23.29005	15.85647	11.90868	14.95121	12.81938	14.03074	14.58316	17.98684	12.24875	9.22964	13.24843	18.97202	15.84061	14.46133	12.38265	13.70118	13.95856	16.3069	11.10884	19.96548	14.6811	15.73849	FBXO16	Homo sapiens F-box protein 16 (FBXO16), transcript variant 2, mRNA.	-0.655036157948268	No	No	No
TACO1	22.56611	19.82399	20.21634	23.79175	19.59428	20.99505	18.75934	21.47878	19.37037	13.90452	21.27681	17.28756	14.87698	19.09852	23.79268	22.25185	16.52847	23.78772	17.7756	13.00142	17.82985	17.2059	15.78779	13.15259	19.73421	17.9924	17.12274	13.3798	22.93997	TACO1	Homo sapiens translational activator of mitochondrially encoded cytochrome c oxidase I (TACO1), nuclear gene encoding mitochondrial protein, mRNA.	-0.3505514116182302	No	No	No
FBXO15	3.70023	4.51431	4.21652	2.46477	3.06021	3.72063	3.37521	2.75837	2.33769	1.84732	2.84051	4.0142	2.65112	3.70012	1.95531	2.52715	2.30655	2.97898	4.52239	3.37537	3.54339	4.23944	3.27633	3.26984	3.01353	2.58631	4.30264	4.70742	6.83452	FBXO15	Homo sapiens F-box protein 15 (FBXO15), transcript variant 1, mRNA.	-0.13955896070969606	No	No	No
SNORD94	246.00328	286.42311	244.18829	1019.75116	337.16514	246.71918	509.88904	681.94725	401.02567	858.08918	232.68103	315.69392	661.12488	497.35987	433.84188	669.73005	553.02118	413.57915	328.11788	520.63839	409.40353	369.78049	418.34491	703.01881	624.5395	537.66977	470.69585	1115.72483	823.46602	SNORD94	Homo sapiens small nucleolar RNA, C/D box 94 (SNORD94), small nucleolar RNA.	0.3903724407304862	No	No	No
AGAP1-IT1	13.61738	14.97947	15.18125	31.15023	11.74075	17.04479	19.11978	19.46238	13.88193	12.77816	15.06494	12.34121	11.66783	13.40593	18.98498	19.21542	17.24007	9.41638	11.87962	9.9893	11.4471	13.35466	13.024	14.60079	8.58047	11.22677	14.03604	7.01827	6.40596	n/a	n/a	-0.44928715420026916	No	No	No
MIRLET7F1	6.11723	9.37433	18.44334	10.05509	8.29838	8.71374	6.78708	22.78795	5.6775	25.48896	18.23873	9.8384	32.58008	43.56765	4.39534	5.45009	7.17846	44.63593	18.56237	16.24405	28.46145	17.07718	47.46988	15.55953	9.25889	10.26377	7.40459	25.46206	7.26926	MIRLET7F1	Homo sapiens microRNA let-7f-1 (MIRLET7F1), microRNA.	0.2535464064838384	No	No	No
CNGB1	11.76845	8.39418	14.51725	7.15526	9.10165	10.93675	11.46995	13.1831	11.58446	9.17987	17.24303	11.24956	15.19602	11.1602	17.87156	16.37988	14.40421	17.94016	14.79287	12.09143	11.86566	6.9317	13.65678	7.03311	9.26902	4.78953	6.11302	3.93135	2.90252	CNGB1	Homo sapiens cyclic nucleotide gated channel beta 1 (CNGB1), transcript variant 1, mRNA.,	-0.08625671747982784	No	No	No
CNGB3	0.3289	0.77192	0.44547	0.10229	0.78387	0.59257	0.24679	0.1474	0.3632	0.27329	0.14339	0.33141	0.39023	0.20802	0.06928	0.02779	0.13288	0.12869	0.14929	0.13963	0.15424	0.31725	0.08557	0.16804	0.21464	0.24171	0.04391	0.3259	0.1688	CNGB3	Homo sapiens cyclic nucleotide gated channel beta 3 (CNGB3), mRNA.,	-0.5056290971470744	No	No	No
SNORD47	87.07826	116.09018	133.70041	63.33977	116.13006	128.96516	102.02166	73.76055	50.47559	149.08178	80.2303	120.45899	89.71483	80.98743	72.41627	97.03549	63.33701	74.48643	60.09102	144.28284	199.82142	137.68431	134.13354	106.63747	130.11774	97.6927	139.13044	132.84343	87.71115	SNORD47	Homo sapiens small nucleolar RNA, C/D box 47 (SNORD47), small nuclear RNA.	-0.030784258732299872	No	No	No
SNORD44	3.59989	7.71868	35.71345	16.20722	38.25804	30.33307	12.03893	26.03835	12.97831	16.79772	31.11663	36.93621	19.52589	10.51066	10.56815	6.72004	3.14164	12.9537	17.61391	28.58512	22.47348	11.60949	18.5229	31.23867	12.97114	23.73176	9.08344	88.76634	19.3436	SNORD44	Homo sapiens small nucleolar RNA, C/D box 44 (SNORD44), small nuclear RNA.	-0.03382842821557266	No	No	No
PLA2G6	19.47902	23.62465	20.31944	47.01031	24.77816	18.7403	24.0035	26.2209	26.83847	17.83673	24.67001	29.84091	20.40251	30.74409	34.89375	28.60396	24.30824	28.27827	22.46445	26.16147	24.03159	34.8964	23.30002	23.84381	22.54627	21.14899	26.81852	15.22465	21.99502	PLA2G6	Homo sapiens phospholipase A2, group VI (cytosolic, calcium-independent) (PLA2G6), transcript variant 2, mRNA.	0.009256726411202183	No	No	No
PLA2G7	12.68754	8.59367	8.80311	3.16424	10.22146	9.21627	8.37467	11.3077	14.52311	13.86174	13.10487	12.48506	9.19571	9.70901	9.15086	12.16284	6.14798	13.16081	18.26546	7.76701	11.4216	8.78126	10.02397	13.16257	10.01412	11.5619	10.61086	19.79002	17.45931	PLA2G7	Homo sapiens phospholipase A2, group VII (platelet-activating factor acetylhydrolase, plasma) (PLA2G7), transcript variant 1, mRNA.,	0.38748159589915615	No	No	No
PLA2G5	2.96772	3.46882	1.83397	3.30349	3.04242	2.47322	2.39139	7.30403	2.23564	1.34141	1.14428	1.28894	0.74941	1.77783	1.89972	0.6621	0.26374	1.33231	2.4357	1.95251	0.36215	1.4506	1.04577	0.89005	0.90331	0.90174	1.45975	2.32282	11.79786	PLA2G5	Homo sapiens phospholipase A2, group V (PLA2G5), mRNA.,	-0.5273994364999345	No	No	No
GDPGP1	10.94914	12.55688	14.54047	16.78014	11.19865	11.32806	9.90948	13.02686	9.89552	6.38946	10.55645	7.80673	6.51998	10.80472	11.14319	9.16256	11.575	7.70591	8.21632	7.64195	8.43521	8.76674	8.33282	7.89164	10.28871	7.48863	10.23188	7.22398	11.90264	GDPGP1	Homo sapiens GDP-D-glucose phosphorylase 1 (GDPGP1), mRNA.,	-0.6223533839696568	No	No	No
CCDC77	4.67441	4.8265	5.38346	6.45066	6.57992	4.25715	4.34667	7.35594	5.11343	4.76497	4.77567	4.89891	3.81475	3.24637	4.39812	5.51426	5.32397	5.21453	4.48389	3.32914	3.88724	7.64221	4.09793	6.98392	5.22258	6.035	4.07668	7.45063	7.89609	CCDC77	Homo sapiens coiled-coil domain containing 77 (CCDC77), transcript variant 3, mRNA.	-0.033501097808578996	No	No	No
CCDC71	10.28165	11.84701	11.23306	17.32399	10.8777	12.355	12.00777	12.01555	11.21876	13.51919	9.73432	13.1287	14.83528	15.36702	14.1781	14.19033	19.22135	12.2937	11.66631	9.28812	7.3687	11.55231	10.52575	10.92498	16.04735	14.66055	15.48368	12.8382	14.535	CCDC71	Homo sapiens coiled-coil domain containing 71 (CCDC71), mRNA.,	0.22913425376681543	No	No	No
LOC101928535	4.03909	5.3417	5.17543	3.56746	6.07907	5.63968	6.42343	5.81571	4.07441	4.82123	4.14182	4.03826	3.91682	3.16947	4.79608	5.03668	4.82393	4.34774	3.61943	3.67088	3.72479	4.10462	5.15764	4.37169	3.44974	2.87305	3.70566	5.17231	2.63789	n/a	n/a	-0.4772621217642168	No	No	No
CCDC78	6.51537	7.09172	6.98263	12.80923	6.40732	6.42316	9.43123	11.95259	5.85645	5.24502	5.68574	5.80322	4.19745	4.88935	5.81617	3.83272	12.24453	4.93289	4.70013	4.12279	3.79621	5.4177	4.17975	4.32722	2.67635	4.53297	5.05326	4.1317	4.57669	CCDC78	Homo sapiens coiled-coil domain containing 78 (CCDC78), mRNA.	-0.6035781634020306	No	No	No
HIST3H2BB	22.3567	23.19969	16.59457	14.39021	18.81186	23.05083	20.83307	16.77511	21.05722	14.94327	17.55345	18.21277	23.07232	21.92365	27.74165	14.82161	42.00764	27.71023	25.31997	22.46008	19.33506	23.7502	28.27945	14.33175	25.66543	25.00846	22.47617	12.71109	28.09424	HIST3H2BB	Homo sapiens histone cluster 3, H2bb (HIST3H2BB), mRNA.	0.21303506523724353	No	No	No
GHITM	213.92522	218.98159	234.73694	134.71782	218.46668	240.23223	167.04732	143.24361	222.72345	211.32297	217.48286	202.86478	187.06263	195.52206	161.9429	172.39235	163.00696	168.70378	251.72655	159.89104	216.77024	205.86859	182.93871	225.46471	254.44497	244.58208	217.34473	288.69451	269.43278	GHITM	Homo sapiens growth hormone inducible transmembrane protein (GHITM), mRNA.,	0.169790986559392	No	No	No
CNTLN	6.98611	6.65253	6.34993	5.37843	8.09379	6.70661	7.98797	7.82401	7.97443	6.35897	6.41009	6.76362	7.15368	7.3784	6.78037	5.67891	7.01433	6.60885	7.16523	9.27322	6.32161	7.85744	7.62294	8.71565	7.32486	8.1114	5.72213	7.24079	7.44058	CNTLN	Homo sapiens centlein, centrosomal protein (CNTLN), transcript variant 2, mRNA.,	0.03274867409806408	No	No	No
OSGIN2	17.31408	18.50575	18.3754	8.47146	16.14566	20.20195	14.88357	8.48767	18.19912	16.22982	14.19443	15.13313	14.54751	14.26497	10.53482	10.00867	17.14857	14.35144	18.25815	15.01351	16.11414	12.97695	16.48273	14.91278	19.54522	17.66532	15.76167	36.2539	30.25903	OSGIN2	Homo sapiens oxidative stress induced growth inhibitor family member 2 (OSGIN2), transcript variant 2, mRNA.	0.16335192817670635	No	No	No
FKBP1B	37.60604	36.4127	46.06378	31.22579	32.65022	40.1986	39.84744	35.14818	50.60077	38.12756	50.72113	45.24549	28.96714	47.18239	42.60323	44.29805	28.52237	48.74055	47.9237	29.5963	31.73188	37.81368	34.38968	30.31823	52.38411	36.97644	38.51388	37.22431	36.45506	FKBP1B	Homo sapiens FK506 binding protein 1B, 12.6 kDa (FKBP1B), transcript variant 1, mRNA.	0.10488380300000853	No	No	No
FKBP1A	183.34268	186.3507	184.55894	88.15979	183.79567	197.65549	175.028	141.82471	156.00882	134.90714	188.1062	149.45898	135.42001	138.15754	155.95545	122.2314	111.84641	159.64963	158.28312	187.00323	168.37867	129.49691	178.48174	143.18467	142.5062	106.91804	125.94207	170.06662	125.37452	FKBP1A	Homo sapiens FK506 binding protein 1A, 12kDa (FKBP1A), transcript variant 3, mRNA.,Homo sapiens FK506 binding protein 1A, 12kDa (FKBP1A), transcript variant 2, mRNA.,	-0.36830505575549966	No	Yes	No
OSGIN1	1.77092	1.7991	1.77632	4.70506	3.33675	1.46657	1.9408	2.25994	3.73077	2.75096	4.02031	2.87062	3.25319	1.67343	1.54419	1.98627	6.32479	1.73655	2.19708	1.50995	2.06716	2.84009	1.62267	7.03892	3.24906	4.32962	3.05181	7.28278	3.89043	OSGIN1	Homo sapiens oxidative stress induced growth inhibitor 1 (OSGIN1), nuclear gene encoding mitochondrial protein, mRNA.,	0.35392102358169525	No	No	No
LOC100506639	16.17578	13.19086	15.01274	16.10788	15.82535	14.84869	19.65754	20.31726	14.83229	15.37588	13.61468	12.30361	14.8628	14.84314	17.61616	15.5224	11.52861	17.36911	14.39882	15.06352	13.60674	13.0705	14.53765	17.04669	12.82298	16.19027	13.29963	15.79142	12.78822	LOC100506639	Homo sapiens uncharacterized LOC100506639 (LOC100506639), non-coding RNA.	-0.34308478745549503	No	No	No
MAP10	3.42659	4.08438	4.43771	2.3279	3.74629	4.59986	3.11532	2.86942	2.82351	2.05182	3.11057	2.24544	2.97668	3.11366	1.94323	1.2831	2.08607	1.66774	2.95737	1.70348	2.83	2.92067	1.9487	2.46335	4.30852	4.0468	5.07949	4.57457	5.35444	MAP10	Homo sapiens microtubule-associated protein 10 (MAP10), mRNA.	-0.30051962995784715	No	No	No
UNC50	49.59142	48.19282	45.91009	33.99433	51.52968	46.62371	38.57719	33.40253	45.37378	40.88997	44.68668	44.20753	52.54141	49.15007	40.4695	48.12823	38.20938	46.55353	52.65717	54.12442	55.07123	56.3718	54.35309	68.91786	54.80827	57.15457	52.4265	59.07788	56.86483	UNC50	Homo sapiens unc-50 homolog (C. elegans) (UNC50), mRNA.,	0.40802889898887096	No	No	No
NKAIN4	15.54155	12.26685	7.88949	28.0311	30.05316	10.28569	11.42399	17.81844	13.7249	15.79866	20.03377	14.15507	6.20483	20.04458	18.03755	17.80429	18.63404	19.40456	9.73577	18.44148	10.49333	8.90525	26.10263	19.03874	17.97583	8.36549	7.59017	9.8983	15.03841	NKAIN4	Homo sapiens Na+/K+ transporting ATPase interacting 4 (NKAIN4), mRNA.,	-0.02983600040258824	No	No	No
NKAIN3	28.81565	18.36347	11.49996	14.04793	26.84933	20.03563	26.83501	28.16078	33.9672	17.54612	23.67428	30.73023	33.08015	26.56608	18.09464	13.83891	20.86948	25.69722	32.67592	32.495	22.27736	19.03821	22.06989	23.18963	22.71113	18.48521	21.14482	17.07541	34.15245	n/a	n/a	0.12697084103066708	No	No	No
NKAIN2	27.13872	35.0579	37.60917	32.64878	24.29535	35.31164	24.48929	22.7378	33.38902	30.96995	28.9996	31.91585	36.79559	21.29065	21.37056	20.03475	7.88375	19.70827	40.95277	23.74088	49.46284	52.2037	23.96173	38.3311	37.18411	32.50019	34.88581	31.04211	66.26915	NKAIN2	Homo sapiens Na+/K+ transporting ATPase interacting 2 (NKAIN2), transcript variant 2, mRNA.	-0.03213359988164922	No	No	No
NKAIN1	4.94548	6.10782	7.86599	22.702	7.1127	6.81784	5.49979	8.74481	6.4469	4.65073	4.5376	4.72911	4.34094	5.73733	6.44283	5.65234	4.71493	3.7489	3.96325	4.74794	5.80908	12.64119	3.8579	3.3631	4.77629	4.70389	7.29063	7.31691	10.83972	NKAIN1	Homo sapiens Na+/K+ transporting ATPase interacting 1 (NKAIN1), mRNA.	-0.37051515172913	No	No	No
EMP3	5.50483	4.15591	3.18519	7.45286	12.93552	4.01208	7.65368	5.94094	8.00049	14.64351	7.32318	9.53798	6.75649	13.46791	14.57722	18.19173	18.76611	22.06051	4.59582	17.92344	5.49696	5.95772	15.35292	7.59765	14.34184	13.5309	7.85925	7.40694	13.64117	EMP3	Homo sapiens epithelial membrane protein 3 (EMP3), mRNA.	0.5643551041846435	No	No	No
MAP1A	519.50217	610.84649	560.89899	477.9726	510.9108	505.93943	512.80795	646.88651	573.8581	529.56294	523.84567	563.45088	426.02867	478.80664	530.47448	507.54072	466.09751	519.57112	507.52087	396.84511	366.78483	446.37531	425.82561	424.11416	373.97679	499.87977	439.94611	204.93174	303.14814	MAP1A	Homo sapiens microtubule-associated protein 1A (MAP1A), mRNA.	-0.4466757141157981	No	Yes	No
MAP1B	821.12049	1105.15573	1033.22664	572.40511	704.02069	929.96324	597.14489	658.47091	744.75766	882.33043	796.79503	872.9516	718.7002	621.59604	561.55913	566.24915	536.15093	609.99922	888.32753	552.87952	788.37159	788.94272	604.17517	670.99595	733.37549	1004.47808	799.32405	559.26142	522.99431	MAP1B	Homo sapiens microtubule-associated protein 1B (MAP1B), mRNA.,	-0.3236883767624521	No	Yes	No
IGSF9B	35.0255	35.25076	43.31733	44.13489	40.54973	36.51381	56.27489	67.18755	38.75499	35.37016	45.35243	31.34649	22.36943	41.8476	51.17439	46.21489	43.83196	38.41543	26.44297	36.40975	25.47407	22.72105	28.54396	26.17394	23.91817	18.79911	29.32614	45.36373	10.94017	IGSF9B	Homo sapiens immunoglobulin superfamily, member 9B (IGSF9B), mRNA.,	-0.41091980239549747	No	No	No
UNC5B	10.12413	11.07916	9.90606	54.77635	15.74797	14.86129	13.09743	10.4265	14.89974	15.25991	15.59503	14.02093	13.98357	16.97839	16.51455	19.58886	34.11709	21.7825	10.72895	17.71148	18.11095	25.39426	22.60708	20.29556	14.53403	17.82309	16.99864	14.09728	24.86608	UNC5B	Homo sapiens unc-5 homolog B (C. elegans) (UNC5B), transcript variant 2, mRNA.	0.32292835316998625	No	Yes	No
UNC5C	11.0352	17.75048	12.19619	28.67019	13.80897	15.60386	10.87938	9.72273	12.22666	13.0747	12.05332	12.53105	12.87575	10.52537	16.94466	10.48442	10.06098	16.8519	12.84642	15.74862	20.60758	25.26634	13.8502	16.22249	13.47302	17.83161	19.68944	13.77424	27.62198	UNC5C	Homo sapiens unc-5 homolog C (C. elegans) (UNC5C), mRNA.,	0.0742219035727896	No	Yes	No
VGF	125.54359	107.93564	153.65558	150.7662	24.89162	116.06161	128.00782	185.94399	16.62441	36.16248	21.67458	31.57808	12.78841	27.10224	33.95859	33.26062	40.84057	31.29774	23.58139	15.75295	49.24752	19.7246	26.32433	12.31472	49.53851	22.82914	82.1297	151.40433	75.00447	VGF	Homo sapiens VGF nerve growth factor inducible (VGF), mRNA.,	-0.6067881223186656	Down	Yes	No
UNC5A	76.95805	73.27446	82.47253	64.28678	77.87541	70.03116	91.98305	96.50663	67.53252	64.91629	75.18607	71.63181	71.41119	76.33173	101.13349	102.61391	112.48057	87.30759	64.72086	86.22212	55.7209	50.83043	72.56282	48.72821	73.59457	44.75625	59.29066	29.79143	21.90495	UNC5A	Homo sapiens unc-5 homolog A (C. elegans) (UNC5A), mRNA.,	-0.2830846108017085	No	Yes	No
UNC5D	29.36584	33.07851	34.49074	13.79177	18.54107	33.49221	26.02991	21.23413	21.15943	25.39788	25.71709	26.98008	29.75504	22.87969	19.44474	23.40604	16.47462	21.5892	23.22873	16.40716	27.58326	21.56575	24.00329	11.27058	25.87638	17.12185	28.37786	29.70438	16.24184	UNC5D	Homo sapiens unc-5 homolog D (C. elegans) (UNC5D), mRNA.,	-0.24508949190465634	No	Yes	No
MAP1S	48.54774	52.02274	54.98211	67.08844	52.95618	46.67554	65.68752	73.74527	54.05729	50.45543	65.04427	61.76604	61.07811	66.70813	88.8933	80.73142	80.70751	76.45667	47.98538	56.35161	37.1609	46.82682	49.22965	41.85041	57.46361	39.15957	57.09138	39.22203	32.07048	MAP1S	Homo sapiens microtubule-associated protein 1S (MAP1S), mRNA.,	-0.05337214473139113	No	No	No
CCP110	39.36727	49.83116	40.25096	56.16785	43.16532	40.16068	33.69836	27.0388	36.52904	47.43335	36.65321	36.25524	42.52308	32.29456	29.59347	31.2763	20.11049	28.93396	41.70301	55.79432	77.13312	68.16877	41.29548	52.77101	48.27786	77.49086	51.27724	51.22863	58.7861	CCP110	Homo sapiens centriolar coiled coil protein 110kDa (CCP110), transcript variant 1, mRNA.	0.056214271448126164	No	No	No
ANKRD19P	22.85689	23.7416	27.49941	19.36581	27.48496	25.87149	38.2918	37.50352	20.36622	22.31391	26.66994	27.1753	21.3747	24.34599	25.76211	28.74159	10.34446	21.48904	27.05098	26.13692	24.08356	19.42675	27.38723	20.87738	15.26187	11.71193	19.39394	19.11288	8.58593	ANKRD19P	Homo sapiens ankyrin repeat domain 19, pseudogene (ANKRD19P), non-coding RNA.	-0.4532532361347631	No	No	No
LOC105375014	3.35006	5.06752	6.29853	6.5327	2.8779	5.44412	4.51188	5.07872	2.73022	5.06548	4.59456	3.08062	6.53637	4.43332	3.72617	4.85165	3.68644	3.86674	5.37081	5.21757	5.19665	4.86553	3.49866	5.14434	3.16469	5.02114	4.88959	3.04224	2.48561	n/a	n/a	-0.25820766700618664	No	No	No
RPL18A	249.0824	187.35619	205.03248	228.45069	293.61918	222.03438	245.01044	164.93069	362.78346	285.36614	258.76931	299.23132	305.52806	378.03442	404.42865	450.98361	463.68575	395.72123	257.09502	342.75366	258.75151	330.32749	341.86817	373.77571	328.49376	353.84837	301.29282	415.22268	413.60661	RPL18A	Homo sapiens ribosomal protein L18a (RPL18A), mRNA.	0.7943799417366361	No	Yes	No
EHMT1-IT1	3.78395	4.0596	4.94454	5.51498	3.96625	4.02054	4.81572	4.2323	4.14405	2.93041	3.44954	3.75602	3.41731	3.80394	3.30927	3.67135	4.61648	4.56837	2.36856	3.2949	3.17821	3.39949	3.43741	2.87923	2.34903	3.01764	2.57898	2.0054	2.42998	FLJ40292	Homo sapiens uncharacterized LOC643210 (FLJ40292), non-coding RNA.	-0.5732473261302249	No	No	No
CLEC18A	4.82758	4.46476	4.72668	4.23512	3.94115	1.974	5.88597	3.373	1.88666	1.3077	2.6835	2.46568	1.68612	3.62763	5.94963	6.05318	2.34189	3.30783	1.4987	4.12831	1.91687	2.94296	3.47849	1.35127	0.89576	0.89812	2.2281	1.61198	1.96091	CLEC18A	Homo sapiens C-type lectin domain family 18, member A (CLEC18A), transcript variant 3, mRNA.	-0.505364874887595	No	No	No
CEND1	150.55077	126.13303	128.71997	181.60247	110.82964	112.05119	146.13732	247.56807	177.27824	142.34935	182.76997	209.10384	115.18761	164.94309	195.92564	167.91667	59.70757	184.7662	147.43885	106.87198	129.84575	152.76659	113.96285	109.49789	102.98666	116.21676	135.09816	87.7851	143.92902	CEND1	Homo sapiens cell cycle exit and neuronal differentiation 1 (CEND1), mRNA.,	-0.14796170125519828	No	Yes	No
CLEC18B	2.16516	3.98479	2.83306	5.54503	6.65538	2.8011	3.48735	3.96787	3.9192	1.33221	2.97992	1.74206	1.79385	4.47719	6.54983	8.74375	3.70349	4.75925	1.628	3.68486	1.84182	2.18964	5.02963	1.13384	0.6534	1.28016	2.10637	2.10561	2.07406	CLEC18B	Homo sapiens C-type lectin domain family 18, member B (CLEC18B), mRNA.,	-0.27897735872938795	No	No	No
BORCS7	28.52044	21.07235	21.29076	15.37346	21.42003	23.79156	22.62438	17.77841	31.44673	26.64794	24.23294	30.38221	38.79406	21.43493	21.89128	17.62512	20.23067	17.6286	33.69611	28.38415	30.77905	25.56406	31.31934	29.277	29.40048	32.86196	29.6185	23.90715	28.98842	C10orf32	Homo sapiens chromosome 10 open reading frame 32 (C10orf32), transcript variant 2, mRNA.	0.38505273009554586	No	No	No
BORCS6	8.5712	8.30018	9.76677	18.29539	8.58263	10.00009	7.14721	11.55268	7.64709	6.3744	10.45747	8.94894	8.5363	9.15108	10.03289	12.96041	14.12653	10.90921	6.61671	8.37617	7.38503	7.25072	8.42132	5.36042	9.9861	8.74341	7.65534	6.36194	13.99666	C17orf59	Homo sapiens chromosome 17 open reading frame 59 (C17orf59), mRNA.	-0.13975575386621536	No	No	No
BORCS5	41.93669	41.72544	37.27948	49.75687	37.63885	34.85114	34.3333	40.30241	34.5401	35.59155	32.88241	35.99599	45.83813	32.21651	33.90974	29.70869	44.78705	37.29392	35.33767	33.45145	33.78477	38.06908	30.14998	35.59799	31.66598	48.11126	38.32653	28.08007	33.97754	LOH12CR1	Homo sapiens loss of heterozygosity, 12, chromosomal region 1 (LOH12CR1), mRNA.	-0.3220692810438091	No	No	No
BORCS8	28.81811	28.78872	27.08934	44.8778	25.08442	24.3009	36.58975	36.98716	30.3799	24.28015	30.88992	27.43491	20.93409	27.3902	33.06857	31.63976	28.34308	34.92526	31.695	26.39979	23.33271	28.70683	25.3758	20.3882	23.34626	24.90849	27.70678	22.95286	32.09028	MEF2BNB	Homo sapiens MEF2B neighbor (MEF2BNB), transcript variant 1, mRNA.	-0.3141796099958683	No	No	No
LINC01759	0.62025	0.34602	0.53309	0.63714	0.55875	0.43779	0.28489	0.42322	0.55327	0.11062	0.22005	0.35075	0.36696	1.00061	0.57541	0.42698	0.83911	0.40912	0.60164	0.86485	0.63194	0.41321	0.46209	1.36173	0.71091	0.51634	0.34529	1.18863	0.52319	n/a	n/a	0.15170497843318134	No	No	No
LINC01750	7.21336	8.15516	11.06979	6.48058	6.38726	4.56068	5.84258	6.39441	4.64108	3.15283	5.58633	3.92997	4.39543	5.66979	5.44856	4.99253	4.79959	4.99021	5.17895	5.33296	5.58752	5.3213	5.20529	5.19652	6.85147	3.64521	6.04321	10.90177	9.20187	LOC643355	Homo sapiens uncharacterized LOC643355 (LOC643355), mRNA.	-0.36379470066383207	No	No	No
EPB41L1	184.48017	196.2379	191.66901	166.85139	181.0802	189.2009	210.88463	198.58777	190.87741	160.66722	176.92307	184.25145	171.17646	171.71598	186.80984	177.90445	197.78548	180.49486	171.17074	160.04366	149.49526	173.00913	168.65644	125.5894	148.354	169.05217	189.06323	63.99128	116.22745	EPB41L1	Homo sapiens erythrocyte membrane protein band 4.1-like 1 (EPB41L1), transcript variant 2, mRNA.,Homo sapiens erythrocyte membrane protein band 4.1-like 1 (EPB41L1), transcript variant 3, mRNA.,	-0.3998734043309091	No	Yes	No
PPCDC	4.51239	4.09872	4.39414	10.90957	5.00262	4.28627	5.40953	6.64754	5.05317	3.62969	4.10669	4.21923	3.91442	5.37613	7.06037	4.54872	6.70968	5.39853	4.40406	5.24825	4.70606	5.8966	4.43114	4.91238	5.39659	7.1142	5.82057	3.83024	7.77079	PPCDC	Homo sapiens phosphopantothenoylcysteine decarboxylase (PPCDC), mRNA.	-0.03758927101372645	No	No	No
EPB41L3	150.51336	174.49516	177.90579	105.49208	138.86532	177.59143	138.15071	143.63696	149.67225	127.35075	148.73365	157.67751	130.70924	125.74267	123.10061	112.9054	96.4212	127.36705	151.05108	119.59231	145.76199	145.64716	124.89404	106.22355	129.04523	170.144	181.52505	118.52763	138.88896	EPB41L3	Homo sapiens erythrocyte membrane protein band 4.1-like 3 (EPB41L3), mRNA.,	-0.3988143551640458	No	Yes	No
EPB41L2	132.01642	97.14196	84.83074	116.44059	136.1319	102.74712	148.93848	150.22085	128.88577	119.02969	107.39836	100.37435	113.30277	106.87846	130.54919	122.44433	91.95876	119.24284	99.90975	131.41944	108.60418	125.60868	117.3789	121.39203	82.6121	101.57788	86.00706	94.30547	102.18592	EPB41L2	Homo sapiens erythrocyte membrane protein band 4.1-like 2 (EPB41L2), transcript variant 3, mRNA.	-0.24992920173882527	No	Yes	No
EPB41L5	30.21068	33.14409	28.19999	22.34919	37.22465	33.43787	28.62836	28.84847	39.45882	33.51153	29.30574	37.65695	30.66451	41.90075	32.74143	28.05217	21.91549	26.23835	37.84208	31.52887	32.86844	33.97717	36.80217	41.48736	42.60097	37.91243	42.5171	59.17836	50.66587	EPB41L5	Homo sapiens erythrocyte membrane protein band 4.1 like 5 (EPB41L5), transcript variant 1, mRNA.,	0.3581072492759657	No	No	No
ACSS3	12.63391	8.68548	6.37312	9.36598	20.46509	8.19801	15.55255	14.02081	18.84234	17.7578	11.99144	16.79297	18.40251	19.08802	13.69284	15.53012	13.34715	19.66896	15.96857	28.89888	13.22229	9.0963	20.54075	29.14481	18.74767	14.55287	8.90617	16.77208	24.18722	ACSS3	Homo sapiens acyl-CoA synthetase short-chain family member 3 (ACSS3), mRNA.,	0.48601148693688634	No	No	No
ACSS2	17.83326	22.161	20.6355	59.54911	23.36821	18.91513	17.45752	16.74455	20.57848	22.36617	19.97175	27.20238	16.78541	18.98661	24.12654	26.42331	15.22236	19.24267	19.55481	23.60286	24.59374	29.39769	20.40579	21.19983	22.13393	25.01357	23.7692	16.35727	26.33204	ACSS2	Homo sapiens acyl-CoA synthetase short-chain family member 2 (ACSS2), transcript variant 3, mRNA.	-0.05926060005183351	No	No	No
ACSS1	37.8839	34.22792	14.69442	72.33694	66.95926	26.00117	60.82591	73.86348	50.93288	19.64398	38.67034	57.97851	60.33701	41.20988	51.99318	28.88674	56.65818	59.22004	47.09013	68.25943	51.50539	41.06386	24.13395	32.49464	26.98711	26.66092	29.71509	21.5575	40.34264	ACSS1	Homo sapiens acyl-CoA synthetase short-chain family member 1 (ACSS1), nuclear gene encoding mitochondrial protein, transcript variant 2, mRNA.	-0.10433213684722722	No	No	No
KIDINS220	93.99586	104.20959	91.89791	85.4062	96.31507	96.6728	89.20538	72.709	102.37511	92.96882	94.92341	89.79564	104.30838	85.92041	85.1051	79.93737	80.083	82.61532	98.16292	93.97147	87.44724	108.67348	94.8655	95.32923	88.56508	102.60898	96.90861	91.75838	103.17882	KIDINS220	Homo sapiens kinase D-interacting substrate, 220kDa (KIDINS220), mRNA.,	0.02286471605757636	No	Yes	No
PUDP	8.22503	11.77286	15.91381	14.09564	12.3217	13.77828	13.25212	8.38211	11.34843	8.92986	17.72393	11.9176	6.43223	8.42035	13.2204	9.49754	13.57034	8.74712	11.75352	12.49674	11.07828	14.90922	10.79611	6.26603	13.71097	13.58967	13.57244	10.33443	15.71012	HDHD1	Homo sapiens haloacid dehalogenase-like hydrolase domain containing 1 (HDHD1), transcript variant 1, mRNA.	-0.17740937034384477	No	No	No
RUNDC3A	313.49613	330.00452	344.60603	257.71598	295.01636	328.51629	322.75031	343.9788	372.96863	268.64682	385.56069	343.99704	288.78919	341.92014	390.1074	349.78215	287.56802	372.98651	310.85254	259.55219	236.80192	264.94643	316.11707	206.25354	256.14393	198.151	260.44664	141.02325	177.56555	RUNDC3A	Homo sapiens RUN domain containing 3A (RUNDC3A), transcript variant 3, mRNA.	-0.2906681410630448	No	No	No
DFNA5	23.73633	17.76919	20.17804	18.8186	13.6178	21.85885	21.11762	17.97538	14.40765	11.8911	12.24345	21.855	23.25208	15.50933	19.17133	14.15487	21.24103	19.99718	24.46045	12.28156	12.71949	16.22212	16.76961	13.06014	18.13388	19.17574	27.35775	22.14974	21.53373	DFNA5	Homo sapiens deafness, autosomal dominant 5 (DFNA5), transcript variant 1, mRNA.	-0.11351305924212689	No	No	No
MAGEH1	67.48258	64.48856	65.89849	50.42667	46.43797	62.37209	40.16306	42.21659	55.57191	64.21056	70.11371	59.65661	65.31095	62.21678	58.83977	59.52523	51.28584	61.84403	70.84851	48.20114	70.9966	70.27999	54.05424	46.79022	78.5118	68.37328	73.74524	61.85929	88.80875	MAGEH1	Homo sapiens melanoma antigen family H, 1 (MAGEH1), mRNA.	0.3673813865459436	No	No	No
WNT3	9.56564	5.89776	10.30385	4.95653	5.96691	10.21148	7.31109	6.18815	7.88672	6.66815	8.4794	8.83111	11.13913	7.96824	9.10154	8.9332	9.30164	8.25094	7.17564	5.54269	7.58769	6.10667	7.21743	6.64213	9.55297	6.72917	9.91334	6.1928	6.51845	WNT3	Homo sapiens wingless-type MMTV integration site family, member 3 (WNT3), mRNA.	0.15004758786108438	No	No	No
WNT2	2.55241	1.37535	2.47158	0.47126	1.54002	4.376	1.34375	1.00442	2.85129	1.10823	4.27207	2.01344	1.488	2.15762	2.81446	2.32182	1.91872	2.64268	2.35431	1.00352	1.74015	1.14617	1.98355	0.66792	2.6886	0.73368	1.81032	2.8676	1.67733	WNT2	Homo sapiens wingless-type MMTV integration site family member 2 (WNT2), transcript variant 1, mRNA.	0.1096122277567919	No	No	No
LRRN4	0.63296	0.35122	0.46349	0.4279	0.56539	0.5506	0.72777	0.48795	0.35161	0.34988	0.49971	0.64282	0.24168	0.42211	0.40034	0.57	0.76138	0.27145	0.5946	0.48749	0.2712	0.47077	0.16268	0.15751	0.47769	0.10096	0.40763	0.30061	0.51425	LRRN4	Homo sapiens leucine rich repeat neuronal 4 (LRRN4), mRNA.,	-0.37970449593242217	No	No	No
LRRN2	28.08577	30.66024	34.63196	33.88436	24.34056	28.35587	33.98942	32.83702	32.78196	22.39365	39.13167	33.5594	26.56197	30.33115	34.98379	34.11259	35.19667	34.80027	31.27789	25.35862	24.59814	26.88409	27.20374	18.51284	29.71558	18.15739	33.89374	24.61466	26.28374	LRRN2	Homo sapiens leucine rich repeat neuronal 2 (LRRN2), transcript variant 1, mRNA.	-0.18535268199723293	No	No	No
LRRN1	28.41376	22.39305	25.49523	10.63682	27.0925	32.85959	23.49963	21.28202	32.42508	20.62007	32.11848	30.87199	21.39817	20.47915	22.49398	16.18739	21.93377	23.72071	28.09824	24.17653	20.30574	21.75097	22.87427	19.22104	26.20939	19.30318	24.76319	28.47	24.76361	LRRN1	Homo sapiens leucine rich repeat neuronal 1 (LRRN1), mRNA.,	-0.04229312795545861	No	Yes	No
WNT4	1.39275	0.96801	1.24465	1.66289	0.88415	1.93111	0.89837	0.8321	1.44032	1.10627	1.40656	1.14731	1.00921	1.35983	1.40099	1.6468	1.96677	2.25239	0.83528	0.9998	0.85712	1.36035	1.11288	1.16149	1.85436	1.04526	1.8329	1.56721	1.85638	WNT4	Homo sapiens wingless-type MMTV integration site family, member 4 (WNT4), mRNA.,	0.2788590195455189	No	Yes	No
LOC101927305	7.69037	2.59686	1.3207	4.29794	4.07053	2.81215	7.46258	6.52844	5.11959	4.59494	9.51115	5.99184	3.18629	6.19989	13.46772	12.5007	4.43536	5.15446	8.72902	8.50753	10.54675	5.35867	5.11009	4.46131	2.73108	4.79184	2.59876	4.26916	2.06562	n/a	n/a	0.224957929071854	No	No	No
RNF175	30.93714	31.65051	34.55062	20.16252	20.54845	37.62071	23.84845	24.06338	31.50749	24.15437	31.09885	30.27504	25.24288	25.7284	25.42434	26.07808	20.78045	25.85286	33.89539	18.19924	27.59655	27.31984	31.46174	14.91164	26.32055	19.91353	26.97015	26.31833	23.39721	RNF175	Homo sapiens ring finger protein 175 (RNF175), mRNA.	-0.18923141993097523	No	No	No
RNF170	28.29914	26.58261	24.53136	14.2208	21.84417	26.87367	17.64318	18.21174	25.48111	21.67689	23.68218	26.0931	27.14293	25.19816	19.58819	19.09989	15.40663	22.25815	29.15941	23.48315	30.91012	28.23148	23.59353	33.07862	24.91539	27.47736	26.4368	24.97458	29.70319	RNF170	Homo sapiens ring finger protein 170 (RNF170), transcript variant 3, mRNA.,Homo sapiens ring finger protein 170 (RNF170), transcript variant 2, mRNA.,	0.21723008349263517	No	No	No
ASAP1-IT2	8.02525	8.51021	9.13701	8.75892	7.37861	7.44326	7.71176	11.1342	8.42749	10.08266	8.01495	10.6132	9.4843	7.74776	8.87724	7.6294	5.98312	9.0486	8.52624	9.44351	9.06755	9.24086	8.13188	10.02595	6.74982	8.61716	6.39577	4.83612	3.61544	LOC100507117	Homo sapiens uncharacterized LOC100507117 (LOC100507117), non-coding RNA.	-0.1998719916777571	No	No	No
ASAP1-IT1	8.81496	9.09627	9.35145	7.39521	6.94999	6.46008	8.15822	8.33101	5.54638	7.45974	7.6173	5.05776	4.20478	5.29785	5.51072	5.20569	4.03478	5.57913	7.03704	6.18336	4.66184	5.5699	5.07734	6.09401	3.50992	6.11576	5.58662	5.53039	3.36671	ASAP1-IT1	Homo sapiens ASAP1 intronic transcript 1 (non-protein coding) (ASAP1-IT1), non-coding RNA.	-0.7490794975562605	No	No	No
PCNA	22.41136	23.31161	17.44714	20.04646	27.48092	22.60641	14.56751	15.38286	22.58522	16.1565	21.58529	16.26698	16.60862	24.78568	20.9273	23.26909	25.25074	16.20675	21.60286	25.16172	24.58931	25.68035	19.71289	25.93803	31.33939	35.0587	27.95284	30.31475	42.02346	PCNA	Homo sapiens proliferating cell nuclear antigen (PCNA), transcript variant 1, mRNA.	0.3054873359422766	No	No	No
ZBTB7A	66.50695	65.14277	58.99265	64.41886	56.31692	62.38349	66.36942	87.70594	63.18108	50.848	61.63859	64.05575	49.6771	70.19313	68.71713	75.95789	58.52136	66.30889	55.93036	60.42021	50.32105	52.85833	52.22952	41.21375	47.5998	47.95695	61.58182	20.40644	44.62905	ZBTB7A	Homo sapiens zinc finger and BTB domain containing 7A (ZBTB7A), mRNA.,	-0.398385425809464	No	No	No
ZBTB7C	7.31704	6.99856	9.257	5.10788	6.23194	9.46648	7.28631	7.18823	8.00649	5.45673	8.59743	8.15879	6.37527	6.40417	10.00283	6.65471	12.10008	8.02337	6.47123	6.00798	4.70642	5.02024	6.74907	6.05976	5.93042	4.26843	9.27855	4.63379	5.03641	ZBTB7C	Homo sapiens zinc finger and BTB domain containing 7C (ZBTB7C), mRNA.,	-0.18666359805936747	No	No	No
ZBTB7B	7.82619	6.10004	6.90591	24.53444	7.06116	6.48416	5.74248	7.5933	9.03557	10.56957	8.13248	8.96313	6.57721	9.33931	9.27583	14.55226	12.45913	12.48584	7.51345	10.23213	8.57631	12.03455	12.81061	8.70789	9.62082	9.13487	9.24722	5.80817	13.73723	ZBTB7B	Homo sapiens zinc finger and BTB domain containing 7B (ZBTB7B), transcript variant 3, mRNA.	0.32454593187308456	No	No	No
PCNP	131.34291	142.97604	124.87728	56.88142	122.54107	129.60083	93.89346	82.7412	122.61747	122.97996	112.48867	111.4285	137.56292	102.24054	63.7038	66.471	63.29599	76.24037	127.53375	118.51071	141.91769	119.55779	111.92128	150.82777	133.28794	162.96284	127.7491	163.08042	125.44952	PCNP	Homo sapiens PEST proteolytic signal containing nuclear protein (PCNP), mRNA.	0.025904392409961476	No	Yes	No
PCNT	37.13814	37.20678	38.06658	63.19084	46.51009	35.49924	70.83498	83.62638	32.20723	48.75823	31.64998	32.19303	37.65919	36.75488	47.42888	60.94772	57.41715	46.25427	33.22579	53.06267	31.08163	25.99393	46.20982	29.2076	28.52848	26.27436	28.03167	19.32637	13.51861	PCNT	Homo sapiens pericentrin (PCNT), mRNA.,	-0.39391411030756324	No	Yes	No
UTY	24.67119	25.96585	2.88234	4.87509	36.54834	2.79444	4.5783	23.29885	30.43564	4.05728	3.83603	4.66721	33.8836	24.39744	3.10656	23.66468	3.36376	23.83829	4.27788	3.50161	38.08432	4.59065	4.29212	33.57503	2.9564	3.99598	3.79623	37.52413	27.91554	UTY	Homo sapiens ubiquitously transcribed tetratricopeptide repeat containing, Y-linked (UTY), transcript variant 19, mRNA.,Homo sapiens ubiquitously transcribed tetratricopeptide repeat containing, Y-linked (UTY), transcript variant 2, mRNA.,	0.04756869777948493	No	No	No
PCAT1	4.10633	4.64068	5.45549	6.23083	4.55866	4.09044	6.41616	6.54911	5.47186	5.86636	5.68868	5.03354	5.59336	4.647	4.16584	5.58083	4.51855	5.62087	4.99203	5.87529	4.25574	4.87497	5.87293	5.48529	4.64876	4.98547	4.52568	6.29396	3.95024	PCAT1	Homo sapiens prostate cancer associated transcript 1 (non-protein coding) (PCAT1), non-coding RNA.	-0.035866891567388204	No	No	No
PACRG	10.74234	9.04952	12.85606	10.38194	8.92877	10.38399	11.91894	11.93629	12.93953	11.40089	13.20176	12.67699	11.54688	13.09562	9.1807	11.64777	9.33919	12.24732	12.05921	10.74048	12.71584	12.7105	10.77078	7.28386	13.9625	11.25284	12.10854	15.60698	11.88592	PACRG	Homo sapiens PARK2 co-regulated (PACRG), transcript variant 2, mRNA.	0.2365914960317412	No	No	No
PCAT7	21.71822	12.81319	11.13521	30.68505	11.98384	17.15723	30.08597	34.67022	27.46068	34.11671	32.38414	33.78784	39.69571	33.10016	27.58656	37.54635	34.96364	39.38596	32.868	27.88255	29.46282	21.89459	27.23791	31.20188	16.40688	19.35438	18.8217	18.12189	12.04221	n/a	n/a	0.4064413371556291	No	No	No
PCAT6	2.46989	1.85789	3.48974	1.67202	1.7922	1.85462	3.34323	4.57135	2.05669	2.85336	2.93386	4.44479	2.93378	4.17648	2.72007	3.20938	3.97367	2.96167	4.8054	4.33888	2.66243	2.91365	2.055	2.09267	2.78418	3.7815	2.97541	0.91078	2.19098	KDM5B-AS1	Homo sapiens KDM5B antisense RNA 1 (head to head) (KDM5B-AS1), transcript variant 2, non-coding RNA.	0.09638509495762983	No	No	No
DNPH1	39.37783	19.55494	28.91305	64.9956	27.12005	25.52879	50.61206	55.44293	33.03683	37.96799	49.03692	34.26405	38.23988	52.73117	49.95613	56.41976	51.58541	49.30392	37.51804	35.54422	34.35993	33.56249	38.04087	24.39566	34.01484	27.92109	33.56729	32.27377	34.33414	DNPH1	Homo sapiens 2'-deoxynucleoside 5'-phosphate N-hydrolase 1 (DNPH1), transcript variant 2, mRNA.	0.15167764083012655	No	No	No
UFD1L	13.5468	17.9095	15.34288	17.88542	15.43498	15.83392	12.08096	15.16805	12.73879	17.28955	14.42327	16.28742	17.67135	16.47243	16.97813	16.34738	30.53344	15.36662	14.10907	20.67517	11.92209	18.79401	13.7591	20.29875	20.25664	24.39359	15.99661	21.02945	25.4869	UFD1L	Homo sapiens ubiquitin fusion degradation 1 like (yeast) (UFD1L), transcript variant 2, mRNA.,Homo sapiens ubiquitin fusion degradation 1 like (yeast) (UFD1L), transcript variant 1, mRNA.,	0.33672450572983803	No	No	No
ILF3	68.95504	64.18003	63.1719	105.49272	67.74936	65.566	84.1078	83.19841	69.78959	85.86213	74.15532	72.63716	79.34556	76.72369	84.79643	91.28327	121.28162	89.02936	67.22375	79.21927	67.31687	77.03495	75.61681	72.3277	71.89558	75.35808	73.43916	56.48091	56.07667	ILF3	Homo sapiens interleukin enhancer binding factor 3, 90kDa (ILF3), transcript variant 5, mRNA.	0.1252111946107053	No	No	No
ILF2	52.21409	50.10806	52.88047	50.92629	51.68936	56.34726	34.73512	37.9574	53.35531	67.66714	54.66313	50.49135	51.97249	50.79864	51.42956	50.71285	54.07365	54.78351	55.10566	43.82346	48.21188	58.87426	51.39504	61.63605	64.81441	65.54592	62.69797	86.98545	79.72277	ILF2	Homo sapiens interleukin enhancer binding factor 2 (ILF2), transcript variant 2, mRNA.	0.4999817961591781	No	Yes	No
GOLGA2P10	3.00429	4.6941	3.71283	4.62956	5.99373	5.7671	5.85799	8.61956	7.31964	2.82851	6.60128	7.57882	5.40956	7.9807	10.62728	9.38079	8.18941	11.04063	5.72154	5.37166	6.6255	6.79529	7.20868	4.80313	3.43526	3.20968	3.31459	3.03001	4.703	LOC80154	Homo sapiens golgin A2 pseudogene (LOC80154), transcript variant 1, non-coding RNA.,	0.16651595071566197	No	No	No
BOK	10.55449	15.06156	12.35429	193.94125	19.96376	13.91219	13.29438	18.03454	10.87482	19.40794	14.28056	17.36216	18.44998	11.07484	28.83384	20.44524	15.88636	21.40682	12.30256	31.80333	40.94523	68.20722	18.43264	38.94826	25.01966	36.47386	35.94885	19.61272	76.27107	BOK	Homo sapiens BCL2-related ovarian killer (BOK), mRNA.	0.1509692538447157	No	No	No
BOC	7.58631	7.91168	9.8505	10.20153	11.67848	7.0122	11.82032	13.15178	7.87481	5.92677	4.68872	8.94871	10.43751	9.50202	19.00816	10.46101	22.88999	17.64844	5.47805	15.35686	8.45969	6.02885	13.26804	16.88094	10.58678	14.27423	9.02489	10.85631	12.99057	BOC	Homo sapiens BOC cell adhesion associated, oncogene regulated (BOC), mRNA.,	0.1772764031307119	No	Yes	No
DENND2C	1.20255	1.37414	2.72147	1.94838	2.19642	2.94893	2.68569	1.94495	2.68384	2.56893	2.11765	2.32417	1.93435	2.32881	2.68861	1.63184	2.42862	2.7614	2.20264	1.7484	1.70424	2.21348	2.62166	2.48677	3.59783	2.22043	3.44478	3.60692	3.18695	DENND2C	Homo sapiens DENN/MADD domain containing 2C (DENND2C), transcript variant 1, mRNA.,	0.35475980482434516	No	No	No
DENND2A	25.31875	24.20326	24.74843	62.17195	32.03011	25.91064	42.77835	35.61061	28.76207	35.90111	30.39501	32.75898	33.51011	37.51725	36.57322	38.97303	42.98496	39.30396	28.31645	37.73094	32.04296	31.94191	36.19148	33.97021	28.86189	30.93793	27.53009	25.18846	25.48841	DENND2A	Homo sapiens DENN/MADD domain containing 2A (DENND2A), mRNA.,	0.08882300691501402	No	No	No
LOC100133920	0.55314	0.68921	0.36702	0.5629	0.47488	0.49964	0.34789	0.63113	0.51332	0.82794	0.26376	0.43074	0.46556	0.52428	0.18031	1.1116	0.89898	0.78615	0.44423	0.70433	0.72287	0.79302	0.68869	0.50306	0.54167	0.72659	0.41073	1.04802	0.17091	LOC100133920	Homo sapiens uncharacterized LOC100133920 (LOC100133920), non-coding RNA.	0.15713200500209243	No	No	No
DENND2D	1.03717	1.24861	1.10606	1.576	0.892	1.17946	0.82466	0.65278	1.11712	1.33343	0.87013	0.72173	0.70792	1.77295	1.78303	1.40004	1.56706	1.26928	1.10386	1.02092	1.17585	0.77352	1.77973	2.71718	0.96149	1.64462	0.89656	1.60888	1.99724	DENND2D	Homo sapiens DENN/MADD domain containing 2D (DENND2D), transcript variant 1, mRNA.	0.3427884989940319	No	No	No
GAGE1	1.46719	1.29153	1.54523	1.00441	1.46689	1.12455	2.1689	1.16415	1.2069	1.25228	1.51214	1.65084	1.5345	1.02698	0.99634	1.33893	1.17596	1.18987	1.30561	1.04988	1.41471	1.3322	1.44954	1.44498	1.37265	1.23104	1.1919	1.30534	0.96828	GAGE4,GAGE12D,GAGE1	Homo sapiens G antigen 4 (GAGE4), mRNA.,Homo sapiens G antigen 12D (GAGE12D), mRNA.,Homo sapiens G antigen 1 (GAGE1), transcript variant 2, mRNA.,	-0.18519596303640143	No	No	No
PPT1	96.58555	89.15266	86.28361	51.77175	86.99801	96.24892	55.21304	50.95437	87.1986	81.83827	86.20626	83.61077	84.55634	77.48934	67.17694	74.08397	59.87074	83.31845	91.27222	74.29431	86.59531	97.71539	80.78269	85.12275	97.02722	99.72553	86.76294	130.32865	139.36874	PPT1	Homo sapiens palmitoyl-protein thioesterase 1 (PPT1), transcript variant 2, mRNA.	0.2954243960635833	No	Yes	No
PPT2	18.29048	16.83028	18.27685	17.87827	16.73963	15.23469	17.63227	17.36178	19.5174	16.53192	23.17319	15.14704	18.04954	20.33349	24.24975	23.38145	22.099	20.36955	16.97817	20.34072	14.82264	17.37057	19.00598	16.23647	20.4955	15.30322	18.57796	17.36082	18.79084	PPT2	Homo sapiens palmitoyl-protein thioesterase 2 (PPT2), transcript variant 2, mRNA.,	0.28393240742738035	No	No	No
INPP4B	17.42298	18.73208	17.72808	11.62794	13.80106	20.82524	18.71452	13.17352	18.85548	11.32433	14.16843	15.08234	14.93241	15.18784	15.21155	10.19716	11.35527	15.40164	16.09061	14.7702	16.94723	12.70419	15.01872	13.81645	17.194	14.23512	19.32659	20.55531	14.93117	INPP4B	Homo sapiens inositol polyphosphate-4-phosphatase, type II, 105kDa (INPP4B), transcript variant 2, mRNA.	-0.25794027317744517	No	No	No
INPP4A	100.49019	105.69745	117.71625	90.035	93.1463	109.55236	117.31658	91.63911	121.24438	100.09627	117.01947	112.579	105.71164	103.15535	113.14728	118.54933	116.59925	114.48894	101.09303	83.41186	95.25944	100.88327	111.61241	79.42191	98.2388	79.0046	103.19187	86.51596	68.39549	INPP4A	Homo sapiens inositol polyphosphate-4-phosphatase, type I, 107kDa (INPP4A), transcript variant d, mRNA.	-0.08059926283729593	No	No	No
SAFB	60.21309	63.35333	52.74275	87.1349	52.50358	56.97193	72.25532	106.43017	59.9579	76.04018	66.49817	77.09958	79.49356	71.32214	75.31614	85.96889	84.88256	92.13408	57.0011	76.0616	64.22693	68.68381	67.41356	63.49588	38.89834	40.67535	41.53579	38.26324	27.4822	SAFB	Homo sapiens scaffold attachment factor B (SAFB), transcript variant 1, mRNA.	-0.12334254125852513	No	Yes	No
TRNP1	33.55239	32.46124	34.46989	29.26949	29.03196	31.24169	38.49784	37.59259	43.89888	34.0732	44.43999	40.80346	34.63718	46.93677	55.05041	58.73956	29.79684	44.57232	44.08562	29.74561	39.35257	36.98478	40.91484	24.03345	45.07031	28.21983	40.83419	40.74548	39.68085	TRNP1	Homo sapiens TMF1-regulated nuclear protein 1 (TRNP1), mRNA.,	0.3884256962578181	No	No	No
C20orf27	25.81813	29.60626	27.6478	43.42556	23.32164	30.2076	31.00801	37.79614	29.97564	24.6911	37.73229	30.5615	21.09295	37.99688	40.6429	38.6495	59.94629	36.48339	26.48714	23.84426	18.32547	23.86049	29.27078	27.33886	32.60675	21.97159	33.29566	31.84991	31.59792	C20orf27	Homo sapiens chromosome 20 open reading frame 27 (C20orf27), transcript variant 1, mRNA.	0.06794294609826898	No	No	No
PPP1R26	22.60026	21.58085	22.44239	26.95286	18.1047	22.90309	26.78092	32.96387	23.42031	22.41166	25.38997	26.79289	24.6376	28.237	28.94891	34.83499	53.2466	33.86639	24.68776	21.13093	20.70425	20.75641	24.44797	17.51277	26.10648	19.02819	23.0443	11.26539	15.54007	PPP1R26	Homo sapiens protein phosphatase 1, regulatory subunit 26 (PPP1R26), mRNA.,	0.03316958198906886	No	No	No
PPP1R21	51.6716	56.75725	56.22123	49.71589	52.47689	57.08459	48.0965	46.30606	47.02114	55.6044	52.66103	49.91188	50.25434	44.51145	41.46542	41.36798	29.98834	47.59602	52.73873	54.14793	57.12861	54.87618	54.26046	44.10206	49.81193	45.16989	50.48078	44.89478	38.44277	PPP1R21	Homo sapiens protein phosphatase 1, regulatory subunit 21 (PPP1R21), transcript variant 4, non-coding RNA.,Homo sapiens protein phosphatase 1, regulatory subunit 21 (PPP1R21), transcript variant 1, mRNA.,	-0.41418525330663003	No	Yes	No
NGLY1	24.00558	22.75193	23.48063	15.9372	21.89329	24.59683	15.38417	19.46493	23.11832	20.90747	26.76616	21.08689	19.38388	23.19151	18.63281	23.46543	18.07603	18.13262	23.16882	18.89737	21.5252	24.76838	18.99243	23.53154	22.2156	21.57593	23.4309	22.99871	22.32281	NGLY1	Homo sapiens N-glycanase 1 (NGLY1), transcript variant 2, mRNA.	0.09279102073936381	No	No	No
ZCCHC24	37.22145	37.74859	27.09569	191.04761	76.54836	27.7903	62.44967	49.34086	49.64465	51.01071	30.38787	39.86636	38.5064	54.74813	55.14669	47.83781	42.21887	43.37241	39.81447	79.6708	61.02338	68.57885	53.99584	80.91178	52.15159	84.24439	45.7789	23.64808	93.44492	ZCCHC24	Homo sapiens zinc finger, CCHC domain containing 24 (ZCCHC24), mRNA.,	0.018314659066966325	No	No	No
LMX1B	2.01312	1.75219	2.08064	2.06202	1.57528	1.5022	2.69035	2.57615	1.7599	2.56228	1.97148	2.1991	1.94377	2.02082	1.97926	2.21457	2.22139	1.74383	2.47355	2.26705	2.28063	2.01817	2.37901	1.96885	1.52554	1.96208	1.7783	1.64842	0.96846	LMX1B	Homo sapiens LIM homeobox transcription factor 1, beta (LMX1B), transcript variant 3, mRNA.	-0.07369898216470488	No	No	No
ABCE1	28.23039	31.9845	34.3646	15.98072	28.87945	32.87672	19.45583	15.59235	30.18557	34.1663	29.25998	27.334	26.69764	24.70235	18.31328	18.59061	15.11024	18.8683	29.88159	22.48307	33.86936	32.91744	26.05479	35.615	36.83536	42.30423	34.73913	61.53199	53.32254	ABCE1	Homo sapiens ATP-binding cassette, sub-family E (OABP), member 1 (ABCE1), transcript variant 1, mRNA.,	0.19775577926940135	No	No	No
KCP	2.86326	2.41921	2.94678	4.17901	2.6956	1.80701	2.87677	3.24737	2.36395	3.00362	2.67677	2.87396	2.78503	2.05276	2.99095	2.20012	2.87555	2.23218	2.60552	2.43015	2.36862	2.26814	1.71365	2.6868	1.77316	2.28051	2.08292	1.76607	1.40873	KCP	Homo sapiens kielin/chordin-like protein (KCP), transcript variant 1, mRNA.	-0.3970742329236121	No	No	No
CNR1	77.99565	54.19231	60.34412	21.40272	42.43845	74.39244	70.39142	29.32146	52.38443	42.88608	61.65611	40.46627	52.44203	68.6595	45.32565	48.16499	30.8339	54.35841	60.15894	45.45642	76.88206	45.65122	90.22605	22.51217	59.35898	27.88369	69.36659	58.78775	45.5846	CNR1	Homo sapiens cannabinoid receptor 1 (brain) (CNR1), transcript variant 5, mRNA.	-0.03826656167882534	No	Yes	No
GNL3L	26.1476	21.75386	23.69375	26.58948	23.94578	20.59771	24.09299	22.13714	22.62003	24.30716	23.23869	22.66461	25.8088	25.04366	23.9427	23.10503	20.72498	21.52807	23.71029	24.45593	27.93192	21.80532	20.85258	22.64457	18.41534	20.92618	20.62827	15.8472	16.83252	GNL3L	Homo sapiens guanine nucleotide binding protein-like 3 (nucleolar)-like (GNL3L), transcript variant 1, mRNA.	-0.2960071588243114	No	No	No
LOC606724	8.35515	4.89253	7.86196	8.12264	2.49175	5.7062	5.70291	9.31335	3.40116	5.54767	5.38826	2.04276	3.78369	6.26179	7.89484	6.98421	14.00267	4.32324	5.04985	4.16313	2.70902	4.14446	4.05696	2.24898	4.54914	3.25994	3.81553	3.16366	3.12052	LOC606724	Homo sapiens coronin, actin binding protein, 1A pseudogene (LOC606724), non-coding RNA.,	-0.31139931679256466	No	No	No
OTULIN	8.74538	9.37727	9.07421	10.17721	9.904	9.12515	8.7906	8.84558	7.73581	9.62374	9.32177	7.88009	8.68796	9.12969	8.27975	9.96992	8.09604	8.64939	8.41337	9.7445	9.31055	8.97311	8.8284	9.88232	9.49419	9.37631	8.88461	11.3283	9.89757	FAM105B	Homo sapiens family with sequence similarity 105, member B (FAM105B), mRNA.	-0.05088307784074003	No	No	No
RABEP1	87.55727	83.91541	81.60732	64.4769	73.48322	85.56155	75.02057	84.60472	90.90206	80.14662	82.06006	80.91386	74.61022	73.63579	69.00825	64.29533	56.25097	75.66516	83.91686	80.42101	84.01842	88.63323	70.52303	68.18113	67.89191	74.89606	77.4332	77.13553	87.72196	RABEP1	Homo sapiens rabaptin, RAB GTPase binding effector protein 1 (RABEP1), transcript variant 2, mRNA.,	-0.2845355071341591	No	No	No
TGS1	12.8012	14.98512	14.51512	12.62192	15.89755	14.17661	15.9427	14.97791	12.81159	15.03931	13.49757	12.40714	12.05998	12.88372	12.81666	11.751	11.50472	10.75667	12.96668	12.55151	13.61332	12.63806	11.80454	13.77624	13.34451	12.40212	12.92572	20.7475	15.29414	TGS1	Homo sapiens trimethylguanosine synthase 1 (TGS1), mRNA.	-0.31678625648682907	No	No	No
ANKS1B	153.51607	159.7779	164.77557	112.16822	158.69276	165.37711	171.758	143.51445	125.36939	152.89708	128.41625	139.42165	162.21171	135.06805	141.52172	124.78688	91.82114	117.12639	144.80981	156.85522	178.68878	165.53089	139.83852	150.08783	159.65837	159.52862	165.91378	130.0938	119.38124	ANKS1B	Homo sapiens ankyrin repeat and sterile alpha motif domain containing 1B (ANKS1B), transcript variant 1, mRNA.,	-0.3283570348125346	No	Yes	No
ANKS1A	27.93942	29.14712	27.58919	35.50346	29.5994	25.89991	31.83362	31.98984	22.53061	20.55733	19.87502	24.80176	21.3706	24.81017	26.97016	30.28037	27.3192	27.01817	20.90147	27.37497	20.99028	21.29222	24.91246	17.92878	23.61542	19.55541	22.23356	13.0184	17.3065	ANKS1A	Homo sapiens ankyrin repeat and sterile alpha motif domain containing 1A (ANKS1A), mRNA.	-0.6137797970649024	No	No	No
BMT2	16.21086	18.94984	16.34254	4.33541	14.97712	14.73064	10.76838	9.85662	15.61707	13.78104	15.30392	15.49557	14.54286	11.49558	8.45647	9.83294	7.48408	11.22863	17.53698	12.14069	17.59705	14.9843	15.78387	13.82698	19.91224	16.05872	15.92366	20.5888	19.89718	C7orf60	Homo sapiens chromosome 7 open reading frame 60 (C7orf60), mRNA.,	0.1351895291582917	No	No	No
CDIPT-AS1	1.41596	1.85275	2.46475	1.8318	1.71414	2.1224	3.02818	5.45288	3.0358	0.93191	3.10849	1.55451	1.90408	1.81935	2.71193	1.98857	2.95301	1.52581	1.59943	1.33429	2.21289	1.77441	2.54538	2.32942	2.13513	2.48952	2.67982	5.48804	5.07114	CDIPT-AS1	Homo sapiens CDIPT antisense RNA 1 (head to head) (CDIPT-AS1), transcript variant 2, non-coding RNA.	0.05394690869180728	No	No	No
ADAM10	34.55209	38.13573	34.5761	31.84675	41.72272	37.34141	31.62528	25.91237	41.58102	41.43795	37.25349	37.05488	37.52273	36.68684	29.61094	32.49077	25.16722	31.84553	44.37445	44.68187	55.80032	54.0088	42.85962	50.42706	50.08906	48.061	44.67952	70.47889	60.84453	ADAM10	Homo sapiens ADAM metallopeptidase domain 10 (ADAM10), mRNA.,	0.37176487023906846	No	Yes	No
ADAM11	59.59295	68.12253	68.37059	71.41154	50.16124	56.63606	67.28381	79.14282	63.88037	54.37616	63.33682	66.38454	46.63887	64.03081	70.57233	75.44168	58.34416	66.70521	58.13638	48.02748	48.98019	50.895	52.84022	42.92678	48.85956	33.4567	58.46116	24.43268	26.24208	ADAM11	Homo sapiens ADAM metallopeptidase domain 11 (ADAM11), mRNA.	-0.38742677052978153	No	Yes	No
ADAM12	1.07166	1.50595	2.03526	3.96546	1.5872	1.76577	1.5589	1.76986	2.72311	3.10278	1.35949	0.9759	1.83641	1.23778	3.33573	1.54868	3.12867	4.76931	0.99094	2.01241	1.70825	1.96157	2.19347	2.21546	1.10697	1.64339	1.15176	2.20443	1.50115	ADAM12	Homo sapiens ADAM metallopeptidase domain 12 (ADAM12), transcript variant 2, mRNA.,	0.11383038401116692	No	Yes	No
ADAM15	20.79906	20.53743	24.43963	66.66529	29.18717	21.48867	24.20322	25.44275	23.25982	27.36561	25.51387	23.04799	34.71682	35.0563	37.39607	28.60641	42.77667	39.87856	20.82048	32.01902	29.81756	27.53867	24.27309	27.07753	29.06197	28.62424	29.05448	14.92049	39.65175	ADAM15	Homo sapiens ADAM metallopeptidase domain 15 (ADAM15), transcript variant 10, non-coding RNA.	0.1601575967432304	No	Yes	No
ADAM17	26.4959	24.4717	24.15518	21.28953	25.77593	27.21382	33.33164	51.099	21.50826	25.29146	23.99191	28.42984	27.9936	20.44229	22.39179	24.75034	32.49014	24.80117	24.1649	22.68018	23.95408	23.24359	28.98777	29.88327	19.18353	22.6524	20.85534	30.68875	19.05953	ADAM17	Homo sapiens ADAM metallopeptidase domain 17 (ADAM17), mRNA.,	-0.26585034450618533	No	Yes	No
ADAM19	9.24977	11.38854	11.85194	12.08744	6.58494	11.51972	10.57682	9.54931	7.65055	8.13172	9.54633	9.50922	6.28588	7.1842	10.5393	6.55025	10.16604	8.64615	7.46761	5.60936	6.66843	5.9783	7.23905	5.37064	8.05342	6.94619	8.89063	11.10932	9.751	ADAM19	Homo sapiens ADAM metallopeptidase domain 19 (ADAM19), mRNA.,	-0.4500021595099416	No	No	No
MEPE	1.98352	5.11044	5.80276	1.85958	2.31362	4.04248	5.35735	3.17164	11.93052	7.66809	7.82738	9.96671	9.48572	4.94776	3.11657	5.89322	0.68942	4.25259	19.24922	6.04365	7.63446	8.10796	2.36686	0.76118	7.65374	7.43266	4.54677	12.39632	5.41086	MEPE	Homo sapiens matrix extracellular phosphoglycoprotein (MEPE), transcript variant 2, mRNA.	0.2061792468640566	No	Yes	No
HAGH	78.15175	76.50199	85.25945	109.37534	75.28528	74.55849	89.7072	89.96832	71.56224	70.87726	77.8408	81.89916	76.6161	84.79868	92.88059	104.95417	106.49904	92.45755	76.47112	82.76384	67.54683	90.24699	73.89678	65.31183	86.17242	74.64767	83.88383	47.96601	72.51404	HAGH	Homo sapiens hydroxyacylglutathione hydrolase (HAGH), transcript variant 2, mRNA.	-0.16363477833941906	No	Yes	No
GLYAT	2.80009	3.93236	3.77149	1.85746	2.95384	3.67688	1.82842	1.73933	3.32427	4.00356	2.38735	1.75336	2.95633	3.11095	1.78311	2.42885	1.21361	1.92148	2.6877	2.58378	4.20522	4.3702	2.86525	5.05719	4.0034	3.92974	2.77074	4.49794	2.97143	GLYAT	Homo sapiens glycine-N-acyltransferase (GLYAT), nuclear gene encoding mitochondrial protein, transcript variant 1, mRNA.	0.07954455692465481	No	No	No
OPALIN	21.0831	33.35794	14.41676	151.50172	22.04951	23.26865	19.872	13.75133	20.15425	30.44981	11.50714	11.4753	42.25682	11.27283	22.9994	7.91342	9.74845	14.9034	19.26498	34.56963	82.9582	99.77159	13.02463	109.73819	56.80516	199.22413	70.63505	23.57764	89.37938	OPALIN	Homo sapiens oligodendrocytic myelin paranodal and inner loop protein (OPALIN), transcript variant 1, mRNA.	0.08259300895890571	No	No	No
NEPRO	7.44212	9.11014	11.42093	6.51967	12.20942	9.92365	12.461	13.0796	12.15338	9.90819	13.30535	7.16526	12.62582	7.30859	5.40033	6.40699	8.71609	14.38784	13.36843	6.912	11.98864	8.77309	8.1056	17.07543	12.31447	14.45173	12.73273	19.85293	14.47063	C3orf17	Homo sapiens chromosome 3 open reading frame 17 (C3orf17), transcript variant 1, mRNA.,	0.13986217511369453	No	No	No
U2AF1L4	28.43249	27.20274	28.80732	38.25638	28.44841	27.17969	32.70418	31.79293	35.18501	34.25026	33.78019	29.5186	36.40991	30.30215	26.84745	31.14788	45.36675	31.61134	32.80977	23.39571	26.46011	33.96152	30.64408	29.04426	21.14526	25.03047	28.86115	28.10748	26.24977	U2AF1L4	Homo sapiens U2 small nuclear RNA auxiliary factor 1-like 4 (U2AF1L4), transcript variant 2, mRNA.,	0.059390102264584785	No	No	No
NDEL1	76.26798	70.76683	72.66755	43.90307	43.89283	73.13724	58.93641	68.04586	59.39303	59.92795	78.20004	63.63637	62.14926	59.04024	54.80696	63.00245	69.2574	71.92202	62.25183	47.37729	54.17988	55.93239	61.40805	42.7174	56.8644	59.22584	65.47466	63.20042	57.133	NDEL1	Homo sapiens nudE nuclear distribution E homolog (A. nidulans)-like 1 (NDEL1), transcript variant 2, mRNA.	-0.10437088641402646	No	No	No
MIR7851	30.65881	22.8643	26.61001	43.11147	36.73439	24.0389	50.43828	48.94236	50.79338	23.06032	26.4762	16.61923	47.12511	59.59093	35.04698	15.51385	10.46119	47.79091	33.9331	24.48234	54.60712	23.36733	60.65411	28.75778	31.14406	22.94721	14.74221	11.23708	7.01052	n/a	n/a	-0.20937556907334662	No	No	No
SHANK2	48.47872	45.90388	48.50645	29.02186	36.37759	49.0629	49.62591	54.47917	36.93874	39.08149	40.7353	38.77279	34.18564	43.19631	39.49327	46.3034	33.44241	39.53914	39.20643	34.45042	35.23526	28.51013	41.92479	31.47692	36.43402	25.42555	34.16796	38.03597	20.41683	SHANK2	Homo sapiens SH3 and multiple ankyrin repeat domains 2 (SHANK2), transcript variant 2, mRNA.,	-0.479586039071205	No	No	No
SHANK1	123.71448	110.13679	110.45315	115.92487	104.74407	109.88339	146.88578	175.87628	117.71659	106.81547	115.50814	127.29342	93.01952	155.98741	168.65342	173.57507	115.23473	135.08258	106.27414	111.7238	98.28847	80.74592	123.26614	62.96911	83.221	48.64754	86.14179	48.38906	59.9742	SHANK1	Homo sapiens SH3 and multiple ankyrin repeat domains 1 (SHANK1), mRNA.,	-0.30228797546041536	No	No	No
ADAM1A	7.24038	10.66147	10.08503	8.32523	11.02757	9.57273	8.95355	8.36418	9.34429	6.59407	5.66627	5.90429	8.56014	7.61046	10.89633	7.31323	5.62343	5.78668	7.48135	7.61671	5.91114	6.92805	6.9077	5.0886	4.84581	4.45279	7.22329	7.34322	4.28325	ADAM1A	Homo sapiens ADAM metallopeptidase domain 1A, pseudogene (ADAM1A), non-coding RNA.	-0.6206360260292049	No	No	No
PLAC8L1	5.85182	3.79443	4.52897	5.74039	5.12158	3.95077	4.63566	4.15061	1.31678	4.7599	1.93255	2.14938	2.54592	5.20767	2.79148	2.59537	3.86864	4.49389	5.61269	4.11019	5.04544	3.1087	3.90835	3.88256	2.7799	2.5312	3.90348	1.43568	5.45434	PLAC8L1	Homo sapiens PLAC8-like 1 (PLAC8L1), mRNA.	-0.39738823936323425	No	No	No
UCP2	6.66514	5.17049	2.89608	10.33961	6.87816	3.1724	3.16973	2.34976	8.43723	9.41133	7.06861	4.82436	3.90802	9.36797	8.14966	38.8915	10.14264	9.47609	4.59745	4.14391	5.187	7.87872	6.24637	10.19417	9.09148	13.2327	8.94173	13.9584	12.47563	UCP2	Homo sapiens uncoupling protein 2 (mitochondrial, proton carrier) (UCP2), nuclear gene encoding mitochondrial protein, mRNA.	0.5843878217813124	No	No	No
BRCAT107	1.94462	2.18145	2.01451	0.14212	1.48056	0.8955	0.49268	0.45711	1.98136	2.54633	1.17785	1.37119	1.63873	0.77563	0.93739	1.98936	0.16608	0.5971	1.82846	0.54045	0.82278	1.78215	1.97818	2.61726	2.96538	1.31999	2.37653	5.06976	3.33663	n/a	n/a	0.2611563687744188	No	No	No
FLT3LG	2.24949	1.77702	2.54693	6.98926	3.27731	1.78241	2.95287	3.217	2.30835	2.81639	3.17572	3.20078	2.94664	3.87825	4.42215	4.7932	6.29338	4.14162	2.87058	3.51352	2.00782	3.39321	3.22624	2.86931	3.10309	4.0461	3.17362	1.23993	3.25757	FLT3LG	Homo sapiens fms-related tyrosine kinase 3 ligand (FLT3LG), transcript variant 1, mRNA.	0.2044567078091278	No	No	No
PCSK2	60.42168	70.81498	71.20099	39.05364	51.36129	66.81948	53.67629	50.25489	69.37073	53.704	65.89704	57.56233	55.30529	54.23966	58.9818	51.13802	64.6121	65.65935	62.44385	44.27789	47.24398	47.704	50.96482	47.74886	62.31086	67.06397	70.24787	48.49807	50.66541	PCSK2	Homo sapiens proprotein convertase subtilisin/kexin type 2 (PCSK2), transcript variant 3, mRNA.	-0.05751828794356393	No	Yes	No
PCSK1	57.16257	82.13213	82.51147	40.58593	29.85421	50.67192	29.80831	42.98775	20.2208	42.83446	32.28849	29.58475	24.51371	35.25797	25.93023	26.59043	12.79596	20.59959	35.89147	16.94194	47.71811	34.76883	19.48151	17.73671	39.22265	40.30163	54.87289	118.87194	50.87597	PCSK1	Homo sapiens proprotein convertase subtilisin/kexin type 1 (PCSK1), transcript variant 2, mRNA.	-0.37272539656799925	No	Yes	No
PCSK6	12.25422	17.85549	13.5242	90.63116	19.07893	13.28704	14.07862	14.59015	11.28267	21.45844	14.68885	15.05927	14.13284	11.37376	11.72051	18.12247	15.50881	13.52908	12.37173	21.84539	44.55911	48.73995	19.94882	27.49848	14.97849	41.12032	26.96352	15.94676	43.82282	PCSK6	Homo sapiens proprotein convertase subtilisin/kexin type 6 (PCSK6), transcript variant 1, mRNA.,	0.07175258658407306	No	Yes	No
PCSK7	21.01191	20.92005	21.84436	46.64123	23.69191	21.2461	27.51623	33.31529	18.79969	24.4441	20.26144	21.01682	20.54254	23.90953	26.89641	28.16375	37.60039	22.27992	18.98345	22.38242	19.41752	21.67907	21.15745	22.45582	18.16033	19.30228	17.26103	17.53268	13.98726	PCSK7	Homo sapiens proprotein convertase subtilisin/kexin type 7 (PCSK7), mRNA.	-0.2987248830664527	No	No	No
PCSK4	4.48489	3.98898	4.32373	6.5953	3.65178	4.39374	6.01576	6.58517	3.63493	5.24761	4.14643	6.38006	4.69396	5.91795	5.66382	7.81398	10.30365	6.97532	4.6565	5.89756	3.34135	4.14437	5.45059	3.79225	5.42098	3.76111	4.41277	0.6323	2.23652	PCSK4	Homo sapiens proprotein convertase subtilisin/kexin type 4 (PCSK4), mRNA.	-0.09426361928080487	No	No	No
PCSK5	6.40921	6.8852	4.88687	8.18254	6.74528	5.35299	6.73654	6.25501	7.03312	7.55455	6.49885	8.54973	6.54934	8.39934	5.70325	7.34371	7.36696	8.39453	7.04237	7.52608	7.78879	8.46186	7.18343	7.68509	7.8818	5.48401	6.74202	12.29937	9.04143	PCSK5	Homo sapiens proprotein convertase subtilisin/kexin type 5 (PCSK5), transcript variant 1, mRNA.	0.48190668611491444	No	Yes	No
SP140L	3.83401	3.3117	3.78565	5.96648	4.35101	3.54373	4.97482	5.44255	4.46181	8.45668	4.39341	5.40332	5.20804	5.17252	5.85036	7.55407	7.0209	5.51342	5.71766	6.48382	6.22283	5.27968	4.79103	6.86457	5.72023	7.42968	4.24418	4.86397	4.90753	SP140L	Homo sapiens SP140 nuclear body protein-like (SP140L), mRNA.,	0.5797756410737461	No	No	No
TC2N	3.67449	10.71067	9.27163	3.11676	3.99065	9.00291	3.88132	3.56639	3.33313	7.47506	4.18716	8.24076	4.0396	4.33858	3.42697	4.15146	2.38151	4.11026	7.82206	2.79251	8.6119	9.05516	4.25718	2.65513	6.73198	2.95572	5.08912	7.054	7.07109	TC2N	Homo sapiens tandem C2 domains, nuclear (TC2N), transcript variant 2, mRNA.	-0.11782907955233805	No	No	No
PLTP	29.98258	24.75935	15.04563	41.98141	54.50574	22.99579	38.54305	51.30436	50.35849	44.05043	36.99085	59.92934	85.78445	56.40395	53.64025	63.91266	156.34072	119.61514	32.9143	101.02708	51.42911	33.19564	62.39291	56.61784	51.45655	65.27309	37.83593	27.4923	47.14094	PLTP	Homo sapiens phospholipid transfer protein (PLTP), transcript variant 4, mRNA.,Homo sapiens phospholipid transfer protein (PLTP), transcript variant 1, mRNA.,	0.5373958278966551	No	Yes	No
FKBP9P1	7.49153	8.24564	6.83082	12.73388	8.04693	6.55831	13.52799	11.16713	9.38542	9.38267	10.43244	9.39521	11.44185	10.35561	9.94476	10.47284	11.81458	8.4895	9.96076	10.52401	12.13044	7.63398	7.97418	8.63293	5.38016	7.67882	8.61606	6.74625	4.57357	FKBP9L	Homo sapiens FK506 binding protein 9-like (FKBP9L), transcript variant 4, non-coding RNA.	-0.04424657367560413	No	No	No
C11orf1	12.15823	10.6316	14.73995	7.27059	12.23791	12.40134	9.73938	11.42732	14.78767	10.37365	14.53876	10.41694	13.68002	14.30376	10.55908	9.3074	10.12417	10.13356	13.95228	10.83023	13.84234	15.75739	13.1711	13.17755	15.5862	17.91338	15.72021	20.59084	22.94513	C11orf1	Homo sapiens chromosome 11 open reading frame 1 (C11orf1), mRNA.,	0.33939082559831923	No	No	No
SETBP1	33.99028	38.36915	38.22254	34.20716	29.75736	33.95995	47.7798	53.04885	32.54106	29.80737	30.80529	30.98835	28.68068	31.61236	33.78148	34.07308	36.21243	39.95179	30.94931	30.24802	28.86532	32.94453	30.49698	22.50203	25.11704	24.48097	33.87349	26.54408	23.61616	SETBP1	Homo sapiens SET binding protein 1 (SETBP1), transcript variant 1, mRNA.	-0.5604325732858833	No	Yes	No
SAMSN1	3.98457	1.38993	1.97265	2.18481	3.11929	3.09595	2.00142	1.0726	3.69814	6.25608	4.57092	1.27233	2.3984	2.00874	1.97263	5.01822	3.61812	2.90379	1.85513	3.72346	2.89073	4.54012	1.73036	4.10633	2.16605	7.32114	2.52649	9.3996	12.32772	SAMSN1	Homo sapiens SAM domain, SH3 domain and nuclear localization signals 1 (SAMSN1), transcript variant 2, mRNA.,Homo sapiens SAM domain, SH3 domain and nuclear localization signals 1 (SAMSN1), transcript variant 1, mRNA.,	0.37743376291039016	No	No	No
FAM151B	7.21009	7.60081	7.89853	2.35253	6.71428	10.58118	7.56447	4.22548	5.99028	5.00366	6.07908	4.45187	6.63109	6.13201	5.6435	5.73909	3.36169	4.49575	7.17391	5.97731	7.0668	7.10264	4.85018	4.8506	6.83065	5.57438	7.51412	9.7769	9.21181	FAM151B	Homo sapiens family with sequence similarity 151, member B (FAM151B), mRNA.	-0.12399581006442577	No	No	No
ADGRA1-AS1	9.90816	8.60459	11.53485	9.60192	6.36103	7.00727	12.22517	20.11942	6.99297	14.85943	6.91941	12.10111	10.80688	11.37359	12.56437	10.56072	14.10197	10.65822	14.87698	9.75392	10.15222	10.39267	6.98915	8.79545	4.35724	7.63536	8.79462	3.49769	5.59117	n/a	n/a	-0.1584700805241374	No	No	No
PAXIP1	8.12465	8.64472	9.65209	8.26161	9.23883	9.31394	9.04676	7.82233	7.35597	6.10369	7.33206	7.08839	5.19163	7.3758	6.3285	7.10589	8.28416	6.62858	6.44833	6.60473	6.66248	7.33071	5.91718	6.75727	7.19151	6.5338	8.72934	7.17618	7.33838	PAXIP1	Homo sapiens PAX interacting (with transcription-activation domain) protein 1 (PAXIP1), mRNA.,	-0.7223467968862283	No	No	No
PAXBP1-AS1	10.71124	9.34286	8.306	10.71642	9.78464	8.77007	10.49682	12.12068	9.73436	9.35449	9.40466	10.39693	14.94259	11.05514	8.06612	7.81739	9.11942	9.80041	11.21925	8.48596	13.53835	12.34241	8.62195	14.11171	12.08027	15.95377	12.40297	11.12715	9.47255	PAXBP1-AS1	Homo sapiens PAXBP1 antisense RNA 1 (PAXBP1-AS1), transcript variant 2, non-coding RNA.	0.22003464895465727	No	No	No
RPL13AP3	1.44863	2.44428	1.55114	1.62911	1.22271	1.27829	1.12651	1.7265	0.60269	0.7737	1.38186	1.50162	0.68466	0.85561	1.49551	3.1498	0.922	0.84069	0.66582	1.59684	1.34152	1.26139	1.01489	0.83361	0.58815	0.7784	0.51427	0.25337	0.2375	RPL13AP3	Homo sapiens ribosomal protein L13a pseudogene 3 (RPL13AP3), non-coding RNA.	-0.49604463371848667	No	No	No
USE1	35.20859	31.26047	33.9195	58.44305	34.86529	29.54046	28.88689	40.84703	28.96278	20.00317	32.6815	32.24087	26.49195	33.12433	39.33896	42.57727	45.83342	34.34459	27.22565	32.59783	19.07172	35.64012	27.46817	20.92449	18.73138	25.21408	24.54004	18.79711	26.29294	USE1	Homo sapiens unconventional SNARE in the ER 1 homolog (S. cerevisiae) (USE1), mRNA.	-0.3821193072087096	No	No	No
CNRIP1	80.74057	87.85705	95.05108	36.15749	66.42535	93.47145	68.8282	62.79842	84.71305	79.94956	97.12204	88.80204	99.99615	82.1283	80.72258	83.25741	57.43139	81.39691	88.25773	60.16016	88.97963	94.44699	81.02322	80.32425	104.83986	72.8763	105.73524	93.21348	86.29595	CNRIP1	Homo sapiens cannabinoid receptor interacting protein 1 (CNRIP1), transcript variant CRIP1b, mRNA.,	0.3147959236145914	No	Yes	No
ARMCX5-GPRASP2	19.43472	23.01106	24.9424	18.43723	19.86154	27.83818	17.86761	17.99696	17.65721	14.83268	21.34593	20.89216	15.762	14.56041	12.5278	12.7866	6.4224	13.04	19.45766	14.08104	17.15764	17.12815	16.58264	11.83038	18.07259	16.7872	22.20198	23.59072	25.6561	ARMCX5-GPRASP2,GPRASP2	Homo sapiens ARMCX5-GPRASP2 readthrough (ARMCX5-GPRASP2), mRNA.,Homo sapiens G protein-coupled receptor associated sorting protein 2 (GPRASP2), transcript variant 5, mRNA.,	-0.45200810573413314	No	No	No
CYP1B1-AS1	4.53208	5.26285	5.99649	2.2607	5.47485	4.8318	8.06933	6.17366	2.50984	3.02393	3.98885	5.26916	6.40978	4.16046	5.80957	3.34926	6.55446	4.94767	2.34672	4.67725	3.7675	3.29958	6.80034	2.02533	4.92281	1.63755	4.18637	2.17737	1.5865	CYP1B1-AS1	Homo sapiens CYP1B1 antisense RNA 1 (CYP1B1-AS1), non-coding RNA.	-0.34559189091367976	No	No	No
CDC34	52.79984	45.5609	47.1949	86.74404	50.24325	48.78454	73.36354	73.71652	58.56171	54.95439	63.09701	59.99659	51.46493	65.3668	84.39899	78.01534	84.45804	75.67862	51.88008	55.63344	45.52271	53.75865	59.13488	45.84359	54.52238	43.37763	52.47824	53.21945	47.2923	CDC34	Homo sapiens cell division cycle 34 (CDC34), mRNA.	0.06198656775633749	No	No	No
CDC37	96.45247	93.22258	92.55427	116.9972	84.66776	79.42119	87.92541	161.93606	89.67413	106.34761	104.66771	101.13871	99.08696	108.78133	100.62646	110.64567	132.03215	130.21659	93.75988	101.08433	70.81908	87.02018	85.14007	88.20496	75.08034	86.97749	84.18857	64.33165	77.31014	CDC37	Homo sapiens cell division cycle 37 (CDC37), mRNA.	-0.11659306306425335	No	Yes	No
PROSER2-AS1	3.30389	2.62168	3.3667	3.93279	3.54909	2.50699	4.24399	3.52286	3.41205	3.75428	2.73387	3.41925	3.16666	3.15897	2.64648	3.2199	2.54282	3.58591	3.11724	2.98051	3.2001	2.78706	2.75581	3.28189	2.58261	2.91539	2.92314	3.18904	2.21411	PROSER2-AS1	Homo sapiens PROSER2 antisense RNA 1 (PROSER2-AS1), non-coding RNA.	-0.28676320863793564	No	No	No
SPIN2A	1.42791	2.23583	1.4015	0.29009	1.08626	2.83233	0.90445	1.11326	2.0407	0.2986	1.25001	1.06569	1.42756	1.27079	1.24742	1.16008	1.31957	2.34122	1.00327	0.69449	1.52742	1.00697	0.72774	0.15178	1.71468	0.89236	1.55887	0.58163	1.66113	SPIN2A	Homo sapiens spindlin family, member 2A (SPIN2A), mRNA.,	-0.1319969911304064	No	No	No
SPIN2B	18.65766	17.82663	19.34511	19.1899	13.58963	18.86639	15.81382	16.65061	17.37313	15.73157	16.26378	16.6454	21.6363	16.52154	16.8176	17.44072	19.19069	17.11217	17.80638	14.45147	20.09647	16.83117	15.28156	17.51418	16.4928	16.24744	16.87877	20.31081	20.39895	SPIN2B	Homo sapiens spindlin family, member 2B (SPIN2B), transcript variant 3, mRNA.,	0.08328506757242822	No	No	No
PGLS	18.9118	17.25853	18.89269	39.74417	22.20254	18.90116	21.91202	22.39458	22.00545	18.43518	25.11186	20.32469	20.79875	23.48776	29.70905	31.59499	43.55649	29.18016	19.14933	19.55071	17.61476	24.54156	20.74342	27.14982	23.86824	23.8595	27.48197	22.27073	36.90435	PGLS	Homo sapiens 6-phosphogluconolactonase (PGLS), mRNA.	0.32461242614794356	No	Yes	No
LINC01194	21.61963	21.91809	24.68069	40.54326	31.43859	27.38209	40.17853	40.79547	21.52777	29.9074	27.4936	27.78373	32.20816	35.97818	45.36585	37.21809	24.75609	36.72312	27.76214	22.78948	30.74491	26.48624	30.60649	30.11078	11.50462	17.61773	19.29316	13.17256	7.79735	CT49	Homo sapiens cancer/testis antigen 49 (non-protein coding) (CT49), non-coding RNA.	-0.21262022075327666	No	No	No
LINC01197	8.25209	10.26757	11.06164	1.70745	7.66314	13.77181	7.50081	4.14732	8.81609	3.43451	7.7549	6.52557	6.11504	5.93332	10.22724	7.263	4.14744	8.26217	8.03091	6.48516	6.68847	2.65971	9.74189	6.51591	8.83444	4.83793	4.96453	8.43861	8.29798	LOC400456	Homo sapiens uncharacterized LOC400456 (LOC400456), non-coding RNA.	-0.10186672226721043	No	No	No
LINC01192	18.23787	22.06888	17.87132	7.38238	18.63831	17.84161	16.76892	14.55499	15.36567	16.5976	14.22838	16.24289	17.81991	13.91045	11.82273	11.52975	9.30817	11.68618	20.42788	15.98909	24.77346	17.83955	16.2897	18.30755	13.42238	17.45671	14.8091	13.22927	7.54656	CT64	Homo sapiens cancer/testis antigen 64 (non-protein coding) (CT64), non-coding RNA.	-0.2296273101784378	No	No	No
LINC01193	0.60671	0.37262	0.57916	0.7286	0.34946	0.60935	0.73365	0.83483	0.06654	0.45865	0.42288	0.82985	0.35839	0.22354	0.5538	0.24737	0.37924	0.24526	0.48282	0.33377	0.19645	0.27281	0.72153	0.36119	0.35465	0.53305	0.26344	0.6585	0.22844	CT60	Homo sapiens cancer/testis antigen 60 (non-protein coding) (CT60), non-coding RNA.	-0.40735229157011593	No	No	No
WDR7	76.74159	87.95204	88.48491	47.87777	74.01371	82.95695	59.94624	55.90009	78.97035	69.26858	70.95162	68.52177	65.42668	69.49865	58.16973	59.71025	44.35651	56.80955	79.06212	61.45935	75.77426	75.88695	68.36939	60.68486	80.53189	72.37064	76.90648	67.09077	60.04911	WDR7	Homo sapiens WD repeat domain 7 (WDR7), transcript variant 1, mRNA.	-0.21890911461264057	No	Yes	No
MRPL42P5	5.83922	5.44146	4.20425	3.36399	3.89244	5.28297	3.61299	4.63037	2.867	5.95827	2.61633	2.33487	3.70673	4.47368	1.41181	3.84166	2.24949	2.41064	3.41168	1.48033	4.64857	2.14029	4.63893	5.35876	5.38554	6.57945	6.28065	7.11487	3.0034	MRPL42P5	Homo sapiens mitochondrial ribosomal protein L42 pseudogene 5 (MRPL42P5), non-coding RNA.	-0.14711445114145544	No	No	No
CCNA2	3.22392	4.15423	2.55913	2.31072	3.28699	2.33659	2.2733	2.97818	2.22711	1.18645	1.39104	1.2035	1.47075	2.3643	2.86596	3.05764	0.37108	1.61413	1.30954	2.80265	2.72131	1.95821	3.05006	1.53411	1.5633	1.28665	1.65821	2.42994	1.75594	CCNA2	Homo sapiens cyclin A2 (CCNA2), mRNA.	-0.5109161817465449	No	No	No
DIAPH2	17.79991	13.99317	16.1084	10.2447	16.49245	17.12833	21.85027	18.28259	14.96063	13.10946	21.0178	13.88594	12.87351	13.73888	14.0249	12.01256	11.4109	14.58432	13.56412	18.15787	13.86522	11.03454	15.50066	11.71671	13.85168	9.2431	11.44861	15.6901	9.33714	DIAPH2	Homo sapiens diaphanous-related formin 2 (DIAPH2), transcript variant 156, mRNA.	-0.47782585448622605	No	No	No
CCNA1	13.02472	13.47967	16.48776	8.72521	8.70104	16.81639	9.2029	10.04907	7.92375	11.31175	18.93561	13.45532	8.08727	12.31748	8.80066	11.97548	9.34275	10.98772	11.64232	7.20974	10.69265	9.96581	9.18901	6.6761	15.34565	8.67553	14.33319	19.03971	11.89054	CCNA1	Homo sapiens cyclin A1 (CCNA1), transcript variant 2, mRNA.	-0.10666105027626449	No	No	No
DYNC1I1	114.95277	145.35375	148.56051	93.79854	101.95875	130.16864	91.24852	112.38441	123.99785	119.93422	131.73949	121.98326	121.71464	107.53528	107.40909	99.32984	112.21234	122.74704	131.1959	88.13751	108.98882	114.01976	100.44786	100.72436	142.77761	125.36974	138.55551	133.46626	109.9713	DYNC1I1	Homo sapiens dynein, cytoplasmic 1, intermediate chain 1 (DYNC1I1), transcript variant 2, mRNA.,	0.019043540002301695	No	Yes	No
VPS28	90.09222	69.35873	90.91443	133.73587	93.27059	75.96569	97.2486	100.78105	88.56958	85.42715	91.51391	97.49041	97.04925	106.55044	115.15287	107.13991	120.35611	127.58568	79.09916	106.53307	81.96182	99.1148	103.62801	78.90265	85.36677	72.82952	92.6936	54.85255	84.02341	VPS28	Homo sapiens vacuolar protein sorting 28 homolog (S. cerevisiae) (VPS28), transcript variant 1, mRNA.	0.017270926529523833	No	No	No
DYNC1I2	47.96049	55.84174	48.88902	69.29488	58.00829	53.22222	49.72401	50.32597	53.34424	54.1575	47.07195	46.72084	50.38954	46.52579	42.98748	40.86483	30.79727	43.59262	55.16875	60.72227	70.62909	76.4665	52.66598	74.03409	53.22237	75.66306	60.60089	74.00587	112.50187	DYNC1I2	Homo sapiens dynein, cytoplasmic 1, intermediate chain 2 (DYNC1I2), transcript variant 1, mRNA.,Homo sapiens dynein, cytoplasmic 1, intermediate chain 2 (DYNC1I2), transcript variant 2, mRNA.,	0.05476336310637755	No	Yes	No
TAS2R50	6.66689	9.18545	8.03147	4.69346	7.4019	6.25177	5.0954	5.96964	3.90093	6.14403	7.15739	11.11849	9.114	5.08405	4.57615	2.40281	2.76126	4.24324	5.03007	6.10475	7.92982	8.56075	6.7671	6.50689	4.4005	5.95424	5.5841	6.85303	5.07639	TAS2R50	Homo sapiens taste receptor, type 2, member 50 (TAS2R50), mRNA.	-0.27546265015636245	No	No	No
SKA3	0.64437	0.77588	0.87487	0.33752	0.56003	0.49578	0.30319	0.1967	0.48085	0.32534	0.29897	0.73661	0.60373	0.72398	0.38239	0.37462	0.35024	0.24767	0.87446	0.51009	0.75806	0.41739	0.50454	0.4511	0.7306	0.53636	0.58976	1.62148	1.64695	SKA3	Homo sapiens spindle and kinetochore associated complex subunit 3 (SKA3), transcript variant 2, mRNA.	0.1262833323071991	No	No	No
SKA2	25.65168	22.67495	20.09703	14.79242	21.53325	23.63933	21.66041	22.10448	29.78481	20.32316	20.30486	21.3246	22.26803	20.51769	14.44994	16.75483	16.1416	17.59572	26.19871	27.32532	26.92445	21.0218	19.59245	26.3658	24.33869	28.81256	26.33148	22.51339	31.94574	SKA2	Homo sapiens spindle and kinetochore associated complex subunit 2 (SKA2), transcript variant 1, mRNA.	0.022584210701733318	No	No	No
GRID2IP	3.60049	1.79363	4.64647	6.10865	2.0403	2.54179	3.44413	4.0929	3.16472	2.64664	2.15889	2.81156	3.14336	3.06482	2.85057	5.96811	4.63804	3.35823	2.46831	1.33746	2.45788	3.96981	2.63614	1.62863	2.72626	1.85575	3.79655	2.36585	1.6228	GRID2IP	Homo sapiens glutamate receptor, ionotropic, delta 2 (Grid2) interacting protein (GRID2IP), mRNA.	-0.12781847327047807	No	No	No
PCDH20	12.27859	16.53707	21.87875	6.65726	11.07794	18.08129	9.50033	7.24323	11.68653	15.50161	13.34189	12.34293	14.803	11.62585	11.68211	12.56482	6.64379	14.82154	16.82015	8.66367	16.86858	13.26248	12.57587	7.36527	19.53813	8.69228	11.39337	20.66928	12.95284	PCDH20	Homo sapiens protocadherin 20 (PCDH20), mRNA.,	0.05217508749751481	No	Yes	No
C6orf89	45.67619	46.92099	47.24636	42.93567	43.4953	45.31314	43.52348	42.39365	48.7017	47.23393	46.63831	45.10159	49.93966	45.14711	48.46252	43.31852	53.5552	47.84876	47.65541	45.19732	46.12317	46.33986	48.2947	46.68828	54.41526	51.61183	44.64417	39.89438	44.50509	C6orf89	Homo sapiens chromosome 6 open reading frame 89 (C6orf89), mRNA.,	0.3566156850926525	No	No	No
PPP1R13B	34.76689	36.5678	36.76195	29.85704	34.06503	31.72653	39.41739	43.86352	33.69461	25.54189	35.95665	32.67323	30.32122	36.60944	38.60338	34.42454	39.7853	37.58305	31.69187	30.36824	27.62265	27.67663	29.65637	21.85757	27.73116	23.25011	31.95911	26.64044	24.13352	PPP1R13B	Homo sapiens protein phosphatase 1, regulatory subunit 13B (PPP1R13B), mRNA.	-0.42374632085706154	No	No	No
PPP1R13L	1.85918	1.23264	1.124	5.19924	2.12605	1.61037	2.14267	2.36658	1.9901	3.22835	1.42543	3.70715	3.13357	2.98351	3.2851	3.26548	4.43682	4.81648	1.85655	3.82671	2.59149	2.46695	2.30585	1.68006	2.71104	1.90901	1.97856	1.25569	2.65034	PPP1R13L	Homo sapiens protein phosphatase 1, regulatory subunit 13 like (PPP1R13L), transcript variant 2, mRNA.,Homo sapiens protein phosphatase 1, regulatory subunit 13 like (PPP1R13L), transcript variant 1, mRNA.,	0.33613957654563303	No	No	No
TMC5	2.88034	1.81811	1.91331	1.97846	2.57972	1.89637	2.59534	2.92425	2.20382	2.48283	2.74337	2.61069	2.50547	2.42883	2.13624	2.14452	2.3251	2.13524	2.24795	2.36603	2.61561	2.06323	1.86612	2.42999	2.34032	2.33919	1.6488	3.91235	2.85759	TMC5	Homo sapiens transmembrane channel-like 5 (TMC5), transcript variant 3, mRNA.,	0.13635006605541838	No	No	No
LOC100128239	5.05526	6.63315	5.27643	4.016	4.51129	4.80839	4.00274	7.03646	6.15146	2.26254	6.94412	4.54143	2.776	3.60785	4.7489	1.55393	4.50063	5.7182	5.40894	2.86884	2.41725	3.44042	2.13864	2.25803	1.78316	3.59364	3.26198	2.84336	6.67453	LOC100128239	Homo sapiens uncharacterized LOC100128239 (LOC100128239), non-coding RNA.	-0.4506581731263537	No	No	No
LOC100128233	13.98665	12.19807	12.04554	12.11754	12.58476	12.67994	15.41534	15.15231	13.39675	12.99758	13.0081	12.95476	17.34542	13.9647	10.36218	11.9522	9.65238	11.67916	14.5087	13.83077	19.9293	16.16447	11.85413	13.66732	11.90242	15.28629	11.95455	11.61565	7.34796	n/a	n/a	-0.12085445611816528	No	No	No
WNT10A	1.52157	0.98416	1.89495	1.19046	0.51697	1.51282	0.66476	1.02271	2.05494	1.85048	2.0792	2.01046	1.03789	1.66499	1.8008	1.39833	1.18733	1.5925	1.92776	0.71512	0.89916	2.45638	1.12001	1.26765	1.53603	1.93465	1.49747	1.25302	3.32615	WNT10A	Homo sapiens wingless-type MMTV integration site family, member 10A (WNT10A), mRNA.	0.39223243454805895	No	No	No
WNT10B	26.40402	19.04044	23.38565	20.50868	15.01324	24.94569	24.64119	28.68566	19.53147	19.40708	30.10693	20.46396	14.80685	23.1584	30.30126	26.0901	23.86782	26.4085	19.85293	15.07484	16.65244	12.83167	22.27804	11.87919	19.25115	10.94831	16.03322	13.50386	10.57115	WNT10B	Homo sapiens wingless-type MMTV integration site family, member 10B (WNT10B), mRNA.	-0.28723901105515093	No	No	No
DMC1	6.11968	4.87805	4.47796	5.23652	4.75088	5.88888	4.7207	6.39792	4.93357	7.197	8.6359	8.33457	6.81153	7.84951	8.39409	8.48881	7.61162	7.76277	7.09802	6.17773	6.01014	7.63066	7.21351	5.72348	5.65548	5.83654	4.15433	7.55473	4.7592	DMC1	Homo sapiens DNA meiotic recombinase 1 (DMC1), transcript variant 2, mRNA.,Homo sapiens DNA meiotic recombinase 1 (DMC1), transcript variant 1, mRNA.,	0.5271502358369212	No	No	No
LPP-AS2	6.06847	5.23317	6.259	5.08034	5.51032	5.95224	6.59014	4.93349	7.06003	6.51756	6.71668	6.3986	6.14666	6.06168	6.08346	3.41878	6.29232	6.12868	8.26908	7.01427	6.04718	5.81283	5.207	9.0335	7.24754	8.00688	5.18051	5.59477	7.00867	LPP-AS2	Homo sapiens LPP antisense RNA 2 (LPP-AS2), non-coding RNA.	0.1973845870256327	No	No	No
TM4SF18	2.99662	3.41523	2.604	2.11348	1.85561	3.30007	1.47363	1.23005	1.47787	2.73755	1.39999	2.71808	1.01823	2.91708	2.67903	3.23091	1.06663	2.76807	3.03245	5.59685	2.56013	2.71828	1.99714	4.74296	2.38618	2.62793	3.78609	1.52962	8.40149	TM4SF18	Homo sapiens transmembrane 4 L six family member 18 (TM4SF18), transcript variant 2, mRNA.	0.046320848281289954	No	No	No
POU3F3	58.26174	46.40418	34.70065	89.71977	55.51606	48.96556	63.22364	56.88092	64.01008	40.43057	58.21797	66.28689	62.6358	70.66849	73.90053	62.87267	61.81709	73.53171	49.57514	70.2427	62.24716	74.53104	67.0165	47.48727	35.92075	42.34753	50.05158	30.99445	62.95703	POU3F3	Homo sapiens POU class 3 homeobox 3 (POU3F3), mRNA.	0.04489312974820659	No	No	No
FRG2EP	1.17905	0.48573	0.27496	0.13322	0.35332	0.18608	0.59963	0.49329	0.37542	0.9853	0.48786	0.4615	0.43111	0.59835	0.2816	0.22716	0.51126	0.18542	0.77556	0.61169	0.53876	0.21031	0.37084	0.28236	0.33849	0.57189	0.9381	0.55807	0.46925	n/a	n/a	0.05644264175736615	No	No	No
TMEM35B	8.70173	6.60368	7.79428	9.30884	8.93037	7.61701	9.84639	8.12657	9.30983	15.5817	7.11615	11.02418	13.76539	14.1809	13.07285	10.66495	14.19227	11.06971	10.10955	11.64288	11.42133	11.96702	17.24548	20.70327	18.95453	16.75313	13.08116	17.07159	16.31482	ZMYM6NB	Homo sapiens ZMYM6 neighbor (ZMYM6NB), mRNA.	0.7490845196814331	No	No	No
TMEM35A	49.84732	47.21608	57.92856	25.67205	36.8168	46.6289	30.73629	26.85773	39.76882	46.58463	44.37224	48.79171	42.43306	41.62232	34.9935	37.39804	33.31364	39.90069	54.3414	27.6723	44.28765	46.87124	36.30818	21.23849	57.32086	47.2985	51.50918	57.21549	61.48266	TMEM35	Homo sapiens transmembrane protein 35 (TMEM35), mRNA.	0.14334449600817298	No	Yes	No
POU3F1	7.78153	4.12925	6.71613	4.14775	4.0918	6.39625	5.14952	6.67072	7.57969	2.05355	8.7796	6.98552	3.03313	2.65999	5.93181	6.55976	6.35144	7.02249	4.8988	2.8995	3.81198	4.35405	3.92193	2.58715	4.14457	2.62272	4.67018	2.93955	9.62135	POU3F1	Homo sapiens POU class 3 homeobox 1 (POU3F1), mRNA.	-0.22305704194844211	No	No	No
LAMB1	31.3284	30.00315	33.53494	24.80681	23.76203	32.85211	43.69519	34.74895	21.21892	30.44497	23.76658	22.29071	26.19936	24.55892	34.47444	28.28747	43.61453	36.46486	23.57047	23.36844	18.2991	14.02567	34.24643	19.68006	27.6029	15.36067	22.86775	17.60831	12.09862	LAMB1	Homo sapiens laminin, beta 1 (LAMB1), mRNA.,	-0.3616682193180454	No	Yes	No
LAMB3	4.14502	4.98835	6.58365	4.96031	2.50316	3.59198	2.50967	3.8896	2.90119	1.56212	3.38034	3.06074	3.24011	2.45494	2.47237	2.01475	4.64816	2.72211	2.28307	1.60448	2.09845	2.83965	2.23344	1.35448	1.75782	1.45101	2.37162	18.27752	3.21027	LAMB3	Homo sapiens laminin, beta 3 (LAMB3), transcript variant 1, mRNA.	-0.2925110860280572	No	No	No
LAMB2	14.99907	14.99802	8.92546	32.60336	26.05188	12.53397	17.80916	19.73567	22.5376	17.48972	16.73013	24.2014	21.62202	26.03705	40.5731	28.33379	50.31254	44.53887	17.39214	45.79096	13.911	12.99752	32.86255	17.44491	23.55784	22.04831	12.87875	9.0125	22.03447	LAMB2	Homo sapiens laminin, beta 2 (laminin S) (LAMB2), mRNA.,	0.28775784017268313	No	Yes	No
ATP7A	5.30855	6.23891	6.28864	4.98632	5.75274	5.93068	4.48128	4.49976	5.16566	5.44567	5.316	4.90071	4.37837	4.73195	4.26456	4.07797	5.92937	4.52511	5.44113	5.2476	5.91257	6.27203	4.95767	5.79259	6.86383	7.26545	6.25247	8.33811	8.05414	ATP7A	Homo sapiens ATPase, Cu++ transporting, alpha polypeptide (ATP7A), mRNA.	0.0841185961800186	No	No	No
LAMB4	1.47456	1.03542	2.01724	1.52974	1.52142	1.93226	1.8949	1.94408	2.25596	2.76995	2.7192	2.55415	1.84077	2.01135	1.46008	2.34149	2.09582	1.9014	2.43361	2.02837	2.28516	1.76362	2.4502	1.98093	1.35289	1.84372	1.96868	1.69043	1.15521	LAMB4	Homo sapiens laminin, beta 4 (LAMB4), mRNA.,	0.3212196628122915	No	No	No
CYSLTR1	0.7062	0.49204	0.45959	0.69687	0.85939	0.95914	0.30692	0.29008	1.24465	0.03364	0.67759	0.49759	0.38945	0.49598	0.46149	0.39668	0.60629	0.66906	0.63336	1.12448	0.62433	0.7148	0.38228	0.61575	0.84472	0.90132	1.37111	1.45653	3.4567	CYSLTR1	Homo sapiens cysteinyl leukotriene receptor 1 (CYSLTR1), mRNA.,	0.1048066356521054	No	No	No
MPHOSPH9	31.84361	32.4273	32.94548	23.36253	43.79261	37.55114	41.63608	34.03326	30.48015	30.36216	28.44345	27.9326	31.24333	28.72588	27.74491	22.68153	18.69435	19.014	30.24176	35.98563	28.61875	26.97067	32.00734	33.36491	26.90954	30.11826	32.74104	31.89596	25.61651	MPHOSPH9	Homo sapiens M-phase phosphoprotein 9 (MPHOSPH9), transcript variant 1, mRNA.	-0.5355028751768679	No	No	No
MPHOSPH8	55.92002	55.7871	54.2925	56.18742	50.2185	52.90632	67.95613	104.74588	53.91957	57.21554	55.73005	49.45417	60.39512	54.28149	55.28297	55.86067	44.05116	62.6491	53.35624	64.18247	51.61959	49.52702	49.73598	55.94508	39.10549	49.26328	44.67614	38.55251	39.68071	MPHOSPH8	Homo sapiens M-phase phosphoprotein 8 (MPHOSPH8), mRNA.,	-0.44383136717195104	No	No	No
POU3F4	4.17689	3.42189	1.84888	2.09753	3.11165	3.57297	4.03171	2.60498	3.8368	1.56073	3.17277	3.67606	3.16801	5.1262	3.43719	3.97439	4.19117	4.39307	2.02106	3.50765	2.33017	1.80309	3.16141	1.53226	3.9072	1.7112	3.29758	2.50703	8.76625	POU3F4	Homo sapiens POU class 3 homeobox 4 (POU3F4), mRNA.	0.051869482305430877	No	No	No
MPHOSPH6	35.34267	32.76653	30.38049	16.72529	33.88982	33.66322	28.82281	39.79356	35.77883	40.15412	37.82612	32.30202	41.03297	35.37795	30.53552	32.79102	24.72687	29.21674	43.11062	38.0366	42.02388	33.3459	33.22039	41.61311	36.79004	34.718	28.63277	35.74305	30.30444	MPHOSPH6	Homo sapiens M-phase phosphoprotein 6 (MPHOSPH6), mRNA.	0.23025623519648872	No	No	No
ASTN2	204.77747	212.37235	188.57142	158.56393	259.0716	201.93935	307.45482	234.6838	217.51412	214.48272	181.09659	198.67187	253.00631	190.36206	207.9115	205.46721	191.58189	169.71232	229.49828	275.37493	314.11643	236.45676	237.62389	238.23118	159.43987	211.62593	179.95295	127.47859	82.66055	ASTN2	Homo sapiens astrotactin 2 (ASTN2), transcript variant 1, mRNA.,	-0.2214037578650721	No	Yes	No
ASTN1	98.50496	97.229	102.69664	92.28959	88.6931	99.42285	109.10894	97.46025	102.30091	91.39347	108.73092	109.17601	116.64458	106.43623	103.04122	106.27562	114.71323	120.14576	99.54392	85.43077	90.54955	84.62704	102.02968	78.52571	106.96841	66.77556	101.11128	67.61052	61.07403	ASTN1	Homo sapiens astrotactin 1 (ASTN1), transcript variant 1, mRNA.	-0.09120652063798063	No	Yes	No
MLF2	217.41168	230.19163	225.39468	221.12319	191.73212	218.87856	206.44758	198.81587	220.92859	248.92693	245.27148	225.30808	211.3531	193.2628	222.9427	245.22213	284.54575	260.03694	215.94325	178.64048	183.76089	188.49405	217.60747	172.10208	234.64923	219.83979	226.77934	144.74414	167.28351	MLF2	Homo sapiens myeloid leukemia factor 2 (MLF2), transcript variant 2, non-coding RNA.,Homo sapiens myeloid leukemia factor 2 (MLF2), transcript variant 1, mRNA.,	0.00135330012538919	No	No	No
MIR933	29.66188	7.97351	7.38206	80.67802	30.23664	7.63893	6.22331	16.9076	22.26219	37.03326	27.21938	44.82887	11.02408	26.16405	35.1995	33.73607	46.61762	39.83398	10.82938	6.67709	25.12327	12.37771	82.06309	24.50031	47.31563	21.64047	20.47865	26.24362	12.83312	MIR933	Homo sapiens microRNA 933 (MIR933), microRNA.	0.42555716423341544	No	No	No
MGA	33.58162	37.07974	32.72522	37.85815	43.30891	35.77456	38.93543	32.34114	34.31646	33.45728	32.14496	30.58703	31.05671	32.10628	32.4077	33.86947	25.8005	30.1563	32.66862	36.79584	35.38333	38.73151	35.8204	42.03827	31.94955	37.05425	35.38888	41.88195	43.12239	MGA	Homo sapiens MGA, MAX dimerization protein (MGA), transcript variant 2, mRNA.,	-0.21323056206755392	No	No	No
MGP	2.48498	2.2324	2.85893	2.35972	4.46331	1.62406	2.00625	1.55806	21.29961	25.18975	5.92868	4.31852	4.99558	4.81283	87.79013	5.78924	21.12178	30.77082	7.57757	56.7631	4.28693	1.85872	32.70472	11.81216	10.48638	7.36003	4.80915	17.32257	17.14832	MGP	Homo sapiens matrix Gla protein (MGP), transcript variant 2, mRNA.	0.6197893392553964	No	Yes	No
HS3ST3B1	3.31082	3.53298	2.26147	2.67323	4.54395	2.49875	3.17051	3.59273	2.6026	5.58549	3.12679	2.92343	3.71562	3.41673	2.82383	3.36704	2.721	2.79571	3.33547	2.85664	4.008	3.63874	4.65086	7.45614	4.68349	3.9998	2.99029	3.5392	3.94491	HS3ST3B1	Homo sapiens heparan sulfate (glucosamine) 3-O-sulfotransferase 3B1 (HS3ST3B1), mRNA.	0.3128346762674849	No	Yes	No
ADSS	48.30075	53.07252	51.30066	38.77561	32.33601	52.01915	33.47593	29.59444	38.2374	49.27178	41.7847	43.16774	36.38921	35.83331	26.97732	27.57331	30.42897	31.63913	49.99568	33.35554	54.26729	53.60052	33.84553	40.09427	46.51281	53.07055	49.77655	42.52849	49.46944	ADSS	Homo sapiens adenylosuccinate synthase (ADSS), mRNA.	-0.10007129832586854	No	Yes	No
SIRPG-AS1	3.43873	2.84182	2.49745	4.40163	2.8114	2.60679	2.97649	4.28704	3.26999	3.43697	2.65695	3.31032	3.42174	3.31701	2.13707	3.51737	3.12279	2.33322	2.99488	3.88096	2.594	2.50023	3.27049	3.99066	2.33155	3.12112	3.30846	2.33631	1.87122	n/a	n/a	-0.18715629761068808	No	No	No
SAMD4A	21.26125	22.94828	19.6271	32.03305	29.07347	22.26089	24.51985	26.7122	23.15375	33.76122	18.80602	21.80414	17.16712	23.05678	20.93684	28.88094	25.10935	25.66176	19.49289	26.37297	21.7144	20.27594	33.36934	31.78649	20.79567	20.03825	19.51258	35.40096	31.681	SAMD4A	Homo sapiens sterile alpha motif domain containing 4A (SAMD4A), transcript variant 2, mRNA.,	0.05757352394701872	No	No	No
ADSL	25.38194	21.29005	24.1491	23.87889	24.95091	23.14822	20.57333	17.68927	26.2036	20.4276	26.16099	17.77802	20.5159	25.49866	23.46055	25.05613	32.16881	25.79633	24.14572	17.86762	18.54617	21.88734	24.25169	19.83197	23.9937	21.37778	22.95725	33.68394	31.71892	ADSL	Homo sapiens adenylosuccinate lyase (ADSL), transcript variant 1, mRNA.	0.2299947976588306	No	No	No
SAMD4B	51.40687	48.90039	47.14449	73.30033	48.14835	43.57212	57.98385	67.71358	44.81448	65.59629	48.29316	49.89583	45.24247	57.50001	58.13998	65.79999	58.43229	62.2164	43.79285	55.28485	48.25294	49.97794	55.33326	69.26207	46.01448	51.31339	44.08046	49.23829	47.6701	SAMD4B	Homo sapiens sterile alpha motif domain containing 4B (SAMD4B), mRNA.,	0.012100761644197083	No	No	No
GAS2L1	39.58903	39.88129	37.77686	58.24531	41.17231	39.01787	47.90822	63.36904	42.37777	38.40267	47.80722	50.29118	31.53066	45.10215	60.07747	58.7705	55.84547	51.98275	40.34919	40.90113	32.29896	35.32715	47.70319	21.8343	39.8485	26.23571	36.78526	12.84347	30.77743	GAS2L1	Homo sapiens growth arrest-specific 2 like 1 (GAS2L1), transcript variant 1, mRNA.	-0.2375604793005071	No	No	No
PRR34-AS1	6.20851	6.15786	6.08326	4.63902	10.36131	5.42838	7.19986	5.99369	3.69549	3.44522	4.4106	5.54648	5.37262	3.61232	7.33956	5.29425	4.44267	5.5709	4.15049	10.03664	6.67675	5.56447	4.59841	7.14875	4.148	7.19342	4.27118	4.84778	5.45443	LOC150381	Homo sapiens uncharacterized LOC150381 (LOC150381), non-coding RNA.	-0.3927720149607522	No	No	No
GAS2L3	6.02408	5.34946	5.00199	6.9138	5.97723	4.31667	5.73768	6.87402	5.27712	6.45774	6.22089	5.93449	6.00307	5.37127	5.39094	5.30355	5.67985	5.28012	6.11371	5.61159	6.22113	5.44805	5.69757	6.85574	4.93328	5.98796	5.74257	5.97124	4.10884	GAS2L3	Homo sapiens growth arrest-specific 2 like 3 (GAS2L3), mRNA.,	-0.005745218672014064	No	No	No
GAS2L2	0.86005	1.05975	1.91276	1.18466	1.07172	1.20731	1.17332	1.3945	1.21096	0.85894	1.05591	0.62838	1.59324	1.76783	1.99654	1.74524	2.66081	1.40844	1.33033	1.43924	0.60447	0.57148	0.68741	0.87122	1.19786	1.15666	1.59379	0.80242	0.86186	GAS2L2	Homo sapiens growth arrest-specific 2 like 2 (GAS2L2), mRNA.	-0.0524204709662768	No	No	No
HPGDS	0.90434	0.89975	0.60611	0.62878	1.11424	0.82943	0.31936	0.06154	0.7064	0.63876	1.12537	0.29345	0.41448	0.56276	0.64717	2.56402	1.57287	0.53745	0.53277	1.24928	1.65222	1.5262	0.39213	1.1414	0.78315	1.4257	1.40942	3.79892	4.16249	HPGDS	Homo sapiens hematopoietic prostaglandin D synthase (HPGDS), mRNA.	0.34484861682370516	No	No	No
UOX	0.34844	1.12458	1.50379	0.55877	0.79254	2.06829	0.59467	0.5896	0.98195	1.12611	0.93875	1.09989	0.43149	0.70523	0.60648	0.5	0.59364	0.76592	1.61949	0.86736	0.5517	0.29079	0.57337	0.95254	1.49966	0.72918	1.08298	1.54215	1.64056	UOX	Homo sapiens urate oxidase, pseudogene (UOX), non-coding RNA.	-0.03249772052866552	No	No	No
HN1L	6.65891	8.13251	7.22655	21.91725	9.03553	7.39894	5.91242	6.47497	7.44176	11.6247	7.89109	7.56406	6.94108	8.08192	7.51488	7.55223	7.91581	8.59392	7.30237	8.7245	11.13994	16.38579	8.19806	9.79213	7.67085	12.72508	8.46687	7.86029	35.13206	HN1L	Homo sapiens hematological and neurological expressed 1-like (HN1L), mRNA.,	0.16930486680275791	No	No	No
ZW10	13.56045	16.89449	18.87204	12.50998	15.02649	16.03815	15.79105	15.04545	12.16881	14.4759	13.0139	12.7377	13.01103	12.04682	9.43235	10.30278	12.05717	9.62856	13.32846	14.16365	12.59806	13.24091	10.48864	16.27603	14.72351	16.34518	16.28316	30.00779	21.25781	ZW10	Homo sapiens zw10 kinetochore protein (ZW10), mRNA.	-0.22105672425631112	No	No	No
RSRC1	38.96477	36.99244	34.87424	17.9793	32.60382	38.18952	31.31125	30.67984	36.62104	37.81843	34.45868	39.89551	37.45016	33.97302	27.29739	26.12185	30.76669	31.02144	39.74519	33.20716	35.82783	38.84921	30.66167	40.35228	33.36399	51.73379	36.35551	41.5643	41.69083	RSRC1	Homo sapiens arginine/serine-rich coiled-coil 1 (RSRC1), transcript variant 3, mRNA.,Homo sapiens arginine/serine-rich coiled-coil 1 (RSRC1), transcript variant 2, mRNA.,	0.20973378579689522	No	No	No
RSRC2	46.95631	46.4583	39.78394	31.59222	46.15677	42.73426	42.89679	66.74817	45.79868	62.23316	51.03322	53.30919	52.10076	45.59325	39.60028	42.20517	42.10756	55.44792	50.84439	53.74808	53.90424	45.7522	52.1257	53.97383	38.4501	50.07153	40.31884	47.58417	37.69053	RSRC2	Homo sapiens arginine/serine-rich coiled-coil 2 (RSRC2), transcript variant 1, mRNA.,Homo sapiens arginine/serine-rich coiled-coil 2 (RSRC2), transcript variant 5, non-coding RNA.,	0.15767146594188422	No	No	No
CPN2	1.56917	2.11146	1.83454	0.81928	1.82751	2.89974	1.33998	1.61446	1.25368	1.47474	1.06105	1.45936	1.61966	0.96926	1.16325	1.07846	0.6929	1.11872	1.68396	1.42932	2.62034	2.04157	1.62293	1.32979	1.70546	1.38601	2.18772	1.50228	1.29762	CPN2	Homo sapiens carboxypeptidase N, polypeptide 2 (CPN2), mRNA.,	-0.30242203670252793	No	Yes	No
TP73-AS1	12.94346	11.61139	12.46852	26.39299	15.4204	12.17724	14.70797	15.88767	12.65777	15.04082	11.8547	12.33991	14.38605	14.23814	16.4418	19.57003	15.94797	15.43802	11.8268	17.63345	12.96829	14.88333	17.53566	13.86577	12.58755	14.67203	13.50876	9.77112	10.40298	TP73-AS1	Homo sapiens TP73 antisense RNA 1 (TP73-AS1), transcript variant 5, non-coding RNA.	-0.07836121901279844	No	No	No
PYY2	0.22893	0.48179	0.65694	1.01574	0.38616	0.67482	0.6496	0.96209	0.25261	0.9371	0.10057	0.64264	0.56327	0.45671	1.24143	1.30057	0.60484	1.12819	0.66285	0.7953	0.29361	0.25501	0.63959	0.20708	0.59049	0.26907	0.31921	0.18699	0.55252	PYY2	Homo sapiens peptide YY, 2 (pseudogene) (PYY2), non-coding RNA.	-0.10325006462216577	No	No	No
CDADC1	11.53723	12.73987	11.79343	7.35686	10.06676	13.11656	8.37117	7.9654	10.33359	9.96293	11.86366	9.65525	8.49308	9.88823	6.8223	10.08393	7.58364	9.33802	9.92854	9.19798	10.07354	9.52015	8.22206	7.12624	10.6248	10.49196	11.1063	9.3396	14.29842	CDADC1	Homo sapiens cytidine and dCMP deaminase domain containing 1 (CDADC1), transcript variant 2, mRNA.	-0.21217997356562623	No	No	No
GABBR1	245.58412	242.85607	224.47879	201.46954	206.81603	237.14867	271.73615	273.91247	208.79534	186.78664	202.88959	214.8207	192.98562	194.52956	204.17239	208.48649	184.70775	241.62129	199.70063	205.68562	196.61331	187.62258	209.56008	149.67432	205.8642	143.70448	215.12508	133.808	143.41155	GABBR1	Homo sapiens gamma-aminobutyric acid (GABA) B receptor, 1 (GABBR1), transcript variant 2, mRNA.,Homo sapiens gamma-aminobutyric acid (GABA) B receptor, 1 (GABBR1), transcript variant 1, mRNA.,Homo sapiens gamma-aminobutyric acid (GABA) B receptor, 1 (GABBR1), transcript variant 2, mRNA.,Homo sapiens gamma-aminobutyric acid (GABA) B receptor, 1 (GABBR1), transcript variant 1, mRNA.,Homo sapiens ga…	-0.611776634273297	No	No	No
NLGN2	74.48796	70.14248	73.02616	89.59157	68.56797	72.8996	91.07984	96.47115	81.21142	94.93421	79.21596	86.41061	80.17715	101.34578	99.80357	121.55561	105.92805	103.79346	74.03885	82.82385	70.9162	71.13174	107.902	75.65807	88.09977	59.75705	74.98008	47.04363	42.49687	NLGN2	Homo sapiens neuroligin 2 (NLGN2), mRNA.	0.07016129604286246	No	No	No
NLGN3	45.50462	37.74559	36.77634	57.84284	45.77593	40.83679	31.92266	37.668	42.99908	32.50729	46.05379	45.12079	36.58448	39.38476	47.26405	37.90937	40.83987	50.20806	38.50311	40.12759	40.95773	48.15343	35.96806	35.22966	40.39087	34.5481	46.37048	26.93765	52.57558	NLGN3	Homo sapiens neuroligin 3 (NLGN3), transcript variant 2, mRNA.,	-0.0720130659537894	No	No	No
ARHGAP45	9.5548	8.03976	7.75506	18.60138	9.722	7.58737	10.47131	8.58345	12.79876	13.71913	12.5718	11.22979	12.29912	11.49075	11.87589	18.38891	25.25645	16.1846	9.7256	14.35796	12.91972	13.36619	9.87766	11.88186	9.332	13.07784	10.03043	9.24686	7.5898	HMHA1	Homo sapiens histocompatibility (minor) HA-1 (HMHA1), transcript variant 2, mRNA.,Homo sapiens histocompatibility (minor) HA-1 (HMHA1), transcript variant 1, mRNA.,	0.4178215244684797	No	No	No
ARHGAP44	63.93005	67.15561	69.08997	52.28913	45.8587	59.59995	59.06351	58.94681	56.33072	57.78888	60.88571	59.1359	49.2047	54.45953	55.95698	67.19135	61.77392	57.01766	56.90131	40.58441	47.51651	51.49853	52.71872	43.4091	64.82288	60.1502	64.15311	35.39232	48.86109	ARHGAP44	Homo sapiens Rho GTPase activating protein 44 (ARHGAP44), mRNA.,	-0.2514340537371187	No	No	No
CASQ1	13.54706	14.36495	12.18245	9.42105	7.33323	18.58476	11.86372	9.20623	21.80932	14.96993	27.47681	24.11168	20.33378	16.14578	14.24912	14.78274	10.84991	24.45739	16.54033	9.89437	13.71202	19.77968	17.40728	4.94031	9.67991	8.31393	18.33376	20.34729	15.38989	CASQ1	Homo sapiens calsequestrin 1 (fast-twitch, skeletal muscle) (CASQ1), nuclear gene encoding mitochondrial protein, mRNA.	0.2720017598123585	No	No	No
CASQ2	0.89187	1.25338	0.62539	2.22608	1.11902	0.8896	0.48771	0.56411	3.11253	0.86318	1.1578	1.13979	0.46538	1.39194	2.10748	1.34492	2.76638	3.11189	1.35264	2.33157	1.2564	0.81203	1.9844	0.98651	1.92959	1.33365	1.10355	2.28186	4.0284	CASQ2	Homo sapiens calsequestrin 2 (cardiac muscle) (CASQ2), nuclear gene encoding mitochondrial protein, mRNA.,	0.44704887559387063	No	No	No
NUP107	12.05124	13.30412	12.72896	14.8834	13.28034	14.18549	11.05022	10.30342	12.85183	16.28277	11.87576	10.00991	15.07755	13.50431	11.68355	11.46845	19.19094	11.83682	13.01249	14.16708	16.3031	14.66237	13.05104	21.1831	14.17405	22.08005	15.54872	18.46669	18.33962	NUP107	Homo sapiens nucleoporin 107kDa (NUP107), mRNA.	0.38162672516760393	No	No	No
PCBP1-AS1	12.4705	13.2728	12.34573	20.54846	17.92325	14.48344	16.75045	17.12575	14.66436	16.2649	13.04313	14.52634	23.90516	16.92469	18.24056	20.78767	16.58752	18.63848	13.80856	20.98673	20.30941	20.47914	15.58277	18.24194	13.77159	15.03799	14.70774	12.8855	10.09751	PCBP1-AS1	Homo sapiens PCBP1 antisense RNA 1 (PCBP1-AS1), non-coding RNA.	0.14363991131318984	No	No	No
AGAP12P	3.78282	5.68659	18.46666	13.60071	7.26887	7.65515	19.4843	9.55462	12.69815	7.24853	3.6742	12.07667	2.70672	3.07015	5.00232	4.99997	2.48396	8.55834	3.68465	8.2297	6.01482	5.2752	12.76439	2.59372	3.79215	4.04938	15.6722	0.22975	5.56672	LOC399753	Homo sapiens uncharacterized LOC399753 (LOC399753), non-coding RNA.	-0.43236187804079995	No	No	No
SOX18	6.15733	2.18014	5.05359	12.62369	5.60278	5.34132	3.45768	7.35067	7.6385	11.78292	12.21343	10.57244	11.95597	14.78099	11.0666	8.00807	11.33301	13.59894	4.84659	14.18642	10.62746	6.45219	5.35975	3.87077	8.85721	7.79457	8.98562	3.42627	29.91137	SOX18	Homo sapiens SRY (sex determining region Y)-box 18 (SOX18), mRNA.	0.4282044304721696	No	No	No
CDC42EP3	13.83437	12.6437	14.32323	3.5499	8.21505	13.96963	8.90435	6.87822	10.90698	9.96183	10.98816	8.71819	8.17877	8.58753	8.36896	9.52266	8.99881	8.8657	10.28864	6.9815	9.97697	8.21989	12.73377	6.43958	13.21364	11.32499	13.06537	15.43852	13.47197	CDC42EP3	Homo sapiens CDC42 effector protein (Rho GTPase binding) 3 (CDC42EP3), transcript variant 3, mRNA.	0.06561616389840062	No	No	No
CDC42EP2	6.61606	11.22005	6.52252	51.99843	11.8849	7.92624	4.92834	7.49856	5.72922	11.99306	7.99602	9.45705	8.05077	7.59039	9.6589	9.46314	11.12049	14.51798	7.41934	13.92984	19.22429	22.47757	7.28658	15.55824	11.78636	17.75561	13.725	9.04587	26.14438	CDC42EP2	Homo sapiens CDC42 effector protein (Rho GTPase binding) 2 (CDC42EP2), mRNA.,	0.16510899956540845	No	No	No
CDC42EP1	5.69585	9.28756	6.17782	106.0377	11.4971	7.11628	4.15287	5.61952	6.87603	21.52122	9.88317	13.65213	13.73292	9.99537	12.84188	11.44297	19.93463	16.82119	7.1966	21.80217	26.87962	40.78632	13.67807	30.45993	17.61229	40.14355	21.12391	11.74284	54.16267	CDC42EP1	Homo sapiens CDC42 effector protein (Rho GTPase binding) 1 (CDC42EP1), mRNA.	0.3916278625440964	No	No	No
CDC42EP5	1.54927	1.0106	0.80824	3.32689	1.11837	1.32549	2.0481	1.8535	3.09058	4.99094	2.32911	4.1371	2.45456	3.97056	6.31814	6.43541	5.68113	6.6693	1.57091	6.07931	2.63966	1.68949	5.51697	2.3983	4.91701	2.73143	2.93208	3.65164	4.98984	CDC42EP5	Homo sapiens CDC42 effector protein (Rho GTPase binding) 5 (CDC42EP5), mRNA.	0.7157756369749179	No	No	No
CDC42EP4	45.26374	32.20712	22.65385	52.34732	94.62257	26.87569	55.22154	75.26924	60.71676	36.4516	52.72002	61.57006	63.65569	61.49954	60.51292	52.71532	128.23411	62.2612	48.67663	89.95591	35.65234	42.41114	53.82058	47.74204	57.77402	59.01791	50.7083	48.27714	70.35278	CDC42EP4	Homo sapiens CDC42 effector protein (Rho GTPase binding) 4 (CDC42EP4), mRNA.,	0.3077016850354549	No	Yes	No
HEIH	17.90591	18.42776	15.13864	18.30922	13.04059	17.87911	16.42093	19.94492	16.26817	17.50479	15.67031	20.87489	18.56174	19.87817	16.94029	17.79061	23.19184	20.57743	15.97189	14.91818	16.45116	14.35361	17.5086	18.63017	20.07114	21.36776	16.78712	15.80975	24.27528	HEIH	Homo sapiens hepatocellular carcinoma up-regulated EZH2-associated long non-coding RNA (HEIH), non-coding RNA.	0.301446025918405	No	No	No
TBKBP1	22.83893	22.43024	22.42206	33.43987	21.48194	23.05738	31.4442	38.80984	28.33722	24.54065	26.58225	30.73113	25.36392	35.52955	35.04788	39.23981	34.98328	32.81985	23.5968	27.84633	18.57829	23.3865	26.92064	19.67415	24.79334	17.53472	25.33601	20.97396	21.89185	TBKBP1	Homo sapiens TBK1 binding protein 1 (TBKBP1), mRNA.	0.02164562465484474	No	No	No
RAB36	15.52406	14.13072	14.93241	14.32331	14.29327	14.02299	17.64118	18.37563	17.12936	13.75961	16.81074	14.51354	15.25674	17.0615	19.99547	13.63438	14.22555	16.82689	15.93776	13.17388	12.40757	12.64136	15.66412	14.68436	14.10757	10.53552	13.39552	11.57514	10.91124	RAB36	Homo sapiens RAB36, member RAS oncogene family (RAB36), mRNA.,	-0.21072746710397963	No	No	No
ABI2	148.3306	149.84132	143.44194	69.12772	113.6733	148.33959	129.2427	105.77141	123.58645	134.50042	124.98613	130.67268	143.37388	114.64738	92.46434	101.42757	82.90314	104.52538	139.86346	101.38639	153.08032	120.10841	124.54686	119.65023	139.98179	117.91927	128.6351	136.16127	94.15587	ABI2	Homo sapiens abl-interactor 2 (ABI2), mRNA.,	-0.12199474257757666	No	No	No
ABI3	1.86198	1.7151	1.41503	5.39108	3.72699	1.51743	1.19936	1.06171	2.80705	5.83564	1.61472	1.27185	3.2804	5.61283	4.0201	11.54545	13.38818	4.21479	1.4428	4.95535	4.19199	3.72762	2.07384	4.68214	4.34293	6.73842	3.22209	4.88237	6.38807	ABI3	Homo sapiens ABI family, member 3 (ABI3), transcript variant 2, mRNA.	0.5737741755158633	No	Yes	No
ABI1	62.45496	51.81106	45.37536	18.21685	55.97003	51.79773	47.37475	38.51406	49.18718	60.05633	46.21308	61.56424	63.11907	55.66035	39.92824	43.09783	37.31743	51.37163	61.65115	57.80068	60.75228	48.2902	57.50153	71.69944	65.2529	66.55963	54.85409	86.50491	55.02861	ABI1	Homo sapiens abl-interactor 1 (ABI1), transcript variant 9, mRNA.	0.3526988477217713	No	No	No
TESC	38.3618	34.9678	44.60916	55.87051	24.46329	42.53853	35.45886	45.65337	37.61667	30.73159	51.20551	30.91663	20.21936	27.83331	36.01135	45.17256	39.18783	37.67193	32.76941	21.59047	20.60609	31.3315	35.69231	29.34875	24.73417	31.03203	28.60104	22.15402	30.32326	TESC	Homo sapiens tescalcin (TESC), transcript variant 2, mRNA.	-0.3807448607101299	No	No	No
XLOC_008559	16.64609	9.70167	11.00253	20.03918	12.31477	8.48722	17.66184	17.57708	15.54748	17.19601	13.38794	14.72929	20.57675	19.51336	19.3886	18.80772	13.86853	15.69796	19.35686	21.90265	18.33464	16.00188	16.58837	19.75317	12.38762	20.05721	14.22247	7.52174	7.45154	n/a	n/a	0.18498727678320798	No	No	No
PITPNC1	38.28238	37.64819	25.61489	25.42761	58.47217	36.29435	41.79398	40.78613	41.5842	36.15661	31.79613	35.94208	38.25017	48.73403	27.03342	32.37043	27.9158	31.81912	38.57296	43.19575	38.07502	30.66168	49.27552	43.18994	36.20392	31.97436	30.7899	47.89549	51.32646	PITPNC1	Homo sapiens phosphatidylinositol transfer protein, cytoplasmic 1 (PITPNC1), transcript variant 1, mRNA.	0.016677222839605772	No	No	No
KRT31	0.06955	1.30102	1.2082	3.10822	0.47652	0.57935	0.32031	0.88307	0.70392	0.7679	0.93438	0.68416	0.34443	0.35008	0.37208	0.40284	0.05566	0.07646	1.00754	0.62107	0.88069	1.83782	0.39052	0.31511	0.82149	0.78628	1.47577	1.92898	3.15753	KRT31	Homo sapiens keratin 31 (KRT31), mRNA.	-0.08318894000413073	No	No	No
CLINT1	27.54952	31.82123	29.45721	14.64831	23.547	29.11227	20.81719	18.84555	28.43978	26.73252	28.80405	25.9428	26.13219	24.84882	21.53443	22.50793	22.21292	24.97146	27.11037	22.85172	26.78991	26.97271	23.2483	24.99261	29.96304	28.83411	29.2068	45.96758	35.20535	CLINT1	Homo sapiens clathrin interactor 1 (CLINT1), transcript variant 1, mRNA.	0.2502039522316021	No	No	No
DMAP1	41.53734	40.20288	50.08237	80.14602	47.0915	40.67717	56.26812	61.99114	46.92575	39.49506	52.16767	52.14412	44.5643	46.44159	64.14598	53.78171	73.26917	61.31843	45.13591	48.15917	36.51515	47.10282	44.26923	29.93621	34.79922	35.30402	40.68121	28.56919	33.15687	DMAP1	Homo sapiens DNA methyltransferase 1 associated protein 1 (DMAP1), transcript variant 1, mRNA.,Homo sapiens DNA methyltransferase 1 associated protein 1 (DMAP1), transcript variant 2, mRNA.,	-0.24068807464321784	No	No	No
AHRR	3.54358	2.77025	5.19883	2.60102	3.58628	4.25479	4.18573	6.38085	3.88094	2.61028	4.84057	2.94832	4.31943	5.45846	4.55421	6.0398	3.92927	5.99077	4.72877	2.67551	3.65538	3.06332	4.45221	2.88412	4.22281	2.01223	3.71871	2.27552	1.28987	AHRR	Homo sapiens aryl-hydrocarbon receptor repressor (AHRR), transcript variant 2, mRNA.,	-0.10026026134066857	No	No	No
ADCY4	2.65313	2.69566	2.98699	5.98977	4.91344	2.86662	3.14612	3.78682	3.71822	4.91522	3.43641	3.94577	3.47053	5.23901	6.5503	4.49058	7.33844	6.28158	3.72632	5.10696	3.02671	2.96366	5.30118	2.93617	4.48155	2.676	3.30828	1.84131	4.11745	ADCY4	Homo sapiens adenylate cyclase 4 (ADCY4), transcript variant 2, mRNA.	0.2286273744448019	No	No	No
ADCY5	40.73297	43.28239	44.90965	68.16662	39.02962	40.05952	47.8575	48.3826	46.36595	41.3784	43.77309	43.23921	40.38285	49.03166	54.87096	58.67244	63.02853	53.15542	42.4836	45.49835	42.62077	48.97305	49.94265	39.3636	44.55954	39.75353	45.18656	21.07724	35.84636	ADCY5	Homo sapiens adenylate cyclase 5 (ADCY5), transcript variant 2, mRNA.,	-0.06955562565113449	No	Yes	No
ADCY6	26.53307	26.1378	29.2317	39.85748	26.08479	25.63561	37.95532	35.46034	27.87272	24.12967	29.45845	25.95103	23.40359	31.25091	39.65747	37.30507	26.55169	32.20454	26.54113	31.75297	25.46888	25.60319	28.56235	19.61365	20.51332	14.94037	22.33901	12.65916	16.36592	ADCY6	Homo sapiens adenylate cyclase 6 (ADCY6), transcript variant 1, mRNA.,	-0.36528159950515204	No	No	No
ADCY7	8.2269	9.40762	10.05773	17.0158	9.65099	7.80134	8.79735	4.8514	10.5528	7.43873	7.92899	6.48258	5.38522	8.89139	11.67008	19.13296	21.33998	11.61721	9.60603	9.84791	7.25227	9.74417	7.77567	6.21523	8.71639	9.51794	7.38284	7.23361	8.5877	ADCY7	Homo sapiens adenylate cyclase 7 (ADCY7), mRNA.,	0.050081282207507266	No	No	No
ADCY1	150.53925	153.26709	159.01847	147.92185	124.30861	161.30135	188.15273	155.97557	147.71573	141.71572	141.7312	154.09386	112.71901	141.56353	143.50469	161.66509	136.61504	148.16673	151.00659	96.41478	116.45603	117.47726	147.40279	104.83618	123.67933	107.81639	139.57084	62.18487	84.89735	ADCY1	Homo sapiens adenylate cyclase 1 (brain) (ADCY1), mRNA.,	-0.42743872738719335	Down	No	No
ADCY2	75.31226	70.50127	74.42357	47.73422	82.68434	74.89929	80.89494	58.97507	86.76253	70.18434	75.00072	72.64602	82.01861	87.50292	68.76166	66.62886	56.51359	80.29161	79.76731	78.21477	68.8229	69.56988	89.95233	70.70304	89.73054	65.61827	77.08424	78.22093	66.26721	ADCY2	Homo sapiens adenylate cyclase 2 (brain) (ADCY2), mRNA.,	0.163036274102343	No	No	No
ADCY3	35.8492	38.01752	42.24077	49.50245	47.26558	39.87638	43.66264	40.06	37.18	37.84003	39.09442	38.96032	34.76869	47.75694	52.8502	48.34828	44.83791	55.79188	33.48653	39.45457	30.23681	36.64646	48.51224	37.96492	40.68075	31.04886	38.51755	24.10207	25.17717	ADCY3	Homo sapiens adenylate cyclase 3 (ADCY3), mRNA.,	-0.1759597364918987	No	Yes	No
ADCY8	16.38279	16.01818	15.50794	17.51463	16.76049	17.37702	16.84023	15.11935	17.9031	14.56139	15.70639	15.93382	12.88178	16.6479	12.30376	14.85539	21.21979	19.39328	13.31139	14.34048	12.47301	12.27765	19.09532	11.61594	17.39111	13.8474	17.97396	27.16242	18.26466	ADCY8	Homo sapiens adenylate cyclase 8 (brain) (ADCY8), mRNA.,	-0.00917553472168843	No	No	No
ADCY9	22.52296	24.56194	23.34175	21.35896	20.38872	24.04509	23.97258	26.44225	19.97137	17.569	22.3375	20.25267	17.82722	19.94738	23.66018	25.49242	23.58752	22.56749	18.56892	21.92552	14.722	15.33309	21.57142	15.97514	20.86626	17.85618	20.36504	13.21411	13.17478	ADCY9	Homo sapiens adenylate cyclase 9 (ADCY9), mRNA.	-0.5003935348289127	No	No	No
NUCKS1	184.04964	179.30048	155.02653	103.59977	163.54205	167.31028	159.17882	127.43425	173.39901	178.90148	140.26044	152.67411	194.55853	140.27729	105.22376	108.20563	113.75408	131.31995	173.12439	164.00106	210.69343	183.35392	161.23219	197.6848	190.64001	238.27792	183.61471	172.4403	186.733	NUCKS1	Homo sapiens nuclear casein kinase and cyclin-dependent kinase substrate 1 (NUCKS1), mRNA.	0.09041574170056421	No	No	No
DDI2	17.6142	18.17958	19.95729	25.55625	20.68411	20.79965	18.79735	18.48003	21.66823	21.2788	22.1085	18.6563	17.64272	19.86527	20.8154	22.25125	22.37834	20.35853	20.01156	17.37816	18.60981	19.92192	14.95493	18.12637	21.08396	20.4348	20.79351	22.25302	17.32131	DDI2	Homo sapiens DNA-damage inducible 1 homolog 2 (S. cerevisiae) (DDI2), mRNA.,	0.04092223959580971	No	Yes	No
XRCC1	20.1356	20.65899	21.07676	31.72382	15.83832	17.96201	20.98854	29.48889	19.12176	21.81617	19.0456	22.47195	20.89434	26.37807	24.77991	30.95009	32.02423	27.92008	20.79958	23.76842	17.76124	20.76104	22.12253	18.71069	21.36869	18.80385	19.65082	14.43848	15.10339	XRCC1	Homo sapiens X-ray repair complementing defective repair in Chinese hamster cells 1 (XRCC1), mRNA.,	0.008552267351831965	No	No	No
XRCC3	5.14428	5.00364	6.317	9.04138	5.94965	4.83809	4.83516	5.68422	4.36229	3.06715	6.10385	7.00673	5.44024	5.27486	8.18053	6.08423	12.89914	6.21913	5.18093	5.31659	3.65234	5.08099	3.30731	6.12198	5.46059	4.68873	6.37349	8.11054	7.84685	XRCC3	Homo sapiens X-ray repair complementing defective repair in Chinese hamster cells 3 (XRCC3), transcript variant 3, mRNA.	0.05311377476681569	No	No	No
XRCC2	27.91973	27.69729	29.42892	25.76682	31.81948	26.94911	37.65191	39.74084	28.92056	31.08681	27.35515	27.66635	32.21709	25.25662	23.77995	21.65369	18.6296	24.51379	29.54647	35.22122	33.54836	28.7278	27.46567	37.86768	21.29489	26.16918	24.18886	18.61023	10.5839	XRCC2	Homo sapiens X-ray repair complementing defective repair in Chinese hamster cells 2 (XRCC2), mRNA.	-0.387246650995412	No	No	No
XRCC5	147.60781	160.1251	152.14085	115.9441	158.44022	159.02125	111.33426	102.48141	144.5739	163.24896	140.15762	134.31895	165.83717	142.1331	119.04267	118.86022	104.7044	119.77616	153.07775	141.61659	163.02811	164.95998	143.72428	159.58803	163.22353	185.69444	158.59273	198.69042	159.57928	XRCC5	Homo sapiens X-ray repair complementing defective repair in Chinese hamster cells 5 (double-strand-break rejoining) (XRCC5), mRNA.,	0.18873995001875793	No	No	No
XRCC4	6.30967	6.32641	7.05887	5.4896	4.45875	7.66166	4.77152	7.01114	3.75851	5.71314	4.92322	5.36504	4.19702	4.95562	4.38761	5.67798	5.12256	5.93664	6.76922	5.05613	7.17937	6.57458	4.51438	8.42202	6.81889	10.07041	6.3604	16.2122	11.59509	XRCC4	Homo sapiens X-ray repair complementing defective repair in Chinese hamster cells 4 (XRCC4), transcript variant 1, mRNA.	0.09622983130739544	No	No	No
XRCC6	130.13364	131.61093	133.62576	126.84328	118.15162	135.71638	95.18532	101.81609	130.26412	159.67293	144.29738	127.86226	138.95412	128.61957	124.46417	131.52531	181.98752	141.14477	136.39666	120.89401	124.20213	137.33488	126.47533	160.91967	148.92912	163.17845	137.77198	241.30805	171.69263	XRCC6	Homo sapiens X-ray repair complementing defective repair in Chinese hamster cells 6 (XRCC6), mRNA.,	0.5365338366480741	No	Yes	No
MEIS3	73.97227	70.26449	88.72015	87.51172	60.98925	66.15533	99.16424	92.54159	82.46085	84.91959	89.07882	70.5996	52.9679	80.57224	108.94323	90.07787	79.31783	93.2006	85.40002	57.54663	63.37834	72.55178	75.79794	51.008	74.41105	35.96571	57.12932	69.70658	36.11145	MEIS3	Homo sapiens Meis homeobox 3 (MEIS3), transcript variant 2, mRNA.,Homo sapiens Meis homeobox 3 (MEIS3), transcript variant 1, mRNA.,Homo sapiens Meis homeobox 3 (MEIS3), transcript variant 2, mRNA.,	-0.19751770095711288	No	No	No
MEIS2	27.66531	25.83905	21.25161	17.98117	27.71561	28.15572	32.44752	20.27263	27.61935	26.7565	28.82659	26.74263	24.61563	27.21221	24.32512	23.9456	30.46453	26.13509	25.50476	30.59658	28.58995	26.26636	34.61976	29.17916	26.83134	27.81128	27.89448	34.17276	35.68646	MEIS2	Homo sapiens Meis homeobox 2 (MEIS2), transcript variant b, mRNA.	0.3665619671987046	No	No	No
MEIS1	5.3448	5.30642	4.38307	8.7872	6.50922	4.77243	4.58126	4.0746	4.04807	5.61488	4.82455	5.48724	5.1322	4.94496	4.10663	3.5841	4.26835	4.53701	4.83719	5.81445	9.79187	11.33081	4.49577	8.01095	7.61761	9.81006	6.34872	6.27417	17.93804	MEIS1	Homo sapiens Meis homeobox 1 (MEIS1), mRNA.,	0.17312739017965573	No	No	No
PCDHAC2	29.77073	31.69898	38.35348	25.53517	18.55785	31.79368	22.48972	19.88301	24.71442	25.26497	29.64168	30.13065	25.78708	28.02665	25.41739	27.92245	19.3996	28.36009	27.57519	13.56131	22.47816	27.40523	23.20086	18.20775	36.95004	23.32254	35.2533	47.74532	30.88827	PCDHAC2	Homo sapiens protocadherin alpha subfamily C, 2 (PCDHAC2), transcript variant 1, mRNA.	0.048724811368902804	No	Yes	No
PCDHAC1	7.97821	11.2511	9.95961	7.57359	5.69731	10.27334	7.78339	8.87551	6.43101	5.30262	8.11781	9.61413	4.72565	6.9341	8.95486	7.49106	8.23331	6.36106	8.78799	5.36952	6.7629	7.01656	5.74549	5.7378	6.96865	4.84132	8.6574	7.04392	8.64873	PCDHAC1	Homo sapiens protocadherin alpha subfamily C, 1 (PCDHAC1), transcript variant 1, mRNA.	-0.42911353463049734	No	No	No
CTLA4	1.0572	0.53877	1.10372	0.38528	0.27063	0.45727	0.18785	0.24869	0.36492	0.63095	0.35571	0.68838	0.40195	0.33205	0.28978	0.26672	0.75615	1.03154	0.50981	0.56611	0.30048	0.25912	0.27935	0.3185	0.33768	0.68817	0.78819	0.48591	0.43859	CTLA4	Homo sapiens cytotoxic T-lymphocyte-associated protein 4 (CTLA4), transcript variant 1, mRNA.	-0.05081285992028046	No	No	No
USP32P2	25.5383	26.15716	44.02539	21.48202	28.23005	35.86666	29.58688	37.37888	9.76569	12.41344	12.92022	35.09822	40.98441	20.20138	13.73343	28.30802	31.38286	12.65318	11.9149	16.14505	33.42617	29.60026	53.19998	28.43947	20.91375	12.86574	20.41705	23.24317	12.67516	USP32P2	Homo sapiens ubiquitin specific peptidase 32 pseudogene 2 (USP32P2), non-coding RNA.	-0.3262363023846868	No	No	No
ESPNP	0.80315	0.5424	0.86938	1.47505	0.74449	0.45595	1.29376	1.79868	0.11982	0.14583	0.33613	1.29574	0.95659	0.54437	0.74126	0.50177	0.66912	0.35798	0.30589	0.05392	0.27889	0.77976	0.45034	0.29246	0.03005	0.52935	0.82988	0.09305	0.62138	ESPNP	Homo sapiens espin pseudogene (ESPNP), non-coding RNA.	-0.4311538713708206	No	No	No
DDX60	3.53705	3.04519	3.4591	4.54124	4.8453	2.98659	2.76667	2.75493	4.16382	4.43237	2.49179	2.88241	3.24222	4.49587	6.56132	2.18931	5.04628	2.9344	4.34971	5.22993	3.9761	3.4711	3.91749	7.33695	6.32065	7.3508	3.61111	10.99513	9.1727	DDX60	Homo sapiens DEAD (Asp-Glu-Ala-Asp) box polypeptide 60 (DDX60), mRNA.	0.3668267987076832	No	Yes	No
ATE1-AS1	0.26056	0.55742	1.85514	12.05721	1.7681	2.74138	5.75881	4.76854	3.89293	0.72725	1.89896	4.53662	4.27813	4.32005	10.40767	2.22538	2.38602	8.33566	2.09998	2.89758	2.58813	5.61897	5.84086	1.08952	0.37972	0.39564	2.83485	7.83341	7.38749	n/a	n/a	0.14664143975273666	No	No	No
H2AFY2	10.24593	10.54183	10.34801	9.48974	9.7912	9.05422	9.84416	11.64593	8.46055	6.35035	11.44263	8.3748	7.1567	8.36185	10.55967	6.88208	13.57472	11.69108	7.64675	6.59778	7.13618	7.36773	7.49089	5.107	9.29573	7.84802	9.25635	9.1414	12.63821	H2AFY2	Homo sapiens H2A histone family, member Y2 (H2AFY2), mRNA.	-0.30177339344330834	No	No	No
ADCY10	0.84719	0.92675	1.00251	0.58538	0.96754	0.78882	0.67561	0.94872	0.6919	1.14634	1.21731	2.26601	1.18915	1.13125	0.95052	2.15155	0.64974	1.65135	1.0916	0.99129	1.01404	1.2067	1.75968	0.87052	0.7356	0.72633	1.17348	1.1395	1.0652	ADCY10	Homo sapiens adenylate cyclase 10 (soluble) (ADCY10), transcript variant 1, mRNA.,	0.3870151271058253	No	No	No
KCNA6	23.27302	28.14653	25.13074	24.26118	19.27425	24.28504	22.41789	23.23501	26.60873	21.47575	29.60617	24.49687	19.36538	25.34527	25.27352	28.83864	17.34521	24.35438	27.36766	19.01662	21.58176	26.82429	23.66888	13.79902	24.23849	18.95248	26.33822	16.57755	21.26661	KCNA6	Homo sapiens potassium voltage-gated channel, shaker-related subfamily, member 6 (KCNA6), mRNA.,	-0.17684185092050694	No	No	No
KCNA7	6.0796	5.00549	5.48601	9.55401	5.08674	6.01578	6.99566	6.95626	5.87099	7.63841	6.48915	7.14453	7.10228	5.70206	6.33255	6.92502	6.45311	6.7738	6.16152	5.40434	6.48096	6.09508	5.83028	6.54781	4.5181	4.972	4.68812	3.74786	3.1374	KCNA7	Homo sapiens potassium voltage-gated channel, shaker-related subfamily, member 7 (KCNA7), mRNA.	-0.14940031599993694	No	No	No
KCNA4	23.02271	22.12458	28.11631	12.52022	16.57087	27.22232	20.9845	20.69673	20.84484	21.56172	25.34021	24.31199	28.99182	23.65497	22.61677	27.84246	17.28242	24.24843	28.25118	16.46202	23.38934	22.07691	22.8955	14.37446	28.76736	15.2523	27.67634	17.73644	10.16194	KCNA4	Homo sapiens potassium voltage-gated channel, shaker-related subfamily, member 4 (KCNA4), mRNA.,	0.012452295295821982	No	No	No
KCNA5	2.74986	3.17834	5.65583	2.41171	3.5018	4.08215	3.85814	2.19937	2.95195	4.00947	4.38134	4.17411	5.42001	3.63463	6.56034	4.856	5.98958	4.86251	5.21516	3.00554	3.76389	2.8101	4.38934	3.10551	5.53089	4.50573	3.16379	4.84853	3.84197	KCNA5	Homo sapiens potassium voltage-gated channel, shaker-related subfamily, member 5 (KCNA5), mRNA.	0.43454734020505037	No	No	No
KCNA2	169.98548	193.37057	193.265	98.39276	151.08829	188.40179	142.50004	128.2225	201.85164	123.54704	165.68403	168.85993	125.81923	148.51465	162.32423	134.39292	112.47787	133.48518	174.7693	118.76475	138.70669	145.98669	134.10798	106.99144	128.79724	177.0197	177.91964	73.18228	130.51548	KCNA2	Homo sapiens potassium voltage-gated channel, shaker-related subfamily, member 2 (KCNA2), transcript variant 2, mRNA.	-0.31657527629221266	No	Yes	No
KCNA3	39.62898	38.71091	35.42959	16.65577	25.42499	38.23443	35.23074	19.43963	40.37451	23.13364	48.60929	33.46644	34.18776	36.00764	31.39267	34.56913	27.97548	35.18495	36.51306	27.47058	41.30976	30.34587	41.60568	21.59928	39.91909	26.02395	34.28216	25.70586	24.22735	KCNA3	Homo sapiens potassium voltage-gated channel, shaker-related subfamily, member 3 (KCNA3), mRNA.	0.08319775852313825	No	No	No
KCNA1	35.3215	44.7842	43.42449	18.63588	27.43543	40.49597	28.64956	26.30727	38.25432	22.10813	33.84347	30.46905	14.42769	22.67953	21.73655	19.49722	17.52796	19.35369	30.6689	16.06946	22.00781	27.2853	18.39118	21.05658	27.20844	51.90108	38.07972	27.95727	45.57539	KCNA1	Homo sapiens potassium voltage-gated channel, shaker-related subfamily, member 1 (episodic ataxia with myokymia) (KCNA1), mRNA.,	-0.34086820141922297	No	No	No
OPTN	109.80987	114.512	112.53425	102.40133	86.20407	106.68944	105.3962	119.61169	102.96768	114.02812	110.44145	97.92666	103.7511	100.87449	97.07755	104.7078	97.72196	102.6853	107.38139	100.28448	96.91627	92.5893	95.12276	80.49554	90.36593	94.51058	90.91003	62.5317	65.48355	OPTN	Homo sapiens optineurin (OPTN), transcript variant 1, mRNA.	-0.4326413226102359	No	No	No
BHMT	0.37964	1.04004	1.54766	0.76882	0.97446	0.20403	0.4848	0.69011	1.48503	3.16476	1.2117	1.12829	0.96739	0.04153	0.71482	0.97866	0.3634	0.51206	1.25924	0.66913	0.85236	0.88659	0.3984	0.49845	1.66906	0.72875	0.99572	0.77327	0.3976	BHMT	Homo sapiens betaine--homocysteine S-methyltransferase (BHMT), mRNA.	0.05503048505001048	No	No	No
FTL	757.5768	619.99677	526.96998	1143.72287	1540.95528	612.32579	1011.75858	996.05323	968.03243	720.89958	882.2587	686.67599	986.46944	957.02026	1069.37563	1008.12418	993.67542	877.80155	583.00344	970.41667	706.96192	862.91798	872.81775	1851.39482	756.67525	994.26841	651.17579	1464.22443	1050.9422	FTL	Homo sapiens ferritin, light polypeptide (FTL), mRNA.	0.20860685364382434	No	Yes	No
MCCC1	35.40269	39.47291	37.54504	32.97664	45.68963	37.75713	40.82495	40.55698	37.51183	36.21457	34.44044	39.98135	45.08918	37.0464	37.15665	32.27195	38.25365	32.30785	36.56014	45.24645	38.741	38.15656	36.28514	45.21155	32.30717	37.28328	37.47413	39.092	33.77053	MCCC1	Homo sapiens methylcrotonoyl-CoA carboxylase 1 (alpha) (MCCC1), nuclear gene encoding mitochondrial protein, mRNA.,	-0.2122326124173145	No	No	No
ACACA	60.55716	65.32717	62.08488	54.58267	59.93643	56.68167	46.43857	51.21959	64.78	49.66942	55.2872	60.8505	44.20905	61.2851	59.12331	52.26272	42.17942	52.24484	59.9667	49.90157	54.92174	57.84837	53.20042	54.91974	51.65577	48.02172	54.728	43.56823	51.54777	ACACA	Homo sapiens acetyl-CoA carboxylase alpha (ACACA), transcript variant 4, mRNA.	-0.3468783885152327	No	No	No
ACACB	12.73365	13.29711	7.42344	24.2756	22.89138	9.61511	30.7405	22.4124	17.69252	9.54639	15.46268	18.36197	20.26237	19.95948	22.4358	14.44615	20.77531	22.06548	17.05024	24.47848	14.73935	12.27343	14.06267	13.01527	13.78733	12.97716	11.39572	12.96074	13.0237	ACACB	Homo sapiens acetyl-CoA carboxylase beta (ACACB), mRNA.,	-0.022795660908778485	No	No	No
ZDHHC3	8.35631	9.34425	10.09622	9.47466	8.54869	9.40799	8.55579	8.05011	9.46489	9.69885	8.90019	8.52583	8.21618	8.96922	9.45683	10.37983	8.79139	9.50705	7.85276	7.31221	7.88263	8.54377	10.01449	9.00858	10.22676	9.76333	9.59785	11.59638	12.71534	ZDHHC3	Homo sapiens zinc finger, DHHC-type containing 3 (ZDHHC3), transcript variant 2, mRNA.	0.24653724086491985	No	No	No
AATK-AS1	0.57216	0.72177	1.24628	3.42726	1.22617	0.85615	0.81442	1.73654	1.05234	0.59091	1.35507	0.80324	0.92949	0.57981	1.28446	1.06865	1.39666	1.18278	1.18381	1.13959	1.07579	1.4926	0.33578	0.91092	0.63717	1.03312	0.96724	0.35572	1.48732	AATK-AS1	Homo sapiens AATK antisense RNA 1 (AATK-AS1), non-coding RNA.	-0.21609925017448264	No	No	No
CYFIP1	46.209	39.72829	37.72233	53.9202	56.50315	48.25182	45.08547	39.1869	53.82597	46.7533	47.84135	45.01419	39.39255	53.64171	56.16024	110.36114	86.0254	57.20754	39.57864	65.28067	41.19779	57.31397	52.31093	50.76613	38.97806	45.4901	46.86022	42.98188	48.6704	CYFIP1	Homo sapiens cytoplasmic FMR1 interacting protein 1 (CYFIP1), transcript variant 1, mRNA.,	0.27126946353087633	No	No	No
CYFIP2	188.7007	211.6823	214.51744	132.8173	176.69834	203.38449	170.51199	143.27225	198.98355	175.47669	195.498	204.33039	185.48817	195.71509	179.8734	178.17687	153.52875	184.18726	194.66053	148.00607	165.88665	176.13509	188.17853	151.98605	205.18138	167.35623	200.10001	171.20813	135.67623	CYFIP2	Homo sapiens cytoplasmic FMR1 interacting protein 2 (CYFIP2), transcript variant 3, mRNA.,Homo sapiens cytoplasmic FMR1 interacting protein 2 (CYFIP2), transcript variant 1, mRNA.,	-0.04982115369284744	No	No	No
TOB1	31.7311	26.33601	21.05241	23.81639	48.24134	35.61316	36.08458	29.19855	38.52053	27.5353	71.52089	36.84669	51.908	35.48743	40.22104	30.63238	48.96158	42.22118	38.23234	60.98522	37.3135	32.81141	43.68636	55.78023	46.59613	42.8204	36.055	42.3097	101.94288	TOB1	Homo sapiens transducer of ERBB2, 1 (TOB1), transcript variant 3, mRNA.,	0.4641136818721902	No	No	No
GUSBP5	4.68058	5.66304	8.93254	3.36948	3.39555	9.62012	4.31533	3.95802	4.71347	4.63676	5.78014	4.56012	5.35992	5.1652	7.42745	6.49624	7.30452	6.1746	6.32599	4.23576	2.63275	3.31731	5.94705	3.72885	4.58001	3.51022	2.46801	3.12411	3.48558	GUSBP5	Homo sapiens glucuronidase, beta pseudogene 5 (GUSBP5), non-coding RNA.	-0.14765417091367308	No	No	No
GUSBP4	16.56174	18.44112	16.64468	23.54864	16.83336	18.77947	13.25521	11.71418	15.60679	21.47379	14.57945	16.76303	25.33364	14.86639	12.04185	11.38918	11.16055	12.50877	17.79896	20.32313	28.16321	25.78637	18.84358	33.33944	17.9558	25.70414	19.93397	19.09679	11.99478	n/a	n/a	0.07921805862678252	No	No	No
GUSBP1	63.33736	80.77842	65.59829	334.30974	133.79877	82.21489	101.1585	81.47431	56.80659	72.50966	48.21744	86.71108	82.50952	63.17891	99.0142	87.75062	98.55058	59.27388	46.6494	147.74888	67.07611	123.2277	128.82771	75.90515	56.75863	101.9686	98.76338	55.01684	49.45929	GUSBP1	Homo sapiens glucuronidase, beta pseudogene 1 (GUSBP1), transcript variant 3, non-coding RNA.	-0.28451066332265423	No	No	No
GUSBP3	39.35595	34.05047	38.38651	118.65653	55.63774	36.44143	41.6766	40.83657	41.08192	41.95543	30.83869	50.35114	37.55393	45.95547	50.39327	52.80239	53.09834	51.25359	40.7265	85.79239	79.55801	82.62238	68.26259	68.87239	29.65782	57.49115	40.81226	22.73703	17.18195	GUSBP3	Homo sapiens glucuronidase, beta pseudogene 3 (GUSBP3), non-coding RNA.	-0.026919444774413676	No	No	No
GUSBP2	9.26087	11.06765	9.19339	30.12392	14.55807	12.56471	8.33184	10.33163	6.62663	11.11346	7.71424	5.05281	12.41707	7.37286	7.53037	12.30831	9.39582	10.49045	7.64379	13.96693	9.6051	10.74888	12.01176	12.99769	10.18318	9.79507	13.18067	7.69193	9.36277	GUSBP2	Homo sapiens glucuronidase, beta pseudogene 2 (GUSBP2), non-coding RNA.	-0.28476534839019607	No	No	No
GUSBP9	39.47125	42.18647	90.6302	329.82185	146.09534	34.05552	106.01203	109.51355	91.57443	57.93652	55.16726	98.47148	3.31465	65.21685	43.7531	55.91633	55.77567	42.22712	81.2529	21.35622	109.15497	94.22597	170.59329	35.36604	36.37284	117.20549	28.29741	27.76492	53.38767	GUSBP9	Homo sapiens glucuronidase, beta pseudogene 9 (GUSBP9), non-coding RNA.,	-0.24978025890621708	No	No	No
LHPP	40.0259	39.93605	33.9348	114.42234	48.78754	30.48685	44.49553	49.82447	37.74572	37.92585	38.08935	40.06363	40.45267	43.89919	50.6675	43.79239	41.59275	45.24006	33.29753	49.90109	55.16404	62.41491	40.9846	47.36569	34.77249	41.0235	39.73679	26.79529	75.90513	LHPP	Homo sapiens phospholysine phosphohistidine inorganic pyrophosphate phosphatase (LHPP), transcript variant 2, mRNA.,	-0.08503277532181858	No	Yes	No
NUP188	14.13484	16.31379	15.39434	23.06079	23.09753	15.90168	21.7805	16.47645	15.55368	19.81649	13.28057	14.8339	15.96904	15.6752	18.16008	16.57825	21.44828	16.2769	12.97321	17.94277	13.8585	15.21376	16.23416	17.166	16.71181	19.15398	16.06819	20.55081	15.52313	NUP188	Homo sapiens nucleoporin 188kDa (NUP188), mRNA.,	-0.15378856941411034	No	No	No
LOC101929694	4.97597	4.0796	3.33008	6.2524	4.0759	3.51656	5.03749	5.68335	4.20524	5.91284	5.44433	4.54707	6.49252	4.84293	4.59029	4.40845	4.83198	6.38219	5.14806	5.96394	5.14533	3.86078	4.6941	5.39195	3.76683	4.32562	4.45325	3.14054	2.48774	n/a	n/a	0.04274652935816237	No	No	No
GLT8D2	7.14615	5.72512	7.59404	3.72708	7.93986	7.75453	5.25686	6.20365	6.43866	8.68533	7.2505	7.46504	9.86606	6.33528	9.42983	5.41537	10.31191	10.08817	7.44119	7.50987	7.05673	5.29045	8.05957	6.84582	9.04661	5.00818	5.88855	6.7022	6.43945	GLT8D2	Homo sapiens glycosyltransferase 8 domain containing 2 (GLT8D2), mRNA.,	0.3027477137279989	No	No	No
GLT8D1	27.29548	25.85844	29.92501	23.60605	30.03866	34.03703	24.82295	24.31938	27.99923	29.59931	25.13016	26.14537	28.93753	25.01052	24.99968	22.20373	16.58585	25.90358	30.9936	23.25846	30.42547	29.0752	29.07236	27.47309	36.20962	31.42624	34.34833	37.09961	32.36505	GLT8D1	Homo sapiens glycosyltransferase 8 domain containing 1 (GLT8D1), transcript variant 1, mRNA.,Homo sapiens glycosyltransferase 8 domain containing 1 (GLT8D1), transcript variant 4, mRNA.,Homo sapiens glycosyltransferase 8 domain containing 1 (GLT8D1), transcript variant 5, mRNA.,	0.06050824953190074	No	No	No
LOC101929698	8.13364	6.62975	7.37542	12.88059	7.39793	6.08215	11.22073	11.79733	10.99754	13.30303	11.84733	11.9188	10.82148	9.19803	12.02615	11.48173	9.97752	11.78939	11.36149	10.98402	12.74935	10.11205	10.31566	9.24879	7.83084	9.01272	8.03643	6.63284	4.12543	n/a	n/a	0.20478943099372304	No	No	No
OR2C1	1.65623	2.04502	2.37527	1.17092	1.47951	1.25933	1.07098	1.18143	0.53533	1.21009	1.28919	1.16805	0.8305	0.60312	1.21273	1.08461	0.44532	1.96313	1.05665	1.06549	1.34157	1.56213	1.81544	0.87189	2.74846	1.15557	1.69202	0.94089	1.5014	OR2C1	Homo sapiens olfactory receptor, family 2, subfamily C, member 1 (OR2C1), mRNA.	-0.29194665997944724	No	No	No
CTD-3080P12.3	9.49414	11.2473	10.58871	6.05178	10.68432	10.53957	9.44462	10.17874	7.75596	8.8862	9.73035	8.63871	11.81604	8.15851	7.54968	9.98132	6.969	9.31511	9.83382	9.35841	12.12505	10.37523	11.02755	10.79103	7.03272	8.9676	8.81901	8.34154	5.06629	n/a	n/a	-0.22791572617999703	No	No	No
MRGPRE	0.36129	1.02625	0.52084	0.3589	0.51163	0.32059	0.1045	0.235	0.40091	0.48884	0.56212	0.38079	0.26561	0.63226	0.62286	0.41487	0.82198	0.69362	0.42834	0.98398	0.23315	0.50124	0.67318	0.48975	0.36129	0.26409	0.33902	0.15052	1.08949	MRGPRE	Homo sapiens MAS-related GPR, member E (MRGPRE), mRNA.,	0.12339656037003159	No	No	No
MRGPRF	1.33788	2.25441	2.02227	2.4432	2.02897	1.39261	2.69945	1.55216	7.08884	1.86677	3.42313	1.42103	0.88745	2.68921	6.22852	3.82981	6.0813	11.40105	0.90081	6.77909	1.20476	1.71568	4.70039	1.91738	4.15413	2.23423	2.27481	0.60841	3.98697	MRGPRF	Homo sapiens MAS-related GPR, member F (MRGPRF), transcript variant 2, mRNA.	0.21171311151490282	No	Yes	No
TTC39B	23.72217	28.11028	29.68578	15.52604	22.81251	33.94398	22.51533	19.77618	24.70116	21.9365	23.54195	21.79901	19.96066	20.1125	17.23546	19.47562	14.48401	16.21231	25.41074	20.50849	26.02018	22.94335	25.12277	20.32782	22.76875	25.36421	28.86857	25.70283	27.38039	TTC39B	Homo sapiens tetratricopeptide repeat domain 39B (TTC39B), transcript variant 5, mRNA.,Homo sapiens tetratricopeptide repeat domain 39B (TTC39B), transcript variant 1, mRNA.,	-0.2611287993269154	No	No	No
HES2	2.02854	1.70744	1.72632	1.80314	1.40933	1.64416	2.0344	2.45299	1.85515	2.13368	2.00478	2.04102	2.48018	2.21677	2.51269	2.63662	2.05147	1.99483	2.57666	2.09861	2.28778	2.33615	2.20663	1.71542	1.55176	2.09778	1.81464	2.05306	0.76035	HES2	Homo sapiens hairy and enhancer of split 2 (Drosophila) (HES2), mRNA.	0.172847926850703	No	No	No
BPNT1	18.7446	17.75069	16.77949	22.47532	17.04372	19.02478	19.96453	21.6305	21.76227	21.80419	21.99063	23.31668	23.72978	23.39487	20.60444	23.07952	19.75364	19.35708	22.84526	25.89312	27.88046	21.3532	24.54016	26.20144	22.96942	21.83095	20.40578	15.52657	20.74795	BPNT1	Homo sapiens 3'(2'), 5'-bisphosphate nucleotidase 1 (BPNT1), mRNA.,	0.4427645061078477	No	No	No
C1orf140	4.59979	4.48146	4.67588	4.42353	4.20733	3.79986	4.12705	3.88577	3.46584	4.61338	4.12327	3.80349	4.40352	4.69361	3.43903	3.71039	3.39571	3.89764	4.74304	3.3485	4.84373	3.92924	3.32246	4.33821	3.59845	4.42391	3.02359	3.76198	2.44102	C1orf140	Homo sapiens uncharacterized LOC400804 (C1orf140), non-coding RNA.	-0.3047108763449542	No	No	No
ABHD14A-ACY1	4.59745	2.26028	3.92675	2.59823	5.52749	4.10058	0	2.64598	1.96552	3.00396	2.43871	0.87405	3.40861	3.15164	4.38575	5.50595	6.43587	5.53576	1.42918	1.88707	1.5606	3.89934	3.66343	1.30189	4.66486	2.85666	4.10936	3.17386	8.39539	n/a	n/a	0.22948593918184174	No	No	No
C1orf141	1.11003	0.70754	0.85668	0.78601	0.74529	1.14365	0.88223	0.9014	0.9012	1.37536	1.21352	0.81989	1.33942	0.91134	0.70851	0.86117	0.58915	1.07516	0.74446	0.78065	1.09134	0.9282	0.85268	1.09108	0.93937	0.86538	0.66442	0.91566	0.74744	C1orf141	Homo sapiens chromosome 1 open reading frame 141 (C1orf141), transcript variant 1, mRNA.	0.07106788262753855	No	No	No
LOC101929340	1.23043	1.50359	1.80317	0.8337	1.18565	0.67632	0.96507	1.51166	1.6153	0.97965	1.64127	1.46247	1.62301	1.45629	1.43292	1.38391	1.69763	1.70127	1.30634	1.60932	0.8398	1.04171	1.27366	0.77899	0.72686	0.97739	1.38671	1.21165	1.42148	n/a	n/a	0.08262259210078646	No	No	No
BCL9	14.94089	14.30038	13.52963	12.38385	13.0035	12.77284	13.83042	14.79789	15.22022	13.88571	14.39388	15.25421	15.09492	16.14674	17.43247	15.99488	20.159	16.67172	14.79503	12.62654	11.32504	13.18799	16.03687	13.36685	16.73755	14.13269	15.86179	21.22869	14.12615	BCL9	Homo sapiens B-cell CLL/lymphoma 9 (BCL9), mRNA.,	0.46569527826893453	No	No	No
BCL6	29.50981	24.9157	26.00674	19.06356	46.81608	20.63641	25.85283	30.78113	26.67177	49.00581	35.34597	52.43952	48.15581	44.5034	32.10797	59.67828	34.28613	51.80252	26.00027	55.13528	40.6432	24.97743	71.05586	50.78987	36.77554	35.35102	20.52086	35.29868	28.1309	BCL6	Homo sapiens B-cell CLL/lymphoma 6 (BCL6), transcript variant 1, mRNA.	0.4825072461514409	No	No	No
BCL3	2.21294	2.42197	2.45753	2.90812	6.31431	3.74734	2.75593	3.2511	5.49907	5.40039	4.59074	5.39622	4.96784	7.9266	5.14465	7.90511	8.24926	9.39483	3.76462	4.76591	7.64953	3.24875	7.78185	5.70097	6.74512	7.93164	4.92387	3.61771	9.38628	BCL3	Homo sapiens B-cell CLL/lymphoma 3 (BCL3), mRNA.	0.7367405630240236	Up	No	No
BCL2	25.43475	16.78018	17.46073	24.82503	21.60235	14.35521	28.32701	24.69098	17.21275	12.53979	21.81447	17.88532	18.02387	21.95793	24.84683	21.07538	32.72337	22.77887	17.01214	28.35062	22.29185	15.33483	20.9629	22.77323	20.42158	19.85564	18.51031	20.70529	19.68848	BCL2	Homo sapiens B-cell CLL/lymphoma 2 (BCL2), nuclear gene encoding mitochondrial protein, transcript variant alpha, mRNA.,	-0.045188796564767146	No	No	No
NPEPL1	20.24148	16.88336	18.11971	41.31365	23.98809	23.70881	42.83852	33.11889	28.24449	33.22685	24.07721	28.94796	48.43159	27.8819	41.08443	49.74841	90.90959	37.39662	22.94753	28.24344	17.25308	23.19376	33.42328	26.28169	20.54639	27.4586	20.49387	13.17427	16.0564	NPEPL1	Homo sapiens aminopeptidase-like 1 (NPEPL1), transcript variant 2, mRNA.	0.16557064196834673	No	No	No
CLMN	8.97495	14.95624	9.52421	43.61543	14.97529	10.15662	8.85282	8.65213	7.89547	17.97857	7.9096	9.32813	12.25526	7.60177	9.46758	10.6798	8.26886	9.04584	10.00301	23.04295	30.11629	25.89469	10.8237	20.76504	14.65285	29.45704	13.84408	11.25108	19.52553	CLMN	Homo sapiens calmin (calponin-like, transmembrane) (CLMN), mRNA.	0.037417525781172564	No	No	No
CLMP	3.81012	6.5594	4.79305	4.95971	2.88945	4.93195	3.76377	3.2671	4.60442	5.42402	3.55504	3.56217	2.93214	3.2762	6.01728	3.46764	4.6014	6.73844	4.55317	5.237	5.1249	6.76536	4.75046	2.9301	4.25508	5.39771	5.8725	19.32578	9.82166	CLMP	Homo sapiens CXADR-like membrane protein (CLMP), mRNA.	0.21695840867612187	No	Yes	No
MTM1	10.66896	11.23894	9.94675	8.33384	19.3273	12.28249	9.87978	10.79258	12.00555	12.71984	9.30255	13.42348	16.18255	13.53612	10.01612	9.43384	10.03563	10.98317	13.08018	16.51882	14.08717	11.20558	13.80864	18.99287	19.1017	17.79302	11.38726	23.24943	20.29535	MTM1	Homo sapiens myotubularin 1 (MTM1), mRNA.,	0.3408227688974465	No	No	No
SERPINB9	17.97694	18.09781	16.42253	13.60912	20.61659	16.39866	17.95161	17.65759	19.55923	21.82491	21.44233	18.11602	17.29583	18.8843	17.02468	18.48186	14.99291	17.43109	20.37886	19.48913	22.77086	16.53179	16.67943	23.10255	18.46121	25.42871	17.38213	24.18951	18.99974	SERPINB9	Homo sapiens serpin peptidase inhibitor, clade B (ovalbumin), member 9 (SERPINB9), mRNA.,	0.3275059733054226	No	Yes	No
CSNK1G3	32.937	33.46616	34.71535	13.2325	32.52906	36.86094	22.82131	20.03414	32.24757	28.13586	29.97266	28.14707	29.04029	25.89208	23.11022	20.37798	14.77099	20.10458	31.43511	27.40847	30.0978	30.20923	27.91279	26.90124	33.22275	33.84806	33.5788	48.10514	39.23127	CSNK1G3	Homo sapiens casein kinase 1, gamma 3 (CSNK1G3), transcript variant 5, mRNA.	0.01815518537878417	No	No	No
CSNK1G1	11.25287	11.8185	12.32876	8.54181	12.47769	12.45229	10.51746	10.02318	12.51803	10.96766	13.2744	12.05159	13.46371	10.75928	11.67179	11.3134	9.18792	12.72522	13.23862	9.4553	11.46563	11.4259	13.18192	12.2255	13.18494	11.02614	11.27275	15.18279	10.52369	CSNK1G1	Homo sapiens casein kinase 1, gamma 1 (CSNK1G1), mRNA.,	0.24828409727800918	No	No	No
ALOX12-AS1	16.47537	18.86216	18.80722	19.72168	15.97239	11.46864	18.81667	16.47084	20.89883	16.05989	16.5545	13.87633	13.40282	21.9017	21.13553	25.30386	12.00112	22.21422	20.74496	24.12931	29.0553	24.10189	24.53161	27.16164	15.19875	18.01077	16.56525	12.52199	15.99624	LOC100506713	Homo sapiens uncharacterized LOC100506713 (LOC100506713), non-coding RNA.	0.15914386756401783	No	No	No
SERPINB1	13.32768	13.7081	10.8249	17.3579	20.27696	10.39642	14.32895	14.52416	13.12747	28.01982	13.94055	13.94897	18.519	14.85752	15.12729	16.34989	15.98363	15.73591	12.99606	21.0401	23.87091	15.35812	19.03455	26.71328	22.52222	31.08897	16.46112	23.4892	12.41341	SERPINB1	Homo sapiens serpin peptidase inhibitor, clade B (ovalbumin), member 1 (SERPINB1), transcript variant 2, non-coding RNA.,Homo sapiens serpin peptidase inhibitor, clade B (ovalbumin), member 1 (SERPINB1), transcript variant 1, mRNA.,	0.44153438199360895	No	Yes	No
SERPINB6	33.19609	31.69293	26.3514	73.82796	56.68146	36.37668	41.79826	42.7828	41.82878	43.09493	40.23563	38.46433	38.47839	53.44436	49.87472	67.78361	63.64339	47.9038	35.09355	74.22958	45.29673	43.02744	60.0517	78.03135	48.59428	57.03659	35.10057	45.11843	55.57884	SERPINB6	Homo sapiens serpin peptidase inhibitor, clade B (ovalbumin), member 6 (SERPINB6), transcript variant 3, mRNA.	0.3640417876865875	No	Yes	No
FAM76B	10.00761	9.07523	9.23597	5.77612	10.2592	9.8392	10.08232	8.47551	9.36962	11.79463	8.6322	10.07236	12.78588	8.13151	6.09931	5.50113	9.37221	6.27115	9.76861	9.88625	12.32103	10.57388	8.56888	13.44414	11.3641	16.25548	10.97142	17.17739	13.44679	FAM76B	Homo sapiens family with sequence similarity 76, member B (FAM76B), mRNA.	0.19270103440100597	No	No	No
FAM76A	18.89372	15.02077	17.4525	14.86963	15.93316	17.31857	18.00344	17.65715	19.38722	16.82898	18.33863	17.20946	20.04443	16.62434	14.28486	13.88185	21.0326	16.68005	21.20918	16.43342	19.08262	18.83684	16.38186	18.59214	17.86705	20.22977	18.90721	14.39978	15.57256	FAM76A	Homo sapiens family with sequence similarity 76, member A (FAM76A), transcript variant 1, mRNA.	0.12882908072784915	No	No	No
EXD3	29.64158	25.01754	30.81034	69.49307	31.91052	25.35495	44.44727	61.09876	29.27164	30.97184	35.52616	32.01921	42.21661	40.91897	46.8627	46.30002	50.67011	37.69902	33.3985	41.79938	32.94748	32.77499	38.75437	24.66432	20.36162	22.04352	26.18137	13.87745	10.95206	EXD3	Homo sapiens exonuclease 3'-5' domain containing 3 (EXD3), mRNA.	-0.20874028944915057	No	No	No
EXD2	23.26367	23.00682	22.85945	24.3795	24.39641	22.72207	22.99668	22.66066	20.14429	18.85895	22.19441	22.57459	19.39214	21.1116	23.44952	21.01519	18.84055	23.90662	20.23171	22.6783	20.47716	21.47726	24.74605	19.50951	19.07433	18.15729	18.89086	18.58507	26.11236	EXD2	Homo sapiens exonuclease 3'-5' domain containing 2 (EXD2), transcript variant 1, mRNA.	-0.5002713176052364	No	No	No
EXD1	2.51287	1.89653	2.145	1.73276	2.01733	1.96913	2.89208	2.26509	2.20685	2.51594	2.1629	2.42964	2.65961	2.21349	2.18185	2.03327	1.10096	1.83175	3.07903	2.96904	1.69915	2.53571	2.39419	2.32711	1.99148	2.34048	1.95875	1.87006	1.32303	EXD1	Homo sapiens exonuclease 3'-5' domain containing 1 (EXD1), mRNA.,	-0.14115828872039318	No	No	No
ELP6	26.95802	23.00699	27.52851	36.74085	29.23362	23.52849	26.52949	27.76105	26.95887	26.34736	27.58814	21.5759	25.56877	26.47459	31.12813	32.89848	33.99391	29.42829	22.11609	25.85326	20.82859	27.77572	27.02091	22.52441	27.51983	26.74951	26.85017	23.0101	35.71913	ELP6	Homo sapiens elongator acetyltransferase complex subunit 6 (ELP6), mRNA.,	0.005146999789364077	No	No	No
ELP5	28.79065	30.97609	31.54019	37.07047	21.22371	28.99865	28.18478	28.67931	22.51643	27.46764	27.65696	28.85873	22.41327	28.27685	34.19042	34.54525	32.35509	34.2405	26.85301	19.15746	24.56688	29.33753	26.6106	25.86424	32.10775	26.19368	29.08916	30.37505	38.51413	ELP5	Homo sapiens elongator acetyltransferase complex subunit 5 (ELP5), transcript variant 4, mRNA.	0.04191855241848491	No	No	No
ELP4	15.8406	13.16539	13.08354	9.23435	19.70643	14.62185	13.97881	11.51909	16.97794	11.78615	13.24203	15.31529	13.89171	14.76054	10.8278	10.80191	8.21065	11.82597	15.70501	14.71916	16.91139	15.23771	14.63324	17.7778	16.2656	13.39547	15.8147	25.70146	25.6532	ELP4	Homo sapiens elongator acetyltransferase complex subunit 4 (ELP4), mRNA.	0.11742643342866396	No	No	No
ELP3	31.32771	32.07314	54.51449	24.87937	33.1029	33.03067	25.05447	24.88342	33.5346	31.14961	35.85607	33.97655	34.64987	31.99034	30.56804	34.4086	28.46024	34.27992	33.59513	28.43401	35.17969	35.30334	28.99676	30.05389	31.26465	35.03168	34.34567	39.52739	44.06154	ELP3	Homo sapiens elongator acetyltransferase complex subunit 3 (ELP3), mRNA.,	0.14418982724758558	No	No	No
ELP2	61.57844	62.2154	61.79435	62.00955	65.03923	63.09865	56.72404	44.42032	56.05315	76.30965	56.6957	53.12336	72.17187	58.29597	50.48793	53.1584	49.77241	42.23327	63.05291	64.61118	67.37664	62.0093	71.18689	74.99775	61.96112	67.6368	60.51239	71.54851	54.17928	ELP2	Homo sapiens elongator acetyltransferase complex subunit 2 (ELP2), transcript variant 1, mRNA.	0.04755501992072576	No	No	No
SPRYD3	162.44662	168.19416	183.05216	202.70206	122.14839	159.10138	198.8707	174.90422	159.04224	172.14098	183.45477	164.87591	158.10281	183.39439	155.15481	209.92018	168.78034	202.87804	157.90473	120.35642	135.15307	147.25852	150.2456	131.25603	178.92296	117.3909	157.16165	133.88306	126.89333	SPRYD3	Homo sapiens SPRY domain containing 3 (SPRYD3), mRNA.	-0.1716240353592738	No	No	No
SPRYD4	12.04017	10.06806	10.14909	13.62428	10.51005	8.88683	10.98625	12.7657	10.01786	12.18735	11.07907	10.16283	12.04933	12.79104	12.26118	10.9816	10.76361	11.24406	10.97837	8.90167	13.25183	12.82559	10.76556	12.22581	10.54549	11.35521	11.94148	10.03877	10.32825	SPRYD4	Homo sapiens SPRY domain containing 4 (SPRYD4), mRNA.	0.16411406807912307	No	No	No
KLHDC9	24.46081	25.0392	28.43467	22.62805	26.20774	26.65946	25.62093	22.13408	26.38229	23.9135	27.71714	25.96693	23.80491	26.92085	31.20133	26.52912	22.94213	25.47296	27.37266	21.57074	19.50546	23.64387	25.33126	18.7911	27.76451	23.17921	29.84431	17.32675	22.10092	KLHDC9	Homo sapiens kelch domain containing 9 (KLHDC9), transcript variant 4, non-coding RNA.	-0.14237648361755173	No	No	No
RAC2	0.58717	1.49847	1.16951	2.83882	3.87037	1.39991	0.58185	1.64564	2.35797	6.2573	1.80304	1.33273	2.09144	2.58848	2.21849	8.8683	3.75787	2.37345	2.1785	2.29101	2.09116	1.598	3.14484	5.18992	3.39265	4.71844	2.34849	4.50184	4.86754	RAC2	Homo sapiens ras-related C3 botulinum toxin substrate 2 (rho family, small GTP binding protein Rac2) (RAC2), mRNA.	0.6098784216454826	No	No	No
KLHDC4	20.61283	16.55179	16.00613	33.87622	18.29946	18.16295	23.55778	29.18129	16.25208	17.60057	17.36683	16.91215	16.92673	22.3327	21.07447	17.39748	30.09098	24.05315	16.12351	12.20158	14.59711	16.47778	13.12757	17.13883	12.78427	15.23462	13.13701	15.98831	15.40309	KLHDC4	Homo sapiens kelch domain containing 4 (KLHDC4), transcript variant 3, mRNA.,Homo sapiens kelch domain containing 4 (KLHDC4), transcript variant 1, mRNA.,	-0.3000512273961836	No	No	No
KLHDC2	70.96259	77.04703	78.23848	63.27667	66.2012	84.67592	59.47562	45.18838	74.26081	74.94703	75.06883	73.30519	84.04169	72.71838	68.82804	62.33068	83.67947	63.85846	79.2811	78.75735	77.09531	81.27893	74.24517	67.75868	101.60758	106.20641	91.24132	65.1179	75.35501	KLHDC2	Homo sapiens kelch domain containing 2 (KLHDC2), mRNA.	0.3166508969583102	No	No	No
KLHDC3	208.79696	218.92539	237.54167	196.62193	153.2055	206.62768	186.54473	177.90158	224.4758	225.59077	221.33947	223.94943	214.98748	223.9632	222.13541	227.04658	230.58975	234.77959	220.23867	148.69929	171.21263	213.99102	209.34207	154.13681	255.22706	195.63702	221.01172	151.50372	178.59148	KLHDC3	Homo sapiens kelch domain containing 3 (KLHDC3), transcript variant 1, mRNA.,	0.1575052142996209	No	No	No
KLHDC1	17.88306	17.39168	17.53382	11.01076	18.59859	19.05853	14.33544	10.49768	18.58509	20.48778	15.65095	14.28673	19.27856	14.53477	10.53174	12.31037	11.6864	11.97152	18.87152	20.72478	24.25347	23.14154	18.00131	20.57927	21.96494	24.4414	21.56281	15.37183	17.39067	KLHDC1	Homo sapiens kelch domain containing 1 (KLHDC1), mRNA.	0.12116752210519077	No	No	No
ASXL1	29.24045	30.49581	28.82601	37.89014	36.85661	34.72227	33.30682	32.82514	26.15161	34.90185	28.60414	33.14089	33.18487	32.58314	35.80278	41.98495	46.37458	37.7847	27.96656	35.39286	30.09775	33.38482	37.08893	32.79239	30.74917	33.31612	28.93172	25.55189	22.77448	ASXL1	Homo sapiens additional sex combs like 1 (Drosophila) (ASXL1), transcript variant 1, mRNA.,	0.0126652549994038	No	No	No
TRIM51	0.88038	0.38562	1.96809	1.05023	0.62009	0.16168	0.23535	0.23596	1.84861	0.87224	0.91024	0.57322	0.2002	0.75514	0.78545	1.5631	0.16009	0.74857	0.58381	0.20194	1.02734	0.82543	0.38085	0.18397	0.31516	0.76671	0.97869	0.67482	1.19586	TRIM51	Homo sapiens tripartite motif-containing 51 (TRIM51), mRNA.,	0.09956064677914692	No	No	No
ASXL3	17.10068	18.26967	19.51106	12.02294	16.03255	20.54374	19.31948	17.49373	16.42443	16.6408	16.0518	17.44111	18.68425	17.48085	18.19263	14.39329	11.38737	15.48396	18.71386	14.44325	16.77348	16.37483	17.46134	12.29794	16.30446	12.45945	17.40933	24.09383	13.92587	ASXL3	Homo sapiens additional sex combs like 3 (Drosophila) (ASXL3), mRNA.	-0.22618322825385703	No	No	No
ASXL2	17.20541	19.9878	16.11409	17.25517	20.19116	17.45665	18.32966	18.92948	19.59926	17.0582	18.53321	19.20903	17.26038	16.23084	18.24228	17.7801	16.87815	19.8161	17.59884	20.23766	18.69693	18.92827	18.18801	16.53782	17.23297	17.16403	15.83666	15.91218	17.57305	ASXL2	Homo sapiens additional sex combs like 2 (Drosophila) (ASXL2), mRNA.,	-0.20663403371919556	No	No	No
HDDC2	44.21067	43.0939	38.49774	26.39842	42.03055	36.9108	23.42039	31.01872	43.0129	38.0324	38.17607	36.69977	41.00463	40.72657	34.65989	36.91455	38.39469	40.64108	41.85373	40.44352	39.43027	42.42681	34.89866	41.17314	50.45764	53.68692	43.64611	62.40596	74.83205	HDDC2	Homo sapiens HD domain containing 2 (HDDC2), mRNA.	0.415916392471481	No	No	No
HDDC3	22.62145	21.96781	21.26714	28.24995	21.66688	21.73852	17.82708	24.53327	20.61449	18.6412	23.16406	22.67462	17.98665	22.81746	25.66408	20.67719	24.15091	26.28126	21.53382	16.05202	13.08482	20.70281	17.48069	17.69038	23.52789	22.37461	19.19009	16.51637	27.88655	HDDC3	Homo sapiens HD domain containing 3 (HDDC3), mRNA.	-0.146798898622621	No	No	No
ZNF252P-AS1	4.98798	3.5052	4.22388	7.94332	5.31133	3.17635	5.75357	5.14589	5.50749	5.60308	5.26841	5.65867	5.08025	5.23067	5.66686	6.95194	4.41037	6.3632	4.29434	5.79961	6.20786	6.52435	5.52856	5.85741	5.07403	4.72787	5.43297	4.93	3.77755	ZNF252P-AS1	Homo sapiens ZNF252P antisense RNA 1 (ZNF252P-AS1), non-coding RNA.	0.2707424708450584	No	No	No
DONSON	9.73948	11.45593	10.88506	10.4935	11.38953	10.13117	9.07509	9.04051	9.13994	16.33853	9.70655	9.23129	15.5702	12.35331	8.82638	13.49012	7.96304	7.97982	9.608	11.98719	14.06722	14.7432	14.04946	22.63985	14.07038	12.95639	11.90353	16.93418	9.07164	DONSON	Homo sapiens downstream neighbor of SON (DONSON), mRNA.,	0.31384361108195646	No	No	No
SPATA13	11.56826	12.94182	8.87807	41.16167	18.80009	11.84451	10.84597	9.36821	15.56168	28.61422	14.55141	16.34092	18.21051	15.75091	16.7816	19.80611	23.27154	18.12677	12.1884	20.24647	24.22422	32.78252	19.67244	32.87459	20.35737	31.78224	17.42683	22.52545	27.89057	SPATA13	Homo sapiens spermatogenesis associated 13 (SPATA13), transcript variant 1, mRNA.,	0.5296137637493818	No	No	No
SPATA17	0.74849	0.81729	0.88615	0.42705	1.07965	1.18303	0.85236	0.44026	2.03158	0.913	1.7391	1.83466	1.65159	1.7328	1.2847	0.59672	1.20346	1.81817	1.82048	0.84048	1.28733	1.5424	1.16633	1.45112	1.79598	1.04118	1.14243	4.38492	2.14907	SPATA17	Homo sapiens spermatogenesis associated 17 (SPATA17), mRNA.	0.6016533617139129	No	No	No
SPATA18	1.12873	1.70517	2.16901	1.10692	1.56305	1.22616	0.61305	1.21324	1.46546	1.39486	1.60761	1.86434	1.08639	1.04839	1.08954	1.48459	1.41068	1.1653	1.91583	1.46054	1.3743	0.90041	0.85734	2.08125	1.71043	1.36765	1.42152	3.55267	2.53187	SPATA18	Homo sapiens spermatogenesis associated 18 (SPATA18), mRNA.,	0.18670489457317627	No	No	No
VCP	93.73733	106.93453	109.63197	160.83473	112.34098	104.46567	100.03542	94.75589	108.10561	144.37838	117.08302	118.11524	118.13435	124.19091	132.91001	145.19928	150.95649	135.31486	115.58815	107.69695	100.37457	118.50636	122.44687	127.73399	137.50847	114.17901	114.32102	111.70116	99.25118	VCP	Homo sapiens valosin containing protein (VCP), mRNA.,	0.44025251086297873	No	Yes	No
CEP170P1	3.94566	2.7979	3.4863	3.69222	2.15407	3.5646	2.97731	2.37322	3.16339	4.37754	3.11377	1.60873	1.63752	3.23257	3.25103	3.31853	1.81817	1.70372	4.15835	1.89362	2.58978	4.46492	3.4439	2.53988	4.38342	5.31007	3.47161	8.96309	6.02625	CEP170P1	Homo sapiens centrosomal protein 170kDa pseudogene 1 (CEP170P1), non-coding RNA.	0.09965314410087638	No	No	No
ZNF214	6.32201	4.99927	6.66103	2.83185	5.87237	5.89221	5.99597	5.16274	6.24045	5.18686	4.58741	5.01161	6.25774	5.46419	5.45716	4.39279	4.96779	5.47066	5.40228	4.3385	7.24796	4.81572	4.42755	5.7985	6.85595	5.74493	6.67919	10.85729	8.48973	ZNF214	Homo sapiens zinc finger protein 214 (ZNF214), mRNA.,	0.17933992888834446	No	No	No
RINL	9.10251	8.90256	9.24337	14.25238	8.43363	9.94958	10.13791	11.20966	10.28803	11.24109	13.14662	12.14091	11.98462	10.12917	12.56612	14.73448	11.01612	11.8539	10.74508	8.98585	11.37976	10.1448	11.79873	9.69143	7.95921	9.2124	8.92739	7.47482	9.30941	RINL	Homo sapiens Ras and Rab interactor-like (RINL), transcript variant 1, mRNA.	0.1741101969890498	No	No	No
HFE	1.28451	0.97558	0.64221	2.42993	2.57051	0.94381	1.55329	1.3562	2.08788	1.50155	1.4206	1.41023	1.97712	2.17965	3.04588	1.88327	3.00209	3.41095	1.77541	3.35841	0.71148	1.67223	2.60377	2.46231	2.65187	1.82938	1.4004	3.74861	3.66191	HFE	Homo sapiens hemochromatosis (HFE), transcript variant 7, mRNA.	0.5018614503569481	No	No	No
GPR146	5.35116	4.24685	2.96843	5.74643	10.94286	3.39624	7.14229	4.381	9.02392	3.61909	5.74267	3.65882	3.52342	5.74911	7.84711	8.86991	9.31255	4.41328	7.85278	12.02389	2.63758	3.48058	8.01578	6.55936	12.01521	7.78005	4.85556	4.99694	10.94648	GPR146	Homo sapiens G protein-coupled receptor 146 (GPR146), mRNA.,	0.19813023524977078	No	No	No
GPR143	6.59859	4.29742	2.71951	3.60907	5.30919	2.70555	4.7858	4.55469	5.48107	3.24737	2.80373	4.26583	3.98476	3.54279	3.18841	3.14501	4.52851	4.62556	3.9172	3.64842	2.17387	3.03753	3.45608	6.98954	3.54979	2.78099	2.79711	18.03756	12.93262	GPR143	Homo sapiens G protein-coupled receptor 143 (GPR143), mRNA.	0.07813964100327102	No	No	No
HLA-L	11.74506	14.34595	14.70934	11.57443	11.7706	11.1337	10.40474	13.30325	12.37333	10.24348	14.8332	11.62732	11.05741	11.06321	12.88742	10.12629	17.58491	12.44236	10.31329	10.33897	12.67025	10.56605	9.82261	12.87365	9.16643	10.75801	10.51945	24.14044	6.82107	HLA-L	Homo sapiens major histocompatibility complex, class I, L (pseudogene) (HLA-L), non-coding RNA.,	-0.07379871019936568	No	No	No
GPR149	2.42983	2.37262	2.94527	0.98992	1.06144	3.70203	1.45892	1.42528	1.15488	1.55227	1.16718	2.12881	1.34606	1.85599	1.22571	1.53865	0.90546	1.4784	1.52758	1.00972	1.26352	1.56751	1.73355	0.37514	1.77738	1.1969	3.08477	2.1723	3.72945	GPR149	Homo sapiens G protein-coupled receptor 149 (GPR149), mRNA.	-0.23812919740658595	No	No	No
SLC7A6	14.09965	14.96671	15.3026	10.94645	13.15629	18.7959	14.62914	13.43909	13.80776	15.84298	14.44903	12.14096	11.58404	12.93493	14.84896	14.21157	12.52859	13.31666	14.51892	11.60732	12.20561	12.87318	13.88007	11.03971	14.73445	11.15887	15.64366	14.03874	8.40172	SLC7A6	Homo sapiens solute carrier family 7 (amino acid transporter light chain, y+L system), member 6 (SLC7A6), transcript variant 1, mRNA.	-0.29680402963321206	No	No	No
LOC105376805	18.43036	9.32595	9.8018	16.73974	16.66374	9.64475	18.07233	16.66618	14.70058	19.365	14.65996	20.80713	23.86227	19.56132	15.31996	27.99069	17.83887	21.07323	16.70122	23.24931	12.50679	23.82338	27.14987	18.28827	11.44153	25.40959	21.34221	19.45856	25.39067	n/a	n/a	0.5273932709864874	No	No	No
KNL1	0.20915	0.18418	0.17305	0.2206	0.08999	0.14236	0.34942	0.33495	0.27516	0.13968	0.19525	0.2788	0.22962	0.56346	0.22517	0.45566	0.25993	0.21546	0.19036	0.20704	0.28723	0.23598	0.31504	0.27867	0.3536	0.63726	0.23843	0.33893	0.42933	CASC5	Homo sapiens cancer susceptibility candidate 5 (CASC5), transcript variant 2, mRNA.,	0.4391319264326509	No	No	No
SLC7A7	1.76039	1.43518	0.50218	1.64319	2.48924	1.58831	0.75509	0.46054	2.94284	2.87176	1.12319	0.91115	1.40532	1.01927	2.07028	3.75307	4.4584	2.57927	1.04878	3.3124	1.76489	1.52799	1.175	3.22543	2.19433	6.56276	2.20993	3.50236	5.73411	SLC7A7	Homo sapiens solute carrier family 7 (amino acid transporter light chain, y+L system), member 7 (SLC7A7), transcript variant 2, mRNA.	0.4978283903653642	No	No	No
CITED1	7.68865	10.65832	13.68509	7.20688	3.82408	8.58552	7.54888	6.57365	5.0744	18.35117	8.49209	6.37152	5.50928	7.65475	8.07907	15.90616	15.8996	6.71077	7.14434	2.9677	4.78913	4.49128	12.0198	7.05423	15.0471	8.30695	13.92251	26.9342	12.19769	CITED1	Homo sapiens Cbp/p300-interacting transactivator, with Glu/Asp-rich carboxy-terminal domain, 1 (CITED1), transcript variant 1, mRNA.	0.225677005830086	No	No	No
TRAK1	66.75384	65.23161	57.8407	61.77843	78.42289	61.10282	73.10106	71.05964	68.32767	63.61173	60.38384	74.71069	67.58434	77.56455	74.05116	71.40851	73.05176	75.35785	63.73622	82.42318	60.05084	60.00572	75.95027	63.31212	64.5406	60.58369	60.96085	41.26534	44.49264	TRAK1	Homo sapiens trafficking protein, kinesin binding 1 (TRAK1), transcript variant 3, mRNA.	-0.11789731283175496	No	No	No
CITED4	9.39029	7.30925	13.06437	17.35659	10.37077	15.41299	15.59754	16.10312	9.93151	15.04429	16.56841	15.98895	20.07955	16.83088	19.49009	21.84819	29.81781	18.38447	8.8922	10.81797	9.15475	12.38165	15.16059	8.76185	19.93375	10.91477	18.42442	14.33363	10.77851	CITED4	Homo sapiens Cbp/p300-interacting transactivator, with Glu/Asp-rich carboxy-terminal domain, 4 (CITED4), mRNA.	0.29600362302789895	No	No	No
DAGLA	37.57235	37.09512	42.91441	37.71838	27.06138	40.34103	45.60953	50.38051	35.93111	25.06201	35.70758	33.79894	26.04805	30.27665	36.18182	34.35804	46.28661	35.59165	26.85023	24.94763	21.25892	25.22412	26.47214	19.76343	26.67838	21.3843	33.37007	20.43948	19.09695	DAGLA	Homo sapiens diacylglycerol lipase, alpha (DAGLA), mRNA.	-0.5543143746917736	No	No	No
DAGLB	27.40441	25.63542	31.07001	36.28215	28.08172	29.79468	29.35167	27.60946	28.96031	36.42115	32.62004	31.40355	41.39373	31.60218	35.33971	45.61496	44.30624	35.82527	31.89651	28.12164	30.47566	31.22813	36.08712	28.70635	39.19517	22.97105	31.58974	41.55349	23.02787	DAGLB	Homo sapiens diacylglycerol lipase, beta (DAGLB), transcript variant 2, mRNA.,	0.42217487272166454	No	No	No
HLA-F	10.31203	7.3434	9.67269	24.87434	6.94841	9.21219	11.44866	6.77436	14.52918	15.70641	14.93374	19.02636	13.08515	19.49364	18.04892	21.99598	50.1668	24.69091	11.51696	21.97315	11.11371	10.0727	16.77058	12.72949	14.75651	22.20394	11.3816	17.05688	9.54988	HLA-F	Homo sapiens major histocompatibility complex, class I, F (HLA-F), transcript variant 2, mRNA.,Homo sapiens major histocompatibility complex, class I, F (HLA-F), transcript variant 1, mRNA.,Homo sapiens major histocompatibility complex, class I, F (HLA-F), transcript variant 2, mRNA.,Homo sapiens major histocompatibility complex, class I, F (HLA-F), transcript variant 1, mRNA.,Homo sapiens major …	0.5464283640180018	No	No	No
PHF21B	5.33029	4.65949	2.61674	5.57609	7.27238	3.59497	7.38904	7.96955	5.67513	3.91896	4.80712	6.56319	6.87319	7.31103	7.70404	5.83914	7.42484	7.91573	5.48384	8.71077	4.60061	4.21469	6.39174	8.42402	6.64334	5.67463	3.29027	6.98464	5.64865	PHF21B	Homo sapiens PHD finger protein 21B (PHF21B), transcript variant 3, mRNA.	0.26222826782556447	No	No	No
HIRA	32.48808	35.72481	37.28217	43.01889	27.93378	32.25559	37.72977	37.69659	32.75925	28.71088	33.61473	31.13846	30.24636	36.17268	34.88366	38.44073	51.90031	34.97517	29.72122	27.12713	27.18549	30.92394	31.78243	29.82606	30.09159	30.98896	34.25253	28.50546	27.54041	HIRA	Homo sapiens histone cell cycle regulator (HIRA), mRNA.,	-0.21075715815320664	No	No	No
RIN1	13.36241	10.0615	14.67407	12.51776	14.43417	13.20412	16.07867	17.28778	18.49917	10.56745	18.36295	13.62955	13.18124	14.69431	24.89195	15.47609	32.04843	20.24758	12.4077	10.9622	7.61138	8.5249	12.0608	9.12484	11.42424	6.1115	10.96498	10.31519	8.26497	RIN1	Homo sapiens Ras and Rab interactor 1 (RIN1), mRNA.,	-0.07249680494805907	No	No	No
RIN3	3.57124	3.60642	2.91759	8.17026	5.84476	3.22309	4.83936	3.18739	5.07461	7.65122	4.24945	5.8067	5.37096	4.67114	4.0657	11.30833	9.15564	9.06054	3.2473	4.90962	6.08602	3.78483	5.83404	5.63957	5.6494	9.25611	4.68074	4.72766	7.03621	RIN3	Homo sapiens Ras and Rab interactor 3 (RIN3), mRNA.,	0.5105718478921101	No	No	No
RIN2	21.51	19.82746	13.03858	27.64731	31.03626	16.36774	27.57765	24.4199	23.41988	15.59185	21.86269	18.3583	21.44393	23.17391	21.93392	16.66331	34.33716	22.81832	20.68382	34.14527	19.69791	19.93486	20.07731	21.36147	19.44818	28.69039	17.76408	21.51438	35.06488	RIN2	Homo sapiens Ras and Rab interactor 2 (RIN2), transcript variant 1, mRNA.	0.032400364018565934	No	No	No
WWOX	18.06887	18.22676	13.89772	24.28268	21.71098	16.98085	19.79521	23.36768	18.99418	13.51485	15.88662	22.13471	20.90422	20.72255	22.20218	22.74245	26.22729	18.48614	15.9121	26.8962	20.54075	20.1135	16.90683	14.84474	14.33103	19.14969	17.45332	11.05948	19.08711	WWOX	Homo sapiens WW domain containing oxidoreductase (WWOX), transcript variant 1, mRNA.	-0.11446214600378198	No	No	No
LNX1-AS2	10.77146	12.26482	11.72027	7.83605	10.61259	9.84419	10.76643	11.30792	8.6779	8.94583	8.7845	8.61654	11.0669	8.59486	9.31519	8.32704	8.55616	10.72512	11.5926	8.06907	9.8342	9.09112	9.95293	10.20532	6.48739	8.96824	8.01504	7.97709	4.77784	LNX1-AS2	Homo sapiens LNX1 antisense RNA 2 (LNX1-AS2), non-coding RNA.	-0.44982286319518877	No	No	No
RIPK1	12.57346	11.71047	10.19249	18.25799	13.60972	12.77877	14.90977	16.15462	11.11983	15.1189	11.62662	9.19187	11.94024	11.6439	13.94149	11.30149	22.85649	11.47665	10.24646	11.82527	9.81755	8.97208	10.74912	15.95847	14.1584	15.46913	10.41842	16.16504	10.58333	RIPK1	Homo sapiens receptor (TNFRSF)-interacting serine-threonine kinase 1 (RIPK1), mRNA.,	-0.08539923537094517	No	No	No
RIPK3	0.90181	1.22794	0.82206	1.21839	0.58142	0.67716	0.45225	0.43529	1.34077	0.77851	0.6574	0.6329	1.12896	0.5701	0.69886	1.2982	3.45176	0.93305	0.59356	1.01117	0.77974	0.62318	0.85592	0.81768	1.08364	1.45831	0.54388	1.20334	1.51711	RIPK3	Homo sapiens receptor-interacting serine-threonine kinase 3 (RIPK3), mRNA.,	0.3090419912146674	No	No	No
RIPK2	8.66355	8.3336	7.76978	6.7432	8.17691	11.38748	7.24969	5.39206	8.82886	9.6707	12.31245	10.74547	9.7997	8.52026	6.44004	6.87271	9.40599	8.06337	8.50068	7.74776	11.64817	8.98188	10.50543	10.35567	14.96756	11.6837	11.57774	32.7763	18.42011	RIPK2	Homo sapiens receptor-interacting serine-threonine kinase 2 (RIPK2), mRNA.	0.4272450534986767	No	No	No
PDCL	14.08354	14.05239	14.11382	14.62071	14.04249	13.56214	13.66236	13.68874	14.29723	13.62368	13.25546	14.27619	15.27596	13.44191	10.19996	13.77046	13.6645	11.54395	15.89999	15.73469	17.73917	15.29481	13.68537	16.45694	17.00037	21.206	15.86627	19.70441	21.1752	PDCL	Homo sapiens phosducin-like (PDCL), mRNA.	0.23474399454183273	No	No	No
SRCIN1	54.03574	62.51815	56.01134	186.59838	49.24373	54.24555	62.84557	78.92895	55.36542	62.76994	59.17513	60.03289	57.02928	60.55642	63.54823	73.04049	63.04616	58.61824	53.95806	53.20524	69.03454	86.63179	48.23436	48.83363	45.20042	44.09189	68.90932	30.00104	61.78487	SRCIN1	Homo sapiens SRC kinase signaling inhibitor 1 (SRCIN1), mRNA.,	-0.2576898001295945	No	No	No
WWC2-AS2	0.8915	0.13907	0.50744	0.40393	0.22659	0.35649	0.45754	0.38989	0.16363	0.44535	0.17425	0.07035	0.14503	0.29503	0.71871	0.17277	0.65103	0.81784	0.32301	0.39272	0.25615	0.27838	0.27538	0.40044	0.49165	0.72762	0.09331	0.08566	0.31513	WWC2-AS2	Homo sapiens WWC2 antisense RNA 2 (WWC2-AS2), non-coding RNA.	-0.14475359738431212	No	No	No
C2orf27A	5.82057	8.06612	8.75638	10.38876	8.39847	10.65057	7.41931	5.8376	10.30999	8.54564	9.0502	9.37232	8.53593	9.44021	7.80319	5.88765	8.74579	6.03534	10.26039	5.027	6.36184	6.60441	7.44368	9.86961	13.452	13.06538	8.22129	10.91859	11.38959	C2orf27A	Homo sapiens chromosome 2 open reading frame 27A (C2orf27A), mRNA.	0.19693035271500892	No	No	No
CRABP1	3.79729	6.84596	9.77471	5.62397	11.0784	5.68431	7.05041	6.28904	45.29579	14.59155	10.08355	18.76237	16.85276	18.28432	108.02199	27.55159	39.73052	126.47934	7.94487	64.31778	2.58955	11.12714	59.43064	17.67135	15.48311	6.82896	7.65956	6.43688	13.07904	CRABP1	Homo sapiens cellular retinoic acid binding protein 1 (CRABP1), mRNA.	0.4570120454885906	No	Yes	No
CRABP2	8.48365	8.53952	10.35852	9.86477	6.00146	7.69215	9.3605	14.62287	13.21137	12.15176	10.22714	8.76139	12.07042	7.68721	38.79341	12.14725	42.83053	45.38178	6.43799	13.14499	4.50263	5.80125	15.49796	10.13127	7.82139	7.88051	7.70378	3.34804	5.24639	CRABP2	Homo sapiens cellular retinoic acid binding protein 2 (CRABP2), transcript variant 2, mRNA.	0.14118725595418755	No	Yes	No
LOC102467226	1.01059	0.90246	1.38473	0.7946	1.09868	1.51299	0.37904	0.81606	0.37727	0.92504	0.6103	1.43912	1.01063	0.33726	0.26583	0.37803	1.91479	0.36907	0.70066	1.0225	0.43771	0.37376	0.31229	1.27213	3.12467	0.41329	2.95831	1.92783	1.25894	n/a	n/a	-0.1033870150489628	No	No	No
LOC102467224	2.1945	1.46115	2.08453	0.89955	1.82063	1.20385	1.15637	1.44897	0.99948	1.36599	0.93184	2.67936	2.225	1.96691	0.57786	1.00397	1.61432	1.13289	1.32783	1.47552	2.20538	0.64688	2.11491	2.60386	1.45581	2.08342	1.23781	2.03672	1.7281	n/a	n/a	0.030387309611159683	No	No	No
LOC102467223	3.69123	2.31843	3.75352	3.66707	7.09477	0.84805	12.35431	9.64025	8.00091	2.1429	9.0832	11.72895	3.9611	3.06103	3.65782	4.58213	8.57563	1.17183	6.43047	7.80973	3.2248	4.89018	1.33351	6.32374	1.76275	4.90856	2.7379	5.59009	0.9043	n/a	n/a	-0.09205000592736297	No	No	No
ZNF419	21.50395	15.76516	19.30698	18.25067	17.0477	18.03432	23.21128	19.51823	15.66994	19.97013	15.35367	14.27651	17.00926	18.60236	17.67707	17.80174	13.41955	16.06338	12.34322	16.81784	12.82927	14.23448	15.94639	14.87623	18.22104	16.89324	15.37383	18.58667	15.47855	ZNF419	Homo sapiens zinc finger protein 419 (ZNF419), transcript variant 1, mRNA.	-0.4859611246882911	No	No	No
ZNF418	22.42722	26.08717	21.9042	28.48351	24.3129	22.4588	26.60848	30.40393	23.50918	32.67022	23.18724	21.23686	26.29825	22.97216	27.07511	27.36872	25.48631	23.26844	24.38129	19.95641	23.81719	26.21352	22.28704	28.16414	19.66764	21.26694	21.04505	26.05138	18.52706	ZNF418	Homo sapiens zinc finger protein 418 (ZNF418), mRNA.,	-0.0994084957843438	No	No	No
ZNF417	24.58592	25.10507	24.92291	29.95456	25.44522	21.47218	28.44928	27.45378	24.77244	19.70009	21.36635	19.93064	19.06248	22.64208	23.07518	25.95822	19.79748	19.94158	23.20045	28.94412	23.09902	22.71279	22.9686	26.40962	21.59612	21.7758	22.40945	17.81434	18.78775	ZNF417	Homo sapiens zinc finger protein 417 (ZNF417), mRNA.,	-0.5914041309055262	No	No	No
ZNF416	8.14114	8.95551	8.76645	5.95003	6.71181	8.08703	8.58607	6.70353	8.24629	6.21827	6.79556	6.10762	6.30848	5.19994	7.93007	7.13307	9.71541	6.64596	6.52364	5.53273	6.0368	7.60532	7.7212	6.11176	9.67248	7.1908	10.64418	10.38612	10.07342	ZNF416	Homo sapiens zinc finger protein 416 (ZNF416), mRNA.	-0.03891329322462124	No	No	No
ZNF415	13.24827	12.54878	13.68098	13.2887	13.97922	11.90679	8.05347	9.70442	10.66681	12.28466	10.3314	11.0447	9.91617	10.37247	9.41546	10.09453	6.5837	11.39941	10.33754	9.18232	10.55194	12.35313	9.96366	10.6032	14.97635	12.90474	13.84243	18.50769	16.08463	ZNF415	Homo sapiens zinc finger protein 415 (ZNF415), transcript variant 3, mRNA.	-0.08209186004579515	No	No	No
ZNF414	13.83663	13.03794	15.7422	34.24467	11.43403	15.54655	19.4607	23.78244	12.76128	15.44487	15.3733	15.83105	15.71127	17.13366	21.84577	18.24	36.8285	18.81635	13.63418	16.0659	11.98247	16.01344	15.36679	11.54762	14.2738	14.47508	16.17833	11.4073	15.46669	ZNF414	Homo sapiens zinc finger protein 414 (ZNF414), transcript variant 1, mRNA.	-0.07706655824747395	No	No	No
ZNF410	22.31345	26.80418	24.39833	36.9703	29.22814	23.91862	26.1121	25.72122	27.04571	32.57192	27.33335	25.51556	27.96739	25.96879	27.79338	25.90721	25.58057	24.69638	25.4592	29.27405	28.38891	26.2248	31.93845	32.095	30.32852	33.17357	26.36285	40.28901	32.47725	ZNF410	Homo sapiens zinc finger protein 410 (ZNF410), transcript variant 1, mRNA.	0.3138659048313073	No	No	No
GLIPR2	5.21361	5.4518	3.41556	24.57184	7.27074	5.72181	4.45517	4.52209	6.40187	13.42872	5.2312	6.55502	6.12765	9.01405	4.73721	10.31188	7.67639	5.64004	4.86764	5.36959	7.55819	10.72533	9.66984	14.58425	13.75258	18.96837	7.61336	18.93722	31.12226	GLIPR2	Homo sapiens GLI pathogenesis-related 2 (GLIPR2), mRNA.,	0.41863472237044147	No	No	No
GLIPR1	13.9874	18.62482	14.34989	3.60376	9.78904	12.33517	5.67724	4.52641	15.24932	9.40378	13.27053	10.96298	10.32533	9.32882	7.10396	7.71858	4.93355	7.52777	11.78754	11.53475	14.87468	12.84964	9.10687	6.27879	12.78574	12.4135	16.21863	33.51179	16.61591	GLIPR1	Homo sapiens GLI pathogenesis-related 1 (GLIPR1), mRNA.	0.12651034433085248	No	No	No
FAM71F2	17.49167	17.18106	16.15634	16.67163	19.49318	15.56119	21.157	22.74125	17.66683	16.93524	17.37942	15.25728	17.45365	15.07927	18.16545	17.16502	14.71039	15.82557	17.70417	18.32288	18.94155	16.66053	17.2389	17.91424	12.26672	15.78307	13.54922	11.19507	7.05053	FAM71F2	Homo sapiens family with sequence similarity 71, member F2 (FAM71F2), transcript variant 2, mRNA.,Homo sapiens family with sequence similarity 71, member F2 (FAM71F2), transcript variant 1, mRNA.,	-0.3801130804823184	No	No	No
SSSCA1	38.43035	41.61853	45.77159	46.68617	33.91657	36.82969	40.9766	41.30202	36.34821	37.98834	42.17014	35.71196	37.93514	48.55952	43.8133	43.92396	41.78369	38.23482	36.99236	34.13669	28.18645	33.52788	34.1812	36.21198	41.65425	34.52902	36.24673	47.58895	42.48769	SSSCA1	Homo sapiens Sjogren syndrome/scleroderma autoantigen 1 (SSSCA1), mRNA.	-0.1164154292598253	No	No	No
LINC01547	4.72293	7.66779	7.63845	4.13105	5.74526	6.50126	5.4804	7.07076	5.32281	2.70443	5.94769	6.15381	4.98629	5.73872	5.7765	2.21539	10.41001	3.90648	5.69086	2.79315	3.70602	4.15087	4.48386	5.06411	4.83563	5.51271	6.36512	4.69315	6.85073	C21orf67	Homo sapiens chromosome 21 open reading frame 67 (C21orf67), transcript variant 1, non-coding RNA.	-0.2663739079179883	No	No	No
LINC01545	18.38016	12.14774	7.44263	16.25146	14.21012	6.16619	14.6744	14.40888	12.76648	13.65038	22.03439	19.25344	14.97523	20.76206	15.25935	13.35721	6.49985	9.76205	17.16478	18.80253	21.63584	17.84024	17.19915	19.31079	10.70458	9.79394	8.23617	8.79399	4.79623	CXorf31	Homo sapiens chromosome X open reading frame 31 (CXorf31), non-coding RNA.	0.03374104277734092	No	No	No
FBF1	4.96136	6.7524	7.92904	12.74261	6.79206	6.88068	6.87203	9.71945	3.93188	4.61517	5.5795	7.94845	5.56585	6.60629	7.77519	6.23108	7.76258	6.3568	4.57747	6.52016	4.92156	6.63024	6.15521	5.30653	4.88797	3.60059	4.27677	3.06226	4.14237	n/a	n/a	-0.4941296471622438	No	No	No
RASA4	34.90729	29.95428	25.3418	27.99219	37.85625	40.1278	48.2133	59.23758	28.63739	29.98565	30.47679	43.51661	63.71436	26.07085	48.62771	50.8481	66.27614	42.91244	33.88206	57.07599	39.73777	33.62046	31.86141	33.7145	32.09556	38.62901	42.90561	17.24979	13.88505	RASA4CP,RASA4B,RASA4	Homo sapiens RAS p21 protein activator 4C, pseudogene (RASA4CP), non-coding RNA.,Homo sapiens RAS p21 protein activator 4B (RASA4B), mRNA.,Homo sapiens RAS p21 protein activator 4 (RASA4), transcript variant 1, mRNA.,	-0.04694979450541152	No	No	No
LINC01549	2.47533	3.8016	5.58195	5.75208	3.00522	4.38863	2.96648	2.16312	3.55707	3.66466	3.3562	2.12911	3.31594	3.16499	2.48618	4.12727	2.49224	4.07955	2.18607	2.89663	7.17579	6.36185	3.16818	4.85394	2.53306	6.13637	5.96473	4.21006	6.86305	C21orf37	Homo sapiens chromosome 21 open reading frame 37 (C21orf37), transcript variant 1, non-coding RNA.	0.08387572488393935	No	No	No
RASA1	53.9707	63.56859	56.14422	28.37557	47.7368	59.67206	43.41132	40.92041	44.2436	48.38328	50.50419	50.19023	54.78223	40.92368	37.88367	37.51642	25.80577	42.49209	55.98278	50.98523	62.68973	54.19742	47.79369	49.85378	50.52452	49.89958	50.29483	32.42419	38.29163	RASA1	Homo sapiens RAS p21 protein activator (GTPase activating protein) 1 (RASA1), transcript variant 1, mRNA.	-0.22718712856609463	No	No	No
RASA2	23.6372	28.45272	27.75847	12.57202	24.22088	26.31469	21.73955	21.82588	18.51187	21.21409	19.58122	18.90756	21.5723	15.76048	14.2147	13.51956	9.07676	13.53287	20.89029	22.55607	26.11604	19.95892	18.49206	23.41513	20.68775	21.31532	23.33903	28.70265	18.24038	RASA2	Homo sapiens RAS p21 protein activator 2 (RASA2), mRNA.,	-0.38875155675718776	No	No	No
RASA3	32.26985	29.58223	26.48182	54.83282	36.26573	26.91316	36.12757	38.74783	31.35412	35.84956	30.5028	30.06378	36.01148	37.29483	33.7633	46.27912	59.6218	36.88312	26.67579	40.38149	32.19107	35.88981	38.82853	36.72585	27.54731	31.63229	30.62113	19.57279	24.00564	RASA3	Homo sapiens RAS p21 protein activator 3 (RASA3), mRNA.,	-0.0018882995974834134	No	No	No
ACTN2	31.47778	38.78435	36.12607	47.65756	26.78519	33.41468	36.0359	33.77872	30.09751	42.16491	35.84927	31.98555	28.09136	30.35915	32.73098	35.2926	30.37276	28.44485	34.21024	23.6717	30.08375	44.77851	32.69489	29.84984	30.02574	26.44628	28.98898	35.11957	26.36382	ACTN2	Homo sapiens actinin, alpha 2 (ACTN2), transcript variant 1, mRNA.,Homo sapiens actinin, alpha 2 (ACTN2), transcript variant 2, mRNA.,	-0.2628227964939035	No	No	No
ACTN1	92.62383	86.01049	101.37509	99.00397	102.42323	93.83816	107.00577	104.28707	98.23633	114.5787	105.13687	95.58345	86.60834	101.9044	121.8411	130.1749	161.89628	121.02077	85.29842	117.22593	69.6304	65.32558	118.89553	91.02687	80.07299	54.35883	75.28685	43.38506	34.04249	ACTN1	Homo sapiens actinin, alpha 1 (ACTN1), transcript variant 1, mRNA.	-0.16356773111301787	No	Yes	No
ACTN4	96.45682	96.4067	97.98566	153.30712	105.06198	89.69379	104.75139	106.99242	83.25734	115.23993	82.59474	99.72781	77.23161	100.59475	119.18523	123.98858	115.21491	139.69389	76.44819	126.69462	87.79294	98.73744	102.00312	94.96051	77.83821	81.17234	88.39895	49.32845	84.07827	ACTN4	Homo sapiens actinin, alpha 4 (ACTN4), mRNA.,	-0.23420660420411718	No	Yes	No
EZR	64.44522	46.67048	23.09943	58.06748	94.95775	46.03959	74.16354	117.55366	83.7091	67.98192	65.54603	93.84815	88.64837	82.92555	67.46418	71.52117	150.36819	114.95598	63.51118	124.14813	55.3785	49.15776	80.96517	92.59238	61.69079	62.37275	55.67676	68.37984	108.37783	EZR	Homo sapiens ezrin (EZR), transcript variant 1, mRNA.,Homo sapiens ezrin (EZR), transcript variant 2, mRNA.,	0.3649559340381781	No	Yes	No
NREP	130.31361	122.95735	128.35569	43.76063	67.86717	123.91571	101.76	99.23768	110.59396	117.79338	96.79663	94.19687	91.29026	87.98149	60.05258	71.01017	28.1818	72.43661	113.57364	57.20046	107.78601	135.82544	77.67718	59.39976	81.04476	85.71145	132.28154	101.19608	122.09464	NREP	Homo sapiens neuronal regeneration related protein (NREP), transcript variant 3, mRNA.	-0.21036688080720148	No	No	No
PRR29-AS1	11.94355	9.5934	11.56963	18.49438	9.07837	9.25801	14.59299	15.36829	13.19173	18.35151	14.55246	14.47385	17.34481	14.33212	11.49489	17.78269	16.43208	14.83442	13.99031	15.99217	14.35937	10.83664	13.32909	12.59916	8.66416	10.2352	9.66823	8.37908	5.41525	n/a	n/a	0.056671529451785656	No	No	No
DKFZP586I1420	17.00108	17.37498	14.10081	10.01031	15.63034	17.84795	12.69994	10.98825	16.22217	16.89432	14.79508	13.21326	17.6795	12.00204	10.9743	11.28244	13.39476	11.93917	16.16046	14.12227	18.54552	16.44652	16.6757	15.16429	14.45026	15.78465	15.32807	20.367	12.8943	DKFZP586I1420	Homo sapiens uncharacterized protein DKFZp586I1420 (DKFZP586I1420), non-coding RNA.	0.06959645512964076	No	No	No
MIR4263	42.78064	23.61623	22.3863	18.87708	15.58863	30.84743	25.88132	17.89712	29.47719	9.96523	27.43566	40.4517	38.54589	28.75236	26.55691	27.73691	28.1036	5.43305	18.25701	15.69458	98.84737	41.51393	40.22788	50.45727	29.40944	29.2659	49.65043	9.31668	23.71259	MIR4263	Homo sapiens microRNA 4263 (MIR4263), microRNA.	0.07530473902826423	No	No	No
N6AMT1	21.61827	23.83867	22.20877	22.5926	24.29089	17.92715	16.87048	16.34525	18.22804	16.43078	19.05527	15.6401	15.73843	14.63054	16.02652	15.82044	7.80069	17.05456	19.82479	29.13655	29.67331	27.46917	16.51409	23.60577	14.26582	14.69837	19.50421	13.08497	24.49004	N6AMT1	Homo sapiens N-6 adenine-specific DNA methyltransferase 1 (putative) (N6AMT1), transcript variant 3, non-coding RNA.,Homo sapiens N-6 adenine-specific DNA methyltransferase 1 (putative) (N6AMT1), transcript variant 1, mRNA.,	-0.3576078918051489	No	No	No
ABLIM1	80.78287	83.57672	63.67332	48.76337	113.62152	78.762	101.67351	84.10189	91.48589	65.71379	66.28112	77.33744	83.41625	79.77436	81.38148	66.03814	80.79062	88.2033	77.16435	106.85058	68.64057	64.8111	88.0364	95.44683	81.1096	84.58632	70.59339	99.28737	89.50168	ABLIM1	Homo sapiens actin binding LIM protein 1 (ABLIM1), transcript variant 1, mRNA.,	0.010962741645543533	No	Yes	No
ABLIM3	25.78878	27.47205	25.31151	24.50631	22.17336	27.67801	27.79579	32.1705	25.2858	25.3719	23.29422	24.71213	24.0618	25.24074	32.57393	26.7942	33.86557	32.53337	22.84165	23.13203	22.65513	25.03193	27.29663	21.05782	23.6275	20.36951	24.05899	20.29934	18.5531	ABLIM3	Homo sapiens actin binding LIM protein family, member 3 (ABLIM3), mRNA.,	-0.18539054540108676	No	No	No
ABLIM2	92.01555	85.90426	93.32194	81.23691	74.03917	84.7594	97.95628	99.76216	69.9847	52.39128	75.001	64.24317	61.62454	70.26102	82.617	79.91087	92.71462	69.79097	60.10386	67.73817	54.10529	48.72301	59.66737	36.68786	54.16334	45.44293	72.55204	26.5189	37.68971	ABLIM2	Homo sapiens actin binding LIM protein family, member 2 (ABLIM2), transcript variant 3, mRNA.,Homo sapiens actin binding LIM protein family, member 2 (ABLIM2), transcript variant 1, mRNA.,	-0.609691366647635	Down	No	No
UBXN6	131.71115	120.09247	123.21541	174.02281	115.7894	108.01145	161.56016	149.60437	139.3191	116.60153	143.10258	126.76459	133.52249	148.9354	186.0071	146.02821	243.75863	162.65992	122.68405	112.31364	89.82265	108.62478	122.89415	109.62858	122.30839	111.71718	127.31504	73.90488	109.4852	UBXN6	Homo sapiens UBX domain protein 6 (UBXN6), transcript variant 1, mRNA.	-0.04888010710393845	No	No	No
LINC00632	160.24733	174.53198	165.26957	104.33722	197.83623	164.10386	243.43569	246.33153	146.9545	149.11334	164.43042	134.61117	183.56587	130.19117	218.92205	151.03497	187.45399	127.66824	175.9269	227.0575	162.15503	144.14567	148.01012	177.84285	88.21654	139.85683	127.16847	73.12184	36.53437	LINC00632	Homo sapiens long intergenic non-protein coding RNA 632 (LINC00632), transcript variant 1, non-coding RNA.	-0.35852800821608116	No	No	No
LINC00630	26.04445	24.87832	25.15596	21.76344	23.43202	25.16755	21.72839	22.36217	22.07212	20.64304	23.22138	23.20758	22.87047	20.84466	20.41827	25.53821	20.50772	18.68696	23.50273	21.32387	23.82161	20.47055	22.10134	21.69506	19.00774	21.48798	18.87055	30.38932	20.21213	LINC00630	Homo sapiens long intergenic non-protein coding RNA 630 (LINC00630), non-coding RNA.	-0.3506425256189665	No	No	No
LINC00637	2.76276	2.75508	1.77671	2.75345	3.09071	2.60696	2.72565	3.2592	3.19986	2.89505	3.26643	3.10714	3.65877	2.81892	1.90749	2.21477	2.92815	2.52879	3.17812	3.23072	3.09101	2.12286	2.38733	3.51118	1.75837	2.36009	2.66888	1.5349	1.36741	LINC00637	Homo sapiens long intergenic non-protein coding RNA 637 (LINC00637), non-coding RNA.	-0.14015651513942826	No	No	No
LINC00634	29.44425	21.65836	23.50613	33.63201	21.17518	20.47881	21.69606	29.25466	33.14307	23.70979	37.70112	43.34808	31.36548	28.17751	39.37303	32.8919	36.59233	46.75321	28.39172	23.07016	17.65756	25.26547	29.64568	17.42584	29.93656	26.07571	27.9454	12.63481	28.56651	LINC00634	Homo sapiens long intergenic non-protein coding RNA 634 (LINC00634), non-coding RNA.	0.21690001634755085	No	No	No
LINC00638	2.87165	2.28333	2.69131	3.79771	2.9632	2.70648	4.18515	2.89679	2.21136	2.43305	3.21294	3.09439	3.25158	3.15707	3.01902	3.33724	2.37682	3.94407	3.35635	2.96894	4.65314	3.16447	3.4165	3.39033	2.527	2.45215	3.09472	2.46701	2.48148	LINC00638	Homo sapiens long intergenic non-protein coding RNA 638 (LINC00638), non-coding RNA.	0.01805165710458394	No	No	No
LINC00639	3.53125	7.18555	4.43044	56.44111	5.28197	4.42982	2.89159	4.49968	3.0041	5.60134	3.70755	4.07126	4.06712	2.0014	5.14511	4.68362	2.50079	4.49754	3.72822	7.51136	15.39639	20.37285	2.41832	7.42873	4.7281	12.26789	8.77614	1.72359	15.93983	LINC00639	Homo sapiens long intergenic non-protein coding RNA 639 (LINC00639), non-coding RNA.	-0.10677461981534896	No	No	No
PTGER4P2-CDK2AP2P2	22.85051	20.17654	20.81374	10.87671	20.7458	19.75118	20.92494	18.09707	18.40042	19.41096	16.07893	18.01097	21.28788	16.79687	16.30201	15.27942	11.21305	13.63798	21.33414	19.75056	27.39851	18.9508	18.99682	23.0687	16.95601	20.97483	16.93793	14.66841	9.43877	n/a	n/a	-0.24279046770748705	No	No	No
BIVM-ERCC5	16.59406	26.84948	24.35734	10.39084	19.91527	24.2614	21.28778	20.43228	20.26278	19.44842	12.89822	9.67836	10.10527	12.67817	6.10867	6.10157	1.56249	6.43489	14.21457	12.76138	8.54619	12.69977	12.7193	15.21378	17.23156	15.96228	15.14962	24.50305	18.88698	BIVM-ERCC5	Homo sapiens BIVM-ERCC5 readthrough (BIVM-ERCC5), mRNA.	-0.4801712299015148	No	No	No
TSPOAP1-AS1	4.67547	5.84966	5.08394	2.91569	2.97932	5.17231	4.47101	5.49098	3.96454	2.71928	4.28718	4.80661	3.29647	3.92114	4.13967	4.36505	5.34705	4.19624	4.24199	4.11616	3.94986	3.63522	2.84928	3.20476	4.32477	4.56282	5.70207	5.56374	5.17712	BZRAP1-AS1	Homo sapiens BZRAP1 antisense RNA 1 (BZRAP1-AS1), transcript variant 2, non-coding RNA.	-0.17879652685612188	No	No	No
RAB6A	265.22274	276.79994	269.84733	126.75497	210.37612	264.00352	169.30403	148.3991	239.53739	229.49486	235.23825	226.33127	216.14048	201.54602	159.92356	171.73504	139.87175	167.25472	264.31609	187.05862	251.28785	240.25106	207.81091	206.96391	268.99643	248.49451	261.60538	256.57227	218.43158	RAB6A	Homo sapiens RAB6A, member RAS oncogene family (RAB6A), transcript variant 1, mRNA.	-0.0020654680600129863	No	No	No
RAB6B	286.25937	298.69574	327.92049	174.35828	226.27067	298.78246	254.48252	199.84783	295.50547	281.20919	283.89094	282.37235	301.45649	256.4237	251.81159	283.39763	239.6257	259.1918	288.35386	191.84835	254.94812	237.4405	278.77852	224.92454	315.92008	230.66668	271.23017	212.6738	183.27837	RAB6B	Homo sapiens RAB6B, member RAS oncogene family (RAB6B), mRNA.	0.006441484287266642	No	No	No
RAB6C	3.13915	4.20702	4.26564	3.11793	2.26928	3.01934	2.26743	2.35859	2.42434	3.85387	2.39455	2.50714	3.28972	1.57461	3.26401	2.47127	1.44413	2.04139	2.54326	3.48172	6.41599	4.77862	2.62332	4.5249	3.84853	6.43005	4.46096	7.89779	4.2878	RAB6C	Homo sapiens RAB6C, member RAS oncogene family (RAB6C), mRNA.	0.09896383335201824	No	No	No
LOC100506368	1.64411	0.97724	1.53463	1.08422	1.99149	1.60939	1.6399	1.92892	0.99122	1.62946	0.43582	1.63433	1.26842	1.09475	1.14565	0.78057	0.29469	1.3913	1.63369	1.26217	1.45801	1.17359	1.01867	2.05851	1.972	1.89755	1.86076	1.9999	3.18063	LOC100506368	Homo sapiens uncharacterized LOC100506368 (LOC100506368), non-coding RNA.	-0.13560956220968284	No	No	No
ERVV-1	1.93091	1.52145	1.2275	2.27046	2.12362	1.14145	2.32891	2.24033	2.016	1.94992	2.64085	2.9259	1.88389	1.57861	2.14642	2.4667	2.40232	1.34612	2.20203	2.0974	2.08137	1.93599	3.16684	2.2968	1.31267	1.62659	1.52895	1.11956	0.78634	ERVV-1	Homo sapiens endogenous retrovirus group V, member 1 (ERVV-1), mRNA.	0.0540490977626171	No	No	No
KRTAP5-AS1	25.56382	31.16078	29.42469	25.55828	15.22421	26.92549	24.47079	39.5738	22.05958	13.40136	24.55008	15.56695	15.74156	19.18302	21.36791	21.57867	21.98365	18.57844	22.72758	15.11495	21.15857	19.90507	15.85466	12.93869	12.59571	13.68428	22.04263	7.40463	12.53129	KRTAP5-AS1	Homo sapiens KRTAP5-1/KRTAP5-2 antisense RNA 1 (KRTAP5-AS1), non-coding RNA.	-0.6164392183937912	No	No	No
GDI2	114.39334	118.96986	108.14843	72.46917	118.86476	109.52265	69.57533	68.46357	104.04803	114.84358	93.84634	96.04542	98.65549	96.90901	83.15536	102.99102	79.37623	82.31946	113.15759	112.56356	122.3619	120.70052	102.95094	140.17882	130.47646	149.56209	125.3318	152.28877	177.801	GDI2	Homo sapiens GDP dissociation inhibitor 2 (GDI2), transcript variant 2, mRNA.	0.2891595423003218	No	No	No
GDI1	461.79853	464.30298	472.64022	475.63789	385.24413	445.51323	452.08079	493.87966	413.02023	459.63022	458.35361	463.9695	477.47442	439.42125	445.40518	487.02249	463.34437	493.68484	441.35616	374.31454	424.34351	436.62643	431.35544	381.718	423.14437	385.96298	424.11476	239.97179	287.1139	GDI1	Homo sapiens GDP dissociation inhibitor 1 (GDI1), mRNA.	-0.2690033141059585	No	No	No
CALM3	1381.13485	1400.81652	1425.24781	1242.87627	1036.50313	1329.08028	1541.14314	1423.33458	1300.35206	1295.02259	1276.35751	1268.80182	1078.7482	1290.18123	1176.25846	1312.61974	864.78435	1321.32184	1236.77973	832.61727	1061.96473	1136.19639	1245.74274	756.28564	1213.77949	879.1312	1208.23066	725.84533	795.34634	CALM1,CALM3	Homo sapiens calmodulin 1 (phosphorylase kinase, delta) (CALM1), mRNA.,Homo sapiens calmodulin 3 (phosphorylase kinase, delta) (CALM3), mRNA.,	-0.46499034750126633	No	No	No
LOC105370333	16.53933	13.23194	13.22491	22.75782	18.26937	10.84653	20.23967	23.45594	19.02083	21.72371	22.42954	21.5851	23.21519	19.36834	21.92725	23.45737	20.09845	23.27539	20.79361	25.61632	24.65195	19.27082	18.72799	21.66996	13.11924	17.84083	15.59877	9.72798	8.23808	n/a	n/a	0.14917469349139084	No	No	No
MMP25-AS1	8.19056	6.54393	6.42505	7.61244	6.78471	6.51048	8.47874	11.62269	5.40642	8.09411	5.85598	6.21573	6.02052	5.54561	6.86963	7.29425	8.64137	6.21125	5.58161	5.37665	6.21329	4.22366	6.03349	6.00902	4.90141	4.74692	5.92711	4.10793	2.87172	n/a	n/a	-0.4647912657442268	No	No	No
SPG21	28.81121	29.23972	31.86976	28.18483	36.39312	35.13585	30.22179	27.78998	36.291	26.31081	33.39026	31.40485	30.85932	29.21385	30.20551	30.03628	37.89744	31.07152	31.95377	41.30423	33.12201	33.19079	37.48061	33.8866	37.45312	47.34491	38.90429	37.60287	55.83053	SPG21	Homo sapiens spastic paraplegia 21 (autosomal recessive, Mast syndrome) (SPG21), transcript variant 2, mRNA.	0.3139009395303497	No	No	No
TFAP4	9.66242	8.58743	8.21492	11.91981	10.97995	8.89112	11.35795	13.09315	10.834	7.99816	9.48989	11.09417	10.45444	10.70138	12.08393	15.92826	16.68471	10.47145	8.63068	10.07611	8.35161	9.18963	7.07292	8.3416	8.05086	9.42307	9.36847	4.12723	9.05279	TFAP4	Homo sapiens transcription factor AP-4 (activating enhancer binding protein 4) (TFAP4), mRNA.	-0.1131965279098436	No	No	No
SPDL1	7.81738	9.89568	8.25974	11.48277	7.41005	9.76486	9.0331	8.61416	9.00162	9.14828	7.12562	7.10097	9.07166	7.28277	6.93781	5.70594	11.62775	5.54227	7.3509	5.80575	10.32288	9.18862	8.06863	11.70062	10.19333	14.47618	8.78845	11.25801	16.77027	SPDL1	Homo sapiens spindle apparatus coiled-coil protein 1 (SPDL1), mRNA.	0.05654890931443416	No	No	No
CALM1	1898.39492	1771.06715	1709.23127	734.44049	1402.48446	1766.7714	1594.13401	1130.27039	1943.26509	1512.30318	1795.68124	1589.51942	1518.21332	1485.14065	1212.28983	1325.51306	997.10723	1293.74847	1801.76378	1085.59333	1604.3632	1559.43826	1711.84716	1177.86717	1496.78596	1217.91955	1512.2509	1219.99698	1091.3844	CALM1	Homo sapiens calmodulin 1 (phosphorylase kinase, delta) (CALM1), mRNA.	-0.11921800931435697	No	Yes	No
NAPEPLD	46.45628	53.46169	51.0157	41.25607	51.83431	55.24728	40.23183	37.79357	43.86064	46.94084	40.88201	40.59595	38.17335	39.95439	33.13335	34.82958	14.66113	31.50213	45.31502	39.67754	54.07015	50.25148	39.90449	36.15483	40.08522	38.25396	42.17229	38.95776	47.69092	NAPEPLD	Homo sapiens N-acyl phosphatidylethanolamine phospholipase D (NAPEPLD), transcript variant 1, mRNA.	-0.4223731783399306	No	No	No
SPTA1	0.18792	0.22917	0.1471	0.09253	0.1144	0.14962	0.1761	0.14703	0.08167	0.14427	0.13094	0.1237	0.13381	0.22184	0.30757	0.19036	0.30052	0.17949	0.21512	0.1854	0.1314	0.16993	0.137	0.18929	0.06973	0.16288	0.11842	0.26162	0.13992	SPTA1	Homo sapiens spectrin, alpha, erythrocytic 1 (elliptocytosis 2) (SPTA1), mRNA.	0.1166788452242378	No	No	No
HGSNAT	29.32082	31.2492	34.68749	28.93239	23.94395	28.06182	34.21895	31.93596	26.6363	33.74825	26.77371	26.67398	36.46871	25.83443	27.33105	23.66441	34.8988	29.64524	29.78717	26.78965	30.02478	25.81897	29.45287	32.09144	34.25777	31.89487	31.30718	21.75716	18.67086	HGSNAT	Homo sapiens heparan-alpha-glucosaminide N-acetyltransferase (HGSNAT), mRNA.	-0.16090602580841715	No	No	No
CRYZL1	45.53868	44.99219	45.54403	31.85747	43.77893	45.28723	43.25075	32.57672	46.99264	50.23578	45.22099	38.72133	44.6829	45.28653	32.51808	34.82882	26.95949	33.90871	51.12029	44.8718	49.71293	45.49954	47.00109	53.53603	48.50357	47.51977	43.29735	49.84375	51.02231	CRYZL1	Homo sapiens crystallin, zeta (quinone reductase)-like 1 (CRYZL1), mRNA.,	0.08398624479243644	No	No	No
SERF2	42.93774	35.4215	33.14003	63.32828	54.91566	34.55831	44.62782	58.30608	54.07776	47.2562	49.36654	55.68075	39.37903	55.172	73.46261	60.96946	42.14399	67.33175	45.50835	57.84038	43.77779	51.37239	50.35174	47.1848	40.62435	37.76673	36.74655	54.84298	81.55536	SERF2	Homo sapiens small EDRK-rich factor 2 (SERF2), transcript variant 4, mRNA.	0.2885657516966128	No	No	No
PGM5P4-AS1	1.69762	0.36493	1.10703	1.29616	0.41642	1.51162	0.58435	0.22271	0.48954	0.85677	1.28961	2.71239	0.90151	1.07199	1.50811	0.88387	1.46825	2.34118	0.97894	0.90107	1.57287	1.12087	0.83463	1.79814	1.77677	5.1483	1.72962	0.88151	1.28541	n/a	n/a	0.4245706820422702	No	No	No
NAT9	21.57066	20.89312	22.38998	46.97256	23.58216	19.62617	26.74509	31.85039	19.00464	23.78136	22.3177	24.10161	20.8881	26.56257	34.74915	28.67014	32.97924	30.14589	20.87506	27.03927	22.55469	20.63759	27.55023	20.99225	17.85144	14.72219	19.64521	16.13405	20.37721	NAT9	Homo sapiens N-acetyltransferase 9 (GCN5-related, putative) (NAT9), mRNA.,	-0.1706809044116636	No	No	No
NAT1	0.17146	0.39529	0.82598	0.32615	0.85608	0.36169	0.42985	0.12982	0.46281	0.10799	0.32145	0.1715	0.05918	0.58767	0.81461	0.51002	0.33032	0.3062	0.51578	0.66163	0.2341	0.22944	0.22454	0.87628	0.36428	1.13796	0.99041	0.90835	2.11843	NAT1	Homo sapiens N-acetyltransferase 1 (arylamine N-acetyltransferase) (NAT1), transcript variant 9, mRNA.	0.07646265631698625	No	No	No
NAT6	12.49117	10.34485	15.70378	15.21371	9.97971	15.38922	13.62679	16.29094	9.17817	13.12513	10.10661	14.07395	11.20093	10.9943	13.4891	11.74677	16.74421	15.352	12.83094	7.96678	8.54859	11.08944	9.31106	10.37172	15.36056	13.16168	17.51582	10.13935	12.3787	NAT6	Homo sapiens N-acetyltransferase 6 (GCN5-related) (NAT6), transcript variant 3, mRNA.,	-0.16937012624809292	No	No	No
ADGRL4	3.82573	4.0127	2.81031	1.78119	8.59347	4.07189	3.50497	2.40903	4.96695	6.7399	3.02911	4.59876	4.02257	3.40755	3.45039	2.60203	1.94496	2.78281	3.92817	6.71841	4.49474	3.22291	5.4028	5.9167	7.51785	10.33334	4.46044	5.85937	13.6001	ELTD1	Homo sapiens EGF, latrophilin and seven transmembrane domain containing 1 (ELTD1), mRNA.	0.23267437705590616	No	No	No
ADGRL2	45.38593	49.22345	52.78883	19.09571	44.39036	54.56302	42.08214	35.62141	57.49346	47.41794	54.75818	61.20286	55.70734	42.64799	43.78417	43.26482	22.74191	48.95127	58.79026	41.88565	56.2101	48.90661	56.02228	47.9027	63.37935	51.61829	72.26075	64.07593	55.2397	LPHN2	Homo sapiens latrophilin 2 (LPHN2), mRNA.,	0.2794375515618966	No	Yes	No
ADGRL3	84.18584	91.64255	85.53377	46.91347	99.09639	98.17402	90.6231	70.73391	87.98669	76.66598	95.18979	92.02591	90.4206	76.87276	73.69332	66.46096	54.05512	75.12926	92.75553	87.49762	90.76959	78.7874	88.42404	81.13	104.15844	75.85069	99.39512	120.90394	84.21575	LPHN3	Homo sapiens latrophilin 3 (LPHN3), mRNA.,	0.008994404224050467	No	Yes	No
ADGRL1	112.63273	108.41665	115.37738	117.25056	99.19573	109.77216	130.25573	136.63659	111.4194	110.51094	111.4659	113.87191	110.43723	118.72256	140.53981	149.69755	167.75409	127.71926	108.34444	100.71985	89.47797	94.10561	116.6197	84.34539	109.47656	89.56948	116.16438	50.34751	52.90915	LPHN1	Homo sapiens latrophilin 1 (LPHN1), transcript variant 2, mRNA.	-0.17896487674860068	No	Yes	No
FAIM2	364.551	379.70519	384.74254	347.52474	335.68435	340.82338	426.97542	369.97985	442.28282	409.52905	474.77499	438.66065	508.72433	410.14736	500.98689	475.57077	423.47941	472.39213	419.70874	318.19005	380.11873	440.02707	389.4104	394.1086	404.01082	384.47092	465.63046	244.58439	322.24185	FAIM2	Homo sapiens Fas apoptotic inhibitory molecule 2 (FAIM2), mRNA.,	0.30072670431467163	No	Yes	No
COX5A	180.00984	163.45946	158.15627	60.11395	180.26852	176.04446	132.86873	180.49729	155.22864	134.84731	145.49194	148.22124	127.7171	139.49554	132.78341	140.18982	112.07685	123.4874	169.20737	134.116	141.71787	156.89313	126.71076	147.64641	148.22991	172.66674	174.52072	118.14197	172.4264	COX5A	Homo sapiens cytochrome c oxidase subunit Va (COX5A), nuclear gene encoding mitochondrial protein, mRNA.	-0.13003479383085018	No	No	No
COX5B	562.78007	529.27599	532.2482	586.57513	593.79157	486.69252	416.86067	432.47609	557.82834	501.09817	535.86043	542.96681	478.61041	523.41199	514.91347	452.75952	444.57928	446.95043	560.48364	539.35293	453.11471	539.9254	483.5428	510.38006	571.22201	661.29532	570.2786	709.07892	821.12766	COX5B	Homo sapiens cytochrome c oxidase subunit Vb (COX5B), nuclear gene encoding mitochondrial protein, mRNA.	0.12400373079562739	No	No	No
TMEM258	66.78989	62.19845	66.7301	32.75771	65.85734	61.99664	60.11196	50.02487	77.71707	77.76545	66.60902	59.7732	75.18256	71.12881	99.14144	75.96974	65.72783	55.61481	88.26274	115.85265	99.71351	102.05291	72.5432	114.3035	97.79419	123.29918	86.314	110.49471	150.21014	TMEM258	Homo sapiens transmembrane protein 258 (TMEM258), mRNA.	0.5445817826612899	No	No	No
TMEM257	9.9819	9.62624	7.78536	1.37022	7.91748	10.02328	7.11157	3.9167	8.87988	5.6535	7.91993	9.32958	6.23036	5.76485	3.59395	3.34824	1.61549	4.65589	9.00989	5.34923	12.22879	8.45962	7.61088	5.44453	8.26922	5.3194	7.34998	6.66653	8.93043	TMEM257	Homo sapiens transmembrane protein 257 (TMEM257), mRNA.	-0.09530807386384925	No	No	No
TMEM256	40.52806	31.69589	33.42301	39.36214	52.48537	34.78329	31.79051	30.32594	35.34515	31.41765	39.17256	40.45065	39.67272	44.38514	47.57664	33.97526	25.41703	35.07481	42.06877	53.49909	38.65183	44.16837	44.42343	63.49923	53.88398	53.38338	49.2663	77.39346	76.33744	TMEM256	Homo sapiens transmembrane protein 256 (TMEM256), mRNA.	0.3407806452812284	No	No	No
TMEM254	14.34213	14.45216	14.5922	8.04563	17.23855	16.19092	13.47522	13.58498	13.76502	11.86354	11.17197	12.46597	13.80247	12.85106	11.24111	11.99569	8.3954	11.51632	15.82641	14.54614	16.53558	15.53954	14.10939	17.06016	19.69137	13.89737	16.09114	23.56017	20.47641	TMEM254	Homo sapiens transmembrane protein 254 (TMEM254), transcript variant 5, mRNA.	0.05223606086916283	No	No	No
TMEM253	0.44629	0.20795	0.1074	0.58822	0.50823	0.35373	0.2583	0.19568	0.58031	0.1328	0.39569	0.31493	0.21921	0.5204	0.74339	0.08685	0.79816	0.16408	0.63597	0.14819	0.38226	0.33197	0.69685	0.60567	0.38546	0.34915	0.56431	0.98349	2.06228	TMEM253	Homo sapiens transmembrane protein 253 (TMEM253), mRNA.	0.2968586573951922	No	No	No
TMEM251	14.1799	15.91914	16.97138	10.23627	14.09873	14.37419	9.83213	9.22972	14.04346	14.8655	10.61476	16.40406	13.72965	10.51913	8.93191	11.22783	9.26819	12.03016	14.5904	11.5466	12.72532	17.70386	9.47829	14.2577	14.71443	18.75391	14.68972	25.74746	19.67561	TMEM251	Homo sapiens transmembrane protein 251 (TMEM251), transcript variant 2, mRNA.,	0.09314327521437239	No	No	No
LOC401585	45.83067	35.84633	38.10116	23.73873	56.54785	42.41682	62.18178	67.63332	32.20441	22.52081	43.74328	33.50679	31.56458	38.68721	60.14251	36.29108	38.49452	23.01272	48.69368	50.64809	26.86631	42.74084	36.11245	27.60426	19.59694	16.83267	30.1998	9.52815	4.66036	n/a	n/a	-0.4393809850992449	No	No	No
SIPA1L1	109.46603	102.24734	108.98001	74.14758	106.83694	110.90681	137.78104	115.37439	89.99083	97.74197	93.39529	102.31321	103.20528	92.12222	110.80934	94.46304	96.32951	102.05974	96.00463	95.77758	99.90607	81.17342	115.02661	77.37156	91.23514	76.63378	89.6531	65.38999	46.98031	SIPA1L1	Homo sapiens signal-induced proliferation-associated 1 like 1 (SIPA1L1), mRNA.,	-0.41806790862133447	Down	No	No
SIPA1L3	15.22806	16.25385	16.6455	22.78673	15.73385	16.09608	17.88754	19.43131	19.67669	16.46004	17.00519	17.24638	13.41007	19.62102	23.96183	25.99785	16.90184	18.55043	14.71585	17.2812	13.85424	15.94364	17.63617	14.08614	15.13307	12.43916	15.32264	13.77707	14.21039	SIPA1L3	Homo sapiens signal-induced proliferation-associated 1 like 3 (SIPA1L3), mRNA.	-0.11592359916049993	No	No	No
SIPA1L2	47.77103	48.31953	51.07607	29.31646	36.17328	50.93686	45.61426	40.29455	38.24177	44.83742	40.5183	39.57096	39.24631	44.95034	39.54185	48.79199	41.2177	43.3298	37.46078	35.81901	39.04946	41.81736	38.36923	37.53144	36.90277	31.39889	43.91666	68.10676	38.63213	SIPA1L2	Homo sapiens signal-induced proliferation-associated 1 like 2 (SIPA1L2), mRNA.,	-0.11275074048728051	No	Yes	No
PPFIA4	75.95657	74.07145	79.27668	84.86238	83.17515	79.36882	100.18078	112.8129	65.77388	66.09195	72.80082	69.45111	58.75018	74.70595	80.1995	94.08484	78.3392	79.45759	62.4947	65.43025	51.71919	47.96821	68.31553	39.24757	43.28902	40.3266	57.15808	21.57268	26.4756	n/a	n/a	-0.5166180441304214	No	No	No
SLC35F5	23.35524	23.81592	21.13215	18.32473	29.67571	22.54872	20.02781	17.03985	25.23388	30.39485	22.65404	23.75375	29.08065	23.80314	19.51111	19.06734	19.52472	18.14278	26.51028	25.89712	31.33473	29.08613	27.30454	41.31751	30.02651	29.81718	25.01932	39.3077	23.94082	SLC35F5	Homo sapiens solute carrier family 35, member F5 (SLC35F5), mRNA.	0.36991400924638657	No	No	No
SLC35F4	1.59605	1.6774	1.39163	0.65693	0.8073	1.37947	1.08927	0.65121	1.74871	1.06894	1.27394	1.25878	0.76745	0.9802	0.59603	0.88551	1.30309	0.63617	1.62738	0.82922	1.04489	0.91941	0.91518	0.34818	2.05465	0.72894	1.92969	1.66518	2.1781	SLC35F4	Homo sapiens solute carrier family 35, member F4 (SLC35F4), mRNA.,	-0.04775745815790294	No	No	No
SLC35F6	28.23769	25.75521	25.46802	31.43445	28.73391	22.37221	31.40778	30.9368	27.85854	32.45543	27.76331	29.12666	30.72755	28.39736	30.16702	29.4574	31.74888	29.54436	27.58405	31.25694	29.40641	28.12879	30.80419	35.29558	32.97681	36.22736	32.76504	27.88671	28.6699	SLC35F6	Homo sapiens solute carrier family 35, member F6 (SLC35F6), mRNA.	0.4370647888343398	No	No	No
SLC35F1	39.14132	55.32962	47.49073	26.68625	39.60985	42.61418	32.66197	30.50302	46.91694	56.48964	42.99693	51.52964	38.88502	43.48197	26.11451	33.82794	17.15628	28.88995	59.53043	37.12131	58.71504	70.56821	31.45541	45.90478	56.1295	52.37186	69.58264	64.65783	59.63417	SLC35F1	Homo sapiens solute carrier family 35, member F1 (SLC35F1), mRNA.	0.1382215916477433	No	No	No
SLC35F3	25.5255	32.54844	34.93966	28.7786	34.67894	33.85021	33.98599	31.45276	35.28345	36.98846	32.36958	36.34994	34.51801	30.99588	30.60124	41.76542	28.01994	27.90314	35.08204	29.84962	30.98236	34.3506	31.69571	27.87513	34.81278	36.04372	39.76179	38.85152	20.54444	SLC35F3	Homo sapiens solute carrier family 35, member F3 (SLC35F3), mRNA.,	0.06839980784215441	No	No	No
SLC35F2	2.15082	2.94006	3.74255	2.98024	2.62995	4.2315	2.23831	2.24242	3.92239	3.21882	4.49771	3.41694	2.63183	3.29746	2.62585	2.81705	3.81477	3.23887	4.00966	2.79767	3.73216	2.95816	3.46254	3.48997	4.8775	3.34234	4.03118	8.31153	5.75058	SLC35F2	Homo sapiens solute carrier family 35, member F2 (SLC35F2), mRNA.	0.4363624233785308	No	No	No
SUPV3L1	23.37152	26.61531	26.98474	15.41787	23.24285	27.55027	19.82975	23.99636	21.6936	26.47221	20.26758	23.04614	28.70436	23.25597	18.62523	18.58881	26.95115	17.77429	25.16636	19.11998	25.54481	22.75039	22.10295	24.20594	23.08809	26.11002	24.79331	30.76172	22.30523	SUPV3L1	Homo sapiens suppressor of var1, 3-like 1 (S. cerevisiae) (SUPV3L1), mRNA.,	0.03642352160422845	No	No	No
LMAN1L	0.67799	1.06878	0.62883	2.55352	1.05737	0.66488	1.81807	0.8909	0.76187	0.56286	0.99664	0.43369	0.54884	0.43446	0.56967	0.71075	1.62672	0.4074	0.88784	1.53179	1.08328	1.22295	0.69679	0.44574	0.25175	0.36321	0.53429	0.20771	0.2335	LMAN1L	Homo sapiens lectin, mannose-binding, 1 like (LMAN1L), mRNA.,	-0.47670419130306835	No	No	No
TSPAN18	1.15111	2.75	1.199	1.913	1.36667	1.86057	2.65181	1.77592	2.98522	2.24832	1.39911	2.84194	3.11806	1.54009	7.22872	1.33493	7.35916	11.09112	2.53424	4.06799	2.1656	2.04414	3.21623	2.02854	1.88048	1.92776	1.52576	2.1991	3.48414	TSPAN18	Homo sapiens tetraspanin 18 (TSPAN18), mRNA.,	0.37925680968066516	No	No	No
TSPAN19	1.53555	2.21451	2.86789	0.59351	1.61459	1.53625	1.46851	0.6925	2.03351	1.43616	1.28937	1.49819	2.27209	1.58681	0.55692	0.27252	0.26875	1.83308	2.49233	1.30542	3.84751	1.94767	1.70401	1.31449	1.25264	3.72899	1.46087	1.12503	1.81652	TSPAN19	Homo sapiens tetraspanin 19 (TSPAN19), mRNA.	-0.07120973597563159	No	No	No
MPC2	72.52859	68.46267	65.98793	39.9377	53.80597	70.19196	48.14505	40.22357	72.63364	63.85325	77.68637	76.89446	68.49627	59.7952	47.01956	55.88303	55.86728	67.60357	78.79915	51.45343	74.62434	65.92214	62.98259	63.01578	66.49294	61.83301	73.2746	69.2076	61.41352	MPC2	Homo sapiens mitochondrial pyruvate carrier 2 (MPC2), nuclear gene encoding mitochondrial protein, transcript variant 2, mRNA.,Homo sapiens mitochondrial pyruvate carrier 2 (MPC2), transcript variant 3, non-coding RNA.,Homo sapiens mitochondrial pyruvate carrier 2 (MPC2), nuclear gene encoding mitochondrial protein, transcript variant 2, mRNA.,	0.31297868048301664	No	No	No
MPC1	92.63129	71.34937	70.26228	64.17449	99.11888	82.36547	55.43342	56.40227	78.34787	69.09744	72.04402	79.95036	66.88354	76.86212	57.23958	56.61494	71.38288	51.72888	85.9962	85.52774	96.06046	95.79801	66.92958	111.33032	88.99111	118.57497	93.38321	109.72746	153.76579	MPC1	Homo sapiens mitochondrial pyruvate carrier 1 (MPC1), nuclear gene encoding mitochondrial protein, transcript variant 2, mRNA.	0.19499663812672277	No	No	No
TSPAN10	0.28873	0.38076	0.25492	0.81241	0.32866	0.08014	0.53448	0.35706	0.22357	0.05132	0.36037	0.19217	0.28552	0.28842	0.38565	0.33651	0.37173	0.14956	0.32629	0.23105	0.26345	0.26157	0.35857	0.10486	0.03176	0.06639	0.22014	0.29697	0.94687	TSPAN10	Homo sapiens tetraspanin 10 (TSPAN10), mRNA.,	-0.22561225727688522	No	No	No
TSPAN11	1.46003	2.24017	1.59314	9.74992	1.9399	3.07666	4.07481	3.33051	4.21311	3.11021	6.69562	4.79818	2.57448	2.96377	2.97586	3.09442	3.80952	3.7928	1.83516	3.04212	2.29894	4.18021	3.67592	1.39215	3.45626	1.74168	2.9787	2.34268	3.04612	TSPAN11	Homo sapiens tetraspanin 11 (TSPAN11), mRNA.,	0.08129080864662604	No	No	No
TSPAN12	6.02327	3.03805	2.32136	1.51061	3.22901	4.19467	3.57697	3.12355	5.76411	2.94963	4.64303	4.68493	3.43724	4.61169	3.72297	2.36728	5.19873	4.58371	5.58268	6.21501	4.27721	3.92575	4.58228	3.96392	4.788	2.78383	5.49901	6.94679	12.27882	TSPAN12	Homo sapiens tetraspanin 12 (TSPAN12), mRNA.,	0.37668341530627	No	No	No
TSPAN13	130.49287	119.4355	132.90439	51.21559	83.43757	138.53712	93.48912	71.34093	94.00247	89.50805	112.00182	117.75834	83.69594	89.84931	88.68832	86.71776	66.31113	79.85668	124.63001	70.76356	114.50714	106.73758	94.76217	66.23428	99.38867	78.43381	114.04171	103.75001	81.01092	TSPAN13	Homo sapiens tetraspanin 13 (TSPAN13), mRNA.	-0.18444788786032532	No	No	No
TSPAN14	32.1937	27.87411	27.80318	30.79871	30.29858	27.72664	39.13431	32.85606	29.70121	40.13938	29.3209	30.64082	28.79087	31.22934	38.21386	46.13274	32.85328	43.01474	28.62543	33.61736	32.92769	25.24233	36.05746	30.67681	37.52472	27.4362	26.38209	24.83683	21.57375	TSPAN14	Homo sapiens tetraspanin 14 (TSPAN14), transcript variant 2, mRNA.	0.10279070047435335	No	No	No
TSPAN15	9.49286	11.38181	6.81056	78.63366	14.85617	9.08967	7.6763	8.79462	8.41586	15.8175	7.10327	13.81193	13.48849	10.6062	12.36445	11.6451	10.66313	8.71671	8.03367	15.74627	31.5946	43.32646	9.14985	33.72166	21.64789	41.59784	22.13577	21.78656	73.67165	TSPAN15	Homo sapiens tetraspanin 15 (TSPAN15), mRNA.	0.24360098922630455	No	No	No
TSPAN17	30.25831	27.59318	29.5828	29.41603	29.66439	30.25935	29.88209	27.18849	34.97811	17.95659	39.00994	24.17851	18.07052	30.32661	38.62	32.67538	32.85546	37.16876	24.23724	22.84385	21.78557	22.27931	25.369	16.78356	27.06603	16.44537	24.91285	17.0334	20.64159	TSPAN17	Homo sapiens tetraspanin 17 (TSPAN17), transcript variant 2, mRNA.,	-0.2876320841506535	No	No	No
MAB21L3	33.54073	42.41188	29.17012	24.43223	39.86019	36.74058	67.50356	157.07357	34.83848	57.96462	37.00105	34.12956	44.18448	31.45573	23.63545	25.77289	21.00786	38.14133	31.48321	44.92946	32.8321	27.73971	26.81634	51.56537	23.73263	36.43744	29.93664	19.45216	14.16586	MAB21L3	Homo sapiens mab-21-like 3 (C. elegans) (MAB21L3), mRNA.	-0.409186915690202	No	No	No
EAF1	31.87479	36.11772	35.67366	28.90337	25.68882	31.92465	29.52321	29.24041	27.92157	33.26366	30.34097	31.0929	31.32253	29.51329	24.62257	27.34632	26.55263	28.96948	30.53155	25.16253	31.8835	27.56744	27.0483	32.91288	34.55563	35.84417	32.21113	50.97181	32.14987	EAF1	Homo sapiens ELL associated factor 1 (EAF1), mRNA.	0.025259075929354672	No	No	No
EAF2	11.83842	14.37634	14.10089	8.70973	18.55669	10.29292	14.9515	12.58151	16.31898	12.25034	11.74404	14.29751	12.67495	12.8717	15.66487	9.98158	10.73106	13.21304	16.36167	16.69419	14.39014	12.12057	15.44454	16.04185	13.82111	11.35278	12.86688	18.01655	19.38328	EAF2	Homo sapiens ELL associated factor 2 (EAF2), mRNA.	0.1255126485130546	No	No	No
FOXF1	1.46755	3.03182	1.37432	2.25782	2.41777	1.33143	1.38546	3.90672	6.43324	2.13654	5.29658	3.53275	2.56168	3.24623	2.47774	3.58872	3.86154	8.0529	3.23665	6.69656	2.0255	3.46699	3.85915	6.03249	4.37331	2.79079	2.30113	2.5099	6.65785	FOXF1	Homo sapiens forkhead box F1 (FOXF1), mRNA.	0.5294330064435864	No	No	No
FOXF2	4.78634	3.9739	4.18176	5.00894	5.0779	5.64007	5.24718	3.32841	6.60947	5.33244	7.82619	5.33314	3.51855	5.16613	8.59561	5.45141	7.96189	7.26252	4.77908	6.7284	2.09993	3.03992	5.8268	5.39684	6.92762	3.80608	6.80991	3.97282	7.80358	FOXF2	Homo sapiens forkhead box F2 (FOXF2), mRNA.	0.21133228893070377	No	No	No
LOC729348	268.85842	289.29667	245.23855	287.00311	444.64536	263.41657	649.36337	653.76981	298.36782	337.61515	279.88156	281.88248	332.62681	286.89643	324.689	269.58547	289.90807	294.7272	277.8035	430.24232	307.27323	281.96279	304.24509	365.91094	160.19675	251.00726	202.68548	106.55936	67.0882	n/a	n/a	-0.3881998339282803	No	No	No
TMUB1	16.26284	16.89317	19.38241	32.93865	15.92473	17.66327	19.46081	25.97876	19.47387	16.00865	23.51781	21.86779	14.13073	24.75507	30.53307	30.09757	29.80574	28.55633	18.7869	19.01179	15.56442	19.5911	22.38602	12.44974	22.26839	14.36926	18.02223	16.31634	23.71773	TMUB1	Homo sapiens transmembrane and ubiquitin-like domain containing 1 (TMUB1), transcript variant 1, mRNA.,Homo sapiens transmembrane and ubiquitin-like domain containing 1 (TMUB1), transcript variant 2, mRNA.,	0.08583982888902533	No	No	No
TMUB2	26.01902	26.53604	29.93783	32.64149	23.86334	25.06572	25.6964	29.66528	30.42578	24.97388	30.67057	27.15237	28.05465	30.73306	33.30063	30.25347	30.21387	31.31506	28.51429	24.40882	23.08243	28.11795	26.9471	22.85405	29.38233	22.99028	27.28315	26.82612	31.49502	TMUB2	Homo sapiens transmembrane and ubiquitin-like domain containing 2 (TMUB2), transcript variant 2, mRNA.,Homo sapiens transmembrane and ubiquitin-like domain containing 2 (TMUB2), transcript variant 3, mRNA.,	0.13583651730567792	No	No	No
KIAA1644	46.29404	58.06228	58.59309	41.18328	34.2556	57.76652	48.26122	51.04889	40.60583	37.61867	43.59448	38.38545	29.07436	45.31448	32.83412	43.56271	47.06224	37.55086	39.79428	32.62498	37.7989	33.62101	34.22732	22.22313	39.23322	22.5774	39.60081	29.3788	21.67611	KIAA1644	Homo sapiens KIAA1644 (KIAA1644), mRNA.	-0.5976632908468963	No	No	No
SYNCRIP	49.79753	47.07381	41.92359	28.74648	47.02056	44.93877	37.91182	38.99665	46.47742	48.19345	39.88084	41.75885	47.42408	37.62255	30.01855	35.26016	43.03108	34.53405	45.69299	45.25282	49.09959	42.36432	39.75343	55.22014	42.25091	55.12043	45.08436	68.74052	53.15309	SYNCRIP	Homo sapiens synaptotagmin binding, cytoplasmic RNA interacting protein (SYNCRIP), transcript variant 6, mRNA.	0.1487429093776861	No	Yes	No
TBC1D7-LOC100130357	5.77041	6.66935	7.35926	8.22039	5.70198	7.71699	5.88883	7.0736	5.63707	5.7949	5.82385	6.00624	7.01613	8.27861	7.964	6.13148	7.26025	7.08084	6.38552	7.87256	6.20355	7.40291	6.58039	5.469	6.08578	6.81199	5.71951	6.45268	4.93621	n/a	n/a	-0.1599385771105656	No	No	No
MMAA	6.35131	7.08366	7.46586	3.42083	6.16403	8.20642	4.63676	4.35175	5.41079	4.8647	5.6138	4.4971	4.78166	4.45797	3.5802	3.98346	2.62564	3.54615	5.58698	4.23801	5.97693	5.94483	5.98009	4.59772	5.68095	5.03705	5.70056	8.13916	8.21437	MMAA	Homo sapiens methylmalonic aciduria (cobalamin deficiency) cblA type (MMAA), nuclear gene encoding mitochondrial protein, mRNA.	-0.26325621994671355	No	No	No
ALG8	16.6176	18.44693	18.89292	12.08042	17.75393	19.60706	16.81896	14.33406	16.0362	13.98701	15.69099	13.80558	15.48009	16.07105	14.02896	12.37129	9.72647	11.645	16.08494	15.4215	17.03394	18.23954	17.47421	18.32153	21.91377	16.78997	18.60918	25.15477	26.10222	ALG8	Homo sapiens ALG8, alpha-1,3-glucosyltransferase (ALG8), transcript variant 2, mRNA.	-0.07361647173777752	No	No	No
ALG9	17.28765	16.97122	18.81152	14.71433	16.66669	18.70942	17.79166	15.49718	18.72298	18.33008	17.47402	18.39074	20.53716	19.2607	14.55067	16.60179	15.17134	16.83895	18.79774	17.95092	19.89427	20.36432	17.83872	17.9744	19.9172	20.00173	20.61965	21.0538	17.72599	ALG9	Homo sapiens ALG9, alpha-1,2-mannosyltransferase (ALG9), transcript variant 4, mRNA.,Homo sapiens ALG9, alpha-1,2-mannosyltransferase (ALG9), transcript variant 2, mRNA.,	0.30364130371587833	No	No	No
ALG2	14.30296	13.81994	13.57366	12.44252	14.07736	15.51903	12.98177	10.86363	11.04156	12.6891	13.60731	10.60945	10.03214	11.16244	11.57103	12.62649	11.47955	10.22503	12.89973	10.7268	10.99378	12.35276	10.25275	10.68953	14.12214	14.83283	14.17595	20.54112	18.12448	ALG2	Homo sapiens ALG2, alpha-1,3/1,6-mannosyltransferase (ALG2), transcript variant 2, non-coding RNA.,Homo sapiens ALG2, alpha-1,3/1,6-mannosyltransferase (ALG2), transcript variant 1, mRNA.,	-0.16787231646683337	No	No	No
ALG3	10.10659	8.40128	8.60182	10.00156	10.02463	10.2694	8.77066	10.98634	7.20953	8.48146	8.85358	6.89973	5.76837	8.49844	12.14531	11.80754	8.67526	9.66688	7.36274	8.17538	6.66033	8.19628	7.84955	9.66338	9.42305	7.29756	8.57914	9.03446	12.97181	ALG3	Homo sapiens ALG3, alpha-1,3- mannosyltransferase (ALG3), transcript variant 1, mRNA.	-0.21336802679945752	No	No	No
ALG1	18.49327	17.35693	16.46238	27.05638	20.1714	18.59872	23.67248	23.02494	17.6193	19.48935	18.47771	20.17707	24.58325	21.20016	22.4975	19.65026	27.19432	21.19671	18.9652	19.3262	19.54157	17.65408	19.79887	20.14941	16.63914	19.87462	18.61543	15.03488	14.135	ALG1	Homo sapiens ALG1, chitobiosyldiphosphodolichol beta-mannosyltransferase (ALG1), mRNA.,	-0.07178752867694047	No	No	No
ALG6	6.8842	8.37376	6.76685	2.31994	8.25987	7.21898	5.65866	3.78096	6.64038	5.35773	5.06617	4.23216	7.55362	5.94681	4.22101	3.23492	2.77285	4.16944	6.3962	6.41058	8.73845	8.01285	5.64255	8.46284	7.63698	8.31269	8.64449	8.63629	9.47026	ALG6	Homo sapiens ALG6, alpha-1,3-glucosyltransferase (ALG6), mRNA.,	0.019305171131482963	No	No	No
ALG5	16.97868	13.36101	17.88884	12.99608	19.51172	16.42681	10.63565	10.27707	16.46464	14.40987	15.20987	12.81247	15.00445	14.36884	11.20966	11.91572	15.16947	12.09961	18.98313	12.94803	18.63911	17.93937	15.2979	20.17715	19.53145	23.08727	20.32145	22.15204	25.25255	ALG5	Homo sapiens ALG5, dolichyl-phosphate beta-glucosyltransferase (ALG5), transcript variant 2, mRNA.	0.2585408312727966	No	No	No
WIF1	86.38713	32.28044	15.1199	13.54685	30.61059	49.39489	60.45913	59.25939	32.26515	19.24151	26.58868	48.01577	23.83202	17.93357	28.16928	18.58796	23.54788	24.85396	47.51584	26.95658	46.15363	22.83981	21.12555	36.9436	24.50606	22.01319	19.91035	32.78911	120.87822	WIF1	Homo sapiens WNT inhibitory factor 1 (WIF1), mRNA.	-0.21039409074019266	No	Yes	No
PDXP	165.8373	160.32496	167.22633	131.76153	126.04171	162.73608	200.52225	170.44651	180.90465	157.12216	202.08837	160.9667	175.40509	188.59633	214.92573	198.61541	286.2136	199.94843	172.78909	135.45601	143.7314	160.10525	174.55825	151.97962	195.54621	154.00724	183.61494	127.75742	125.27684	PDXP	Homo sapiens pyridoxal (pyridoxine, vitamin B6) phosphatase (PDXP), mRNA.	0.2374722152575468	No	Yes	No
RNGTT	19.66297	21.33119	21.40379	14.35621	17.83085	21.37085	16.2218	16.06915	18.14417	17.02075	18.92329	18.70891	19.16851	16.9528	15.08803	14.62406	11.8719	15.91593	19.18761	15.78468	21.07544	19.96899	17.97863	16.61575	21.26275	18.74115	18.55374	29.25287	23.44022	RNGTT	Homo sapiens RNA guanylyltransferase and 5'-phosphatase (RNGTT), mRNA.,	-0.03894390922748859	No	No	No
KIAA1683	2.63235	1.65897	3.01944	4.02124	1.65557	2.36857	3.73763	4.6377	2.37724	0.85548	1.30536	0.56062	0.99627	1.71995	1.88148	1.94274	3.20017	1.12601	1.60128	1.3	1.90785	1.2058	1.07898	1.03157	1.20629	2.01104	2.1864	0.38994	1.08676	KIAA1683	Homo sapiens KIAA1683 (KIAA1683), transcript variant 2, mRNA.	-0.5852944015328178	No	No	No
KIAA1324L	18.74939	22.07454	21.49726	28.75977	18.15943	20.41175	14.76714	12.14398	17.06028	18.22429	16.44754	16.07874	16.75435	13.73411	13.89128	12.59905	12.85094	14.48488	17.58669	13.45841	29.10868	27.48127	15.00578	20.67841	21.38741	33.14036	23.14734	25.70932	40.17319	KIAA1324L	Homo sapiens KIAA1324-like (KIAA1324L), transcript variant 3, non-coding RNA.,Homo sapiens KIAA1324-like (KIAA1324L), transcript variant 2, mRNA.,	0.01401056162934208	No	Yes	No
PARP8	17.12819	20.73303	19.68721	6.72485	18.10574	19.3882	14.38731	11.23131	15.23023	12.05525	14.72967	16.34956	15.1999	12.31457	12.46971	10.61695	6.92638	12.6907	17.22491	14.08486	19.03386	13.70761	13.05784	12.89725	16.01972	15.9611	16.4794	23.26861	16.34554	PARP8	Homo sapiens poly (ADP-ribose) polymerase family, member 8 (PARP8), transcript variant 2, mRNA.	-0.1668935601313609	No	No	No
ERI3-IT1	27.17065	27.71575	24.38742	38.9687	33.72929	22.8141	33.87454	45.54684	29.1023	33.42911	28.32601	28.46483	32.06295	32.66461	38.35453	33.77805	38.75268	44.39273	25.61826	46.89891	32.89035	23.66393	37.53926	35.56264	18.18546	30.00743	20.82656	12.92062	8.29163	n/a	n/a	-0.13927939216923496	No	No	No
HAR1A	10.66071	10.54408	9.91672	11.64697	5.80212	7.33323	6.7875	12.81943	5.687	11.93708	7.35611	7.67454	6.92804	11.39547	13.31553	8.73698	12.55304	7.11851	6.60409	5.83267	6.80293	7.73216	5.37793	7.59717	9.42113	10.36461	9.52023	11.0203	9.33749	HAR1A	Homo sapiens highly accelerated region 1A (non-protein coding) (HAR1A), non-coding RNA.	-0.04751353182810144	No	No	No
GALR1	1.54054	3.40174	2.74228	3.20643	2.13974	2.35763	1.02657	1.07903	1.29175	2.44959	1.88256	1.79347	0.71815	1.75227	1.26971	1.17555	0.91412	1.33506	1.31791	1.24003	1.54631	2.75733	2.59635	0.92498	2.32635	1.09104	1.93473	1.66737	1.63365	GALR1	Homo sapiens galanin receptor 1 (GALR1), mRNA.	-0.3385835904119971	No	No	No
INSL3	3.13963	2.65578	2.32475	2.00355	2.75612	2.61962	3.30713	2.59112	1.7782	2.56644	2.99726	3.95222	4.59093	3.22325	2.52057	4.79637	3.8752	3.05198	2.62431	2.68622	3.84437	3.97022	3.65718	2.43905	3.42424	2.14561	2.22854	3.51288	2.28748	INSL3	Homo sapiens insulin-like 3 (Leydig cell) (INSL3), transcript variant 1, mRNA.	0.3136647260409505	No	No	No
RAB8B	21.80869	23.71023	22.3028	10.2924	23.62537	23.04572	16.10084	12.39951	24.8831	22.59188	24.18924	20.46088	20.34983	20.27529	14.62484	16.65564	10.89105	14.99614	26.21687	24.15194	32.10041	25.11939	23.05988	28.1515	32.38577	27.14639	23.36949	35.93011	36.49812	RAB8B	Homo sapiens RAB8B, member RAS oncogene family (RAB8B), mRNA.,	0.253215637472363	No	No	No
HGS	51.90287	49.44517	54.36103	82.1644	55.36511	50.23279	58.62693	71.55128	52.28062	52.13009	52.49926	56.35585	55.50535	60.83088	71.21149	73.79804	74.67709	67.50752	46.60471	56.22473	45.73124	57.7184	53.03043	53.2085	49.47824	44.34569	49.21205	50.6387	49.06736	HGS	Homo sapiens hepatocyte growth factor-regulated tyrosine kinase substrate (HGS), mRNA.	-0.07676972362597693	No	Yes	No
RAB8A	19.69252	16.8645	19.29332	21.79298	18.66996	18.98951	16.77674	19.57756	20.17221	20.88855	19.35327	18.14158	21.41873	21.228	20.8943	22.64601	28.43096	25.66057	18.52969	18.70069	17.46115	19.61815	18.61908	19.93927	22.09537	21.25108	18.88099	17.78283	29.26138	RAB8A	Homo sapiens RAB8A, member RAS oncogene family (RAB8A), mRNA.,	0.41500346449951875	No	Yes	No
RTN3	875.3415	1050.11916	1005.35672	479.70301	769.56858	1030.33457	723.89119	556.53095	912.78385	911.4933	949.46137	889.00144	892.92884	811.59843	628.79891	683.779	437.65956	675.24906	1059.45095	624.11094	1009.59137	971.6272	822.09615	708.98496	1034.14278	895.14987	1001.86376	694.78622	682.43736	RTN3	Homo sapiens reticulon 3 (RTN3), transcript variant 7, mRNA.	-0.0300348568902254	No	Yes	No
RDM1	14.54692	30.33669	9.83253	21.72816	47.17426	13.26997	14.56129	12.79469	12.86051	12.62683	11.91437	15.96445	37.69969	26.55767	9.85757	11.79886	7.33954	9.57323	14.13412	32.25497	16.79494	18.68033	16.34307	20.97765	9.90275	13.2677	16.91486	8.13609	3.46878	RDM1	Homo sapiens RAD52 motif 1 (RDM1), transcript variant 4, mRNA.	-0.29691115204230334	No	No	No
CLUL1	6.71333	10.57471	5.21182	7.83992	6.78545	8.34417	6.19156	8.71527	6.9908	7.71969	11.00999	10.64214	4.88941	7.40584	9.96	9.92228	7.08958	7.79491	8.92803	9.72203	8.07864	8.12869	6.01777	5.86055	9.9563	6.24897	7.9537	4.63939	4.91079	CLUL1	Homo sapiens clusterin-like 1 (retinal) (CLUL1), transcript variant 1, mRNA.	-0.04821504218979725	No	No	No
LOC101927415	17.57663	15.78179	14.20909	21.86171	17.86153	14.55156	21.13245	24.42308	18.20523	21.23199	18.89908	21.63685	24.71228	19.82135	18.59794	18.82386	16.65245	18.77436	21.67822	26.99708	25.31326	20.97655	20.58433	23.95	14.75762	19.19551	17.0381	14.17092	7.41512	n/a	n/a	0.025613852971794884	No	No	No
INMT	6.87263	4.9249	6.58906	9.70177	5.32581	3.86223	8.88205	8.12122	11.60287	8.96327	7.94393	8.41123	9.14907	8.33104	7.2023	7.3384	7.82776	12.28937	8.49146	10.16633	12.08209	8.91928	8.45981	6.7899	7.32029	7.63444	7.06785	5.98335	3.97719	INMT	Homo sapiens indolethylamine N-methyltransferase (INMT), transcript variant 2, mRNA.	0.3255083733357352	No	No	No
LOC101927419	2.50533	2.10736	2.20331	3.0314	1.76616	1.73165	2.63317	2.45799	3.64519	3.35976	2.39066	3.56553	3.22852	3.21942	3.3292	2.93372	3.60499	2.83585	2.86726	3.17089	2.79599	3.34787	2.2295	3.48033	1.84799	3.22285	2.73215	1.74738	1.65619	n/a	n/a	0.3687625665863119	No	No	No
ADAP1	82.87731	80.81948	90.43013	153.39325	83.88838	83.81235	98.68414	107.57207	90.28876	77.20427	97.63975	95.36995	67.13506	101.85714	115.97715	114.25934	87.21349	100.25591	79.39751	85.44852	83.14674	100.01697	96.85071	73.11049	79.02077	68.66726	91.27075	63.61862	96.52553	ADAP1	Homo sapiens ArfGAP with dual PH domains 1 (ADAP1), mRNA.,	-0.19815938042449133	No	No	No
ADAP2	7.72301	8.4464	6.82782	13.71321	6.99143	9.2047	6.91382	6.89541	10.394	9.24406	7.94287	5.26278	7.24116	7.68014	9.19971	12.3941	14.13692	9.11494	6.66366	9.69519	7.50712	8.35007	6.72941	9.93741	6.92056	9.18452	7.60074	11.39758	10.92366	ADAP2	Homo sapiens ArfGAP with dual PH domains 2 (ADAP2), mRNA.,	0.1981651295885853	No	No	No
KLHL10	0.75763	0.4618	1.02684	0.07745	0.30968	0.32383	0.62428	1.06784	0.60301	0.19435	0.43214	0.38339	0.266	0.10665	0.41111	0.31453	0.25513	0.41662	0.20134	0.21442	0.21128	0.36415	0.20023	0.48745	0.44103	0.15624	0.57106	0.54751	0.17358	KLHL10	Homo sapiens kelch-like family member 10 (KLHL10), mRNA.,	-0.3727147571541789	No	No	No
KLHL11	37.64604	41.09654	43.39365	24.20939	34.58342	35.71596	32.18428	27.43357	35.70477	34.99993	39.5141	37.23483	35.76393	34.03618	28.1509	30.35917	20.69938	26.86833	39.7675	31.46355	43.41121	36.57393	32.44146	31.23809	37.54295	34.483	39.25417	41.87781	31.95587	KLHL11	Homo sapiens kelch-like family member 11 (KLHL11), mRNA.	-0.08760026757494564	No	No	No
KLHL12	34.23912	35.91839	36.90501	29.4165	28.17251	34.9726	23.64821	24.90639	33.38813	32.26771	33.49013	32.00142	31.70472	35.473	31.1252	33.9361	31.09834	28.70595	36.80744	25.83404	34.41779	34.64344	31.88907	29.04287	43.04232	36.85898	37.98388	37.28883	38.33356	KLHL12	Homo sapiens kelch-like family member 12 (KLHL12), mRNA.,	0.31847127482682486	No	No	No
KLHL13	6.4254	6.82164	6.27033	3.16203	4.14699	7.34396	3.42712	2.42445	6.0733	4.85131	5.75	4.54539	4.073	5.69179	3.99737	4.79423	3.10803	5.20454	5.9392	4.12217	5.27383	5.11138	5.70843	4.20406	7.20577	5.23604	7.75578	10.47406	12.7467	KLHL13	Homo sapiens kelch-like family member 13 (KLHL13), transcript variant 2, mRNA.	0.19510356224635353	No	No	No
KLHL14	3.27274	2.98883	2.60285	1.76514	0.83374	2.49734	1.44681	1.83748	0.59626	1.07051	1.36817	0.94382	0.8413	0.73507	1.55477	0.77836	1.4196	1.29999	0.92109	0.80991	1.43439	1.58527	1.12651	0.43269	1.00068	0.3692	0.85434	1.71188	1.22933	KLHL14	Homo sapiens kelch-like family member 14 (KLHL14), mRNA.	-0.6038113134323376	No	No	No
KLHL15	10.59549	11.25224	10.16176	5.82066	10.27389	12.0333	8.98715	7.46091	9.50502	10.07051	11.60504	10.90815	9.58725	8.75127	6.9434	7.22646	7.31097	7.54569	11.05898	8.1241	11.26809	9.14327	10.21489	10.28716	11.78235	10.24395	10.91045	22.76703	19.88604	KLHL15	Homo sapiens kelch-like family member 15 (KLHL15), mRNA.	0.14784697375266112	No	No	No
KLHL17	8.99416	8.48512	8.40815	13.18017	8.4971	11.00356	10.91897	11.30803	8.05427	4.92062	8.6452	8.0314	4.20275	7.95717	12.31168	15.32919	10.58483	10.87155	6.29996	11.49085	5.42056	8.02286	10.07596	2.95424	5.15558	4.19803	6.74249	1.18991	5.3368	KLHL17	Homo sapiens kelch-like family member 17 (KLHL17), mRNA.	-0.4034439600976955	No	No	No
KLHL18	19.80562	22.08275	23.94754	22.62945	18.69904	22.699	18.75371	18.50915	21.1597	21.24197	22.41663	20.49369	18.04506	21.76274	23.95921	23.55942	24.5642	22.18732	19.58283	16.05081	18.10408	17.35125	20.56063	13.9665	23.51935	17.4944	20.74265	18.49389	16.19764	KLHL18	Homo sapiens kelch-like family member 18 (KLHL18), mRNA.,	-0.10189730221629598	No	No	No
C2orf83	3.32402	3.74561	2.95569	3.63698	3.25616	4.12333	4.01867	4.07159	3.92381	4.28198	4.81863	4.60811	4.33274	2.75521	3.7523	4.49444	4.47225	3.11181	3.84563	4.49033	5.70639	4.55324	3.78227	3.73644	3.34271	4.07069	4.3035	2.58637	1.85423	C2orf83	Homo sapiens chromosome 2 open reading frame 83 (C2orf83), transcript variant 2, mRNA.	0.0480220911854501	No	No	No
SNORA81	38.87115	20.93745	15.38338	5.7419	23.14341	28.45663	28.0666	29.19836	36.93693	55.83633	51.60816	25.45267	30.8763	21.99715	20.91261	43.95643	39.13409	44.99635	20.77757	38.01389	48.23835	43.60676	22.10555	15.64768	50.05204	50.82044	44.87526	56.92515	46.39129	SNORA81	Homo sapiens small nucleolar RNA, H/ACA box 81 (SNORA81), small nucleolar RNA.	0.4605761841340783	No	No	No
TONSL-AS1	1.9953	0.9092	2.50449	2.67834	1.29699	1.57313	2.37389	3.30072	1.47632	2.48928	1.99789	3.05774	3.18014	2.42944	2.89877	2.39996	3.10825	3.33644	2.23422	1.84951	2.66029	2.53734	2.78108	3.51624	2.0781	2.207	2.4615	2.23382	1.76497	n/a	n/a	0.4287295876834368	No	No	No
IER5	34.63316	28.04658	35.0013	31.24458	21.211	21.60877	29.7345	39.09234	22.14084	23.20202	88.97005	30.04471	19.84409	32.29709	34.94892	47.05602	53.8553	49.12264	23.03958	22.25527	24.32438	23.36075	25.86531	12.01563	27.53203	19.01196	25.34842	19.71644	48.46483	IER5	Homo sapiens immediate early response 5 (IER5), mRNA.	-0.009847365815909668	No	No	No
GABPB2	15.74116	15.92369	12.83523	23.10857	20.75822	12.74514	18.60994	18.99196	18.98016	10.29194	13.33062	12.96812	12.38596	16.2082	18.93785	11.99561	11.25323	15.75007	12.52329	14.84807	15.63983	17.22625	13.46404	14.31602	9.68258	13.84987	11.41996	14.00997	19.55669	GABPB2	Homo sapiens GA binding protein transcription factor, beta subunit 2 (GABPB2), mRNA.,	-0.3956495193332419	No	No	No
IGIP	81.91469	93.95567	82.65457	51.50998	80.39561	82.12858	67.96482	53.20766	77.89331	70.4047	67.75763	68.40385	75.01613	60.81858	47.79446	51.24849	26.82652	44.52019	79.95029	70.76906	89.69171	76.36125	77.5464	68.2084	73.78862	69.87658	73.66396	69.26232	76.02526	IGIP	Homo sapiens IgA-inducing protein homolog (Bos taurus) (IGIP), mRNA.	-0.28131720237762403	No	No	No
ZNF529-AS1	12.89684	13.10209	10.59591	10.48198	12.16893	12.40796	13.07429	15.10087	11.5485	14.62903	13.3612	14.2469	19.25983	13.82828	11.76437	12.111	11.26813	13.87376	13.07435	12.78969	16.0393	14.53655	13.43195	15.95893	11.19073	13.07766	10.58382	12.84586	7.104	n/a	n/a	0.10525261113360976	No	No	No
SLU7	54.58773	57.41993	57.405	29.3736	40.19699	54.62482	43.92706	51.39841	52.41687	63.22118	54.06493	51.25487	62.22331	48.3083	37.14957	42.42073	40.56079	50.8281	56.97352	42.3285	52.55959	44.0199	47.31305	50.45073	56.15695	64.11037	52.65131	65.19727	49.21977	SLU7	Homo sapiens SLU7 splicing factor homolog (S. cerevisiae) (SLU7), mRNA.	0.15872177217914926	No	No	No
IER2	19.86003	15.60832	16.94585	40.37685	13.16195	13.26345	21.56543	31.25048	24.71478	27.31677	45.1285	32.45583	29.16876	28.81713	26.82883	31.39393	63.48281	49.62465	15.12782	28.78915	21.39937	22.38605	29.32825	21.23238	27.71179	17.22971	26.26445	27.13632	72.75925	IER2	Homo sapiens immediate early response 2 (IER2), mRNA.,	0.4714086134725251	No	No	No
ZNF200	7.43846	7.26319	7.71861	5.59231	6.36663	6.72969	6.82274	5.74549	5.03624	5.52872	4.91857	5.14751	4.58498	5.28162	5.56071	5.09921	5.62369	5.06184	5.05586	4.62267	4.53746	5.62974	4.78125	4.44977	7.53285	6.66511	6.35902	9.08613	8.82795	ZNF200	Homo sapiens zinc finger protein 200 (ZNF200), transcript variant 5, mRNA.	-0.3487752613525425	No	No	No
LOC100130987	14.97162	12.13215	14.36427	15.98323	11.82921	14.47886	14.42099	21.34427	19.54534	23.30215	21.02119	20.70052	23.46695	22.36995	27.24824	32.67871	34.76181	29.11761	19.47802	16.03443	10.78439	14.15933	19.77267	17.73069	15.40167	10.69939	16.79649	10.28395	5.33491	LOC100130987	Homo sapiens uncharacterized LOC100130987 (LOC100130987), non-coding RNA.	0.2549855348440463	No	No	No
RTEL1-TNFRSF6B	5.02123	8.06396	4.51713	6.64912	7.49191	5.97175	7.39937	10.07904	2.52957	4.94107	4.97465	4.58464	4.26558	3.02773	7.39919	3.10682	22.18164	6.11802	3.19298	6.06502	1.13608	4.61063	2.90212	2.10651	3.86357	3.54359	4.56755	0.25666	1.89092	n/a	n/a	-0.41321092693957207	No	No	No
SLK	40.21446	39.81659	39.55918	30.77802	34.50441	37.92977	38.51181	37.43083	34.86611	39.50668	36.32826	31.87212	35.04262	35.30225	30.21143	28.13477	29.96096	31.2566	34.95473	36.69426	36.39842	33.14554	38.05859	37.1607	34.75554	34.70112	32.42555	57.19758	36.36203	SLK	Homo sapiens STE20-like kinase (SLK), mRNA.,	-0.21051127918763504	No	No	No
SLA	1.9719	2.73228	2.37414	3.3805	6.41006	2.12086	1.55538	1.69937	4.09511	8.8243	2.10571	4.35663	8.80341	3.16129	3.76703	11.29478	10.72639	8.23749	3.1012	5.63815	12.97961	5.43427	3.334	7.33987	7.69647	15.50901	5.06956	11.10657	7.1188	SLA	Homo sapiens Src-like-adaptor (SLA), transcript variant 1, mRNA.,Homo sapiens Src-like-adaptor (SLA), transcript variant 2, mRNA.,	0.6895816398365804	Up	No	No
PHYH	27.72489	30.83723	31.91353	16.57322	29.64079	30.22209	17.85091	21.5469	35.57509	27.43106	32.23384	29.39744	25.11883	27.41338	23.42368	22.39828	20.81844	22.37794	29.77585	19.79804	23.89134	32.08982	21.54712	32.5254	32.52869	27.16576	29.99681	55.4483	46.95491	PHYH	Homo sapiens phytanoyl-CoA 2-hydroxylase (PHYH), transcript variant 2, mRNA.	0.21490000146474394	No	No	No
NOTCH4	6.97701	8.37887	7.75617	17.51964	14.28767	5.43848	9.5979	8.72823	6.55413	8.6782	8.24105	9.19041	5.45859	8.05672	11.51752	14.41777	9.96186	10.79079	8.16821	12.46176	5.45132	5.43355	12.61263	4.73346	8.76229	8.42051	5.19148	2.83503	9.26971	NOTCH4	Homo sapiens notch 4 (NOTCH4), mRNA.,	-0.18526911448152528	No	No	No
MEAF6	47.24667	43.31809	46.7413	28.5142	36.57277	42.34966	40.1444	42.19274	40.17835	42.25569	42.28289	43.12848	46.19807	38.78014	34.93249	38.07808	37.5353	36.68786	44.11299	38.497	45.76577	40.35939	36.59334	40.58405	41.92551	41.61816	46.8207	58.62642	43.51877	MEAF6	Homo sapiens MYST/Esa1-associated factor 6 (MEAF6), transcript variant 6, non-coding RNA.	0.07246844414418087	No	No	No
AZIN1	120.98034	124.07763	121.02712	62.40024	106.21005	123.87903	94.66433	68.52622	137.01154	141.27965	132.55201	118.04793	126.84405	116.12669	87.39022	97.14993	82.62306	95.52418	137.96093	79.62787	140.14536	115.24079	123.93559	137.96158	161.34848	130.38677	121.70499	170.29503	124.72838	AZIN1	Homo sapiens antizyme inhibitor 1 (AZIN1), transcript variant 1, mRNA.	0.35489859865224654	No	No	No
NOTCH1	15.63376	13.94954	9.91858	63.39471	24.84493	11.73355	16.45046	20.37271	17.85264	11.34529	16.47764	17.92462	18.76218	18.05113	25.27149	23.21249	43.53092	25.18644	13.79676	30.61644	20.48076	25.68503	20.52721	18.00658	17.98728	21.45074	21.39487	12.50522	36.41394	NOTCH1	Homo sapiens notch 1 (NOTCH1), mRNA.,	0.1692501497507745	No	No	No
[truncated: 18,744 more rows]
