# Supplementary material for: Transcriptome alterations in myotonic dystrophy frontal cortex
Source: Cell Rep. Author manuscript; Available in PMC 2022 Jul 11. (PMC9272850; doi:10.1016/j.celrep.2020.108634)
Supplement: Table S3 [file NIHMS1821080-supplement-Table_S3.xls]

hg19_event	mm10_event	hg19_symb	Unaff_1	Unaff_6	Unaff_7	Unaff_8	Unaff_2	Unaff_3	Unaff_4	Unaff_5	DM1_12	DM1_13	DM1_1	DM1_8	DM1_6	DM1_2	DM1_10	DM1_3	DM1_11	DM1_7	DM1_9	DM1_5	DM1_15	DM1_16	DM1_17	DM1_14	DM1_19	DM1_4	DM1_18	DM1_21	DM1_20	DKO1	DKO2	DKO3	DKO_WT1	DKO_WT2	DKO_WT3	Mbnl2KO_1	Mbnl2KO_2	Mbnl2KO_3	Mbnl2WT_1	Mbnl2WT_2	Mbnl2WT_3
chr6:138768138:138768330:-@chr6:138763120:138763251:-@chr6:138751530:138754817:-	chr10:18511550:18511742:+@chr10:18516029:18516160:+@chr10:18523791:18527042:+	NHSL1	0.13	0.21	0.12	0.08	0.05	0.14	0.06	0.11	0.23	0.34	0.18	0.21	0.41	0.13	0.26	0.23	0.62	0.2	0.33	0.17	0.43	0.29	0.11	0.38	0.2	0.34	0.33	0.27	0.21	0.39	0.4	0.26	0.08	0.06	0.06	0.19	0.18	0.69	0.16	0.2	0.16
chr10:15883425:15883598:-@chr10:15880227:15880278:-@chr10:15879203:15879317:-	chr2:12403998:12404168:-@chr2:12401025:12401076:-@chr2:12400023:12400137:-	FAM188A	0.79	0.74	0.83	0.86	0.74	0.82	0.82	0.73	0.95	0.97	0.96	0.95	0.97	0.96	0.96	0.95	0.93	0.95	0.98	0.79	0.91	0.95	0.94	0.81	0.95	0.94	0.97	0.96	0.94	0.96	0.97	0.95	0.76	0.88	0.76	0.29	0.37	0.43	0.36	0.5	0.5
chr15:43857065:43857190:-@chr15:43856301:43856363:-@chr15:43850993:43851130:-	chr2:121327645:121327770:-@chr2:121326852:121326914:-@chr2:121321655:121321792:-	PPIP5K1	0.4	0.62	0.35	0.58	0.44	0.48	0.57	0.51	0.66	0.49	0.74	0.65	0.53	0.6	0.72	0.52	0.56	0.69	0.66	0.38	0.67	0.66	0.62	0.71	0.6	0.57	0.7	0.51	0.56	0.9	0.9	0.88	0.54	0.62	0.56	0.88	0.54	0.61	0.65	0.67	0.47
chr17:73750657:73750896:+@chr17:73751136:73751294:+@chr17:73751782:73751931:+	chr11:116005531:116005767:+@chr11:116005897:116006055:+@chr11:116006461:116006610:+	ITGB4	0.79	0.31	0.72	0.86	0.49	0.66	0.56	0.43	0.54	0.13	0.24	0.2	0.25	0.09	0.19	0.18	0.35	0.1	0.17	0.61	0.31	0.26	0.24	0.15	0.27	0.45	0.28	0.05	0.14	0.05	0.07	0.06	0.35	0.11	0.29	0.09	0.13	0.02	0.16	0.13	0.21
chr4:56749989:56750094:+@chr4:56755054:56755098:+@chr4:56756389:56756552:+	chr5:76554100:76554205:+@chr5:76557819:76557863:+@chr5:76559004:76559167:+	EXOC1	0.17	0.21	0.22	0.41	0.18	0.28	0.26	0.14	0.28	0.34	0.43	0.46	0.37	0.49	0.37	0.56	0.45	0.4	0.29	0.17	0.45	0.43	0.23	0.32	0.36	0.35	0.54	0.43	0.59	0.54	0.68	0.52	0.11	0.19	0.12	0.24	0.1	0.29	0.13	0.15	0.06
chr9:132686123:132686305:-@chr9:132678245:132678259:-@chr9:132671169:132671278:-	chr2:31052985:31053137:-@chr2:31044882:31044896:-@chr2:31040405:31040514:-	FNBP1	0.83	0.78	0.86	0.78	0.9	0.91	0.59	0.74	0.82	0.74	0.78	0.78	0.43	0.81	0.74	0.87	0.53	0.82	0.71	0.76	0.58	0.64	0.61	0.31	0.77	0.4	0.72	0.4	0.5	0.82	0.84	0.81	0.68	0.76	0.7	0.59	0.6	0.3	0.49	0.73	0.31
chr20:35125108:35125469:+@chr20:35127645:35127724:+@chr20:35128602:35129014:+	chr2:156745835:156746196:+@chr2:156748023:156748102:+@chr2:156748944:156749356:+	DLGAP4	0.93	0.95	0.91	0.88	0.94	0.96	0.94	0.96	0.88	0.85	0.85	0.84	0.76	0.83	0.92	0.9	0.84	0.91	0.92	0.88	0.86	0.89	0.93	0.87	0.76	0.62	0.71	0.58	0.85	0.52	0.65	0.72	0.96	0.93	0.94	0.92	0.95	0.85	0.97	0.98	0.98
chr9:131221846:131221936:+@chr9:131222829:131222945:+@chr9:131223221:131223289:+	chr2:29892186:29892276:+@chr2:29893038:29893154:+@chr2:29893444:29893569:+	ODF2	0.79	0.82	0.93	0.81	0.72	0.85	0.9	0.94	0.69	0.5	0.89	0.78	0.67	0.72	0.83	0.67	0.45	0.68	0.68	0.82	0.85	0.64	0.8	0.7	0.73	0.83	0.62	0.58	0.54	0.5	0.42	0.26	0.84	0.87	0.91	0.92	0.66	0.9	0.91	0.92	0.93
chr3:182616395:182616560:+@chr3:182620269:182620354:+@chr3:182631649:182631782:+	chr3:35839049:35839214:+@chr3:35841030:35841115:+@chr3:35849434:35849564:+	ATP11B	0.68	0.82	0.64	0.49	0.49	0.69	0.55	0.78	0.49	0.36	0.82	0.43	0.32	0.56	0.57	0.65	0.41	0.27	0.46	0.31	0.45	0.44	0.42	0.27	0.48	0.44	0.52	0.46	0.38	0.24	0.2	0.19	0.5	0.35	0.28	0.23	0.22	0.07	0.34	0.48	0.39
chr11:1466987:1467137:+@chr11:1469028:1469093:+@chr11:1471006:1471066:+	chr7:141988286:141988436:+@chr7:141990348:141990413:+@chr7:141992240:141992300:+	BRSK2	0.44	0.58	0.5	0.4	0.38	0.53	0.34	0.42	0.34	0.2	0.36	0.16	0.27	0.28	0.26	0.19	0.32	0.26	0.37	0.3	0.23	0.31	0.24	0.33	0.25	0.4	0.35	0.45	0.48	0.22	0.13	0.17	0.58	0.46	0.54	0.31	0.31	0.25	0.59	0.62	0.61
chr12:68715127:68715226:-@chr12:68710361:68710390:-@chr12:68709858:68710033:-	chr10:118152175:118152274:+@chr10:118156834:118156863:+@chr10:118157195:118157370:+	MDM1	0.8	0.78	0.78	0.59	0.74	0.72	0.51	0.68	0.73	0.7	0.69	0.47	0.42	0.63	0.38	0.48	0.62	0.63	0.72	0.73	0.68	0.78	0.55	0.66	0.68	0.48	0.49	0.45	0.48	0.32	0.06	0.29	0.87	0.82	0.7	0.36	0.17	0.3	0.79	0.32	0.76
chr14:91755449:91755687:-@chr14:91751739:91752180:-@chr14:91749673:91749861:-	chr12:100928827:100929065:-@chr12:100925212:100925650:-@chr12:100923180:100923368:-	CCDC88C	0.48	0.53	0.37	0.15	0.45	0.2	0.49	0.32	0.14	0.21	0.16	0.08	0.18	0.2	0.14	0.12	0.05	0.07	0.34	0.39	0.41	0.31	0.16	0.41	0.23	0.27	0.34	0.19	0.17	0.01	0.02	0.01	0.31	0.08	0.08	0.04	0.04	0.04	0.19	0.14	0.3
chr12:32854349:32854496:+@chr12:32858759:32858797:+@chr12:32860301:32860347:+	chr16:16345998:16346145:-@chr16:16342697:16342735:-@chr16:16341422:16341468:-	DNM1L	0.77	0.85	0.82	0.63	0.68	0.79	0.72	0.59	0.52	0.37	0.56	0.56	0.59	0.47	0.5	0.37	0.46	0.34	0.53	0.61	0.37	0.45	0.27	0.42	0.69	0.58	0.65	0.49	0.57	0.21	0.12	0.24	0.5	0.39	0.33	0.18	0.17	0.13	0.21	0.27	0.24
chr1:17934297:17934472:+@chr1:17939553:17939669:+@chr1:17942589:17942697:+	chr4:140591818:140591987:-@chr4:140586784:140586900:-@chr4:140583824:140583932:-	ARHGEF10L	0.19	0.2	0.21	0.16	0.19	0.38	0.11	0.2	0.63	0.59	0.5	0.59	0.5	0.59	0.48	0.61	0.55	0.55	0.59	0.27	0.6	0.63	0.54	0.63	0.53	0.48	0.65	0.5	0.34	0.55	0.66	0.71	0.16	0.21	0.27	0.34	0.38	0.2	0.12	0.22	0.12
chr4:2927741:2927839:+@chr4:2928369:2928402:+@chr4:2929898:2931802:+	chr5:34628415:34628513:+@chr5:34629139:34629172:+@chr5:34630470:34632305:+	ADD1	0.36	0.36	0.37	0.47	0.29	0.33	0.18	0.24	0.56	0.49	0.47	0.59	0.66	0.53	0.46	0.67	0.67	0.46	0.59	0.29	0.59	0.72	0.47	0.55	0.57	0.73	0.72	0.57	0.62	0.44	0.46	0.4	0.11	0.12	0.12	0.33	0.38	0.14	0.19	0.22	0.17
chr2:183902720:183903229:-@chr2:183889706:183889723:-@chr2:183888534:183888644:-	chr2:80580858:80580965:-@chr2:80571213:80571230:-@chr2:80570119:80570229:-	NCKAP1	0.81	0.89	0.91	0.71	0.65	0.83	0.74	0.86	0.65	0.71	0.75	0.71	0.71	0.66	0.55	0.73	0.68	0.7	0.79	0.67	0.71	0.74	0.67	0.58	0.77	0.7	0.76	0.73	0.57	0.51	0.44	0.48	0.68	0.57	0.62	0.43	0.41	0.2	0.62	0.62	0.55
chr10:111890121:111890244:+@chr10:111892063:111892158:+@chr10:111893084:111895323:+	chr19:53242504:53242627:+@chr19:53244310:53244405:+@chr19:53244998:53247399:+	ADD3	0.47	0.45	0.58	0.38	0.3	0.47	0.38	0.44	0.56	0.71	0.6	0.61	0.7	0.58	0.5	0.56	0.85	0.65	0.65	0.28	0.55	0.55	0.6	0.67	0.75	0.68	0.77	0.76	0.61	0.92	0.93	0.95	0.4	0.35	0.38	0.6	0.55	0.37	0.68	0.54	0.5
chr2:97494733:97494871:+@chr2:97497706:97497805:+@chr2:97498289:97501121:+	chr1:36521701:36521839:+@chr1:36524034:36524132:+@chr1:36525166:36528237:+	NA	0.8	0.7	0.72	0.62	0.67	0.73	0.68	0.7	0.81	0.64	0.64	0.52	0.62	0.55	0.85	0.53	0.48	0.47	0.62	0.56	0.34	0.58	0.59	0.57	0.67	0.41	0.78	0.44	0.62	0.32	0.4	0.44	0.62	0.63	0.55	0.47	0.43	0.1	0.35	0.73	0.26
chr11:88300221:88301160:-@chr11:88258477:88258572:-@chr11:88237744:88242672:-	chr7:88074191:88075130:+@chr7:88116193:88116288:+@chr7:88129981:88135063:+	GRM5	0.73	0.57	0.63	0.73	0.59	0.49	0.55	0.75	0.62	0.43	0.61	0.58	0.37	0.5	0.68	0.58	0.52	0.68	0.53	0.65	0.37	0.56	0.65	0.46	0.3	0.35	0.54	0.35	0.42	0.49	0.42	0.63	0.76	0.76	0.77	0.9	0.91	0.82	0.87	0.95	0.9
chr17:80206751:80206890:-@chr17:80203852:80203915:-@chr17:80200537:80202707:-	chr11:120967995:120968134:-@chr11:120964948:120965010:-@chr11:120961741:120963906:-	CSNK1D	0.56	0.62	0.67	0.39	0.53	0.57	0.54	0.64	0.16	0.17	0.19	0.17	0.22	0.21	0.23	0.22	0.57	0.16	0.19	0.47	0.17	0.12	0.22	0.19	0.27	0.35	0.29	0.22	0.2	0.06	0.06	0.09	0.5	0.34	0.3	0.31	0.23	0.53	0.53	0.66	0.55
chr1:166905828:166905974:-@chr1:166904538:166904714:-@chr1:166896304:166896417:-	chr1:166294591:166294737:+@chr1:166295752:166295928:+@chr1:166303502:166303615:+	ILDR2	0.85	0.84	0.86	0.65	0.89	0.77	0.68	0.78	0.6	0.74	0.76	0.69	0.82	0.7	0.63	0.48	0.9	0.87	0.77	0.76	0.46	0.66	0.48	0.65	0.73	0.81	0.6	0.62	0.64	0.28	0.28	0.35	0.75	0.55	0.58	0.32	0.3	0.48	0.44	0.53	0.48
chr17:61489359:61489491:+@chr17:61490041:61490070:+@chr17:61490904:61490995:+	chr11:105913357:105913489:+@chr11:105914041:105914070:+@chr11:105914892:105914983:+	TANC2	0.25	0.24	0.31	0.46	0.24	0.29	0.38	0.33	0.59	0.66	0.34	0.39	0.75	0.59	0.41	0.44	0.84	0.54	0.57	0.23	0.48	0.6	0.45	0.76	0.68	0.66	0.73	0.76	0.53	0.77	0.61	0.76	0.25	0.23	0.37	0.14	0.15	0.26	0.13	0.24	0.15
chr18:3729135:3729375:-@chr18:3656084:3656113:-@chr18:3581873:3582162:-	chr17:70662569:70662809:+@chr17:70718196:70718225:+@chr17:70761075:70761445:+	DLGAP1	0.21	0.32	0.31	0.26	0.21	0.26	0.39	0.3	0.24	0.16	0.16	0.1	0.1	0.21	0.1	0.17	0.13	0.12	0.12	0.45	0.1	0.12	0.13	0.12	0.15	0.1	0.05	0.16	0.08	0.28	0.24	0.22	0.76	0.66	0.62	0.66	0.44	0.27	0.67	0.86	0.9
chr10:97114639:97114724:-@chr10:97110966:97111133:-@chr10:97106163:97106209:-	chr19:40324747:40324832:-@chr19:40321793:40321960:-@chr19:40318022:40318068:-	SORBS1	0.93	0.98	0.97	0.93	0.96	0.97	0.95	0.97	0.5	0.68	0.69	0.64	0.72	0.55	0.62	0.59	0.81	0.63	0.68	0.92	0.63	0.61	0.55	0.59	0.64	0.64	0.75	0.71	0.48	0.29	0.24	0.19	0.78	0.64	0.67	0.71	0.73	0.6	0.92	0.89	0.77
chr5:161576114:161576319:+@chr5:161578736:161578759:+@chr5:161580099:161582545:+	chr11:41916284:41916489:-@chr11:41913970:41913993:-@chr11:41910195:41912591:-	NA	0.6	0.65	0.66	0.72	0.63	0.66	0.56	0.58	0.39	0.35	0.36	0.38	0.25	0.4	0.36	0.39	0.41	0.35	0.4	0.66	0.25	0.25	0.31	0.45	0.38	0.58	0.4	0.31	0.59	0.2	0.12	0.1	0.51	0.4	0.4	0.12	0.14	0.12	0.32	0.39	0.39
chr9:131221846:131221936:+@chr9:131222792:131222945:+@chr9:131223221:131223289:+	chr2:29892186:29892276:+@chr2:29893001:29893154:+@chr2:29893444:29893569:+	ODF2	0.87	0.9	0.92	0.82	0.79	0.88	0.94	0.95	0.78	0.57	0.92	0.87	0.74	0.74	0.87	0.81	0.63	0.78	0.79	0.89	0.91	0.7	0.84	0.81	0.8	0.87	0.74	0.61	0.68	0.6	0.54	0.38	0.9	0.9	0.95	0.95	0.76	0.94	0.95	0.95	0.95
chr2:173362703:173362828:+@chr2:173366500:173366629:+@chr2:173368819:173371181:+	chr2:71849381:71849506:+@chr2:71853534:71853663:+@chr2:71855854:71856758:+	ITGA6	0.67	0.78	0.75	0.72	0.46	0.55	0.82	0.47	0.31	0.34	0.47	0.51	0.39	0.29	0.37	0.28	0.48	0.34	0.31	0.32	0.25	0.34	0.19	0.48	0.49	0.52	0.4	0.64	0.37	0.14	0.27	0.22	0.94	0.96	0.71	0.78	0.38	0.61	0.56	0.58	0.5
chr3:10334526:10334631:-@chr3:10331446:10331559:-@chr3:10328388:10328496:-	chr6:113719322:113719454:-@chr6:113719110:113719223:-@chr6:113717053:113717161:-	GHRL	0.41	0.47	0.57	0.73	0.26	0.4	0.4	0.6	0.69	0.56	0.43	0.59	0.48	0.5	0.48	0.76	0.71	0.64	0.68	0.74	0.75	0.52	0.56	0.61	0.64	0.64	0.77	0.49	0.5	0.57	0.51	0.51	0.44	0.4	0.45	0.4	0.33	0.54	0.51	0.51	0.45
chr7:77824191:77824380:-@chr7:77814946:77814987:-@chr7:77807328:77807419:-	chr5:20534337:20534526:+@chr5:20543585:20543626:+@chr5:20550207:20550298:+	MAGI2	0.85	0.85	0.84	0.64	0.68	0.87	0.85	0.85	0.95	0.95	0.88	0.96	0.93	0.97	0.86	0.94	0.98	0.91	0.93	0.84	0.83	0.91	0.93	0.95	0.96	0.98	0.97	0.98	0.92	0.82	0.88	0.78	0.58	0.68	0.52	0.42	0.46	0.66	0.62	0.25	0.48
chr17:44039687:44039836:+@chr17:44049225:44049311:+@chr17:44055741:44055806:+	chr11:104282368:104282480:+@chr11:104287123:104287209:+@chr11:104294859:104294924:+	MAPT	0.6	0.63	0.63	0.59	0.65	0.6	0.63	0.62	0.13	0.13	0.16	0.13	0.09	0.16	0.14	0.11	0.08	0.14	0.17	0.62	0.12	0.1	0.09	0.14	0.12	0.14	0.12	0.1	0.17	0.0	0.01	0.01	0.14	0.1	0.09	0.08	0.05	0.06	0.18	0.17	0.16
chr12:121682943:121683043:-@chr12:121682376:121682418:-@chr12:121675495:121678672:-	chr5:122737433:122737533:-@chr5:122736988:122737030:-@chr5:122731170:122734245:-	NA	0.94	0.93	0.93	0.9	0.86	0.94	0.94	0.93	0.69	0.69	0.69	0.67	0.63	0.67	0.64	0.62	0.55	0.67	0.66	0.86	0.47	0.67	0.64	0.69	0.63	0.75	0.69	0.56	0.76	0.36	0.53	0.47	0.89	0.85	0.87	0.36	0.62	0.41	0.74	0.9	0.9
chr1:67145361:67145435:+@chr1:67147552:67148052:+@chr1:67154831:67154958:+	chr4:102918781:102918855:+@chr4:102921022:102921519:+@chr4:102927461:102927585:+	SGIP1	0.95	0.96	0.94	0.74	0.76	0.96	0.78	0.73	0.82	0.75	0.76	0.79	0.72	0.77	0.61	0.72	0.77	0.7	0.72	0.69	0.81	0.77	0.78	0.61	0.77	0.75	0.85	0.71	0.77	0.09	0.1	0.06	0.78	0.67	0.6	0.31	0.29	0.21	0.46	0.54	0.52
chr7:882978:883157:+@chr7:889560:889670:+@chr7:891021:891119:+	chr5:139230773:139230838:+@chr5:139231127:139231237:+@chr5:139233471:139233569:+	SUN1	0.46	0.44	0.43	0.55	0.3	0.27	0.56	0.5	0.36	0.23	0.48	0.38	0.44	0.34	0.49	0.36	0.37	0.5	0.31	0.57	0.3	0.34	0.43	0.28	0.27	0.35	0.37	0.17	0.39	0.4	0.5	0.64	0.28	0.35	0.36	0.49	0.25	0.87	0.4	0.38	0.48
chr4:77951936:77952123:+@chr4:77957926:77957990:+@chr4:77960896:77961537:+	chr5:93167500:93167687:+@chr5:93173473:93173537:+@chr5:93175404:93176445:+	SEPT11	0.81	0.66	0.8	0.86	0.78	0.88	0.86	0.55	0.62	0.78	0.82	0.54	0.55	0.69	0.65	0.45	0.43	0.66	0.75	0.64	0.67	0.81	0.7	0.35	0.63	0.53	0.62	0.47	0.5	0.21	0.27	0.22	0.75	0.71	0.65	0.92	0.83	0.87	0.87	0.95	0.93
chr17:56387328:56387519:-@chr17:56385902:56386741:-@chr17:56385203:56385302:-	chr11:87777047:87777235:+@chr11:87777767:87778606:+@chr11:87779229:87779328:+	BZRAP1	0.99	0.97	0.98	0.99	0.98	0.99	0.98	0.99	0.91	0.85	0.92	0.86	0.76	0.9	0.86	0.89	0.78	0.87	0.88	0.96	0.87	0.88	0.9	0.68	0.77	0.93	0.95	0.76	0.86	0.13	0.16	0.14	0.99	0.96	0.95	0.97	0.97	0.95	0.98	0.96	0.96
chr10:78674694:78674807:-@chr10:78673815:78673895:-@chr10:78669724:78669854:-	chr14:23336945:23337058:-@chr14:23336040:23336120:-@chr14:23330840:23330970:-	KCNMA1	0.89	0.87	0.91	0.86	0.78	0.87	0.8	0.84	0.57	0.57	0.61	0.67	0.39	0.63	0.44	0.55	0.2	0.49	0.66	0.57	0.61	0.6	0.45	0.46	0.49	0.57	0.51	0.47	0.54	0.12	0.13	0.09	0.91	0.93	0.88	0.82	0.64	0.3	0.87	0.83	0.92
chr9:131036129:131036251:-@chr9:131035064:131035144:-@chr9:131030699:131030803:-	chr2:32292093:32292215:+@chr2:32293315:32293395:+@chr2:32296965:32297008:+	GOLGA2	0.91	0.93	0.91	0.94	0.84	0.94	0.86	0.92	0.62	0.59	0.59	0.5	0.54	0.53	0.59	0.42	0.6	0.47	0.56	0.74	0.57	0.64	0.5	0.53	0.61	0.71	0.58	0.51	0.64	0.82	0.91	0.65	0.92	0.93	0.95	0.77	0.85	0.42	0.86	0.85	0.86
chr6:168311964:168312169:+@chr6:168314083:168314103:+@chr6:168314848:168314993:+	chr17:13846434:13846639:+@chr17:13848355:13848375:+@chr17:13849108:13849253:+	MLLT4	0.39	0.4	0.5	0.66	0.48	0.43	0.52	0.42	0.35	0.24	0.47	0.21	0.22	0.22	0.37	0.39	0.39	0.41	0.34	0.49	0.28	0.23	0.37	0.54	0.21	0.43	0.25	0.15	0.42	0.05	0.03	0.11	0.28	0.31	0.19	0.06	0.27	0.51	0.22	0.15	0.26
chr4:2927741:2927839:+@chr4:2928366:2928402:+@chr4:2929898:2931802:+	chr5:34628415:34628513:+@chr5:34629136:34629172:+@chr5:34630470:34632305:+	ADD1	0.19	0.18	0.22	0.23	0.13	0.17	0.08	0.13	0.3	0.23	0.24	0.33	0.41	0.3	0.24	0.37	0.45	0.21	0.33	0.11	0.3	0.45	0.28	0.28	0.33	0.45	0.44	0.31	0.35	0.72	0.7	0.64	0.2	0.28	0.26	0.36	0.39	0.17	0.22	0.26	0.18
chr14:105932763:105932915:+@chr14:105933044:105933079:+@chr14:105935804:105935835:+	chr12:113133185:113133337:+@chr12:113133541:113133576:+@chr12:113135797:113135828:+	MTA1	0.85	0.8	0.89	0.89	0.9	0.85	0.84	0.89	0.77	0.85	0.79	0.63	0.72	0.67	0.7	0.71	0.96	0.74	0.78	0.73	0.72	0.8	0.65	0.8	0.75	0.84	0.81	0.7	0.82	0.7	0.42	0.36	0.75	0.94	0.71	0.91	0.94	0.92	0.94	0.93	0.94
chr22:32253431:32253539:+@chr22:32257354:32257419:+@chr22:32266576:32266730:+	chr5:32955853:32955958:+@chr5:32959281:32959346:+@chr5:32964632:32964783:+	DEPDC5	0.5	0.51	0.25	0.36	0.35	0.64	0.7	0.51	0.64	0.6	0.69	0.66	0.79	0.66	0.61	0.44	0.6	0.81	0.84	0.22	0.79	0.68	0.82	0.6	0.72	0.66	0.61	0.37	0.59	0.96	0.94	0.96	0.85	0.79	0.91	0.89	0.82	0.74	0.92	0.77	0.87
chr6:25610278:25610409:+@chr6:25612968:25613114:+@chr6:25619675:25620758:+	chr13:24022496:24022636:-@chr13:24019564:24019710:-@chr13:24012484:24013460:-	LRRC16A	0.5	0.57	0.54	0.78	0.41	0.61	0.78	0.6	0.31	0.6	0.34	0.51	0.59	0.55	0.35	0.37	0.5	0.57	0.45	0.29	0.28	0.68	0.36	0.46	0.52	0.39	0.49	0.66	0.38	0.17	0.12	0.05	0.51	0.46	0.39	0.56	0.28	0.11	0.4	0.26	0.61
chr17:12862034:12862214:+@chr17:12876619:12876636:+@chr17:12877406:12877627:+	chr11:65021941:65022121:-@chr11:65012907:65012924:-@chr11:65011871:65012098:-	ARHGAP44	0.81	0.82	0.71	0.89	0.68	0.6	0.86	0.78	0.28	0.21	0.22	0.18	0.13	0.18	0.16	0.2	0.23	0.29	0.27	0.63	0.25	0.33	0.07	0.2	0.25	0.24	0.26	0.22	0.37	0.1	0.17	0.03	0.51	0.32	0.34	0.07	0.07	0.12	0.28	0.31	0.37
chr1:227441765:227441856:-@chr1:227406964:227407121:-@chr1:227400837:227400920:-	chr1:179999362:179999453:+@chr1:180024645:180024802:+@chr1:180031505:180031588:+	CDC42BPA	0.17	0.16	0.17	0.19	0.19	0.14	0.3	0.21	0.34	0.26	0.42	0.35	0.35	0.47	0.46	0.38	0.27	0.4	0.26	0.23	0.27	0.28	0.39	0.35	0.43	0.24	0.45	0.44	0.47	0.45	0.32	0.57	0.18	0.31	0.19	0.29	0.27	0.36	0.12	0.17	0.15
chr3:53752328:53752415:+@chr3:53752709:53752768:+@chr3:53753782:53753808:+	chr14:30130117:30130204:-@chr14:30129789:30129848:-@chr14:30128772:30128798:-	CACNA1D	0.72	0.77	0.77	0.83	0.7	0.85	0.92	0.89	0.64	0.38	0.76	0.41	0.44	0.51	0.54	0.37	0.3	0.42	0.55	0.83	0.53	0.44	0.4	0.49	0.47	0.42	0.33	0.35	0.37	0.05	0.28	0.25	0.72	0.3	0.62	0.17	0.09	0.16	0.6	0.76	0.83
chr2:233438431:233438846:+@chr2:233438973:233439051:+@chr2:233445614:233448354:+	chr1:87226097:87226233:+@chr1:87232403:87232481:+@chr1:87237846:87240488:+	EIF4E2	0.58	0.45	0.66	0.48	0.68	0.62	0.56	0.47	0.69	0.67	0.7	0.68	0.68	0.79	0.7	0.71	0.74	0.64	0.61	0.49	0.58	0.73	0.66	0.6	0.65	0.68	0.89	0.69	0.82	0.19	0.15	0.09	0.23	0.22	0.32	0.29	0.51	0.29	0.56	0.47	0.42
chr13:36367503:36367616:-@chr13:36362349:36362422:-@chr13:36342789:36348836:-	chr3:55516873:55516986:+@chr3:55521850:55521923:+@chr3:55533570:55539068:+	NA	0.56	0.65	0.61	0.63	0.57	0.58	0.57	0.65	0.44	0.3	0.46	0.44	0.31	0.39	0.49	0.33	0.31	0.4	0.42	0.51	0.36	0.38	0.29	0.37	0.3	0.45	0.42	0.41	0.51	0.23	0.24	0.22	0.61	0.56	0.58	0.73	0.57	0.8	0.81	0.87	0.82
chr7:24892123:24892253:-@chr7:24888688:24888795:-@chr7:24881898:24882032:-	chr6:50336215:50336345:-@chr6:50333186:50333293:-@chr6:50328670:50328804:-	OSBPL3	0.65	0.63	0.68	0.64	0.57	0.52	0.68	0.55	0.41	0.39	0.71	0.46	0.44	0.5	0.44	0.48	0.15	0.5	0.48	0.26	0.37	0.45	0.45	0.36	0.27	0.44	0.35	0.45	0.52	0.82	0.57	0.4	0.9	0.89	0.9	0.83	0.7	0.3	0.7	0.81	0.79
chr10:101124712:101124759:+@chr10:101128375:101128437:+@chr10:101136812:101136975:+	chr19:43472377:43472424:+@chr19:43476180:43476242:+@chr19:43484845:43485008:+	CNNM1	0.41	0.59	0.38	0.49	0.39	0.33	0.23	0.45	0.19	0.21	0.27	0.14	0.08	0.15	0.15	0.15	0.1	0.13	0.21	0.46	0.19	0.18	0.11	0.15	0.07	0.21	0.17	0.06	0.19	0.14	0.12	0.09	0.85	0.74	0.6	0.6	0.59	0.74	0.51	0.74	0.58
chr1:23385566:23385660:+@chr1:23392553:23392564:+@chr1:23395032:23395174:+	chr4:136568573:136568667:-@chr4:136563438:136563449:-@chr4:136561018:136561160:-	KDM1A	0.32	0.37	0.37	0.32	0.21	0.33	0.37	0.35	0.47	0.52	0.44	0.47	0.66	0.48	0.42	0.53	0.59	0.45	0.52	0.25	0.46	0.52	0.36	0.54	0.59	0.62	0.45	0.56	0.35	0.62	0.61	0.45	0.41	0.4	0.35	0.18	0.43	0.03	0.29	0.16	0.21
chr12:66770954:66771065:-@chr12:66770797:66770841:-@chr12:66765474:66765707:-	chr10:120050005:120050116:+@chr10:120050232:120050276:+@chr10:120054833:120055066:+	GRIP1	0.59	0.84	0.71	0.64	0.57	0.72	0.65	0.69	0.49	0.42	0.32	0.36	0.23	0.22	0.45	0.33	0.57	0.39	0.52	0.73	0.33	0.56	0.25	0.28	0.23	0.49	0.52	0.35	0.54	0.14	0.09	0.13	0.66	0.38	0.25	0.39	0.22	0.17	0.23	0.33	0.64
chr16:2546035:2547114:+@chr16:2547711:2547728:+@chr16:2548239:2548397:+	chr17:24185204:24186287:-@chr17:24184381:24184398:-@chr17:24183694:24183852:-	TBC1D24	0.87	0.92	0.93	0.72	0.76	0.89	0.73	0.87	0.84	0.58	0.74	0.75	0.48	0.59	0.78	0.72	0.31	0.64	0.62	0.78	0.8	0.81	0.52	0.47	0.48	0.45	0.65	0.56	0.7	0.09	0.07	0.02	0.81	0.91	0.85	0.84	0.77	0.21	0.71	0.85	0.73
chr11:85692172:85692271:-@chr11:85689113:85689136:-@chr11:85687666:85687725:-	chr7:90191654:90191753:+@chr7:90194273:90194296:+@chr7:90195655:90195714:+	PICALM	0.67	0.72	0.77	0.78	0.49	0.66	0.44	0.36	0.46	0.42	0.43	0.4	0.23	0.5	0.55	0.35	0.17	0.38	0.44	0.68	0.5	0.55	0.51	0.44	0.39	0.52	0.59	0.24	0.68	0.15	0.18	0.18	0.57	0.49	0.54	0.41	0.47	0.09	0.45	0.65	0.57
chr7:158552177:158552272:-@chr7:158545472:158545534:-@chr7:158542340:158542414:-	chr12:116348219:116348314:+@chr12:116353827:116353889:+@chr12:116357112:116357186:+	ESYT2	0.2	0.3	0.23	0.21	0.12	0.29	0.13	0.2	0.12	0.09	0.15	0.08	0.05	0.17	0.14	0.06	0.03	0.04	0.1	0.16	0.08	0.13	0.1	0.05	0.04	0.03	0.08	0.03	0.09	0.05	0.04	0.06	0.18	0.27	0.12	0.09	0.34	0.03	0.45	0.39	0.13
chr2:216246935:216247048:-@chr2:216245534:216245803:-@chr2:216243853:216244040:-	chr1:71604970:71605083:-@chr1:71603660:71603929:-@chr1:71602310:71602497:-	FN1	0.25	0.42	0.25	0.22	0.58	0.23	0.3	0.38	0.47	0.6	0.59	0.45	0.46	0.37	0.49	0.61	0.59	0.63	0.49	0.54	0.42	0.38	0.51	0.59	0.72	0.57	0.54	0.74	0.63	0.43	0.63	0.73	0.19	0.35	0.3	0.32	0.41	0.83	0.49	0.19	0.51
chr2:127826500:127826607:-@chr2:127825739:127825831:-@chr2:127821509:127821594:-	chr18:32414183:32414290:+@chr18:32414945:32415037:+@chr18:32419843:32419928:+	BIN1	0.74	0.72	0.89	0.2	0.59	0.85	0.79	0.81	0.73	0.56	0.74	0.79	0.68	0.73	0.59	0.44	0.52	0.71	0.73	0.48	0.39	0.37	0.73	0.25	0.62	0.33	0.62	0.53	0.3	0.86	0.87	0.84	0.67	0.73	0.7	0.75	0.73	0.36	0.61	0.65	0.63
chrX:41416285:41416353:-@chrX:41414853:41414888:-@chrX:41412972:41413168:-	chrX:13552373:13552441:-@chrX:13550947:13550982:-@chrX:13549165:13549361:-	CASK	0.67	0.63	0.43	0.66	0.79	0.49	0.61	0.73	0.88	0.57	0.81	0.64	0.87	0.83	0.72	0.62	0.8	0.69	0.79	0.61	0.8	0.8	0.81	0.82	0.75	0.79	0.88	0.77	0.84	0.87	0.91	0.81	0.6	0.76	0.74	0.67	0.61	0.59	0.87	0.56	0.61
chr9:73250127:73250177:-@chr9:73240398:73240433:-@chr9:73240107:73240247:-	chr19:22889394:22889444:+@chr19:22897484:22897519:+@chr19:22897670:22897810:+	TRPM3	0.37	0.19	0.44	0.26	0.41	0.44	0.37	0.55	0.3	0.49	0.1	0.32	0.35	0.14	0.12	0.34	0.22	0.18	0.22	0.46	0.29	0.13	0.36	0.14	0.2	0.38	0.08	0.07	0.11	0.23	0.2	0.52	0.87	0.67	0.57	0.47	0.58	0.59	0.75	0.51	0.54
chr11:71723941:71727306:-@chr11:71723447:71723488:-@chr11:71721832:71721900:-	chr7:101998300:102001659:+@chr7:102002295:102002336:+@chr7:102007486:102007554:+	NUMA1	0.51	0.43	0.66	0.2	0.35	0.44	0.41	0.46	0.25	0.26	0.3	0.19	0.16	0.2	0.31	0.25	0.12	0.26	0.27	0.46	0.16	0.18	0.21	0.21	0.17	0.16	0.16	0.19	0.15	0.41	0.45	0.32	0.98	0.94	0.89	0.72	0.87	0.82	0.8	0.95	0.9
chr6:3285313:3285345:-@chr6:3285170:3285193:-@chr6:3284086:3284209:-	chr13:34193394:34193426:-@chr13:34193249:34193272:-@chr13:34192156:34192279:-	SLC22A23	0.56	0.77	0.86	0.37	0.43	0.69	0.64	0.67	0.4	0.45	0.56	0.47	0.14	0.45	0.36	0.3	0.17	0.38	0.36	0.61	0.13	0.22	0.35	0.35	0.37	0.26	0.22	0.33	0.24	0.3	0.16	0.16	0.45	0.43	0.65	0.75	0.24	0.31	0.69	0.44	0.54
chr4:48385664:48385801:+@chr4:48396593:48396670:+@chr4:48422142:48422460:+	chr5:72958149:72958286:+@chr5:72965804:72965881:+@chr5:72974531:72974846:+	SLAIN2	0.24	0.44	0.29	0.19	0.26	0.49	0.23	0.21	0.48	0.12	0.27	0.12	0.16	0.2	0.15	0.15	0.16	0.2	0.16	0.15	0.06	0.2	0.13	0.15	0.13	0.27	0.28	0.14	0.26	0.04	0.06	0.03	0.24	0.21	0.1	0.14	0.18	0.46	0.33	0.2	0.12
chr11:19901415:19901673:+@chr11:19905840:19905908:+@chr11:19913980:19914140:+	chr7:49408633:49408906:+@chr7:49412826:49412894:+@chr7:49420174:49420340:+	NAV2	0.7	0.71	0.67	0.55	0.71	0.57	0.63	0.74	0.66	0.39	0.71	0.39	0.47	0.63	0.43	0.33	0.59	0.5	0.49	0.52	0.5	0.54	0.37	0.45	0.58	0.57	0.55	0.7	0.64	0.11	0.12	0.28	0.47	0.8	0.52	0.61	0.54	0.41	0.72	0.48	0.62
chr2:228860225:228860410:-@chr2:228858250:228858336:-@chr2:228855990:228856042:-	chr1:83267302:83267487:-@chr1:83265969:83266055:-@chr1:83263782:83263834:-	SPHKAP	0.35	0.45	0.43	0.2	0.4	0.47	0.34	0.15	0.54	0.38	0.42	0.49	0.45	0.6	0.76	0.41	0.54	0.59	0.48	0.43	0.67	0.73	0.47	0.41	0.61	0.47	0.59	0.79	0.79	0.43	0.41	0.36	0.2	0.31	0.21	0.33	0.33	0.38	0.22	0.23	0.26
chr9:36209264:36209317:+@chr9:36210622:36210657:+@chr9:36211600:36212059:+	chr4:44025449:44025560:+@chr4:44031400:44031435:+@chr4:44032401:44032846:+	CLTA	0.61	0.67	0.62	0.53	0.63	0.63	0.62	0.53	0.67	0.6	0.73	0.67	0.65	0.6	0.77	0.66	0.41	0.72	0.62	0.67	0.58	0.7	0.75	0.59	0.69	0.5	0.63	0.69	0.52	0.18	0.13	0.13	0.47	0.39	0.41	0.59	0.64	0.11	0.5	0.64	0.58
chr12:57682792:57682823:-@chr12:57682640:57682693:-@chr12:57677607:57677839:-	chr10:127464982:127465013:+@chr10:127465131:127465184:+@chr10:127471768:127472000:+	R3HDM2,RP11-123K3.4	0.58	0.57	0.75	0.39	0.53	0.69	0.62	0.49	0.41	0.54	0.47	0.38	0.48	0.37	0.38	0.27	0.49	0.35	0.43	0.44	0.3	0.27	0.34	0.39	0.55	0.41	0.46	0.51	0.27	0.46	0.38	0.36	0.66	0.57	0.6	0.26	0.25	0.15	0.32	0.4	0.36
chr6:152453257:152453349:-@chr6:152451855:152451913:-@chr6:152442819:152443811:-	chr10:5031766:5031858:-@chr10:5030376:5030434:-@chr10:5020196:5022247:-	SYNE1	0.24	0.22	0.19	0.23	0.31	0.2	0.23	0.21	0.39	0.34	0.41	0.38	0.35	0.42	0.43	0.4	0.46	0.51	0.37	0.26	0.34	0.33	0.31	0.41	0.34	0.31	0.4	0.49	0.43	0.48	0.53	0.58	0.38	0.45	0.33	0.63	0.53	0.9	0.62	0.86	0.58
chr11:78614313:78614568:-@chr11:78602283:78602381:-@chr11:78600830:78601065:-	chr7:96694770:96695025:+@chr7:96702642:96702740:+@chr7:96703926:96704161:+	TENM4	0.59	0.66	0.5	0.63	0.61	0.49	0.27	0.48	0.63	0.68	0.7	0.5	0.71	0.57	0.7	0.42	0.76	0.39	0.65	0.47	0.52	0.63	0.68	0.68	0.75	0.73	0.63	0.75	0.74	0.83	0.78	0.88	0.46	0.64	0.44	0.51	0.79	0.63	0.7	0.7	0.52
chrX:31152219:31152311:-@chrX:31144759:31144790:-@chrX:31137345:31140047:-	chrX:85190610:85190702:+@chrX:85197504:85197535:+@chrX:85202471:85205050:+	DMD	0.57	0.42	0.68	0.49	0.62	0.6	0.54	0.7	0.3	0.21	0.2	0.22	0.31	0.23	0.29	0.27	0.32	0.14	0.27	0.44	0.2	0.31	0.17	0.12	0.2	0.45	0.24	0.27	0.27	0.38	0.56	0.51	0.85	0.73	0.75	0.88	0.89	0.33	0.73	0.89	0.93
chr9:131013004:131013219:+@chr9:131015380:131015416:+@chr9:131016933:131017527:+	chr2:32312127:32312342:-@chr2:32310451:32310487:-@chr2:32308471:32309637:-	DNM1	0.36	0.49	0.48	0.39	0.39	0.46	0.27	0.34	0.53	0.59	0.52	0.54	0.61	0.69	0.51	0.56	0.77	0.66	0.59	0.33	0.49	0.6	0.52	0.58	0.66	0.76	0.72	0.54	0.53	0.29	0.25	0.22	0.14	0.16	0.16	0.35	0.38	0.44	0.26	0.17	0.27
chr11:119181466:119181613:-@chr11:119181059:119181176:-@chr11:119180333:119180625:-	chr9:44140845:44140992:+@chr9:44141275:44141392:+@chr9:44141784:44142726:+	MCAM	0.87	0.52	0.52	0.91	0.88	0.71	0.67	0.72	0.87	0.93	0.91	0.91	0.84	0.94	0.95	0.89	0.78	0.85	0.89	0.89	0.9	0.89	0.92	0.91	0.79	0.89	0.89	0.9	0.94	0.76	0.83	0.79	0.87	0.92	0.94	0.92	0.89	0.84	0.94	0.94	0.89
chr5:176887433:176887556:-@chr5:176886604:176886741:-@chr5:176886099:176886269:-	chr13:55477551:55477680:-@chr13:55476636:55476773:-@chr13:55476146:55476316:-	DBN1	0.74	0.82	0.85	0.68	0.61	0.88	0.71	0.71	0.71	0.71	0.66	0.67	0.5	0.64	0.67	0.71	0.38	0.61	0.63	0.6	0.61	0.63	0.65	0.51	0.69	0.46	0.69	0.57	0.66	0.42	0.6	0.51	0.86	0.79	0.74	0.91	0.93	0.32	0.92	0.94	0.93
chr1:17958816:17958961:+@chr1:17961043:17961057:+@chr1:17961330:17961511:+	chr4:140570257:140570402:-@chr4:140568756:140568770:-@chr4:140568339:140568520:-	ARHGEF10L	0.51	0.63	0.88	0.58	0.45	0.66	0.77	0.64	0.4	0.51	0.47	0.32	0.44	0.24	0.26	0.36	0.34	0.44	0.56	0.37	0.35	0.39	0.26	0.45	0.47	0.36	0.34	0.12	0.45	0.01	0.11	0.01	0.32	0.17	0.18	0.16	0.41	0.28	0.28	0.15	0.23
chr4:8037876:8038022:-@chr4:8034375:8034407:-@chr4:8031383:8031503:-	chr5:35836948:35837097:+@chr5:35839790:35839822:+@chr5:35841281:35841401:+	ABLIM2	0.63	0.48	0.52	0.67	0.58	0.5	0.54	0.5	0.8	0.55	0.83	0.66	0.77	0.81	0.82	0.83	0.52	0.73	0.82	0.69	0.68	0.71	0.83	0.52	0.72	0.71	0.82	0.65	0.74	0.06	0.04	0.07	0.73	0.7	0.68	0.32	0.25	0.3	0.83	0.58	0.66
chr1:240966204:240966293:-@chr1:240963941:240964021:-@chr1:240938817:240939513:-	chr1:175076824:175076877:-@chr1:175076017:175076097:-@chr1:175059076:175059794:-	RGS7	0.59	0.58	0.69	0.54	0.53	0.64	0.66	0.63	0.65	0.31	0.57	0.52	0.52	0.46	0.71	0.45	0.43	0.46	0.53	0.59	0.49	0.43	0.43	0.45	0.37	0.44	0.41	0.59	0.47	0.35	0.3	0.22	0.42	0.38	0.38	0.81	0.78	0.23	0.38	0.53	0.75
